# Supplementary material for: De novo sequencing and analysis of Lophophora williamsii transcriptome, and searching for putative genes involved in mescaline biosynthesis
Source: BMC Genomics. 2015 Sep 2;16(1):657. doi: 10.1186/s12864-015-1821-9 (PMC4557841; doi:10.1186/s12864-015-1821-9)
Supplement: Additional file 1: TrnL-trnF intergenic spacer. — (FASTA 978 bytes) [file 12864_2015_1821_MOESM1_ESM.fasta]

>Lophophora williamsii trnL-trnF intergenic spacer; chloroplast DNA
AAAGGTGCAGAGACTCAAAGGAAGTTGTTCTAACAAATGGGGTTGACTGTGCTGTGTTCT
TATAAGAATTCTTCCATCAAAACTCCAATAAAAAAGGGAGTAAAGCATATACGTGTAGTG
AACTATATCAAATGATTAAAGACAACCCGAACCCATACGTAATCCTTATATATATATATA
TATATATAATCAGATAATCTGAATTCACTTTATATAATAAGAATATGAAATATATATTCT
AAAATGGATAATTCTATCTAAATAGAAATTTTAGAATATGAAGTGAAAAGATTTCTATGA
AAAAATGGAAGAATTTTTGGGTTATGAATCGATTCCAAGTTGAAAAAAGAATAAAATATG
CATTTACTCCATAGTCTGATAGATCTTTTGAAGAACTGATTAATCGGACGAGAATGAAGA
TAGAGTCCCGTTTTACATGTCAATACTGACAACAAAGAAATTTCTAGTAAGAAGAAAATC
CGTTGACTTTCAAAATCGTGAGGGTTCAAGTCCCTCTATCCCCAAAAGCTTATTTCACTC
CCGAACTAGTTATCCTTTTTTATAAACAGTTTGAAGGTGGTTATGTTCCTCATTTTTTTT
GTTTTCAAATTCAAAAAGGCTAAAGGCTCCGGACGAAAATGCTTTTCCCTTATCAAAAGT
CTTGTGATATACGTAAAAATGAATATCTTTGAGCAAGGAATAATCTTTTGAGTGATTCAC
AATCAATATCATTACACGTACTAAAACTTAAATAAACTTAGAGACAAGGGAGACAAAGTC
CTTCTTTTTGAAGACCAAAGAAATTGCGGTACCTAGATAAGACCTTGTTAGACTTTTCGT
CCTTTTAATTGACATAGACCCGAGTTCTCTATTAAAATG
