# Supplementary material for: De novo sequencing and analysis of Lophophora williamsii transcriptome, and searching for putative genes involved in mescaline biosynthesis
Source: BMC Genomics. 2015 Sep 2;16(1):657. doi: 10.1186/s12864-015-1821-9 (PMC4557841; doi:10.1186/s12864-015-1821-9)
Supplement: Additional file 3: Table S1. — Alkaloids found in the ethanol extracts of buttons and roots of L. williamsii. Table S2. Reads statistics of the L. williamsii dataset. Table S3. Annotation of Lophophora williamsii unigenes. (TAIRv10; http://www.arabidopsis.org/ and NCBI; ftp://ftp.ncbi.nih.gov/refseq/release/plant/ Table S4. Funtional classification of L williamsii unigenes based on Arabidopsis GO annotation. Table S5. Detailed information for L. williamsii unigenes mapped on KEGG pathways. Table S6. Expression profile matrix of L. williamsii unigenes. Table S7. Preferentially expressed unigenes in specific organs (buttons and roots) of L. williamsii. (XLSX 16694 kb) [file 12864_2015_1821_MOESM3_ESM.xlsx]

## Sheet: Table S1
	Table S1: Alkaloids found in the ethanol extracts of buttons and roots of L. williamsii.
	Compound		Formule	Mol. Mass	Retention-time	*Alkaloids Relative %
						Button	Root
	phenethylamine alkaloids	Hordenine [4-(2-Dimethylaminoethyl)phenol]	C10H15NO	165.23	9.49	ND	36.22
		3,4-Dimethoxydopamine [2-(3,4-dimethoxyphenyl)ethylamine]	C10H15NO2	181.23	5.47	0.045	ND
		Mescaline [2-(3,4,5-trimethoxyphenyl)ethanamine]	C11H17NO3	211.26	8.36	15.68	0.05
		N-Methylmescaline [N-methyl-2-(3,4,5-trimethoxyphenyl)ethanamine]	C12H19NO3	225.28	9	1.04	ND
		N-Acetylmescaline	C12H19NO4	235.29	16.56	0.57	ND
	tetrahydroisoquinoline alkaloids	Anhalonine [4-Methoxy-9-methyl-6,7,8,9-tetrahydro[1,3]dioxolo[4,5-h]isoquinoline]	C12H17NO3	223.27	10.85	6.03	1.48
		Anhalidine [1,2,3,4-Tetrahydro-6,7-dimethoxy-2-methylisoquinolin-8-ol]	C12H17NO3	223.27	11.59	14.62	ND
		S-(+)-O-Methylanhalonidine	C13H19NO3	237.29	10.73	0.33	ND
		Pellotine [6,7-Dimethoxy-1,2-dimethyl-1,2,3,4-tetrahydroisoquinolin-8-ol]	C13H19NO3	237.29	11.5	19.8	1.75
		S-(-)-Lophophorine	C13H17NO3	235.28	12.1	13.32	8.16
		* Percent of the alkaloids present in 15 g of liquid-nitrogen-frozen-powdered tissue

## Sheet: Table S2
	Table S2: Reads statistics of the L. williamsii dataset.
	Technology	Platform	Raw Reads		Masked and/or high quality reads
			Number of sequences	Total bp in the sequences (Mb)	Number of sequences	Total bp in the sequences (Mb)	Mean length (bp)
	454 GS-FLX	Standard	377522	82.7627	349204	80.5305	230.612
	454 GS-Junior	Titanium	114880	45.0613	109902	44.6542	406.309
	PGM sequencer	3.18 semiconductor chip	6,708,049 (5,541,550 in which the barcode was detected)	804.966	1979580	181.993	91.9352
		Total	7200451	932.79	2438686	307.178	242.952

## Sheet: Table S3
Table S3: Annotation of Lophophora williamsii unigenes. Unigenes were generated by MIRA assembler. The table shows the contig sequences (unigenes) and their annotations. The annotation process involved a top-BLAST-hit similarity searches of unigenes sequences against Arabidopsis thaliana and plant proteins derived from TAIR and RefSeq databases (TAIRv10; http://www.arabidopsis.org/ and NCBI; ftp:…
		Unigene ID	Length	Sequence		KEGG Orthology (KO)	Enzyme Commission (EC) numbers		Proteins top-BLAST-hit annotation (Arabidopsis Database)								Proteins top-BLAST-hit annotation (Plant RefSeq Database)
									Arabidopsis gene ID	Symbol	Description	Identity %	Aligment Length (a.a.)	e-value	score		GeneBank accession number	Description	Identity %	Aligment Length (a.a.)	e-value	score
	1	UN00001	4170	ATTGTTGAATCACGTCACAAAAGAGTACAAGCTTATCAAGGAAGTTGGTGATGGGACTTTTGGAAGTGTTTGGCGTGCTATGAATAAACAGACTGGAGAAGTTGTTGCTATAAAGAAGATGAAGAAAAAGTATTATTCTTGGGAAGAGTGCATAAATTTAAGAGAAGTGAAGTCACTGAGGAAGATGAACCATCCAAATATTGTGAAGCTGAAGGAAGTTATTAGGGAGCATGATATCCTCCACTTTGTGTTTGAGTATATGGAGTGCAATTTGTACCAGCTTATGAAAGATAGGGGAAGGCCTTTTTCTGAAGCTGAAGTGAGAAGTTGGTGTTTCCAAGTTTTTCAAGGACTTGCCTACATGCATCATCGTGGGTACTTCCATCGTGATCTCAAGCC…		K08829	---		AT4G19110.1	---	Protein kinase superfamily protein	66.45	465	0	607		gi|359474639|ref|XP_002265359.2|	PREDICTED: cyclin-dependent kinase F-4-like [Vitis vinifera]	70.58	452	0	664
	2	UN00002	4154	GGAGAGTTTCAGAATAGGGATTTGTATGTCAAGACATTCTCAACTGAGGAGAGGAGAGAGAAAATTCCTGAGGTGGAGGATCCAGTTCTTAGAGAGGAGCATTAGGAAATTGGATTTNRGGCCTGGTGGGGTTAATACTATCTTTCAGGTGAATGATTTGAAGAATGCTCCAGGGCCTGGGAAGCGCGAGCTTCGGCAAGCTACTAGGCAGGCCCTCCATTTGCTCCAGGATAACTATCCTGAATTTGTTGCCAAACAGGTGTTCATCAATGTGCCCTGGTGGTATGTGGCGTTCTACACCATGATGAGCCCATTCATGACCCAGAGGACCAAGAGCAAGTTTGTGTTTGCTGGACCCTCAAAAACAGCTGAAACACTCTTCAAGTACATATCCCCAGA…		K03257	---		AT3G13920.1	EIF4A1, RH4, TIF4A1	eukaryotic translation initiation factor 4A1	91.79	414	0	759		gi|224142804|ref|XP_002324737.1|	predicted protein [Populus trichocarpa]	94.19	413	0	782
	3	UN00003	3845	TCTTATCTGCTCAATGTATTGCAGATAAGCTTATCATTTCCACCGAACAGAAATCGGCCCACAACTTGATACCATTAGTTGGGTTAGATCTGTGACCCTTCCCTCGCGGTACTGCTTCGCTATCGGTCACCCAGGAGTATTTAGCCTTGCAAGGTGGTCCTTGCTGATTCRCACGTGGANTCCACGTGCCCCATGCTACTCGGGACAACCCCGTTTTCACGGTTTAGGCTGCTCCCATTTCGCTCGCCGCTACTACGGGAATCGCTTTTGCTTTCTTTTCCTCTGGCTACTAAGATGTTTCAGTTCGCCAGGTTGTCTCTTGCCTGCCCATGGATTCAGCAGCAGTTCGAAAGGTTGACCTATTCGGGAATCTCCGGATCTATGCTTTTTTCATATCGA…		---	---		AT2G07706.1	---	unknown protein; BEST Arabidopsis thaliana protein match is: unknown protein (TAIR:ATMG00470.1); Has 35333 Blast hits to 34131 proteins in 2444 species: Archae - 798; Bacteria - 22429; Metazoa - 974; Fungi - 991; Plants - 531; Viruses - 0; Other Eukaryotes - 9610 (source: NCBI BLink).	53.23	62	8e-07	53.5		gi|358346026|ref|XP_003637074.1|	Cell wall-associated hydrolase, partial [Medicago truncatula]	60.71	509	0	529
	4	UN00004	3674	TATGTTGATCTCATTTGATCTTTCATTTCCTAGTATCTTTTCTCTTCCCTCCTGCAATGATCGTCAGAACACTAAATTGAATTCTCTAAGATTAGGGATGGATACACACAACTGACAAAAAATTACATGACTCCTTCACCCTGATGAAAAAGTTTGTTGGAAAAACATGTGAAGAGGGACGAGATCAAGATAGCAAAACCACATTGATCAAGTCGTAAACAAAGTTTTATTGCTTGATAATCACATAGGCAAGATCTTTGAAGAATGCTTCTTCATCCTTAGCATAGAGCTCAACATAAACGGCCAAAAACAGGATCCTCCACTAGAGCCTTAATATGAGGGAAGTTTCAGTAGCCCCTCTGATTCCCCTTTCAGCAATTCCACAAAGTAGGAGTTGTG…		K01810	EC:5.3.1.9		AT5G42740.1	---	Sugar isomerase (SIS) family protein	83.16	487	0	778		gi|297795209|ref|XP_002865489.1|	glucose-6-phosphate isomerase [Arabidopsis lyrata subsp. lyrata]	83.78	487	0	780
	5	UN00005	3645	TATCCATGAGATGCGTTGGCGTATGTTGCGTTTCTGCTGGAAATTTTGTTGGCCTTACTAGGAATGTTCATTGTTGTTGGAAATCTCATCGGATGTGCATCTGAATGGAGAATTTCTTGTACTCYCTGYNCAACTCATTAATAAGAGAACAGAGAGTACAAGAAATTCTCCATTCAGATGCACATCCGATGAGATTTCCAACAACAATGAACATTCCTAGTAAGGCCAACGAAATTTCCGGCAGAAACGCAACATACGCCAACGCGTCTCATAGATACCAGACAAGCATAAACAGTACAAACAAGCAATTGATGCAAAAACCATGGACAGAGAAATAACCACTGGGATGAAAGCATAAAGAGAATGATCTTCAACATGTCAGCATCAGTAGTACACACA…		K09286	---		AT3G14230.3	RAP2.2	related to AP2 2	41.22	410	2e-56	201		gi|225442001|ref|XP_002267008.1|	PREDICTED: ethylene-responsive transcription factor RAP2-12-like [Vitis vinifera]	53.3	394	5e-91	301
	6	UN00006	3587	ATGATGAACAAGAAAATGGTAAATGGGGGAACAGTGAATCATTGGATATGCATAAATTTTTCGCGCAATGTGCAAGATGGTGTGGCTCACAGTTTTTTGTTCTGAACGTTGCACAAATGTGTCATATATCTGGAATGGTTTTTAATCCAAATCCAGTACTTCCTGTCCTGTCTGCACGTCCAGATCAAGTGGAGAAGGCTTTGAAGACCCGATATCATGATGCTATGTCTAAGTTGGCTGCACAGAATAAGGAGCTGGACTTGCTAATTGTCATTCTCCCTGATAATAATGGTTCTCTTTATGGTGATCTGAAGAGGATTTGTGAAAACAGAGCTTGGAATTGTGTCCCAGTGTTGCTTGACAAAGCATGTGTTTAAAATGAGCAAGCAATACCTAGCA…		K00029	EC:1.1.1.40		AT2G19900.1	ATNADP-ME1, NADP-ME1	NADP-malic enzyme 1	82.19	556	0	895		gi|255546341|ref|XP_002514230.1|	malic enzyme, putative [Ricinus communis]	87.23	556	0	947
	7	UN00007	3585	GCATTAGCCACTGGCACACCAGCCACCAATTCCATCAAACTGCCCACTTACAGATCAGTAAACAAAGCCCAATTAACCCCTGCTATGGCTGAAATTCCCACATCATCCAATCCTTCTGACGATCCTGAAACCCAAAAACTCAACGGAAATGAAGAGGACTACGATCATCACCATGATGAAGACCCTGAAAGTGATGACGAAAACTATGAATACGCACTGCAGATAGCAGAGATGCTGCCGTTTCCAATGGTGATGCAAACTGCGATCGAGCTCGATCTCCTCGGGATCATAGCCACGGCCGGGCCAGACCGCCAGCTCTCGGCGGCGGAGATTGCTGCGGCCCTCCCTGCGGCCGGGAATCCCGACGCTCCGGCGATGTTGGACCGGATGCTCTATCTT…		K05279	EC:2.1.1.76		AT5G54160.1	ATOMT1, OMT1	O-methyltransferase 1	52.17	345	8e-113	356		gi|224128073|ref|XP_002320237.1|	catechol o-methyltransferase related [Populus trichocarpa]	57.93	347	2e-125	393
	8	UN00008	3506	GTCCTCTGGGAGCAACAGGCTTCCCGCAAACTTTGTTGATCCAAACACCCGGATTCAAATGCAACAAATTTCTGAAACCGGGTATACATTGGCCCTTCAATACGATCAACAGCAGCAGCAATTTCTCCAGCAGCATCACTTTCAGCAGCAGCAGCAGCAGCAGCAGCAGCACACACAGCACAGCAACACAGCAAGACAACCMCACAGCCTCAAGCTCAGCCTCGAGCAGTATATTCCTGCTGGTGCACATTTTGTTCACCATCCAGCTGGTGCCGTGCCCTTGTCAACCTACTACCCTATGTACCAGCCTCAGCAACCCCACCATCAGCCTCATCAGTACCCCGTCTACTATGTGCAAGCCGGGCAAGCCCAGACTTACAGCTTGCCTCTCCAACAACA…		---	---		AT2G32080.2	PURALPHA-1	purin-rich alpha 1	79.27	275	1e-143	434		gi|225435836|ref|XP_002283799.1|	PREDICTED: transcription factor Pur-alpha 1-like [Vitis vinifera]	89.64	280	2e-168	501
	9	UN00009	3504	CGTCACAYRGAGCTGCTGCGCTAGGGTTTTCCCCCCATTCGAGTGCCGCCCTGAGCCCGACTTCTCCTCCATCCCTCCGCCGGGCTCCGGCCGCCGCTGGTCCACCACTCTCCCCGCCGGCCGCTCACTCTCCGGCGCCGGTGGCATCTCCTCTCTCATCCTCCGCTTCCCTCCCAACTTCGTCCGCCAGCTCAGCACCAAGGCCCGCCGCAACTGCAGCAACATCGGCGTCGCTCAAATCGTCGCCGCCTCCTGGTCGGACTCCTCCGCTTCCTCTCCCGGCGGCGTTCCGGCGGCCACCGCCGTCGACGCCGCCGCTCTTGCCGCCGTAGAATCACCTGTCGACGACCAGATCATCGAAGGTATCACGGCGGCGGCTGATCCTATGGTTCAGGATTC…		K01739	EC:2.5.1.48		AT3G01120.1	MTO1, CGS, ATCYS1, CGS1	Pyridoxal phosphate (PLP)-dependent transferases superfamily protein	82.95	264	0	458		gi|350536179|ref|NP_001234489.1|	cystathionine gamma synthase [Solanum lycopersicum]	81.06	264	0	444
	10	UN00010	3423	GCCTCTCCTCCTCTCATCTTCCCTTTCTGACACCTTCAACTCCCTCGACGTCTCGGGTTCGATTCAGTCCACCCTCGACCTTTTCTCTCACTCTCTCCCAGACGAGCAGGTATTTCAGAATACAACTACGGTATTACCTCCTTCCTCCTCCTCTTCTTCTTCTCCTTCTCTGGCTGTTGAAAAACTCCACCCACGCGCGAAAATCCACGCGCCGGTGCGCACCCACGCCGACTACAAGTCCCTCACCGAGTCACGACTCGCCCGCGACTCTGCCCGGGTTAACTCGTCTTGTATCCAAAGCCCAGCTCGCTGTCCGGGGCATCTCACGGGCGGATTTCAACCCGGGTGGACACCCCGTTGAGATCCGAAGATCTTCAGGCCCCACTGAGCTCCGGCGCA…		K01623	EC:4.1.2.13		AT2G36460.1	---	Aldolase superfamily protein	82.96	358	0	580		gi|225440976|ref|XP_002283381.1|	PREDICTED: fructose-bisphosphate aldolase cytoplasmic isozyme [Vitis vinifera]	84.92	358	0	598
	11	UN00011	3256	CCAACAGCACTGTGGGCTCGCACAGACTACAATCTGATGCCTACAAAGATCAAAGATCACTCTTGGCCCCATTATTCATCCCCTCGTAATCAAAGCTGATCCTCCTTATCGCCAATCTCCTCCACCAAGTCAAAACACGGTCTTACATGAACTCACTCTGGATCAAATAGATACCAGAAAATGCAAACCAAGCCGAACCAAACGAGGCAACAGCCATTGCTTGTTCTAAATTCCAACAAACTCGCAATGTAAGCATTGACACTTATGGCCATTAAAAGGCCTACTACATTGACAGTGCGACAAGAAGCAACCCAACTCATGGGAAAGAAGCAAAGTGACCCACAAAAATAGTACGAGTATACAATGTAATAAAAACATTCGGGAAATGTTCCGCACCGA…		---	---		AT5G09810.1	ACT7	actin 7	97.84	370	0	730		gi|225431585|ref|XP_002282516.1|	PREDICTED: actin-7 [Vitis vinifera]	97.07	375	0	734
	12	UN00012	3246	CCAACAGATCCGAAGGAGATGCCCCAACAGAGCCGATGCCCAAATCTGGTACGATTACTGCATCGTCCGGTATAGCCGGAGCAACTTCTTTGGCACGTTCACTGCCTCGCAACGTGCGTTGATTCGGAACGATGCNRATTACAGGGATGCCCGGGCATTGAGAAGGAAGGACGCTTTCAGAGGCGAAAGGCCATGGGGAGATACCGTCTGTGATCCATGGATCTCCGATCGGGAAACCGTATCCAAGCTCCGTGGCTAGTCTGCGCTCTTTGGACTAAGAAAACTTAGCGAACTGAAACATCTGAGTAGCTAAAGGAAGGGAAATCAACCGAGACCCCGTTAGTAGCGGCGAGCGAGAGCGGATTGGGGGTTTGAAAGAAAAACAAACACGAATCTTTA…		---	---		ATMG00030.1	ORF107A	hypothetical protein	98.08	52	1e-28	110		gi|357436159|ref|XP_003588355.1|	Mitochondrial protein, putative [Medicago truncatula]	57.66	274	7e-101	217
	13	UN00013	3216	TCTTGAGGATGGTCGCACCCTTGCTGACTACAATATTCAGAAGGAATCCACCCTTCACTTGGTGCTCCGATTGAGGGGAGGCATTGCAGATCTTTAGTCAAGACCCTTACTGGGAAGACCATCACTCTTGAGGTGGAGAGCTCTGACACCATCGACAATGTCAAGGCTAAGATTCAGGACAAGGAGGGGATCCCACCAGACCAGCAGAGGTTGATCTTTGCCGGGAAGCAACTCGAGGACGGGCGCACCTTGGCTGACTACAACATCCAGAAGGAGTCCACCCTCCACCTTGTCCTCCGTCTCCGTGGCGGTTTCTAAGTCTGCCTCTGGTGTCGTGCAGTGCTGCTTGTGTTGGGAAGCTCGTTATGGCTTTGCTTGGTCATCGATGGACTGCTCAAG…		K14664	---		AT5G54140.1	ILL3	IAA-leucine-resistant (ILR1)-like 3	61.95	339	5e-138	422		gi|224134985|ref|XP_002321954.1|	iaa-amino acid hydrolase 5, partial [Populus trichocarpa]	67.73	344	7e-153	463
	14	UN00014	3189	TACATTTCCCATTCCACAAATTGCCAAATTTTCTTCAAGAGATTTTTGTCATCAACATTTTTTTATTACTCATCCTACTCGCTTTTCCCATCATTTTCAAGGCTTATTATATTTAATGACTTACAGCCCTCTTAAAGCTCAGCCATCGTGTAATTTTCCCAATCTCTATTACATTTTTCCTTCTGTCCATACATGCATAAAAGCTACACTCAGACAACACAAACATACCTAAAGACAACACAGGTAGTCAACAACTCCACGCACACCTACACCAAGAGCTTGTTATTTAATTTATGCTAACACCCAGATGATGAAGCACTAATTTAGACGTACTATAGTAAGAAATGACCTTARNCACACTCGYNCTYAGAYNGRGAARCATAGATGGGCACAGTGCTA…		---	---		AT4G27670.1	HSP21	heat shock protein 21	29.76	84	1e-06	50.8		gi|357464139|ref|XP_003602351.1|	Chloroplast small heat shock protein [Medicago truncatula]	29.01	131	2e-07	56.6
	15	UN00015	3139	GCCCCCAGCATTTCTTGCGTGTTCACTGCGGCTCCTCACCGTCAGCTGAGGCTTCTGACTAAGGTGATCAGTCAAGAGGNRAGGAAGGATGGACTACGTCTATGGACCANGGAGGAATCACCTATTTGTTCCGGGGCCTGTCAACATCCCGGAACCTGTCATCCGAGCCATGAACCGTAACAATGAGGATTACCGCTCCCCTGCTATTCCAGCACTCACAAAAACACNTCTTNAAGANGTNAAGAAGATCTTCAAGCCCATCTCTGGAACCCCCTTTATCATTCCGACAACAGGTACTGGTGCATGGGAAAGTGCACTGACAAACACATTATCTCCTGGAGACCGCATAATATCTTTCCTAATAGGGCAGTTCAGTTTGCTCTGGATCGATCAGCAGCA…		K00830	EC:2.6.1.44, EC:2.6.1.45, EC:2.6.1.51		AT2G13360.2	AGT, AGT1, SGAT	alanine:glyoxylate aminotransferase	87.28	401	0	696		gi|255580601|ref|XP_002531124.1|	serine-pyruvate aminotransferase, putative [Ricinus communis]	90.02	401	0	716
	16	UN00016	3131	GTACATAAANTANANCATTTTCTATTTTGTGAAGCTATTAAAACGAAATCCAAATTCTCAAAGCCAACATTAATTTGTTTGACATATAATGGATTACAATTCAGCAAAGATTCCTGGTCATGCGCATTCTAGCAAAAACCCTAGTTTTGCCTTGATTACACATGAATAAAATTTTGGACGCCTTCTCTCTTGCTAGCTCTTTCACCATTTCATGCACACTTTTGCTGCTTGAAGCCCAACCTCTGCTTCTCCAAGTCAAACTCAACATAGAAATTCTGCTGCTGGATATTCCCCAGTATGATCGCCGGCCCGACCGGCACATCGGGCCCAGCCGGGCTCGAGCCCGAAACAATGCTCAAACACAACGCACCTAAGTCACTGACCAACAAGACGTAATTA…		K03233	---		AT3G52500.1	---	Eukaryotic aspartyl protease family protein	50.26	378	1e-116	367		gi|225440731|ref|XP_002280866.1|	PREDICTED: aspartic proteinase nepenthesin-2-like [Vitis vinifera]	53.63	399	1e-124	391
	17	UN00017	3116	TGAAGTTCACGGCTGATGAGCTCCGCAAAATTATGGATCTTAAACNTAANATCCRTAACATGTCTGTCATTGCCCATGTCGATCATGGAAAGTCTACACTGACCGACTCATTGGTGGCTGCTGCTGGTATCATCGCCCAGGAAGTGGCTGGTGATGTCCGAATGACTGATACCCGTGCTGATGAAGCCGAGCGTGGTATTACCATCAAGTCCACTGGAATTTCTCTCTACTATGAGATGACTGATGAAGCTCTGAAGGCTTACAAGGGAGAGAGACAGGGCAATGAGTACCTCATCAACCTTATTGATTCCCCTGGGCACGTTGACTTCTCCTCAGAGGTCACAGCTGCTCTGCGYATCACTGATGGTGCCCTTGTCGTGGTTGACTGTATTGAGGGNG…		K03234	---		AT1G56070.1	LOS1	Ribosomal protein S5/Elongation factor G/III/V family protein	91.8	841	0	1535		gi|255565836|ref|XP_002523907.1|	eukaryotic translation elongation factor, putative [Ricinus communis]	93.58	841	0	1571
	18	UN00018	3051	GGATTGTCCTGGTATCAAAGTTGACAAGGGTTTGTGCCCATCCCTGGTTCAAACACGAATCATGGTGCCAAGGTCTTGACGGCCTTGCTTCCCGCTCTGCTGCCTACTACCAGCAGGGTGCCCGCTTTGCCAAATGGCGTACTGTTGTCAGCATTCCCAATGGGCCATCCGCCTTGGCAGTGAAGGAAGCAGCTTGGGGTCTTGCTCGCTACGCTGCCATTACCCAAGACAATGGGTTGGTCCCAATTGTGGAGCCAGAGATCCTGCTTGATGGTGACCATGGAATCGAGAGGACATTCGAGGTTGCACAGAAGGTTTGGGCAGAGGTGTTCTTCTACTTGGCAGAGAACAATGTGATGTTCGAGGGCATTCTCCTCAAACCCAGCATGGTCACCCCTG…		K01623	EC:4.1.2.13		AT4G38970.1	FBA2	fructose-bisphosphate aldolase 2	84.71	399	0	636		gi|255581400|ref|XP_002531508.1|	fructose-bisphosphate aldolase, putative [Ricinus communis]	86.9	397	0	662
	19	UN00019	3040	CTCCTACTCTGATCTTAGATAAACCCTTTTCGSRTCTCGGCTCTTGGATCCACTCCACCACCAATGGCCGCCGCAATCTCCACCATTGGCGCCGTCAACAGGGCACCGTTGAGCCTGAATGGCTCTGGCTCGGGTGCAGGGGTATCAATCCCAAGCTCTGCCTTCATGGGCACGAGCTTGAAGAAGGTCGCGGGTTCAAGGCTCACCAGCTCGAAGATCTCTTCGACTAGCCTAAGGGCTGTGTCGGAGTATGATGAGGAGAAGCAAACCAGCAAGGACAGGTGGGCTGGTTTGGCGTATGATGTATCTGATGATCAACAGGACATTACTAGAGGAAAGGGCATGGTGGACACACTCTTCCAAGCTCCCATGAATTCCGGTACACACTATGCCGTCATG…		---	---		AT2G39730.1	RCA	rubisco activase	80.71	477	0	767		gi|255584538|ref|XP_002532996.1|	Ribulose bisphosphate carboxylase/oxygenase activase 1, chloroplast precursor, putative [Ricinus communis]	84.07	477	0	811
	20	UN00020	3024	ATGAATCTGAGGAAGAAGGATCTCCCAACCTTAACATGGAGAATTCCTACAGGTCTCTTCCCGGCCTTTCTTGGATCCAGTATAGGTATTTCAAGATATTTAGGCCGGGAAGAGACCTGTAGGAATTCTCCATGTTAAGGTTGTGAGGGCCATGAATCTGAGGAAGAAGGACCTCCTTGGAGCATCTGACCCTTATGTCAAGCTGAAACTTACAGAAGACAGAGCTCCATCGAAGAAAACTTCTGTGAAGCACAGGAACTTGAATCCTGAATGGAATGAAGAATTCAATATTTCTGTGAGAGATCCAGAGTCTCAAGTTCTAGAGCTCGTGGTCTATGACTGGGAAAAGGTCGGCAAACATGAAAAGATGGGTATGAATGTCATTCCACTAAAGGAGCT…		---	---		AT2G20990.1	SYTA, NTMC2TYPE1.1, ATSYTA, NTMC2T1.1, SYT1	synaptotagmin A	71.99	539	0	789		gi|225457921|ref|XP_002272757.1|	PREDICTED: extended synaptotagmin-2 isoform 1 [Vitis vinifera]	76.35	537	0	849
	21	UN00021	2997	CCTTTAGTAGGCCTAGTATTTCCGGCAATTGCAATGGCTTCTTTATTTCTTCATGTTCGGAAGAAATCACGTGTTAGACCATTCTGCTAAATAGATATCTGTGTTATGATTCAAGTCTAAGTCTTGAAAAATTCGATTTGGCCCACACCACAGGATCTAAACAATCTTGTTTTTTTGAACATGAAGAAATAAAGAAGCCATTGCAATTGCCGGAAATACTAGGCCTACTAAAGGCACAAAAATAGAGGGAAAGTTTATAGTTGTCATAGAATGGGTACCTCGATTTACTATATTGTACCTGTCTGTTAGATATATATTCTAAGAAAGGGGGCTCCCTTCTGTATCGAAAGAAATGGGCCTATTGCGGATATAACACAAAAATTAACCAAATTTGCCCGA…		K02690	---		ATCG00340.1	PSAB	Photosystem I, PsaA/PsaB protein	96.46	734	0	1464		gi|11497524|ref|NP_054932.1|	photosystem I P700 chlorophyll a apoprotein A2 [Spinacia oleracea]	97.82	734	0	1476
	22	UN00022	2995	CTGGGGGTTACGGTGGCCTATAACAAGGATACGAGCCCTGTGAAGCTGAACTTGGGAGTGGGTGCTTATAGAACTGAGGAAGGAAAGCCTCTTGTGCTAAATGTAGTTCGGAAAGCTGAGCAAATGTTGGTTAATGACCCGTCCCGTGTCAAAGAGTACCTTCCGATTCTTGGGTTGGCAGATTTCAATAAGCTGACTGCGAAGCTCATTCTTGGTGCTGATAGCCCTGCCATTCAAGAGGATAGGGTGGCTACTGCCCAGGGTTTGTCAGGCACAGGATCTCTAAGGGTTGGAACTGAATTTCTTGCTAGACATTATCATGAACGCACAATATACATTCCACAGCCGACATGGGGAAACCATCCAAAAGTTTTCACTCTAGGAGGATTAAGCGTAAAA…		---	---		AT5G11520.1	ASP3, YLS4	aspartate aminotransferase 3	82.5	360	0	620		gi|255546447|ref|XP_002514283.1|	aspartate aminotransferase, putative [Ricinus communis]	86.46	362	0	644
	23	UN00023	2992	TCCTAATAGAAGCCACAATAACTTGAAATATATGAGCTATAGTGCTGTTCTTGGCTGGGAGGAAGAAGTACAGGTATAAAAAGAGCAAGGGAAGCCCTATAGTTCATATATTTCAAGTTATTGTGGCTTCTACTAGGAAAGCAAAGTTGTCAATGCCTTATGATGTGAGCTTGCTGTATGAGGATGCTCCTGAGGGTTCAAGCATTCCACACACTGACCAGTTTGAGTGTTTGGACAAGGCAGCCATAGTAACAGAGGACGATTTCGAGAGGAGCCCTGATGGGAGCCATGTTTCGAACCCATGGAAGCTGTGCTCGGTGACACGAGTAGAAGAGGTGAAAATGATGGCTGGGTTGCTACCAGTTTGGGCTACAACCATCATGTTTTGGACAACCTATG…		---	---		AT2G26690.1	---	Major facilitator superfamily protein	72.6	551	0	686		gi|225445474|ref|XP_002281975.1|	PREDICTED: nitrate transporter 1.4-like [Vitis vinifera]	76.13	553	0	720
	24	UN00024	2967	CCAGAAATTCAAAAAACCCTAGGTTATGAACTTATGATCGAAATTTAACTTTTTGGGGGTTTACTTTGCTGATTTTAGAAGTTGTTGTTCATGCTTGGTTTCTCCTGGGATTTCGTGAAATTTCGCCCAAATTTGTAGTATCGTGTTGTACGATTTGAGGACAATACATCAAGAATGCTGAGTTAGGCTCTGTGCGTTTGAAATTCGAGAAATTGGAGCTGAAATTCGTAAACATGGAGTTCCGAGAAATCGATAGCASCGAAGATTTATCAATTTCAGTGTAGAAAATACTGAAGAAGCGAAGGGAAAAAAGAGTACTAGAAGCTCTGATTTTGATCATGCCGCTGTCGATGAAGATCCAACCGATCGACGCCGGCTCCGACGACCACAGTCGGTCGG…		---	---		AT3G22970.1	---	Protein of unknown function (DUF506)	57.29	295	6e-89	289		gi|225437182|ref|XP_002280916.1|	PREDICTED: uncharacterized protein LOC100245954 isoform 1 [Vitis vinifera]	61.18	304	6e-100	322
	25	UN00025	2956	GGGTCTGCGTTCTCGGGTTGGTGGTGGTGGAGGAGGAGGAGAGGATGAATGNGNCAACAGCCGTGGATGCTGCTGCTGCTGCTGCTGCTCTGCCTCCTGCCTTTGATGGGTCACTCTCCTCCTCATAGTCCCCGGAGCTGTCAAATCTCCTCTCAAGTTCGGCCCTCAGAATCCAGTGGCCCCCATACAAAAACCCGATGAACTGCATATGAGTCATCTGTGGTTGCATGCCTCACCTGTACCTGAAGATATAAGCTGCGAGCAAGGACTTCCAACGATGATCACATGGAGTTATGGTGGGAAGGAAGTGGCTGTGGAAGGTTCATGGGATAATTGGAAGACAAGAAAACTGCTGCAGAGATCAGGGAAGGATTTTACCCTTATGAAGGTGCTTTCATC…		---	---		AT4G16370.1	ATOPT3, OPT3	oligopeptide transporter	83.26	472	0	808		gi|255563762|ref|XP_002522882.1|	Oligopeptide transporter, putative [Ricinus communis]	84.75	472	0	816
	26	UN00026	2954	AAAAAGAAATCTAAAATACAATTTACAATATTTTAAAAAATGATTAAACAATTAAAAAAAATGATCTTGGCTCGTGAGAAGGTGCTCATAGCAATAAGCCAGCTCGCGAGCGACATTTGTTGGGCCATCCGCTGTACAGCCTGGAGCCGACAACCCTCTCCCTCATATCTCCCTGTCCTCGCGCAAGCGGTACGTTGGACATGCTCTTAGAGCGCTAGACAGTACACATGTTCCCGTGCTTATTTGCTTCCTTGATTTGACATCCCAGCCACTTATTCGGGTCCTTGATTGCATGCGGTGGCTGTAATGTGGGGAGCGGGAGCCACATGCTACAATTATTGAAACCCACTAATTTTTTTCTTGAGTGCTTCTTGAGTGTTGGTTTAGACTTAGCTTATA…		K07374	---		AT1G50010.1	TUA2	tubulin alpha-2 chain	96.51	430	0	814		gi|255562192|ref|XP_002522104.1|	tubulin alpha chain, putative [Ricinus communis]	97.44	430	0	821
	27	UN00027	2953	TCCTACTGCTGTATGCCACCGTTTTCAGTGGTAGGAATTGAACATAAAATACATAATAAAACCACAGCAACTAGAAAACCACCACCATATCTTAAAACAACCATAACCAACGATGCTGTTCAAACAGATATCTTACAATGGATTTTTACAATGCTTCAAAGTTCTAGCTGGACATCCAAGCGTCCCGTCTAAAACCAAGCCGAAATTTTTCAGTAGCATACATTACATCAAATCGGACCTGACATAATGAATAACCGTAAGTAAAGACAGGCCATCGGATACTGGGCCATAGACGCAATTTGCTGAAACCTGATCTTTGCGCCTATTGATTGATCAAATACTATACAGAAGCATCACGAGCATAGTGAGCACCACCGACCATGTTGATCAAGTTCAAGT…		K01363	EC:3.4.22.1		AT1G02305.1	---	Cysteine proteinases superfamily protein	79.5	278	6e-170	500		gi|18378947|ref|NP_563648.1|	putative cathepsin B-like cysteine protease [Arabidopsis thaliana]	79.5	278	8e-169	500
	28	UN00028	2951	CCGGTGCCTCCTTGTTTCTAAACGATTTGCTTCTTTGGTCCCTCAGATCCACTCCCTCTCGATCCGAATGCATCGTAATCTCAAACCCAGCAAAGGCTCGAGAAGTAATTTCTTCAAGGGTTTTGTGTCCAAGTTTGTGGCTAAACCCATTCAGTATCTGCACCGGATGATGGGCAAGAACCTGAGTTCATCTTCATCGAACCATGGTGGGGTTGATGTTGCTCAGTGGATTGGAACTGCCCTCAAGAATTTCAACGAAATCCAGACTCTGAAGCTCGAGCTCCCCTCCTATGGCGGCGAGATCGGGGTCAATAGAGCCATCCCTTTGCTCAGATGGGAAGCGGGGTTCGGGAAAGAGCTCCAGAGGTGCGTNATCCTCGGTGCTACTTCGATTGTTCA…		---	---		AT2G39050.1	---	hydroxyproline-rich glycoprotein family protein	60.25	161	4e-47	171		gi|115434012|ref|NP_001041764.1|	Os01g0104400 [Oryza sativa Japonica Group]	64.46	166	2e-51	185
	29	UN00029	2941	GTCGGTGCATCCGTGCCAAAAATTTCTCATCTGATCTGAAGGTCAGTTCGTTGGATTCTCCATTTCTTCTTTGAATTCTCGAATACTAGTAGAATTGAACTTGTTTTCCTTTCGATTCCGGATCTTTGAAGTTCTCGTAGGTTAATTTTGTTGTTTTGATTGAGACCTAGAACTCCGCCATCGGTTTCTAGGTTTAGATCTGGGTCCCACCACCTCACGTTCAGGGTTGAAAAACCCTCGACGTAAAATCTCTTCTGTCTTCATTGATCTGGTTGATTTCTGATCTGGTCTGCTAGATCCGACGCCATACGTGTAGATTTNGGCTCAAAAAGATGGGATATTTAGAGAAATTTGGGATCTTGTTRGTTTTTGTGTGCTTGTTGTTTCGATCTGGAAATG…		---	---		AT5G35160.2	---	Endomembrane protein 70 protein family	79.94	324	0	457		gi|225463008|ref|XP_002264906.1|	PREDICTED: transmembrane 9 superfamily member 4 [Vitis vinifera]	81.79	324	0	474
	30	UN00030	2939	GCGTTCTTCTCTAGATCTCTCCGACCTCTTTCTCTAGAACTCTCCATCTCCAATGGCGCCCAAACTGTCTAGGACTCCTAGCATGAGAGAGAAAGTGGAAGACACTCTCTCTGCTCATCGTAACGAGCTCGTCGCTCTCCTCTCCAGGTATGTGGCACAGGGGAAAGGGCTATTACAGCCGCATCATCTGATTGATGAACTTGAAAAGGTGATCGGCGATGAAAAAAGCAAGCAGATCCTCAGTGATGGCCCCTTCAGCGAAGTTCTTACGTCCGCCCAGGAAGCAATTGTCGTTCCTCCCTTTGTTGCCATAGCAGTTCGTCCACGTCCTGGAGTTTGGGAATATGTGCGAGTCAATGTGTACGAACTTAATGTGGAGCAGTTAACTGTGTCTGAGTA…		K00695	EC:2.4.1.13		AT4G02280.1	SUS3, ATSUS3	sucrose synthase 3	78.54	806	0	1268		gi|225437428|ref|XP_002271896.1|	PREDICTED: sucrose synthase 2 [Vitis vinifera]	80.35	809	0	1307
	31	UN00031	2936	ACGGTTTTTTTTTGTCATAAAATCATCCATTAAAGGTTCGTAAAAAACAGAAGCAGGTCAGAAGTCGCAGAGTACCACAGACACTGTTTGTTACGGTTTTTTGATCGGGCATTAGCATTACTTTGGTGGTTGTTTAAGATCATTATTCAATATTCACGTAATAAAATCATCCATTAAAGGTTCGTAAAAAGGATAATAATAGTACGTGAATGTTGAATAATGATCTTAAACAACCACCAAAGTAATGCTAATGCCCGATCAAAAAACCGTAACAAACAGAAGCAGGTCAGAAGTCGCAGAGTACCACAGACACTGTTTGGGCACTGAAAAAATGCATAAGCAAAAGTTGAGACTATTCAACCCTTGCATTTATTTACAAATGACCTGACACAAAAAGTC…		K01006	EC:2.7.9.1		AT4G15530.6	PPDK	pyruvate orthophosphate dikinase	80.92	807	0	1285		gi|359477316|ref|XP_002278812.2|	PREDICTED: pyruvate, phosphate dikinase, chloroplastic-like [Vitis vinifera]	82.65	807	0	1320
	32	UN00032	2930	AGTTTANAAGGGGTNGGCTTTTTTTTGTCCCCTGCGAACACATACAGCCTTATTAATTGTCAGAATAATCCCTCAGTACACTTGGCACTCTTTTTCCACCTTTCAAACATACAAAAGAGAACCAAGAAAAAATAGGCTTCCCTTCTGCACTACTTTTACACGTTTCAAACTATGAAGAAGTATCATCCTTACAGCGGCTGGGCAGCCCGGAGAAAAATCTGACAACAGCCTGAAACCAGGAGAAAATGTGGTCATTTCCTCCTTGTCTATCACTCCTATTGAAGACGCTTCACTTTTTACCAAACCCCGGAAAGAAACTGAACCCCTCTTGGCTTAGGCATCGGAGTTTCTTACATGGCTTGGTGGTGTGTTTGCCTCAAGATGGCTTTGGTTCGCAGC…		---	---		AT1G57680.2	---	FUNCTIONS IN: molecular_function unknown; INVOLVED IN: biological_process unknown; LOCATED IN: endomembrane system; EXPRESSED IN: 24 plant structures; EXPRESSED DURING: 15 growth stages; CONTAINS InterPro DOMAIN/s: Uncharacterised conserved protein UCP031277 (InterPro:IPR016971); Has 35333 Blast hits to 34131 proteins in 2444 species: Archae - 798; Bacteria - 22429; Metazoa - 974; Fungi - 991; Pl…	49.44	356	1e-91	296		gi|255575888|ref|XP_002528841.1|	conserved hypothetical protein [Ricinus communis]	54.52	387	7e-110	348
	33	UN00033	2870	AACCTGAGCAGCAACCTTCCTCAGGTTGATGATGGTCCCTGTGTTACTTACATTGGTCAAGGTGGGTCGGGGAATTTTGTCAAGATGGTGCATAATGGGATNGAGTATGGTGATATGCAGCTGATTTCCGAGGCCTATGATGTGTTGAAGAATGTAGGGGGATTGTCGAACGAGGAATTGGCGGGGATTTTTCATGAGTGGAATAAGGGGGAGCTTGAGAGTTTTCTAATTGAGATTACGGCGGATATATTCAAGGTTAAGGATGATTTGGGGAAGGTGAATTGGTGGATAAGATTTTGGATAAGACCGGGATGAAGGGTACTGGGAAATGGACTGTTCAGCAGGCTGCTGAGCTTTCTGTTGCTGCTCCCACCATTGCCGCCTCCTTGGATTGCAGGA…		K00033	EC:1.1.1.44		AT5G41670.2	---	6-phosphogluconate dehydrogenase family protein	88.89	459	0	833		gi|225426063|ref|XP_002275970.1|	PREDICTED: 6-phosphogluconate dehydrogenase, decarboxylating-like [Vitis vinifera]	88.94	461	0	834
	34	UN00034	2853	AGCAAGATCCAAACGAAGGATGGCATGAGGAAGGGCATAACCCTCATAGATAGGAACCGTGTGACTCACACCATCACCAGAATCGAGCACAATACCTGTAGTACGACCACTTGCGTAAAGAGAAAGGACGGCCTGAATGGCAACGTACATGGCAGGAACATTGAAGGTCTCAAACATGATCTGAGTCATTTTCTCCCTGTTAGCCTTTGGATTCAACGGTGCCTCAGTAAGCAAAACTGGGTGCTCTTCGGGAGCAACGCGAAGCTCATTGTAGAAGGTGTGGTGCCAAATCTTCTCCATATCATCCCAGTTGCTCACAATACCATGCTCAATTGGGTACTTCAATGTCAAAATACCTCTTTTTGATTGAGCTTCATCTCCAACATATGCATCCTTCTG…		K10355	---		AT5G09810.1	ACT7	actin 7	97.25	363	0	709		gi|357464527|ref|XP_003602545.1|	Actin [Medicago truncatula]	97.52	363	0	714
	35	UN00035	2852	CCTAAGTACTCCAGCAAAACTGAGAGATCAGATCAGATCTGATCATCATGTCCAAAGAAGTGAGCGAAGAGCACGGACAGTCCGCCCACCCCCATGGGAAGGACTACGTGGACCCACCACCGGCGCCATTGTTGGACATGGGTGAGCTCAAGCTCTGGTCCTTCTACAGAGCCTTAATCGCCGAGTTCATCGCCACCCTCCTCTTCCTCTACGTCACCATCGCCACCGTCATCGGCCACAAGAAGCAGGCCGACCCTTGCGCCGGCGTCGGCCTTCTCGGCATTGCCTGGTCTTTTGGCGGCATGATCTTCATCCTCGTCTACTGCACGGCCGGCATCTCTGGAGGGCACATCAACCCAGCGGTGACATTCGGGCTGTTCTTGGCGCGGAAAGTGTCCT…		K09872	---		AT4G35100.2	PIP3	plasma membrane intrinsic protein 3	88.34	283	1e-172	503		gi|357467539|ref|XP_003604054.1|	Aquaporin PIP22 [Medicago truncatula]	89.96	279	4e-177	517
	36	UN00036	2847	TCTTTGTCTATTTGGTTTCCAGTTTTCAGTGACCCTGCTCAGGAATTGTATCCAGTAGCCACCTTTTTNAACCATAATTTGGGGAAATTCTTTGATAAGAAAGGTGGCTACTGGATACAATTCCTGAGCAGGGTCACTGAAAACTGGAAACCAAATAGACAAAGTAAAGCCCCCAAATTTGCAAAATGATTTCTAATACAACTGACATTCTTAATGACAAAAAGAAAAAGGAAAGAATAATTGCCCAAGCACATAAACGTTCTTCTTTTTCAAAAGACCTGACCACATTTTATCATCATCATATCCTCCTCTCCTCGACCCCAAACTCCATAAAGAAGAGGGGGAGATGAGGTTTTCCTTTGATCAAGCCTCGCTCTGCCTCTGTCAACTACAAGCTTT…		K01507	EC:3.6.1.1		AT1G15690.1	AVP1, ATAVP3, AVP-3, AtVHP1;1	Inorganic H pyrophosphatase family protein	94.71	378	0	654		gi|224144104|ref|XP_002325187.1|	vacuolar H+-translocating inorganic pyrophosphatase [Populus trichocarpa]	96.3	378	0	662
	37	UN00037	2846	GAGGACGTGTTTCGGCGACSTTCGCGGGTCACCATTTGTTAGCTATAAACATGGMAGATGGGTCAGGGTATCCATCAATATTCCAGAAGATACATGGGAAATCTTATGTTATTTCTCAGCTTTCGCCTGGCATACAAGCAAGGAATTCGAATATGCAATATCTAGGCAGTGCATATGTGTATGGAGGCCTGCAGAATCCTTTGCTATACTCATATCAGGGCACTGGCTTTCCTGTTGCCTCTCCGGTTTCTTCGATCATTGTGCCTGCTGCAGTTGAGAAACAAAAGTCAAATTTCTGGGTTGATTTCCTGATGGGAGGTGTTTCTGCTGCTGTTTCAAAAACTGCAGCTGCCCCCATTGAGCGTGTTAAGCTGTTGATCCAGAATCAGGATGAAATGC…		K05863	---		AT4G28390.1	AAC3, ATAAC3	ADP/ATP carrier 3	78.43	343	2e-174	511		gi|255553691|ref|XP_002517886.1|	ADP,ATP carrier protein, putative [Ricinus communis]	80.87	345	2e-176	520
	38	UN00038	2845	GTTGCTGTCATGCTTTTTGATCCAAAGAGGTCAAATTTCTCCAGAATAGAAAGAGAATCCGGTGTAAAATTTGAACATTTGCCGGCACCCCAGCCAGCTGATGTGGCCAAAGCAGCTGGTGTAGAAGCAGCTGAATCCATCACCCATATCTCTGATAGTGTGATCCCTGCATTCAAGGATGCTGCTGAGGAGCTTTTAAGGAATTCTGGGGGTTTGTCGCCAGCAGACATACTTGCAAAAGCACTTGCTAAAGCTGCTGGTTATACAGACATTAAGGAAAGGTCTCTTCTCAGTGGCATGGAGGGCTATGTTACGCTACTTCTCGAGACTGGCAGACCAATTTATACTCCCTCCTTTGCATTCAATGTATTGAGGAGATTCTTGCCCGAGGAGAAGGTG…		K16911	---		AT5G62190.1	PRH75	DEAD box RNA helicase (PRH75)	69.73	489	0	622		gi|356575902|ref|XP_003556075.1|	PREDICTED: DEAD-box ATP-dependent RNA helicase 7-like [Glycine max]	79.71	488	0	714
	39	UN00039	2838	GGAGGCACCAAAAGGATGAGAAAGACGCAACTCCTGCAATGGGTGGCATGGGCGGTATGGACTACTGAGGTGCTTCAGTGATGCATGGACACCACGATTGATTTTCGGCGAAATTGGATATGTGAATGAAGGTGTTTCTTTTAATTTTGTTGGATTTTTGTCTCTGATTTAGCTTAGGAAGGCATTTCATGTAAAACAGTGGGAGAAATAGTTTTAAGGGGACCCTGCCAAATGCAGGAGAAGAGCCATGTTTGACTTCATTGCGTGGGGGAATTCTGATTCCACTACCACTTTTATGAAAAGATTGTTCCAAATTCACCCACGCAATGAAGTCAAACATGGCTCTTCTCCTGCATTTGGCAGGGTCCCCTTAAAACTATTTCTCCCACTGTTTTACAT…		---	---		AT1G61250.1	SC3	secretory carrier 3	70.65	310	1e-110	342		gi|357442731|ref|XP_003591643.1|	Chaperonin CPN60-like protein [Medicago truncatula]	86.79	212	3e-156	338
	40	UN00040	2833	CCGGGCGTCGGCCTGCGGGCCCCCATTCGGCCCGTCTTGTAACACGGACCAAGGAGTCTGACATGTGTGCGAGTCAACGGGCGAGTAAACCCGTACGGCGCAAGGAAGCTAATTGGCGGGATCCCCTCGCGGGTGCACCGCCGACCGACCTTGATCTTCTGAGAAGGGTTCGAGTGAGAGCATACCTGTCGGGACCCGAAAGATGGTGAACTATGCCTGAGCGGGGCGAAGCCAGAGGAAACTCTGGTGGAGGCCCGAAGCGATACTGACGTGCAAATCGTTCGTCTGACTTGGGTATAGGGGCGAAAGACTAATCGAACCGTCTAGTAGCTGGTTCCCTCCGAAGTTTCCCTCAGGATAGCTGGAGCTCATGCGCGAGTTCTATCAGGTAAAGCCAAT…		---	---		---	---	---	---	---	---	---		gi|357488189|ref|XP_003614382.1|	hypothetical protein MTR_5g050970 [Medicago truncatula]	68.53	556	0	673
	41	UN00041	2831	GGGGGATAAACAAAGCAATTGCAGGAGCCTTGAAACAAGGTGAAGGAGATCAAATCCAAGAAAAAAGATAGCTTTAAATGTGGAACCTTTACCCTGTTCTGATTTAGCCCTGTTCGGGGCATATATTCACTCAAGCAAGAAGAAGAAAGCAGAAAAATAAGGGAGGTATGGGAGGTGTGACGTCATCAATGGCGGCCAAGTTTGCATTTTTCCCACCAAACCCACCTTCGTATAGAGTGGTTAAAGATGGGTACACTGGGATTTTGCTACTAGACCCTTACCCTCACAGAGAAAACGTCGACGTATTGAAGATACCCACAAGAAGAGGCACTGAGATCGTTGCTATGTATGTGAGGTATCCGATGGCTACCACTACTTTGCTCTACTCTCATGGGAATG…		---	---		AT4G24760.1	---	alpha/beta-Hydrolases superfamily protein	71.84	309	1e-133	405		gi|255540431|ref|XP_002511280.1|	Protein bem46, putative [Ricinus communis]	78.83	307	1e-162	484
	42	UN00043	2805	GCAAGCCCTTGCAATTAAGCTGCTATACTANCGGATTGNAAAATGGCACCGAGCACAGATTATGACCGCAAGGCCGAGCTCGAAGCCTTCGATGAGACCAAGATGGGTGTGAAGGGGCTCGTTGATGCGGGCGTCACCAAATTGCCCCGCATCTTTCTGAATGACCAGCCACCATCCCCGAAGGCCAATGATGGCGGCCCCCAGCCTGAGAGACACATTCCGGTCATAGACTTGGCCGGAATAGTGGGTGGAGGACCAGAGAGACGGAAGGAGATCATCAAAACCGTGTCTGAGACGCTTGCGGAGTGGGGGTTCTTCCAGGTTGTGAACCATGGCATCCCCCAGCCCGTGCTGGATGAGATGATCGAGGGTTCTAGGAGGTTTCACGACCTAGACCCT…		---	---		AT1G06620.1	---	2-oxoglutarate (2OG) and Fe(II)-dependent oxygenase superfamily protein	50.28	354	4e-110	344		gi|225433035|ref|XP_002284663.1|	PREDICTED: 1-aminocyclopropane-1-carboxylate oxidase homolog 1-like [Vitis vinifera]	54.52	365	2e-130	400
	43	UN00044	2787	CCACCACGAAGACGGAGCACCAAGTGAAGGGTGGTGCTCCGTCTTCGTGGTGGTATGCAGATCTTCGTGAAGACCTTGACTGGAAAGACGATTACCCTTGAGGTGGAGAGCTCAGACACCATCGATAACGTGAAGGCTAAGATTCAGGACAAGGAGGGCATTCCCCCAGATCAGCAAAGGCTTATCTTTGCTGGGAAGCAACTTGAGGACGGCCGCACCCTCGCTGATTACAACATTCAGAAGGACGTCTACCCTCCATTTGGTCGCTGCGTTTGAGGGGTGGTATGCAGATCTTCGTTAAGACTTTGACTGGAAAGACCATCACTTTGGAGGTTGAAAGCTCTGACACCATTGACAATGTCAAGGCAAAGATTCAAGACAAGGAGGGCATTCCCCAGA…		K08770	---		AT4G05320.4	UBQ10	polyubiquitin 10	100	457	0	882		gi|357474763|ref|XP_003607667.1|	Multidrug resistance protein ABC transporter family [Medicago truncatula]	99.81	534	0	1029
	44	UN00045	2778	GCCGCGGCAGCAGATTCTTGTTCCTCGTCTCTCTGTTTCTTTCTCTCTCATCACTGCTTCCAGAAAAGCTGGACGTTTAATTATCGCTGCTTCCTCCAATTCGTCTTCTTCTTCTTCGTCGTCTTCCTCGTTCGATGATCTCAATTTCGGAGACACTTCTCGCTCTAAGAAATCAGTTCTGTTGGATCTGATCCAGGAGATAGAGCCACTAGATGTCAGCCTTATCCAAAAAGATGTTCCTCCTACTACAATTGATGCCATGAAGAGGACTATATCAGGCATGCTGGGCTTGCTTCCGTCAAATCAATTTCAAATTCTGATTGAGGCTTTATGGGAACCTCTTTCCAGATTGTTGATATCTTCAATGATGACTGGATATACTTTACGAAATGCTGAGTA…		---	---		AT2G14910.1	---	unknown protein; LOCATED IN: chloroplast; EXPRESSED IN: 24 plant structures; EXPRESSED DURING: 15 growth stages; BEST Arabidopsis thaliana protein match is: unknown protein (TAIR:AT5G14970.1); Has 605 Blast hits to 425 proteins in 102 species: Archae - 0; Bacteria - 300; Metazoa - 25; Fungi - 0; Plants - 89; Viruses - 0; Other Eukaryotes - 191 (source: NCBI BLink).	63.36	333	6e-127	388		gi|225429321|ref|XP_002271502.1|	PREDICTED: uncharacterized protein LOC100267925 [Vitis vinifera]	67.88	330	1e-140	427
	45	UN00046	2775	GGATTAAATATATTATAATCCAACAAAGCAGGATTCAGTTCATGACTATGCCACTGCTTACTATACATGACAAACCATCTGAAACTACTTGAACATCACCACTTCTTCAAAATTCATGAATCATTTGGGAAACATAATCAAATATGACGAGGATGTGATGCAAGTCTTCATAAGAAGTTGTCCAGTATTGTAGTACTGGAGGGGGTCGCTTAAATGGGTCGCCCAATTGTTTAACGGACCCTTTCCAGTCACAACGGCTTGGATTGCAAAGCCAAGGAAGGCAACCATAGCTAGCCTAGCTATGCTTGATCTCTGCAAGTTGGAGGGTCACTTTCTTCTCCGGATCCGATGCAAGACCCAACGGGTCAAAGAACTTGCCACCTGGGTAGAGACGCTTCT…		---	---		AT1G12840.1	DET3, ATVHA-C	vacuolar ATP synthase subunit C (VATC) / V-ATPase C subunit / vacuolar proton pump C subunit (DET3)	80.71	280	1e-155	462		gi|225451579|ref|XP_002275510.1|	PREDICTED: V-type proton ATPase subunit C [Vitis vinifera]	83.27	281	1e-161	481
	46	UN00047	2774	GTCGCTCTGTACGGCCAGGGGAGACAATCAGCCTTCACCGAAAGCTGTCCAAAGTCGGATGAAACACCAGAACTCCGGACGTGNAGGNAAAAAGGAAGAACTATTTGCTGAATAAATTGTCATATTAAATCTAAGCAAAGTTGTGACAAATAAAAATGTTTAACCCAACTAAGGACAGCCTCCGGGGAAAGCCCAAAAGTCTCCACTGGCCAAACCATTTGCACATGTTCAAGTTTAGTTCATGTGAAAACAGAGTGACAAATGAACCCACCCTTCCTGAGGAGTCCCAACACACCCCCAAACGGTAGAAGAACATAGTTAATCAGATCAAATAAAAACACTAATTGTAGAGGTCATCTTCATCAGCTGCACCAGCAGAGGCCGCAAATGCATCAGATG…		K13525	---		AT5G03340.1	---	ATPase, AAA-type, CDC48 protein	92.27	776	0	1354		gi|255556934|ref|XP_002519500.1|	Transitional endoplasmic reticulum ATPase, putative [Ricinus communis]	94.94	770	0	1370
	47	UN00048	2772	GTGCAGAGTTTCAGTGGACTGCGTGAGCTACTTGGGATCATCTAATGGATGTCTCTTTACCAAGATGAACTCTCACTTCGCTGTACGTAGAAGAAAAGCAAGCCGTGGGGTAGTGAAAGTCAGAGCTATGTTTGAACGTTTCACTGAGAAAGTCAGAGCTATGTTTGAACGTTTCACTGAGAAAGCTATTAAAGTTATAATGCTTGCTCAAGAGGAGTCTAGACGACTAGGTCACTAATTTTGTTGGAWCGGAACAACTTCTTTTGGGTCTTATTGGTGAAGGCACTGGAATTGCTGCTAAGGTACTGAAATCCATGGGAATTAATCTCAAAGATGCTCGTGTAGAGGTTGAGAAGATAATCGGAAGAGGCAGTGGATTTATTGCTGTCGAAATTCCCT…		K03696	---		AT5G50920.1	CLPC, ATHSP93-V, HSP93-V, DCA1, CLPC1	CLPC homologue 1	90.7	785	0	1305		gi|225456471|ref|XP_002284518.1|	PREDICTED: ATP-dependent Clp protease ATP-binding subunit clpA homolog CD4A, chloroplastic-like [Vitis vinifera]	93.92	789	0	1347
	48	UN00049	2761	TCAGAATGCCAAGCAAGCAGCCACTGACATGTCCAAGGTCTTACAGGTTGAGATCCAGGAAGATCAAGAGAAAGTAGAAGAAATTGTCCAGAAGAGGAATAATCAGTATGGTTTATTCTCCAAAGAGTTCTTAAAACGCCACGGTCTTCATCTCCTCGGAACCACCACCACTTGGTTCCTCCTAGACATTGCCTTTTACAGCAACAACCTCTTCCAAAAGGACATCTTCAGTGCCGTTGGATGGCTCCCTGCAGCCAAGACAATGAGCGCCCTTGAAGAGGTTTACAAGGTGGCTCGAGCTCAGACCCTTGTTGCCCTCTGTGGCACTGTCCCTGGTTACTGGTTCACGGTGGCGTTCATTGACATAGTAGGCAGGTTTGCCATCCAATTGATGGGCTT…		K08176	---		AT2G38940.1	ATPT2, PHT1;4	phosphate transporter 1;4	74.31	327	4e-143	436		gi|357469949|ref|XP_003605259.1|	Inorganic phosphate transporter 1-4 [Medicago truncatula]	77.23	325	0	449
	49	UN00050	2754	TGTAGACTAGCTGAAGAGGAGGTAAGGAAGAGGGTCTACATCACCGAAAGAAACGGAACTTCTGATATCTACCTCGACGCGGTCTATGTTCCGGACTCACTGAGTCGACCTGGGGCCAGGTCATTCCTTGAAGTTCAATCCCGGGTTCAGGTTTCGTTGCTAGNGTTAGCGGGTAATCCGCCGGAGAGTGGGAAAGGGAAGATTTCGATGAAGGATCGTCCGAGTTTGGTGGGTGAGCATGTCATCTACGTGTCGACTCACCAGAACTCGGGCATGCCTCGGAGGAGCTGGGCAGCGGTGTACTCGACCCACATCCCATCCGGGTCGACTCGGAGGCTGACGCCAAAAGGGGTGGCCGATTTCAGCCCCGCCGCGTCGCCGTCGGGCGTTTGGACGGCG…		---	---		AT1G21680.1	---	DPP6 N-terminal domain-like protein	68.07	592	0	814		gi|225459635|ref|XP_002285877.1|	PREDICTED: uncharacterized protein LOC100267814 isoform 2 [Vitis vinifera]	72.39	594	0	886
	50	UN00051	2743	CTCTGTTATAACTTCAAGCGCGTTAAAAGGGATGGCACCACACCGAGTCAAATAGTATGCTCGAAAAGGTAAGACTGTCCAAATGCAGACGTTTTTAGACTCAGTTGAAAAAAAAGTTGCTGTAGATTTCGTGAGAAGAAATTGGAGTATCCAAAATGCAAGAAATCAACATGATCAATAGCTCTTGATGATCGTTTCGACTGACGAATACGTCCCCAATGCTCCACTGATGACACCCATGATGACAATGGAAGTGCTCATAACCACCTGAACTTTTGTTGCCTTCTTTTCCATAATTTTTTAAGAAGCACAATGCTGGCATGATCACAGCCACAAGTACACTCAAAAGAGAACCAATCAAAGCCATCACAAGACCGAAAAAGGGAACCAGAAAAGCTA…		---	---		AT2G41190.1	---	Transmembrane amino acid transporter family protein	42.23	367	2e-100	245		gi|356495667|ref|XP_003516696.1|	PREDICTED: vacuolar amino acid transporter 1-like [Glycine max]	41.44	362	6e-107	246
	51	UN00052	2743	GTGGTNRTRGTGGTCAAGATGATAGTGGGGTTTTAGGTTTATTTGATTTGGATCACATTAGTATGTCTTCTTCGTCCTCATATTCTCATCCTCTTCCTGTTCAAACGGATTCCCCTGTTTCTCTTACCTCTTCACCACAGCCACAATCTTCCCAACTATTGGGACACCCTACGGTTCAGAATTTGCCACGCAGAAGTCGGAAGAATGTGAGTGATGACAAAGGTGCAGCATCATCTGGGTCATGATGGGTGGGAATTGCGAAATATTTAATAGAGATCGATCTTGCTCTGTTTTGGGCTTTTTGCTCTGTTTTCCTCTGTTCCATTCCATTTTGGAGGGTTTCCTTTTTTGACTTTATAAAATAAACTAAATTGCCAAATGAATTAGTATTTTGTTGTA…		---	---		AT1G18740.1	---	Protein of unknown function (DUF793)	63.01	392	2e-165	487		gi|359493118|ref|XP_003634513.1|	PREDICTED: uncharacterized protein LOC100257198 isoform 2 [Vitis vinifera]	72.49	389	0	574
	52	UN00053	2728	GGGGGCCTTGTCATTCTCACAGTCAAAGCACTGGCATCCATCCTCTCAAATTGCCCCAAGCAGTCACCTCATAAAAAGTTGCAGCAGAAATTTCAATCCAAACCCCGCTCAATTCATCCTGAATGTATCCCAGAAACAAAACCCACTTCGCTTATTGTCTGTAAATTCTGCCAAAACCAACCCATCAGCCAATGATCCCACAACCCTGCCACTAGTGGTTGTTGGATCAGCGAATGCAGACATATATGTTGAAATCGATCGACTCCCCAAAGAAGGAGAGACCATTTCAGCAAAATCCGGTCAAACCCTTGCTGGTGGCAAAGGTGCGAATCAGGCTGTTTGTGGGAGCAAGCTTTCGTACCCAATTACTTTGTTGGGCAAGTGGGTGAAGATGCTAAT…		K00852	EC:2.7.1.15		AT1G17160.1	---	pfkB-like carbohydrate kinase family protein	75.39	256	1e-121	341		gi|225461828|ref|XP_002283733.1|	PREDICTED: ribokinase [Vitis vinifera]	83.07	254	8e-131	371
	53	UN00054	2704	GCTCCAGTCAGATCTCTTAATCAGATAATCAATCTATTAAGATTCGCACCTGGTCCGATGGCTCTTTCGATGTAGCAAGTTTGGGGAAAATATCACCAGTTCTCTCTCTTGTATTGCTTTGTGGGAGCTGTTCTTGCGAGTGTCGGGAGATTAGGGTTGTGGATCTTCCGATTGATGGTCGTCTCCTTTTGGGGTCTCTGAGTAGTTTCCCGGTCACGGCTGTAGAGTCTGGTGCTTGCTTGAGAGAGGACAACGGGCTCTCTTTTGCCATCACCACCTCTGTTAAAAGCCGTGAGGGAGGAGTCTGAGTTCTGCAATGGCTCGTAATCTAGACAGCCCTGTTCAGACCCAGGCGCCGGTTGGTGTCCTCAAGAGCCACCCCTTGTCTGGGGAGTTCCA…		---	---		AT2G03890.1	ATPI4KGAMMA7, UBDKGAMMA7, PI4KGAMMA7	phosphoinositide 4-kinase gamma 7	62.5	392	0	459		gi|224111846|ref|XP_002316001.1|	predicted protein [Populus trichocarpa]	72.75	389	0	524
	54	UN00055	2701	TGTGTGCCTTGGTGTTGGCATTGGGATTCAGCTTCTACACAGTTCTCAGGTATAAGCGGGGTTCTCTATTACACTCCTCAAATACTTGAGGAGGCTGGGGTTGTGATCTCTTTCGAACGTGGGCATTGGCCCATCTTCTGCATCTTTGCTGATCAGTGCACTCACAACCCTTCTGATGCTTCCTTCTATAGCTGTTGCAATGAGGCTGATGGATATTTCTGGAAGGAGGAATTTGCTGCTGGTCACAATTCCCATGTTAATAGTATCCCTCATCATCCTCATCCTTGGAAGCATCATAAAGATGAACTCCACTGCGAACGGTGTGATCTCTACTGTCTGTGTTGTGCTCTACTTCTGCTTCTTCGTGATGGGATTTGGCCCAGTTCCCAACATACTTTG…		---	---		AT4G35300.5	TMT2	tonoplast monosaccharide transporter2	68.55	372	6e-151	456		gi|357467639|ref|XP_003604104.1|	Monosaccharide-sensing protein [Medicago truncatula]	69.29	381	4e-150	463
	55	UN00056	2695	TCTCCGCGTACTTCACCAGATTTGCTGGTTGTGGGAGCCGAGTTGCAAGTACAGCCCTGCTTACCGTTCGTACCGGTGATAGCAAAAACTTTTGGAGATCCAGGGACCTTTATTGGTGCACCTTTTTTTTGGTAYRTCAGACTATGCAATCGAGTCTGACGATTAGTTCTATTGTTTCATATAGCACGGTCCTTGTGATGTTGTATTACTTACACCCTGCTGCCTCTAAGAAGGAAAGGAGGGGATTGTCTACACCTCAGTGACTAAACTAGATCAGAGGCCTAGTATTTCAGGTAAGAGAAGCAAGGATGTTGACAAGCGACAGGCCTAACTAAATACAGAGAGTCGCAAAACACCTTTCTTTCATTTGAATGATTCCGTGACGTGTAAACTGTCAAT…		---	---		AT1G79750.1	ATNADP-ME4, NADP-ME4	NADP-malic enzyme 4	82.4	267	0	435		gi|255549832|ref|XP_002515967.1|	malic enzyme, putative [Ricinus communis]	86.14	267	0	451
	56	UN00057	2688	GCATGGGCTCTCTGTACTATGACGGGTATCCATTTACATGTCAGTTCACCTCTTATTTTGAATGTTGTTAACAAATGCATGGGAGATCCATCTGTTTATGCCAGAAAATGTTGTGGCTTTTGTGATATGTCATATTAAATGTGAATTGGGTTGCTGGCTATCAGTGAACATGAAGGAAATTTCATGTGGGTTTTGGGGTTGGTGTTGTTTTTCCAGTTGGTTGTTGTCAGGGTAGATATTTACATAGTGACACTTGAGGAAGAGCCTGTTGTAAGTTACCAAAGGGGTGTGGATGGTTTTGAAGCCACTGGTGTTTTTGCTCATTGGAGACTTGTAAAGCTAATTTCACTTGATAATATCTTATTTGATCATCATATTTCAACAACCCTCCTCTAATCC…		K13348	---		AT1G52870.2	---	Peroxisomal membrane 22 kDa (Mpv17/PMP22) family protein	77.58	165	3e-103	272		gi|30695366|ref|NP_564615.3|	Peroxisomal membrane 22 kDa (Mpv17/PMP22) family protein [Arabidopsis thaliana]	77.58	165	4e-102	272
	57	UN00058	2684	CTCAGGGTTTCTTCAAGTGATCATNTTTTTTTTGTAAGAAGAACAAGAAATATATATTTGCAAAACATTCACCCAACACCATCAAGCCCATACAATAGTATGCAACTTACACACTGCCCACTAACTTACTGACGACACATATTTATTTTACACAACAACAGTAACACTTGGACATACGTACACACATGTATAACTAATCACGCTTAGCTTCTGGTAAATAAAACCACCAGAACTTTAATTGGCAAAAATATAAACCACGCCACGCCACACCAGTACGGCAGTACACCACACCACACCTCGCAACTAAACCCAATATAATCCATGCAAATTCATAAAAATAAAACATGATCACTTGAAGAAACCCTGAGCCATCTTCATGAACCCACCAGCGGCGCTACC…		K07375	---		AT5G12250.1	TUB6	beta-6 tubulin	98.37	430	0	842		gi|162462765|ref|NP_001105458.1|	tubulin beta-5 chain [Zea mays]	99.77	430	0	851
	58	UN00059	2676	GAGATACTGTCTGCATTGCCCTCGCTGACGAGACCTGTGAAGAGCCAAAGGTACGGATGAACAAGGTCGTGAGATCTAATTTGAGGGTCAGACTTGGGGATGTTGTGTCCGTACACCAATGTCCTGATATCAAGTATGGGAAACGGGTTTCATATTCTACCTATTGATGATACCATCGAGGGAGTCACTGGAAATCTTTTCGATGCCTATCTGAAACCATATTTTCTGGAAGCCTATCGTCCAGTGAGGAAAGGTGATCTATTCCTTGTAAGGGGGGGAATGAGAAGTGTGGAGTTCAAGGTTATYGAGACTGACCCTCCTGAGTACTGCGTCGTTGCACCAGATACTGAAATTTACTGTGAGGGGGAGCCAGTTAAACGGGAAGATGAGAATAGATTG…		---	---		AT3G53230.1	---	ATPase, AAA-type, CDC48 protein	79.43	671	0	977		gi|255556934|ref|XP_002519500.1|	Transitional endoplasmic reticulum ATPase, putative [Ricinus communis]	84.23	672	0	989
	59	UN00060	2670	GTGGTGTTCGCCTTCAAGTTCCTCGCTCTGTCTATGGCCGGTTCTCTCACTCTCTTCCTTACTTTCTCTCTCTTCTTCACCACCCACCATCACCACCTTTCCGAATCCGACCTCGCTACGCCGGGTTACAGTAGTCAGTTGATTAATGCTTTGCCATTTCGGAGATCTATGCTGGCCCTCAAATCAGATCCATTGAAGCCGCGAGTTGATCAGATACGAAAGCAAGCTGATGATCATCGGAACCTTGTCCTGGCATACGCATCCTATGCTAGGAAACTCAAGCTTGAAAGCTCAAAGATGCTGCGTATCTTCGCTGATCTTTCACGGAACTACACCGATCTCCTCAACAAGCCCGCTTATCGTGCTCTCTTTGAGGCGGATTCTCTCTCCATGGATGAA…		K13648	EC:2.4.1.43		AT3G25140.1	GAUT8, QUA1	Nucleotide-diphospho-sugar transferases superfamily protein	86.55	461	0	792		gi|255583974|ref|XP_002532733.1|	Glycosyltransferase QUASIMODO1, putative [Ricinus communis]	91.44	444	0	813
	60	UN00061	2654	TTCTCATCACTCGGTCTCTCACCCCTGAAGAACAAGCTCAAAAATCTCGGGATACGCCATGGTGATCAAGATCCACGGAAGCCCTATCTCCACTGCTACTCTTCGTGCTGTTGCTGCTGTTCATGAGAAGGAGCTTGAGTATGAATTTGTCGCTGTTGATATGAAATCTGGCGCTCACAAACACCCTGATTTCCTCGCTCTTAATCCATTTGGTCAAGTACCCGCTCTTGAGGATGGAGACATTAAGCTTTTTGAGTCAAGGGCAATCACAAAATACTTGGCATACACCTACGAGAACAAAGGAACCCCATTGATCTACAAAGAAGGTAAGCAGATGGCAGAACTGGCAGTATGGATGGAGGTGGAAGCCCACCAGTTCGACCCAGTGGCTAGCAAGCT…		K00789	EC:2.5.1.6		AT4G01850.2	SAM-2, MAT2, SAM2, AtSAM2	S-adenosylmethionine synthetase 2	93.13	393	0	724		gi|255543014|ref|XP_002512570.1|	s-adenosylmethionine synthetase, putative [Ricinus communis]	95.41	392	0	738
	61	UN00062	2653	TTCCGCCGGCGATTTCGCAACTCAGGCGCTGGTTTTCTCCTCCCGGGAGACAGGCGCCGCAACGAAATGGAGCAGTATGAAAAAGTTGAAAAGATTGGGGAGGGAACCTATGGTGTTGTTTATAAGGCACGGGACAAGGTGACAAATGAGACCATAGCTCTGAAAAAGATTCGTTTAGAGCAGGAGGACGAGGGAGTTCCGAGTACAGCAATCAGGGAAATCTCTCTCCTGAAGGAGATGCAACACGGCAACATTGTCAGGTTGCAGGATGTAGTACACAGTGAGAAGCGCTTATATCTGGTTTTTGAGTATTTAGACCTTGATTTGAAGAAACACATGGACTCATGTCCTGAATTTTCAAAGGATCCTCGTCTGATAAAAATGTTCCTGTATCAAATT…		K02206	EC:2.7.11.22		AT3G48750.1	CDKA;1, CDC2AAT, CDK2, CDC2, CDC2A, CDKA1	cell division control 2	87.41	294	0	536		gi|359489125|ref|XP_002266125.2|	PREDICTED: cell division control protein 2 homolog [Vitis vinifera]	94.22	294	0	571
	62	UN00063	2630	GGGGCTTTCTTCGAATTCAAATCACTTCATCACTTGTCTTYTGATCTTCATCCTTCATTATTGTCCTCAATTACTCTCCGCTTTGCTGTTTAATCTTAATAAGCAACCTCTTACTTCTCCTYCATCGCTTTTTTCTCTCCAATTCGACGTTAATTCTACATCCTAATCTGTTAAGTAACCGCCGATCATCATCATCACTCTTCAATGGAGAACAGGAGTAATCGCCAATTGCGTCCAGCTCTTTGCCACTCAAGACTTGGGAGGAGTCATGCTGCCGGACCATCTGTCATAGTCATAGGTGCTGGTATTGGTGGCATATCAGCAGCTCGTGCTCTTTATGATGCTTCAATTCAGGTGACTGTGCTGGAATCGCGGGATAGAATTGGGGGACGAGTATGC…		K17839	EC:1.5.3.17, EC:1.5.3.-		AT2G43020.1	ATPAO2, PAO2	polyamine oxidase 2	78.1	347	0	558		gi|255561152|ref|XP_002521588.1|	amine oxidase, putative [Ricinus communis]	81.41	355	0	588
	63	UN00064	2627	GCGCAAATACAGGTCAAAACCCTGAAATTTCAAGTGATAAGATTGGACTTTCTGAGAAGCGTCTTACTTTTCTCCGGGAATCGGGGATAGATCTTGGTGGGTTGCAGTCAAAACCGGGTAATTCGGGTTGCCAAGAGCTCACTCTTAGCTACCTTTGTGATAATCCCAGAGCAGGTGTGCCTAGTTTGAAAGGAAAAAGGGTGATTTTGGAAGATTTGAGGCAGGAAGATAAGTGGGTAGAAAGGGACTTTCTACAATTGAGTGACAGCAAAAATGATTGTTCGTCCACGCCGGAACCAGAGCAGGAGACTAAGGGGGAGAGAGATAGCAACAAGAAGCCTAAGGTTGAAACCCTGGGACTTTCTCTGGCTCTTTCGCTCACCGCATCAAATGTTGCCC…		---	---		AT1G14740.1	---	Protein of unknown function (DUF1423)	51.79	336	5e-87	293		gi|115451807|ref|NP_001049504.1|	Os03g0239200 [Oryza sativa Japonica Group]	53.25	338	1e-119	302
	64	UN00065	2620	CCTCCTTCTGAGGTCCTAGGTTTTTGCAGTCTNTCCTTTTCATTTCTAGTTCTAACACAATTGAGTTGCTAGAGTACAGATTACAGGGACAGACTGCAAAAACCTAGGACCTCAGAGGAGGAAACAAAAACCACCATGAAAAATGGTTGTCAATGGCAAAAATGAGCATCTCATGCCCACTGCCATTTGCCAAAGCCCACGACTACAAGACCAACCCCATCACCACATAAAACTGCCCAAAGCAACCATAAACTAGAAAACCTTCAAAAGAAAATTTTTTAAAAAGGCCTCAGACAACGAAACACATAAACAAAGACTCCTGAACAGACTCTTCTTGAGAGAACTGAACAGAGCAAAAGCTTGTCCAAGGCATGCCATGAAGCCGGGTTCTGACCACGA…		K14515	---		AT2G25490.1	EBF1, FBL6	EIN3-binding F box protein 1	48.74	634	4e-171	510		gi|225445527|ref|XP_002285249.1|	PREDICTED: EIN3-binding F-box protein 1-like [Vitis vinifera]	60.73	662	0	665
	65	UN00066	2614	TAAAATAATGGTCCTTGGTTTCCTCGAGCCAGTGTTGGACCAAAACCTGTACTATATGGCTTTGCAATATACTTCTGCCACCTTCACTATGGCTTGTATCAACATTCTTCCAGCAATTACCTTCATTATGGCAACCATTTTCAGGTTAGAGAAAGTTAACATAAGGAAGCTATCAAGCCAAGCAAAGATCATAGGAACCATAGTAACAGTTTCAGGCGCCATGGTGATGACAATGTACAGAGGCCCTATTGTCAACATTTTCGGAAAACATGAGGTTGAACACCATGTCAATGGCACCACCCACGCCAACGGTCAACATTGGGTCGTCGGCGCCGTCTTCGTCCTTTGCGGTTGCCTTGGCTGGTCCGGTTTCTTCATCCTCCAATCGTTTACGTTTGA…		---	---		AT1G21890.1	---	nodulin MtN21 /EamA-like transporter family protein	58.06	310	3e-118	364		gi|359492400|ref|XP_002285845.2|	PREDICTED: auxin-induced protein 5NG4 [Vitis vinifera]	68.84	292	8e-132	402
	66	UN00067	2610	GTCCCGTACCTATGTACATGAGAGCGTATATGATGAGTTTGTTGAGAAAGCAACTGCTCGTGCTAGGAGGCGAACTGTTGGGGATCCCTTCAAGGAAGATATTGAGCAAGGGCCTCAGATTGACCCAGAGCAGTTTGAGAAAATTTTAAGGTACATCAAATCAGGAATTGAGAGCAATGCCAAGCTTGAATGTGGCGGTGACAAAATCGGATCCAAGGGTTACTTCATCCAGCCCACTGTCTTCTCTGATGTTCAGGATGACATGCTTATTGCTCAGGATGAGATCTTTGGTCCAGTTCAATCCGTCTTGAAATTTAGGGACTTGGATGAGGTGATCCGGAGGGCAAATTCAAGCCGATATGGGCTAGCAGCGGGGGTGTTCACCAAGAACATTGACAC…		---	---		AT3G48000.1	ALDH2B4, ALDH2, ALDH2A	aldehyde dehydrogenase 2B4	85.04	381	0	672		gi|225457075|ref|XP_002283132.1|	PREDICTED: aldehyde dehydrogenase family 2 member B4, mitochondrial [Vitis vinifera]	87.08	387	0	710
	67	UN00068	2607	CGTCGCTGGTCCCCAGAAACAACTCCAACAGCCCAACCCCCTTCACCCCATTTCCCCAGGACTTCTGGGACGGCTTCTTCTCACAGGACCGCTGGCTCGAACCGTTCAGAGACCTCCCTTTCTTCCGATCACCCTTCCCATTTCTCTCTCCCCCACGCACAGTCCCCTACTCAGAGCTCTCAATCGAGACTTCCGGCGACGTCAGAGCCCGGCTAGAGTGCAAGGAGATCCCAGAAGCCCACATCATCGTCGCCGATCTTCCCGGAATCGGGAAGAACGAGGTGAGCGTGGAGGCGGATGGTGGTGGGTTCGTCAAGATCAGCAGCGGAGGAGGGCGGTTCTCATGGAGGATGAGGCTGCCGGAGGATGCCCAGGTTGATATGATGAATTGGTCCATGG…		---	---		AT1G69870.1	NRT1.7	nitrate transporter 1.7	54.02	572	0	580		gi|225424885|ref|XP_002269340.1|	PREDICTED: nitrate transporter 1.7 [Vitis vinifera]	58.51	629	0	678
	68	UN00069	2605	GGGCGCATAAGTTATGACGAATTTGCAGTGATGATGAAGGCTGGTACAGATTGGAGGAAGGCATCTAGACAGTACTCTCGAGAACGTTTTAACAGCCTCAGCTTGAAGCTGATGAAAGACGGTTCCTTTGATGTTGCCAATGATGCTAAATGAACCCAGGAAGATCAATGACTAAGATGTAGCTAATTCCGGTGTTTCTCTTCTCTTGGGTATTCTGATTCTCTAACTGATCAGAATACTCTCAAGATGCATTTTTCATTTGTTTTTGGGCTTGCTTCAACATTGGAAGTTTGGGGTATGCAGATGGTTGAGATCTGTGTGTGGAAGCCAAGGGCTTGGGTAGATGCTTTGGTATGTGTATGCGGGTAGTTGTAATAGTAGAGAACTAAGTAGGTTTTT…		K13412	EC:2.7.11.1		AT5G19450.2	CDPK19, CPK8	calcium-dependent protein kinase 19	76.62	201	0	294		gi|224104161|ref|XP_002313342.1|	predicted protein [Populus trichocarpa]	77.94	204	0	294
	69	UN00070	2599	CAAAACAAGAACCAACCAATCTTCATTCAAGTCAAGCCAAGGCCTTGCCGGCATGCTAAGCCAGCTCACTTCAATTGCAGACCTTGTCATGTCTGTTAGGTCAAAAAATAAACAAGGAAACTACCAAAAACAAGTATTCAAAACGTCATTTCCCACAGCCAAGTTTTATCACACGCCCGCCTATTGCCATATGTGACAGTCAGATGAACTGCTTCCATACCACTAACACAACAAAATGAACTTGTACGACCAGCCATTTACGCAGGTATACACCATGCACGGAGGAAAATATGTCCGCCAGATAAAGGAGAGAACTCTCCAAGACAGCATCTTTAACACAATTTTCATGAGTACTTCAGCACACCAAAAACTACCACTCAAACTAGCAGACCAGAAGAA…		K12885	---		AT3G26420.1	ATRZ-1A	RNA-binding (RRM/RBD/RNP motifs) family protein with retrovirus zinc finger-like domain	62.59	139	5e-44	159		gi|351723119|ref|NP_001235732.1|	uncharacterized protein LOC100526902 [Glycine max]	63.31	139	9e-47	168
	70	UN00071	2592	TAATGATTTTTCATTATCTCAATTGAAGTAATGAAAGAGCCTTCCAATATTGGAAGCTCTTTACTTCAACTAGTCTCCGTGTTCCTCGAAGGGATCTCTTAGTTGTTGAGAGGGTTGCCCAAAAGCGGTATATAAAGCGTACCCGGTAAAACTTACAAGTAAACCAGATAGAAAGATGGCGACTAGGGTTGCTGTTTCCATTATTATAGAATTTCAAGACCACAATGGTTTATTTAAAATAAAATGGAAAGGTATACAAAGTCAATGGATCTCAATGAATACAATCAGATTTATGGCTACACAAACCGTTGAGGGTAGTTCTAGATCTCGTCCCAAACCTACTACCGTGGGGGCTTTATTGAAACCGTTGAATTCGGAATATGGTAAAGTAGCTCCCGG…		K02635	---		ATCG00720.1	PETB	photosynthetic electron transfer B	96.74	215	6e-145	426		gi|372450170|ref|YP_005090208.1|	petB gene product (chloroplast) [Ricinus communis]	95.61	228	9e-150	442
	71	UN00072	2587	ATCCTCCCACCTTCTCTCTCTGCTCATCCTCCTTCCTTCCCCAAAAACGCATCTCCAGAAAGAAAAATCCAGAGAGAGAAATTGCACAACARAAAGAAAAACAAGAAGATGGGTTTGCAGAGCCAGCTAAACGACGTCGGATCGGACTCAATCCCCATCCTCCTCGTAGCCCTAATCGCCACCTGCGTCAGCCACCTCCGGTCACNCCTCGCCGCCGTCTGCCACTCCCTCCCCCGCCGCCTCCACCACCACATCGTCGATGAAAACTTCCTCCACATCAGCTCTGGCCTCGCCGGGCTTATCGCCATCTCCGACCACCGCCTCTCCCTCCGCCCCTTCCGCTACCACCACCACCAACACTTCGCCGATGAGCCACCAGTCTGCGTCTTCTGCCTCTGC…		---	---		AT5G40990.1	GLIP1	GDSL lipase 1	42.14	159	1e-59	124		gi|255588371|ref|XP_002534584.1|	zinc finger protein, putative [Ricinus communis]	54.74	137	3e-76	155
	72	UN00073	2585	ATCAGAGCAACGTCAAGGTTATGTTGTTTGAATGTTGCAGGTTTACATCTTATTGACTGATTCATAGCTTATGTGAAATGAGTATTCGTGTATGTTTCACGGCTTCAGGCCTCCAACGTTCTACGTCTGCAATTGTTTTGAAATTACTTTAAACTAAGAAAACCTTTTATTTTCCTTTTTCCCTAGTCATACAACTTGAAAAGAGGATCATTACTGATTACTATCCACTCACTACTCAAAACTAAATTTAATGCTGCTAAATATTAGCATCCCACATTACTTCTACCACTTAAGCAGTCGCTCCACAAGGAAGAAGGAAAGAAGCAAGATCAGCCACTCTGTAAGAGGTTTAACAGACTCAGCTCCACTTGAAGGTGAAGAGGGACTTGGAGTAGGACC…		---	---		AT1G74790.1	---	catalytics	71.88	192	0	298		gi|359473388|ref|XP_002268718.2|	PREDICTED: HIPL1 protein-like [Vitis vinifera]	66.82	211	0	323
	73	UN00074	2584	TGAAATGGTCATGTCTCATTCCGTTGATGATTCAAAGATCCTCAGGACCATTGATTTCCTTGTTTTCAATTCCAGATGGTGCTGTAATTGAAAACAAGGAAATAAATGGTCACGTTTCGCATCCCTCATTCCGTTGATGATTCAAAGATCATCAGGACCATTGATTTCCTTGTTTTCAATTACAGCACCATCTGGAAAAGTAACTGTCAATGCCAACCCTGGGGTAAAGTTGCAAATTCCAGATGGTGCTGTAATTGAAAACAAGGAAATCAATGGTCCTGATGATCTTTGAATCATCAACGGAATGAGGGATGCGAAACGTGACCATTTCACAGCTGTTGTCTTTCGAATATACTAGTATTTGCAGGGTCTAGTGTTATGGACTACCTTGTCTATGTG…		K00963	EC:2.7.7.9		AT5G17310.2	UGP2	UDP-glucose pyrophosphorylase 2	86.83	372	0	661		gi|255571289|ref|XP_002526594.1|	utp-glucose-1-phosphate uridylyltransferase, putative [Ricinus communis]	87.1	372	0	663
	74	UN00075	2582	CGGGWMCGGTGGCGGTGGCGGCGACAAGAAGGGCAAAGGCGGCGGAGGTAGCGGTGGTGACAAAAAGGGCAAGGAGGGTGGTGGGGCTCAAAAAGGGGGTGGTGGTGGYGGTGGGATGGCTGGTGTATTCAAGAGCATGCTTGGGAGTGGAAATAGTGATTCTAAAAAGGGCAATGAGGGGAAAAAAGATGGTAAAAATGGTGGGAGTAACAAAGGTGGAGTAGACTATCAATACCTTTTAGGACATGGTGGGGGTAAAAATGGAAGTGAGGGCAAAAATGGAAAACATGGTAGTGGAAATAACAACAACAGCAAAGGTGGCTCCAATGGAGGAAATCACAATCACAATCACAACAATAATAATGGTGGTGGTGGTGGTGGTAATAAGAAAGGAGGGCA…		K03231	---		AT5G60390.3	---	GTP binding Elongation factor Tu family protein	95.16	434	0	841		gi|255574227|ref|XP_002528028.1|	elongation factor 1-alpha, putative [Ricinus communis]	97.24	434	0	856
	75	UN00076	2577	GTATGACCGTGCCAGAGGAGTTGAAATTGGAAATAAGGATGTGAAACTTGAGCATCTGGAAGAAGCATTCACAACATCAAACTGGATAGTTAGGATATACAAAGTTAAGCCGCCTAATAACAGGTGGTGAGTTCTTGCACCGTCGGACCCTAGCACTAGCAGGGGGCACTTTTAATNTCAATACAGAACCCTTTTTGTAGGACGGGATTAAATGCCTTTTCGTGGATTTTAATGTCGACATTTTTTCTCCTTACCTTTATGAGAAGTAGAANRATGYCTAACATCAAATCCACGAAAGGCATTTAATCCCGTCCTACAAAAAGGGTTCTGTATTGAGATTAAAAGTGTGNCCCCCTGCTAGTGCTAGGGTCCGACGGTGCAAGAACTCACCACCTATTA…		K07151	EC:2.4.99.18		AT1G34130.1	STT3B	staurosporin and temperature sensitive 3-like b	81.76	318	0	484		gi|297846394|ref|XP_002891078.1|	hypothetical protein ARALYDRAFT_891007 [Arabidopsis lyrata subsp. lyrata]	82.08	318	0	486
	76	UN00077	2571	GTCGCGAGGATATTATTGATGTTCTTCTGCAGCTCCGGAAAGAGCGTTCCTTCTCTTTTGAGCTCACCTTGGACCACATCAAAGCAGTATTAATGGATATAATTGTAGCAGGAACTGATRCAAGTGCAGCAATTGTAGTTTGGGCAATGACCGAGTTAATGAAATACCCAACTATGATGAGGAAAGTTCAAGAAGAGCTTAGAACTGTGATTCAGGACAAAACTTTTATCGATGAGAGTGATCTCTCAAAGTTGCCATACCTCAAAGCTGTAGTGAAGGAAACACTTCGACTTCATGCTGCTGACCCATTGTTGGTTGTCCGGGAAGTAATGAAAAAATGTAGCATACAAGGGTATGATATTCTCCCAAAAAGCTTGGTATTTGTTAGCGTATGGGAAA…		---	---		AT4G31500.1	CYP83B1, SUR2, RNT1, RED1, ATR4	cytochrome P450, family 83, subfamily B, polypeptide 1	46.06	254	6e-118	240		gi|225458049|ref|XP_002280438.1|	PREDICTED: cytochrome P450 83B1 [Vitis vinifera]	59.45	254	2e-154	307
	77	UN00078	2561	GGCGGCCATATCGTCCCTCGCCCTCACGATAAGTCTCTGTGCTACGTCGGCGGCGATACCAGGATCGTCGTCGTCGATCGGAGCACCACCCTTTCCGACCTTCAATCTCGGCTGTCTAAAACCCTACTTAACGGCCGTCAATTTACCCTGAAGTACCAGCTTCCCAACGAAGATCTTGATTCTCTAATCAGTGTTTCTACTGAAGAAGATCTTGATAATATGGTGGATGAGTATGATCGTCTGATTTCGAATTCGAATCCGGCGAAACCGTCGAGGATTCGGCTGTTTCTGTTTCCGTCGAAGCCTGAGGGTGCTTCGTCGATTGGTTCGATTCTAGATGGTTCGAATCGGTCTGAGGACTGGTTTTTGAATGCTCTTAATGGTGCTGCTGCTATTCAA…		---	---		AT2G01190.1	---	Octicosapeptide/Phox/Bem1p family protein	49.88	425	1e-87	293		gi|225424089|ref|XP_002283405.1|	PREDICTED: uncharacterized protein LOC100250808 [Vitis vinifera]	51.42	704	2e-155	474
	78	UN00079	2553	GCGGCATGTCAACTTCCAAATGTGCTTGTTCCTTCTCGCTTTGTCTGGCGTATATCTTGCTGAACGACTGAACCGATCTCTGGGTGCTCACTGGCAAAGTTTTGCTACGCAGAACTACTTTGATCCCCATGGACTTTTCCTCTCTGTACTGTGGTGTGGTCCTCTTCTCATAATTTCAATGTTGATCCTGGTAAACACGCTTTTCTCTTTGTGCCATCTAATTGTCCGTTGGAAAAGGGCTGAGCTCAGGCACCGTGCGAGGCTTTCTCAGAAAAAGGAGGGTTAAGGCCTCTATTACTTAATGGAAGGCAAGCTCATGCTTGGCACAAAGTGTATGATTAAGCAGCAGGTCCTGTTTTGCTTCATGCTTGAAAGGTCAGCTCAGGGCTGCTTACAAGT…		---	---		AT1G34350.1	---	unknown protein; Has 192 Blast hits to 192 proteins in 79 species: Archae - 0; Bacteria - 0; Metazoa - 104; Fungi - 0; Plants - 60; Viruses - 0; Other Eukaryotes - 28 (source: NCBI BLink).	69.81	159	7e-68	222		gi|224146418|ref|XP_002326000.1|	predicted protein [Populus trichocarpa]	74.52	157	2e-72	238
	79	UN00080	2548	CCGACGTGAAAGCGAGCGTCAAGAAGGTGGCGAATGAGGATACGGTGCATCGGAAGATCTTCGTTCATGGGTTGGGTTGGGATGCGACGGCCGAAACGCTNNGAAACGCGTTTTCTCAGTACGGTGAGATTGAGGATTGCAAGGCTGTTTCCGATAAGATATCGGGCAAATCCAAGGGTTACGGGTTCATCCTTTTCAAGACTAGGGCCGGAGCACGGAGGGCATTGAAGCAACCTCAGAAGAAGATTGGGAATCGTATGACTGCCTGCCAGCTGGCGGCTGTGGGTCCCGTCCCGTCTTCCACGTCATCCGCTCAGGCGACACCTCAGCAGCCGGCGTCCGAGTATACCCAAAGGAAGATCTACGTNAGCAATGTGTCCGCTGATCTTGACCCACAGA…		K12741	---		AT3G56860.5	UBA2A	UBP1-associated protein 2A	73.87	199	8e-89	290		gi|255562178|ref|XP_002522097.1|	Heterogeneous nuclear ribonucleoprotein A1, putative [Ricinus communis]	76.14	197	6e-94	306
	80	UN00081	2547	CCTGGCTGCGTCAAGAGAGACGGGAGAGAGGATGGCAGGTGAGAAGGGCAAGAGAGTATCAGCAGCATCGGCTAGAGCCCACACCCGAAAATCCAACCCAGATTCATTTTCACCATTTTCTAAAGGTGCATTTAAGAAAATTCTTCTAGTTGTGCTTGTGGGCTGCTTGGCATGGGCCGAACAGGCCATCCGTCCTCCTCAGCAAAAGCTGTGTGGTTCCCCCGGCGGCCCTCCTATTAAAGCTCCGAGAATAAAGCTAAGAGATGGAAGGCATTTAGCCTACAAAGAGTATGGTGTCCCCAAAGATAAAGCGAAGCATAAATTCATCTTTGTCCATGGTTTTGACTCTTGCAGGCATCATGCCTTCATTGGCACAGAAGTTTCTCCTGACACAATTGR…		---	---		AT2G36290.1	---	alpha/beta-Hydrolases superfamily protein	65.48	252	1e-128	371		gi|359481589|ref|XP_002282804.2|	PREDICTED: uncharacterized protein LOC100263058 [Vitis vinifera]	70.92	251	1e-152	399
	81	UN00083	2519	TCGGGGTTTGTAGAAGCAGAAGTCAGGTCTTTGTTCATCACCACTGTTTCCTGTAGTAMAGGGAGAAGCACAAAGCAAGGGACGAAAATGTTGCTCAAATATCTCAACTCATACGTCTGATAATTATTCACATCATGACTCGTACAGACTCGGTGAAGCTTGAAGCTGTGCAAGATATTTGTGTTTCACACGCTGCCTGAACAATTGAACTTATGCAGAATTCTCTACAAGTCATAAAGTAATAACATAAATCAAGTAACTCGTACTCTACCACTACCAGCATCGATATCTTCTACATACTTCTCCCTGTACATGAACGCACAGCACCCATCTTTCCCCAAGAAACTTCATCTTCAGCTGCTGTCTAACTGCACAAGTTTAGTGAATTATTCAATAAAC…		---	---		AT1G51550.1	---	Kelch repeat-containing F-box family protein	58.61	331	9e-116	343		gi|225443349|ref|XP_002264976.1|	PREDICTED: F-box/kelch-repeat protein At1g51550 [Vitis vinifera]	67.17	329	1e-143	417
	82	UN00084	2518	GGGCATGGGCATTGAAACAGGAGGAATCAGTGACTAGAGGGGGGATTCTTGCTGATGAGATGGGAATGGGGAAGACTGTCCAGGCAATCGCACTTGTACTTGCTAAACGGGAAATTCTTCGGGCAGTTTCTGGAGCTRATGAATCCTTCTTATTGCCGGGTTCATCTTCTGCACCGCTTGAAATCAACTGTACCCTTGTAATCTGTCCTGCATCTGCTCTGCATCAGTGGCAGAGGGAAATTGAGCGATTCACAAGAGAGGGAAGCACAAAGGTTCTTTGTTACCAAGGGCCCAAGAGAGCGAAGAGTTCTCTACAATTTTCTGAATATGATTTTGTAATCACTACTTACAACACTATAGAGGCCGATTTCCGCAAAGTGTTGCCGCCCAAGCAGAGGT…		K15083	---		AT1G05120.1	---	Helicase protein with RING/U-box domain	54.81	728	0	702		gi|357471341|ref|XP_003605955.1|	DNA repair protein RAD5 [Medicago truncatula]	58.89	742	0	735
	83	UN00085	2517	GGTAATTTATAATGATCGTTTGTTATAAATTACCTTATATCATGCTTCACTTGCATTTACATCTAGCAACTGATTGACACACAGACACACTGCGTAGTGCATCCGCACACACACGACAAAGACACTTCTCTAGCATGTAGTACATGCTTTATTCCATTCTAATGCATTCAAAGCTTAAAAGGACGCTCTATTATTAACCAGCCTATTTAGCTTGGCTATGGTGATGATCATCGATGTCCTTAGCAAGTCGAATCAAGCTATCCATTAAAGTGGTGGGCTCGGGGACGCCTGGATGCAACTTCTCATATTCTAACATCCACTTGACAAGGCTCTTTTCCTCACCTTTAGGTATCACCTGATAAGTGCCCACAAAGTACTTGTATTCCTTCAAGACGTCTC…		---	---		AT1G70840.1	MLP31	MLP-like protein 31	47.53	162	6e-41	148		gi|224111490|ref|XP_002315876.1|	predicted protein [Populus trichocarpa]	46.05	152	5e-42	154
	84	UN00086	2506	GCTGCTGCTTTCGATTCTCCTCTCTTCTTCTAATCTCCTTGCAATCGCCCTCTCTTTCTACTCCTCGCGATCCTTCTCCTCTTCTGTGATTCAGGCCTCCATGTCTTCTGACGCCATCAAGAAGAAGCATTTGTGGATTCTTTTGTGGGATTTCTGTTTCATAAAGAGGGGAAGGTGGTGGGGCTCTTGAGGGCTCTTCTGTTTCTTTCCATCAGAGTGAGTGTGATCGTTGTTCCTTGTCCATTATCCATCGTCCTTCATTGCTTCTTATCACTCTGATATTGTTTCTGCTCTCTGAATTCGAGTAACTTGATTACCTATTTGTGAAATAAGAAAGAACAACCTGTTCTTTGATCAATACGAAAACATGGATCTTGTGTTGGCAAGTAAACCCCCTTG…		---	---		AT5G64060.1	anac103, NAC103	NAC domain containing protein 103	46.75	246	1e-70	236		gi|359477020|ref|XP_002274450.2|	PREDICTED: NAC domain-containing protein 78-like [Vitis vinifera]	45.39	282	4e-79	259
	85	UN00087	2500	ATCGCGGGTGCCACTGAGCGGAGTAACTACTCTACTTTCATTGCAACTTTGCGCGACCATTTGAAGAATCCACATAAGTTATACTTTCGACTACCAGTGCTGGACTCCCCCACTGGAATGCCAAGGTACCTTTATGTTGAGCTGATAGCCCACAATAACAATTCCATCACATTAGCAATCAACAAGGACAACATAAACGTGGTGGGATACTCTAGCACATATGGAGGCCATGTTTGGGCTCGTTTCCTCGATGACAGTCCTGAATTTGCCAAAGAAAACCTTTTCCCTGATGTAGTGGAGAACTTTCGAACAGAGCGCATTGGCTACTCCAGTGACTATAAGTCCTTGGAAGCTGCCGCTGGTCTACTACCTGGTGGTCGACGCAATCTCGGGTTGGGA…		K11517	EC:1.1.3.15		AT3G14420.2	---	Aldolase-type TIM barrel family protein	90.33	362	0	635		gi|255557255|ref|XP_002519658.1|	(S)-2-hydroxy-acid oxidase, putative [Ricinus communis]	91.71	362	0	643
	86	UN00088	2495	GTGGGGGTCCTTCTCATTGTATTTTTGCCTGATCATGGGTTTTACCTGTTTGCTGATCATGAAATGTGAACAAGATGTCCAGCATGCTTCTGTACTTGTAATCTCTCTTTACCGATTTCGCCTGGGTTGTAGGTTGAATTTCTTTTGGATCCACAATGTTCCGGCGGAAGCACACTCATGACCATGGTGAAATTGATTCCTCACAGCAAGATGCAAAGGTCAAAGAACTCAGGCTGGCCCTTGGAACATTATCTGGGCGCAGTTCAAAGGTATGTACTGATGCTTGCCTAAGGAGATATCTTGAAGCAAGGAATTGGAATGTTGACAAGGCCAAGAAAATGATAGAAGAGACATTGAAGTGGAGAGCTACCTACAAGCCTGAGGAAATCCGTTGGCATG…		---	---		AT4G36640.1	---	Sec14p-like phosphatidylinositol transfer family protein	68.48	276	1e-132	397		gi|255561170|ref|XP_002521597.1|	transporter, putative [Ricinus communis]	77.97	286	4e-156	460
	87	UN00089	2489	GGGTGCCCCACCATGAACATCATTGAAGTTGGAATGACATACATGGTTTGATTGCGATAGCCTTCGAAATACTGATTCTCTTTTCAAAAGGGTGTCCTAGCCCCCTTATTTACTCATTAGCTAGTATATGCTGGATATTATTTAAGCCCTGTCTCATGAAGAATGAAGAATGGGGTTACTATTTGGGATTGTCATACTAATGTTGTTTATACTTATAAAAGTAAGTAGCTCATACATACCTTAGAAATTTAATTCAGCCTTTGTATGACARNNCCAAATAGTAACCCCATTCTTCATTCTTCATGAGACAGGGCTTACTATTTGGGATTGTCATACTAGTGTTGTTTATACTTATAAAAGTAAGTAGCTCATACATACCTTAGAAATTTAATTCAGCTC…		K03549	---		AT1G60160.1	---	Potassium transporter family protein	65.27	619	0	651		gi|359473336|ref|XP_002264951.2|	PREDICTED: putative potassium transporter 12-like [Vitis vinifera]	78.21	459	0	649
	88	UN00090	2484	GGAGCATTCATGGTTCCAACCATTACAGCCCTCTAAGTAATGGTTTGAATGAATTTAAAGATGGAAATGTTAATCTGTCTTCATTGTCTCTGTTGAAGAGTGGTGGATCTGTATTCTCACAACAATCTGGTCTTCAACAAGTTGGTGAGGCTATAAGCTCAAGAGAGATGCATTCGAATGGTGTCTGTAATGAGTCACAGTTGTCTCTGGCTGCCAAACATGATGGCAATAAAGATGCTAATGGTAGCACTATTAAGGGATTTTGCTTACCACGTGGTTTGATTAATGCTGGGAATTTATGTTTCCTTAATGCAACTGTACAGGCTCGTTTTATCCTAGCTAACCCGTTTTGTGCAAACTCTTGCAGGAACTGAGAAATCGAGACATTCCTAAGGCTGG…		K11841	---		AT4G30890.3	UBP24	ubiquitin-specific protease 24	72.42	330	7e-152	456		gi|255544103|ref|XP_002513114.1|	conserved hypothetical protein [Ricinus communis]	81.1	328	2e-179	532
	89	UN00091	2482	AGAACACAGCATGCGGTGGTTTTGCCTTTCAGTGGATGTTTTTCGTCAAAGTCGTCTCTTTGAACTTGTATTGCCGTGTTATTCTGTAAAATTCATCCTCTGAAAATCTACCCAAAAAAGATAAAAACCCCTCCTATCAAATTGACTATTCTTCATGGATTCAACCTTCTTCGTTGTTCTTCCCTCCTGCTATTACATCCGCAGGACCAGCTAAAAATTTCACCTTCAATCCCTTCATTTTCTCTCTTACCCACTTCATTATAATCATAAAGCTCTCGATTTTGCCCAGAATTTTGTGTTTTGGGGTCTTATTGGTAGTATTAATTAGTTGTTTGTGAATTTGATTCAAGGCCATTGTTGGGCGTTCATTTCTTTGTCATAAAGYGTTAGGGTGGGTGT…		---	---		AT5G50011.1	CPuORF37	conserved peptide upstream open reading frame 37	75.47	53	1e-20	86.3		gi|359492922|ref|XP_002285705.2|	PREDICTED: LOW QUALITY PROTEIN: transcription factor bHLH145-like [Vitis vinifera]	47.42	213	3e-53	119
	90	UN00092	2477	CAAAAAGTCTACTCCTGTGGCTCRGGAACCCTCTNCTGCTGACAAACCCTCARNGGTCTCGGGCAAAGATGAGGGCTCTAAGGGTGTCGTTGAAACTGTGGAAGAACTTTCAAAAGTCTCCAGCCAACTTGAGGGCTCTGAAGTCATTGAGACTGTTGAAGAACACTGTCGTGTTTCTGGCTTAGATGAGTGCTCTAGAAATATTGGTGAAACTGCTGAGGAGTCCTCAAAAGTATTGAGCCAAGTAGAGAGCTCAGCAGGGGAGGAAAAAGGTGCAAAAACTTGCACGGAGGATGAGGAGGTACCTAAGTTGAATGACGTTTCCTCTGCTCNACTTCGTACGATCCAGGATGTTGTGGGCGATTCTGAGGAGGAGACTTCGGAGACATCCCCTGCAAG…		---	---		AT1G67480.2	---	Galactose oxidase/kelch repeat superfamily protein	44.59	148	4e-29	111		gi|255547748|ref|XP_002514931.1|	Protein AFR, putative [Ricinus communis]	59.57	141	2e-42	155
	91	UN00093	2477	TTCAGATGTGACACAAATGTTGTAGGTGGTGTGGCATTTTGNAACTTTAGAATTAGGATTGAAAGGAACGTTCCTATGATTCTATCTCATCCAAACATATCATCACCAAACCAAAACATCAGGAGATTCGTGCTGTGCTGGATACATCTCCATGCATTTCCAAGGGAGAAAAATAATTTATTAACATGGTGTCTACCAAGTCAAAAAAACTTTCACCCCCCATCAAGGGGATATCATCCAATGTTTCTCAACTCTAGACTAGATTGCCTTTATTCAAAACAAACTATTCTCGCATAAACCACGCAGAAGAAAACCCGCAGTCAAATTCATATCCAACAACAATCCGCCAACGGAAGCTTTTCCTGAGAGCCATTGCCGCTGAATAATCTTGATCAAAGC…		K01681	EC:4.2.1.3		AT2G05710.1	ACO3	aconitase 3	85.76	316	0	548		gi|242080811|ref|XP_002445174.1|	hypothetical protein SORBIDRAFT_07g005390 [Sorghum bicolor]	87.22	313	0	547
	92	UN00094	2473	TAAGAAATAATGAAATTTGGTAATTCCATTTAACAAGGCTAATGTTTCCTTTTCATTATTTCTTATTACCTGTGCATTTTATTGCAAGAACAGATAATAAGCAGGTAAGAGCGTTTATTTTTAATAATGCGCCTCTAACCCCTCAAGGACGTAATAGAGCATCTTGGCAGCAGCAATTTGCCTATTATGATTTTGAAATTCAGCCAATTTCTGGAAAATCTAACCTAATTGCTGATTTTCTTAGCAGAGAAGGAACCACAGATGGATCCGCTCAGAATCCTCCATAGAGATATGACGAGGACATTACATCAGATGGAAGATGCGATTCTCCATCTCGATAATCTAACTTCAAGACAAGAAGTGCTTGAAGATCATATTAAATTGCTGGAAACAGAATTT…		---	---		---	---	---	---	---	---	---		gi|224145790|ref|XP_002325767.1|	predicted protein [Populus trichocarpa]	28.89	90	3e-07	55.1
	93	UN00095	2472	CGCTCCCTCTTCACTGAGAAATTCAGAAAACCCCTTTCGAATTTCCGATCCRANNGGGTGGTGGCGGAGCCATGAGGGCGGTGGCGAAGGCCGCCGGAGTCGGCGTCTTCACCGGCGGAGTTCGCGCCGGCGCTTCGTTGGATTCGGTCGTTGCCTGGAATACGGCCAGGTCAGCTTCGGCCAGCGTTGTTTCTTCCTCACCGGCGCAGACCGGCGATGCGAAGGTCGAATCGGTGGGTCAGAGGCAGATTTGGGAAGTCGACGACTGGGAGTTCGCCGGCGGTTCGGGTGATGATTTGATCGTCGACCGGATTGAACCGCCTACGCCGAGGAAGGTCTTTGGACCGCCTCCCACTCCTGAGGAGGCTCAAGAGGCTGCTTCTGAACTCACAGATGCTC…		---	---		AT5G54540.1	---	Uncharacterised conserved protein (UCP012943)	37.15	253	4e-25	106		gi|224124172|ref|XP_002319263.1|	predicted protein [Populus trichocarpa]	39.26	270	2e-37	146
	94	UN00096	2471	GGGGGCTTTGATATTACTGCCTTTGGTGAAATCCAAGGGGGAAAAATTGCTGCACCAAAGCGTGGCCTCATTGCTATAGACCTTCTTACTGACACTGTAGATGCTGCAAGAAAGCCATCAGTTGCTGCTATTGATGGCTTAGCATTAGGTGGCGGTTTAGAAGTTGCCATGGCCTGTCATGCACGAATATCTACTGCCGGTGCACAGTTGGGCCTTCCTGAACTTCAGCTTGGAATACTTCCTGGGTTTGGAGGCACTCAACGGCTTCCACGGCTAGTTGGACTCTCAAAGGCTTTGGAAATGATGCTGACTTCCAAGCCAGTGAAGGGTTCAGAAGCCCACAGCTTGGGTCTTGTGGATGCAGTAGTTCCAGCGAATGAGCTGATAGATGCTGCGCGA…		K10527	EC:4.2.1.17, EC:1.1.1.35, EC:1.1.1.211		AT3G06860.1	MFP2, ATMFP2	multifunctional protein 2	80.89	157	4e-159	262		gi|356531273|ref|XP_003534202.1|	PREDICTED: peroxisomal fatty acid beta-oxidation multifunctional protein AIM1-like [Glycine max]	56.63	309	0	332
	95	UN00097	2468	GATGTGTACTTCTCGATGGCCAGAGGAAATGCCTCTGTGCCCGCTATGGAAATGACCAAGTGGTTTGACACCAACTACCACTACATTGTSCCTGAGTTGGGACCAGAGGTCAACTTCTCTTATGCTTCTCACAAGGCTGTTGATGAATACAAGGAGGCCAAGGGGCTTGGAGTGGACACTGTCCCAGTCCTCGTTGGACCAGTCTCCTACTTGTTGTTGTCTAAGCCTGCGAAGGGTGTTGAGAAATCATTCTCCCTTCTCTCTCTTCTTCCCAAAATCCTACCAATCTACAAGGAAGTTATTACTGAACTCAAGGCAGCTGGTGCGTCATGGATTCAGTTTGATGAGCCTCTGTTGGTGATGGATCTTGATTCCCACAAGCTGAAAGCCTTCACTGAT…		K00549	EC:2.1.1.14		AT5G20980.2	ATMS3, MS3	methionine synthase 3	86.67	330	0	588		gi|225439223|ref|XP_002276438.1|	PREDICTED: 5-methyltetrahydropteroyltriglutamate--homocysteine methyltransferase [Vitis vinifera]	93.11	334	0	629
	96	UN00098	2467	GAGNAGGTCAAGGTAGGCATCCCATTTGTTGCCAATCACCTTGCCCTTCTCCAAGCTGATTACTCTGAAGGAGATGCTCTTGATGCTTTGGGGTTGGTTCGCTATTGTTGCCGGAGGATGCTTATGACCCATGTTGACCTGATTGAGAAATTGTTGAACTACAACACTCTTGATAAATCAGAGACTAGTTGATCAAGCCTGTTGGGAGTATGGTCATATGGAGAATCGTGGCTGGTTAGGCTGGTGGCTTGGATGCAATGCAAGTGCTTGATGTTTATTGGGTGAGGTTTTGGGTGCTTATACTTTGATGGGTTTTTATGAATTTGGACNAGTTTGTGTATTAGATTACATAGTTGATGTTCAATTGCTCGAGGGATCAAAGCAACTGTTGTCTATATC…		---	---		AT5G58950.1	---	Protein kinase superfamily protein	56.63	362	5e-139	422		gi|255536799|ref|XP_002509466.1|	protein-tyrosine kinase, putative [Ricinus communis]	68.97	348	4e-176	497
	97	UN00099	2466	GCTCCCCTTGATCTGTTTCGNGCTGCYCTTGTGAGAATTGACTCGCTCTTGAAAGTGCAGGAAATGGTGACGTGATACTCTTGTTTCTTGTCAACATGCCTAAGACAAGAAGAGATCGTTCTGTCTCATTTGAGAGGTCTAGGAAATCTCCTTTGCCTTGTAGCTCAAGTTTGCCTAGTGAATCTAAGCCCTCTAATCCCACCAACAACTGAGGAGGACTTGAAAGAATGGGAGGAGGCCAGGTGCCCTGTTTGTATGGAGCATCCCCATAATGCAGTGCTTCTCGTGTGTTCATCGTATGGAAAGGGTTGCCGCCCTTACATGTGTGATACCAGCTACCGGCATTCAAATTGTCTTGATCAATTTCGCAAGTCATTTGCAGAGGCTTCTACAGCAATA…		---	---		AT1G06290.1	ACX3, ATACX3	acyl-CoA oxidase 3	65.8	231	5e-85	285		gi|225445424|ref|XP_002285038.1|	PREDICTED: uncharacterized protein LOC100247481 [Vitis vinifera]	64.13	276	3e-99	315
	98	UN00100	2464	GTNGGCTCGAGGGAGATGGGTACAAGTGGAGAAATTAGTCAGAGAGATGCTATCTCGAGGCTGTGAACCTGATCTTTTTACTTACACTGAATTCATTTCGGCATTTTGTCGCGAGGGCAAGACTGAGGAAGCTCTGAATGTGTTGAAACATATGATAGAAATTGGGCTAAAACCTGACCTGTATAGCTATAGTCCACTTATCAGTGCATACTGTAGAGAGGGGAAACTGGATTCGGCTATTGGGGTTTTGGAACTTATGATATCAAATGGGTGCTTGCCGGATGTTGTAAACTGCAGCCGTGTGTTGGAAGCTCTGTGCAAGAATGGCATGACAGAACAAGCTGTGGAGATGTTTCATAAGCTCAATGATGTGGGTTGCCACATTGATGGGAACTGCTA…		---	---		AT3G04760.1	---	Pentatricopeptide repeat (PPR-like) superfamily protein	39.51	405	5e-82	275		gi|225453062|ref|XP_002266822.1|	PREDICTED: pentatricopeptide repeat-containing protein At3g04760, chloroplastic-like [Vitis vinifera]	43.42	380	3e-89	296
	99	UN00101	2461	ACYCCCCTTTTGTCTTTCTTGTGTCTCTCAAGTTGTTTGAGTGTAGCGGAAGAAGATGGCCGGAAAAGGAGAAGGTCCGGCGATCGGAATCGATCTCGGGACGACGTACTCTTGCGTTGGTGTTTGGCAGCACGACCGTGTTGAGATCATTGCCAATGATCAAGGTAACAGAACGACACCGTCTTATGTTGCTTTCACCGACACTGAACGGTTGATCGGTGATGCCGCCAAGAACCAGGTCGCCATGAACCCTACCAACACTGTTTTCGACGCCAAGAGGTTGATTGGTAGGAGATTCAGTGATGCTTCAGTCCAAAGTGACATGAAGGTCTGGCCATTCAAAGTTATTTCTGGTCCTGGGGAGAAGCCCATGATTGTGGTCAATTACAAGGGTGAGGA…		K03283	---		AT3G12580.1	HSP70, ATHSP70	heat shock protein 70	94.01	618	0	1110		gi|225434984|ref|XP_002284008.1|	PREDICTED: heat shock cognate 70 kDa protein isoform 1 [Vitis vinifera]	95.37	648	0	1134
	100	UN00102	2461	CGATGGGTTCGTAGCTAATTGTCTTGGTTTCATGATTTAGTATTGATGGTTGTGTTCATCTTGTAGCTTTGTTTTGCTGTGTATGAAAAAGGCTGATAGATGATTCTTATGTTGTTGTGATTTTTTTGCCCTGTGCAATAACTGTGTTTGGATGAGAAACTTTGACTTTGAGTTGGGGAATTGAGGTTGTTTCATGGGCAATACATGCCGGGGAACTTTTGGGTCAACAAAACTTTATCAGGGCGAAAGCAAGCCCGAGGATCAATCTGTTTCCAAGTGCAATTCCAATTCAAATACCACTAGCAATAGCTCAAATCCTAAGAAAAACCCTTCTGGTAATTCCAGCTCTGATTATTCACCCACTAGTTTGAGATCCCAGCAGCTTAGTTAATCAGGAAT…		K13412	EC:2.7.11.1		AT4G35310.1	CPK5, ATCPK5	calmodulin-domain protein kinase 5	87.72	334	0	594		gi|225428322|ref|XP_002282994.1|	PREDICTED: calcium-dependent protein kinase 4 [Vitis vinifera]	86.83	334	0	598
	101	UN00103	2458	TATCAACTCTGTGAAATTACATTTAAACCCTCTCCTAATACATTGTAATTGCCAAAATGGAAAAGATCGAAAGAGGTCTCTTTGGGCACCACAAGAAGTCCCAGGAGGATCAAGACAGACCCTCTGACTACGAAACCACCGGTGGTGCCGGGTACGAGTCGGCCCAGGGCCAACGCTACGGCTCGGAGACTGGCGGCTACGGCTCCACCGAGCCTGGCCGCTATGGCTCGGAGACTGGTGGCGGGTATGGGTCCACGGAGGGTAACCGCTATGGGTCCGACGACACCACTGGTGGTGGTTATGGGTCCACTGAGTATGGGTCCGGTGGCGGGTATGGGTCTACTGAGGGTAAACAGTACGGGTCGGGTGAGACGGGTGGGTATGAGTATGGATCAAGTG…		---	---		AT5G19590.1	---	Protein of unknown function, DUF538	67.48	123	9e-50	172		gi|224117268|ref|XP_002331738.1|	predicted protein [Populus trichocarpa]	75.61	123	1e-58	199
	102	UN00104	2455	TATCCCCTGTGTGCCTTGAAGAATGATGAAAAGGCAAATGGCGAAGACAGCAAAGCCAAGGTCACAGATGAGGAGGACAAAGCGGAGACAAAAGATGATGAGGGCATGGCCGAGGCAAAAGATGATGAGGACAAGGCCGAGGTACCAGAAGGCTATATGTGTGAAGGTGATGTGTGTCGTAAGGTCTAAAAAATGTTTCTATAAGCTGGAGCAAGAAATACTGAGGGCGAATAAGTATGGGTAATTTGCATTATCAAGGTATTGTCTCCAGAAATGTGCTGGTATTATGTAGATCATGTTCATGGGGGTTTGCACTACTGTGAGTGTATTAGAGTCTCAATATTGTTATGATGGTCTATTGGTCTGTTAAGTTAACTTTTTAGTTAACTTTTTAGTGCT…		K17609	---		AT1G60420.1	---	DC1 domain-containing protein	54.33	554	0	592		gi|224107615|ref|XP_002314537.1|	predicted protein, partial [Populus trichocarpa]	58.92	555	0	669
	103	UN00105	2451	GGGCGGGGTGAGTTTCTCTCATCAACAAAACAAAATACCCAACGCTTCAAAGTGCTTCACTATGTCTTCTTACACCCCCAAAAACATCCTCATCACTGGTGCTGCCGGTTTCATTGCCTCCCATGTCGCCAACCGGCTCATTCGGAATTACCCAGATTACAAGATTGTCGTGCTCGACAAGCTTGATTACTGCTCAAATCTGAAAAAACTTGCGTCCTTCTCAGTCATNCCCAAATTTCAAGTTTGTCAAGGGGGACATAGCCAGTGCAGACCTTGTTAACTATCTTCTAATCACAGAGTCCATTGATACAATTATGCACTTTGCTGCTCAAACCCATGTTGACAATTCCTTTGGTAACAGCTTTGAGTTCACCAAGAACAACATTTATGGTACTCACG…		K12450	EC:4.2.1.76		AT1G78570.1	RHM1, ROL1, ATRHM1	rhamnose biosynthesis 1	80.06	336	0	555		gi|356544142|ref|XP_003540514.1|	PREDICTED: probable rhamnose biosynthetic enzyme 1-like [Glycine max]	83.93	336	0	583
	104	UN00106	2444	CTCCGCTCCTACATCTCCAATAATTGATAAGACTGTCATCATCGCACGACCTCTATATTCATTGATTTAATCACATCTTCAAAATCAAGGGCTGCTAGCTCATAGATGCTTTAATTAGTCCTTGTCGATGGCTTAGATCTCTCAGGATAACCCTCAAAATTCTAGGGTTTTAATTTCACCACTTTGTGAAAAAGGGGTTTTGAGCTTAAACTGGATCTCGGCCTGGAAAATGGAGGAGTACAATCATGAAATGAGCGACAACAGTGGAGCACATCAAAGGGGAGGTTTCACCTATGTAACATCATCAATTCTGGCGCCGAATAACTCGTCTTCTCCTTCGCCTTCATCGACTTCTTATGTAGGGGGGAGGACCCCGTTTCAGGCTTGTTTTCAGCAGGA…		---	---		AT4G08150.1	KNAT1, BP, BP1	KNOTTED-like from Arabidopsis thaliana	79.03	267	5e-122	373		gi|224063413|ref|XP_002301134.1|	predicted protein [Populus trichocarpa]	86.74	264	1e-138	418
	105	UN00107	2442	GCAAGCTCTGCTTGTAACAACACCTTATAGAATTCATTTGATTTTTGGGTTTTATTCCANYTGGGCTTCTTCCAATTTTCTTTTCAATTATGTGTATACATACTGACTAATTCATCCCTGACTGAAAAACAAAATGGAAATTGAAGAGAAGTCGATATCTTCTGAACCCATCAGTGGAAATAATGGTGTTCTTCCAAATCCGAAGGTCGAAAGTTCCTGCGCAGAGATTGAAGATGCTATGCATGGAGGCAAGCGGAGAAAGCCAAACCTATTTCTTGATAYCCCTTCTAGAGAAATTGAAGTCAGTCAAGATTCTGTAAAGATGAAGATGCCTYCAACCCCTTCACCCGCACGAAAGAGGGTGAATTTTCTATTGACAYCTACTTCCTGTGATGTAAA…		---	---		AT5G60580.3	---	RING/U-box superfamily protein	56.14	440	4e-124	382		gi|255578868|ref|XP_002530288.1|	protein binding protein, putative [Ricinus communis]	62.36	441	4e-152	457
	106	UN00108	2441	TTTTGTTTTTGGGAGGGACCAAAGCTTGAAATTTTCGTTGTATGTTGTATCTATTTTCGAGGATTATGCCATGTCATTCGGGAAATGTTCCGCACCNATGTACAATGGCAGGGATTACAAACCCTTCGATCTGAGTCTGTCAGATGTGGCTAGAAGGTAGTGTCATTATACAAAGGGGGCCATCCAGCAACCGAAGTCCTCAAAGTAGACCAAGAAAACAAAAAGAGGAACCTTTAAAGAATGAAAATACGTTAGTTACTGTCTTCCATTCCAATTGATATGGGTTTAAACGCTGCTAACACAACTGAAACCTTGCAGGCCAGGAAGCCCATCATTCCACATCAATCTCCTGTTTAGGTGGTGTAACCCCAAAGGCTGCTCCCATAGCCAATTGAGCAC…		---	---		AT1G16880.1	---	uridylyltransferase-related	73.64	258	1e-122	370		gi|255564051|ref|XP_002523024.1|	amino acid binding protein, putative [Ricinus communis]	77.52	258	6e-131	394
	107	UN00109	2440	GTCGCGGACACCGGAAGTGACCTTGTATGGGTCCAATGCTCGCCATGCCAGAAAATGCATCCCACAAAAAATCACCCCTATTCGACCCCTCCAAATCTTCCACCTATCAAGCCATCCCTTGCGAGTCCCAATCTTGCAGCTACCCTGACCTTAAGAGCGAGTGCACCCAAGATGAAAAATACGAAGGGTCGTGTTCTTATGTCACTAGCTACGGAGATGGGACTCGAAGCATGGGTGTCCTAGGCCAAGACACCATTACCTTAACTTCCACCGATGCTGCATCAGCAAAATTTCCTTCCTTCACTTTCGGATGTGGGTATAACCAAAGGGGGAGGTTCGGAGTCCAAGGTGACGGCATTGTTGGGCTTGGTGACGGCCCACTATCTCTGGTCTCACAAC…		---	---		AT5G33340.1	CDR1	Eukaryotic aspartyl protease family protein	42.58	310	2e-71	241		gi|255566010|ref|XP_002523993.1|	Aspartic proteinase nepenthesin-1 precursor, putative [Ricinus communis]	44.52	310	4e-74	251
	108	UN00110	2437	CGATTGGTCAGTTTGGTGTGGGTTTCTACTCTGCTTACNYNGNNGCTGAGACGTTTGCTTTCCAGGCTGAGATCAACCAGCTTCTCAGTCTCATTATCAACACTTTCTACAGCAACAAAGAGATCTTCCTCCGTGAGCTAATCAGTAATGCTTCCGATGCATTGGATAAAATTCGATTCGAGAGCTTGACCGACAAAAGCAAGCTCGATGCCCAGCCAGAGCTCTTCATTCACATTGTTCCCGACAAGGCCACCAACACCCTGTCAATCATTGACAGTGGTATAGGGATGACCAAGGCTGACTTGGTGAACAACCTGGGTACCATTGCAAGGTCCGGTACCAAGGAATTCATGGAAGCATTGGCTGCTGGTGCTGATGTGAGCATGATTGGTCAGTTTG…		K04079	---		AT5G56030.1	HSP81-2, ERD8, HSP90.2, AtHsp90.2	heat shock protein 81-2	92.15	446	0	705		gi|356552478|ref|XP_003544594.1|	PREDICTED: heat shock cognate protein 80-like [Glycine max]	95.07	446	0	736
	109	UN00111	2432	ANGGGCAGTAGGGTTACTCCTCCTCCTCTGCACCACCGTCGAAGGGCGGCAAGNTGGTGGTGGCGGAGGCGGTGGYGGTGGAAGTTGGGTGAATGTGGAATACAGAGCAGTGAACTGCAGAAAACACAGTGCATTTGTAACTGATTTTGGGGCAAAAGGAGATGGGAAGACATTGAACACAAATGCCTTCAAATCCGCCGTCGACCACCTCAGTAAGCTGGCCCCTGACGGCGGCGCTCAGCTGATTGTGCCGCCGGGGCGGTGGTTGACGGGGAGTTTCTCTCTCACCAGCCACTTCACTCTTTACCTTCATAAGGATGCTGTCCTCCTTGCTTCTCAGAATGTGAAGGATTATCCAGTACTTGAGCCGTTGCCTTCCTACGGTAAAGGAAGGGACGC…		---	---		AT3G48950.1	---	Pectin lyase-like superfamily protein	65.06	435	0	612		gi|224134791|ref|XP_002327490.1|	predicted protein [Populus trichocarpa]	68.51	435	0	643
	110	UN00112	2428	TCCCTCTGACAAGTACACATCTGCCTATCTCATTAGGAAAAAACAAGGCTGTATATAGTAACATTGTCAGAGGGATCTCTCTGTTTTGTAATCTCTCCCAAATATTTGTTTTTGGGAGAGATTACAAAACAGAGAGATCCCTCTGACAAGTACACATCTGCCTATCTCATTAGGAAAAAACAAGGCTGTATATCGTAACGTTGTCAACTATCCCCTAAGAACTGCCTGGGGCACCTTCTTGACTGTAGAACCTTCACAGTTAATGAGCCACAGGGAACCCTATCACAAGTGTATTGTATCTGCAGCAGCTGCAACCTGGATGGCTCTTGCTGATAAGACTCTGTAGAGGGTTGCAACCAAAACTTTTCCATTTGCTAAGCATTTTACATCTAGCTAGCA…		K03781	EC:1.11.1.6		AT4G35090.1	CAT2	catalase 2	78.25	492	0	838		gi|297798416|ref|XP_002867092.1|	hypothetical protein ARALYDRAFT_491144 [Arabidopsis lyrata subsp. lyrata]	78.46	492	0	841
	111	UN00113	2425	GCGCTGTATTATGGAGATCGAATGACCACTTTCGAGGATTCTGAGAAGGAGAGCGAGTATGGATACATTCGCAAGGTGTCAGGACCCGTCGTCGTTGCAGATGGGATGGCTGGTGCTGCTATGTACGAATTGGTTCGTGTTGGACATGACAAGCTTATAGGAGAGATTATTAGGTTGGAAGGAGACTCTGCCACCATCCAAGTTTATGAGGAGACTGCTGGCTTAATGGTCAATGATCCTGTTCTTCGGACACACAAGCCATTGTCAGTTGAGCTTGGACCCGGAATTTTGGGGAATATATTTGATGGTATTCAGAGGCCACTGAAAACTATTGCTAAAAGATCTGGCGATGTGTATATACCTCGTGGTGTTGCTGTTCCAGCTCTAGACAAAGACCTT…		K02145	EC:3.6.3.14		AT1G78900.2	VHA-A	vacuolar ATP synthase subunit A	91.45	620	0	1117		gi|356521645|ref|XP_003529464.1|	PREDICTED: V-type proton ATPase catalytic subunit A-like [Glycine max]	92.73	619	0	1136
	112	UN00114	2424	CTCTCCTCTTCTCTCTGTTCTCCGTCTCTCTGCCCTCAGATTTCTTCTTAAACCCTCCCCTCTAAGCCTAACGATCTTGTCTTCCAATCTATAGCAGAGAGGAGGAGGAGGAGAAGAAGTAGTAGTTCCACAGATTGGGTTGGTAGATTGAGAGAGAGAAAGAGAGAATTTAGATCTTTTGATTTTTGTTCTGTTTAGGGTTAGGGTTTGTTTGTAATGGATTCAATTCAGGCATCTGGGTTGATGGAGAAGGAGAAGGAGAACTACGCATCAATGGTGGATCCTTTTCTCGTCGAAGCCCTCCAAAACCCTCGTCATCGTCTTACCATTCTGAGGATGGAACTCGACATTCAGAAGTTCCTGCAGAATCCAGAGCAACTGCAGTTCGAATTCCAGCAC…		---	---		AT3G56680.1	---	Single-stranded nucleic acid binding R3H protein	53.06	343	2e-108	336		gi|225440145|ref|XP_002283240.1|	PREDICTED: uncharacterized protein LOC100251643 [Vitis vinifera]	69.19	357	2e-167	491
	113	UN00115	2423	GATCAAACCATATTTATACTATTTACTGTGGGYTTTTCAGCATAGCTACATCACCATATATGTAGTCTAAGAACAAGAAAAAGTCGTCCAAATAAGGCCTTTTTCCCATCTGTGTGTGGCCCTCTACTCCAACTACTGCAAGATGGGAAACTGTCTATGAAACCCTAAATTAACTATGGTGCAAAGAAATGCAAAGCTAACAAGGGTCTTCAGATAACTCTAAAAAGGAAATTTAAAAGACAAGATCGCTAAAATTCAGGAGGTGAAGCTTTCACCTTGTGTCTAAAGCAATCTCCTTCTCAGAATATAGAGCTGATTCAACCTCAAACTGACGATGCCATCCTCATCCGCTTAGATGTTCCAAATGGAAGCATCTTGCCTCAAGAGCTGGTCGAAGTC…		K14514	---		AT3G20770.1	EIN3, AtEIN3	Ethylene insensitive 3 family protein	80.26	304	7e-167	497		gi|225465369|ref|XP_002276380.1|	PREDICTED: protein ETHYLENE INSENSITIVE 3-like [Vitis vinifera]	87.16	327	0	555
	114	UN00116	2423	ATGTACCTTCATTATGACGGGGAGCGTGAAATTGTTACTGCACGTCGGCCGAGTTTCACGCCCCGCGGGTATCGTTTGGGAGGAAGATGACGATGGATGATCTTATTGCGAAGCAGATGCGGGTAACTCGCCAGGAGGCCCCCCACTGCGAACTTGTGTCGTTTGATCGCGATGCTGCTAATGCTTTCCAGCATTATGTGAACGACACGCTAGCTTTTGGGGTTAAGCGAGGTGGTTTCATGTATGGGACAGTTGCTGATACTGGGAAGGTSGAGGTGGACTTCATCTATGAGCCTCCTCAAGTGGGCACTGAGGAGAGACTGATGTTGATGAGGGGACAGTGAGGAGGAGAASCTCGTTGATGCAATTGCCATGGGGTTGGGGATGAGGAGAGTAGGG…		K14015	---		AT2G47970.1	---	Nuclear pore localisation protein NPL4	73.09	223	3e-114	277		gi|225436827|ref|XP_002270748.1|	PREDICTED: NPL4-like protein 2 [Vitis vinifera]	78.12	224	2e-122	302
	115	UN00117	2419	CCTGCGTTTGCTTGGAATTCTGGAAATTTTATTCTTTTACTTCACTAAACAAGAAACCCAGAAAAATTCAGTCGTTGAGTNCAGATCTTTTTATTTTAAAATTTTTGGCCAGCCATTGAGTACAGAATTTAGTGATTAGAAAAGCAGAAAGAGTGCTTCTGGATTTGTGTAGTTGGTTATCTGATTANACCCAGAAAAATTCTCACAACTTTCTGCCATTAGAGATGTCGAAGCAAACATACAAAGTGTGCTTCTGTTGCAGGAGGAGGTTCAAGATGGCAGTTGCTGAAGCTCCTCAAGAGATCAAGACCCTGTTTGGAAAATACTCTGAAAATGGTATGATGAGTGCTGTTCATCTTCAAAGGTTCTTGCTTCAAGAGCAAAAAGAAGAGAAGGCCA…		K05857	EC:3.1.4.11		AT3G08510.2	ATPLC2, PLC2	phospholipase C 2	69.34	587	0	824		gi|225448433|ref|XP_002269949.1|	PREDICTED: phosphoinositide phospholipase C 2 isoform 1 [Vitis vinifera]	72.18	593	0	883
	116	UN00118	2418	TTCCCCTTGCCCAAAACACACTCTCAAAGCTCCTCTTTGTGTACTCCAATGGCTTCCATGGCTTCTGCCGCCGTGACCTCCACCTTGAACAAGCCCACCTTCCTCAGCGCGCCGCTCTTCGGCACCTCCTTAACCAGCACCAAAYCCCTCTCCTTCTCCTTCTCCTCCACCAAGCCCAAACACGCCGCCATCTCGGCCTCCGCCTTGGGCTCCTCCCGGCCCGCCTACGACCTCAACACGGTCACGTTCGAGCCCATCCGCGAGTCGATCGTGGCCCGGGAGATGACCCGGCGGTACATGACCGACATGATCACGTACGCGGACACGGACGTGGTCATCATCGGGGCGGGCTCGGCCGGGCTCAGCTGCGCCTACGAGCTCAGCAAGAACCCGGACGTC…		K03146	---		AT5G54770.1	THI1, TZ, THI4	thiazole biosynthetic enzyme, chloroplast (ARA6) (THI1) (THI4)	74.65	355	3e-179	518		gi|255563713|ref|XP_002522858.1|	electron transfer flavoprotein-ubiquinone oxidoreductase, putative [Ricinus communis]	79.46	336	0	525
	117	UN00119	2414	GTAGAGTTTCCATCCATCTTCATCTCTGCTTGTTCCCCCCGCCCCCKTTYCCTCTTCTCATCACAGTTATCATGCTGTTGGCTTCAGTTCTCTCCTACATCTTCAACCGTTGGACACACAGATATTCAAAGTCTGGTATCCTCCCACCTTCACCACCAAAGCTCCCACTCCTCGGTCACCTTCACCTGCTCTCGGACCAGCCGCATGTTGCTTTCTCGAGGCTCGCCCAAAAGTATGGCCCGATCATGTACCTTGAGCTCGGTCAAGTCCCAACTGTGGTGGTCTCCTCGGCCTCTCTGGCTCGTGAAGTCCTCAAGACCCATGATCATGTCTTCTGTAACCGCCCACAGACAATTGCAGCTCAGTACATTTCTTTCGGGTGCTCTGATGTCACCTTCT…		---	---		AT3G26310.1	CYP71B35	cytochrome P450, family 71, subfamily B, polypeptide 35	42.14	458	6e-97	311		gi|255547910|ref|XP_002515012.1|	cytochrome P450, putative [Ricinus communis]	64.1	468	0	533
	118	UN00120	2413	GCTTGTTTACATATTCTATGGACGGAGACACAGCGAGACACGCATCCAAGTAGCGCATCCAAGATTTATCAGCAAGTACACATTGATGCGYGTCTCGGTGTGGCTTGCTATAGGGGTGCTTGTTTACATATTCTATGGACGGAGACACAGCTCTTTGAGGGACGTTGTGTATGTGCCAGCTGCTCATGTTCATGAGATATACGGCAGCACTTCACAGGATTCATTGGTTTAGTCTCGTCTCCTGCCAACTAGCAGGCTTCAATCAGAATATGTAGGTCAAGAGCTCTTGACATAAATTACATAGAGAGAGTTATTTACAAGTTGACTCCCTACCATGATTTGTATACACAAACTTTAAGCAGCATCATGTTGCAATTATAATGAGCTGCGTGCCAATAA…		K13863	---		AT1G58030.1	CAT2	cationic amino acid transporter 2	72.08	616	0	876		gi|224144852|ref|XP_002325438.1|	cationic amino acid transporter [Populus trichocarpa]	76.01	621	0	923
	119	UN00121	2404	GGAATGGTGGTACTTTAAGAAAGGTGTCTGTCACAGTGGGAGAAAATGGGGTTGTGCTATCAGCTCGTAAACCACGAATTTCCTTGCGGGGCACAAAGTTTTCAATACCGTTACCACAAGGAGGAAGAGATGCGGTGTCCAAGAATCCTATATTACGCGAAGACCAACTCCCGCAGAAGCTCCTTTATCCCAAGACTAAGAAGAAGTCTAATCAGGAGGATGAATATTTCGGAGGCGATGTGATCTTCAGTCACCACAGTGATAAGAAAGCTCCTCATAAGCCTCCAGTGAGACAAGCATTGGCAGTCTTCAGTGGGAAAAGAAATCCCAATGACAACCATTACTCTCGCTCTCGCTCCAAGCATTGAGGCTGTCTAGCTTGGCCTGCGGCCTGCATAA…		K11883	---		AT5G41190.1	---	CONTAINS InterPro DOMAIN/s: Nin one binding (NOB1) Zn-ribbon like (InterPro:IPR014881), D-site 20S pre-rRNA nuclease (InterPro:IPR017117); Has 1807 Blast hits to 1807 proteins in 277 species: Archae - 0; Bacteria - 0; Metazoa - 736; Fungi - 347; Plants - 385; Viruses - 0; Other Eukaryotes - 339 (source: NCBI BLink).	57.89	304	2e-168	330		gi|359474015|ref|XP_002269627.2|	PREDICTED: RNA-binding protein NOB1-like [Vitis vinifera]	62.46	317	0	370
	120	UN00122	2404	GGTGGTGGGACATTCGATGTGAGTATCTTGACAATTGACAATGGTGTCTTCGAAGTTCTTGCAACCAATGGAGACACTCACTTGGGAGGTGAGGACTTTGACCAAAGGCTCATGGAGTACTTCATTAAGCTGATTAAGAAGAAGCACAACAAGGACATCAGCAAGGACAACAGGGCTCTCGGAAAATTGAGGAGGGNGTGTGAGCGTGCCAAGAGAGCCTTGAGTAGTCAGCACCAAGTCCGTGTTGAGATCGAGTCTCTGTTCGATGGTGTTGATTTCTCTAGAGCCACTCACCAGGGCTCGTTTTGAGGAATTGAACAACGACCTCTTTAGGAAGACCATGGGCCCCGTCAAGAAGGCCATGGAGGATGCTGGCTTGCAAAAGAGCCAGATTGATGA…		---	---		AT5G42020.1	BIP, BIP2	Heat shock protein 70 (Hsp 70) family protein	91.56	320	0	556		gi|255555659|ref|XP_002518865.1|	heat shock protein, putative [Ricinus communis]	95	320	0	568
	121	UN00123	2403	GCTTCTGTCAAACCATAATAGTTGAGCAATATATTATACTGTTTTGTTCGGAGTTTCAAGGAGCCTCGGGATTTGCTCTCAGCTAATATGGGACCGAGCTCTTGGGTTGCCATTGGAGAGGCCAAAGAGTGTGACCATGGATTGGCTGGAGAACTACTGCAAGAAAGCCAGCTGCTTAATCATACAACAAACAGAAATTAAGTTCTTAGAAGTTCAAATTTTTGTTTTTCCTGGTGTATAAACTACAAAGCCATTATTATTGACCAATTTTACAAATAAGGTATGCCTGATGGACAAATTATAAGTTGGGAAGTTGAGGAAGAGGGTTCGCCTCTCGTTTTTACACTTCTTGTTTCCCCTCGATCTCCATGTAGTTAGAAGGTCCCTTGTGCATGATTC…		K01647	EC:2.3.3.1		AT2G44350.2	ATCS, CSY4	Citrate synthase family protein	80	275	0	400		gi|224121066|ref|XP_002330895.1|	predicted protein [Populus trichocarpa]	80	275	0	405
	122	UN00124	2399	TAGCAAGCGGGGAGTGCATGAGCAAGCTGCTGCTGGCAATGGAGGCATGGTGTAACAATATCTGAGGTATCTGTTGCCGCTGTGTGTGTCTCTGTTAATGCTTCGAGGTGGTTGGGTGTGTTGGGTTTTGGTTGAATATAATTTGTTCGTTGTAGTACAAATGGACTGTCATTGTCTGTCAACTGGATATTGCGAGAGAGTGTGAAGGAACGCTGGACTGCTGTTGGTGGAATTGGATATTGCGAAAATGGGATGGAGCCTTTGTTGGACGCTGGACTTGCTGTTCTTGGTGTCCATGTTTTTGGTGCAACAGCGTTCTTGGACTGCTTGCTCGTTGTTCTCCTTCTTCTTCTTCTTCTTCTTCCACTCAAACAACAACAATTAAGAATGGCTCGCTCT…		K13126	---		AT1G49760.2	PAB8	poly(A) binding protein 8	65.4	422	5e-176	521		gi|225458678|ref|XP_002284923.1|	PREDICTED: polyadenylate-binding protein 2 [Vitis vinifera]	78.42	417	0	632
	123	UN00125	2386	AAGAAACCTGAAGATCAGGTTAATAGGTTGGGTCATAATCCTCTGGACTTTGGTGCTCGCCATGGTTGCTCTCTCTTTCTCTCTCTMGAAGCTCTCTCTTTCCCTCTCTAGAAAGTCGGGGGCAATGCTACTACGGAGCGCGTCGACGCCATTGCTGAACTCATGGGGTTCGACAATCGGGTCGACCCATACCCATATCCATTCTCACACCTCTTCGCCCGAACCCAAATCCATACTCGCTTTGACGACGTCGTCTGGCAACAATAGTCCCGTCGGAAGAATGAGCCGGGCTTCGTCGGAATCGGATCTCCGGCATCTGGGATTCGTTTGCCCGAGGCGGAATTCGTTCGGGTCGGGTCTGGATATGAGTTCGGGTTTGGGATTTGAGAAACCAGGAGT…		---	---		AT4G01850.2	SAM-2, MAT2, SAM2, AtSAM2	S-adenosylmethionine synthetase 2	89.33	225	7e-126	382		gi|224130888|ref|XP_002320949.1|	s-adenosylmethionine synthetase 4 [Populus trichocarpa]	94.2	224	1e-132	402
	124	UN00126	2385	CCCTGTCGTGCCTTGCAGAGGACGTTCCCCCAGCTGTGCCTGGTATCATGTTCTTGTCTGGTGGACAGAGTGAAGAGGAGGCCACCCTCAACCTCAATGCCATGAACAAGCTCCAGACCAAGAAGCCATGGACTCTTTCCTTCTCATACGGTCGTGCTCTTACAGCAGAGCACCCTCAAGACCTGGGGAGGCAAGGCGGAGAACGTCCAGAAGGCCCAAGCCGTCTTCCTTGCTAGGGCAAAGGCCAACTCCGAGGCAACTCTTGGCAAGTACACGGGTGGTGCTGGAGGAGCTGATGCTGCCGAGAGTCTTCATGTCAAGGACTACAAGTACTAAGCAAGCAAAGTTTTTTGTTTTGCTTTCTTATCTTGTTTCGGCCGTAAATTTAAAATTTGTAGG…		---	---		AT5G18670.1	BMY3, BAM9	beta-amylase 3	61.31	429	1e-176	518		gi|225432390|ref|XP_002276777.1|	PREDICTED: inactive beta-amylase 9 [Vitis vinifera]	64.26	512	0	627
	125	UN00127	2383	GTCGGTGAAGGTATGGAAGAAGGTGAGTTCTCCGAAGCCCGGGAAGACCTTGCTGCTCTTGAGAAAGACTACGAGGAAGTCGGGGCTGAGGGTGGTGACGATGAGGATGAAGGCGAGGAGTACTGAAGGGGGAGGCATCACAATTCAGGTGGTCCAGTGCTGTTAGGAGAAATCGGCAACGTCTCCGGGTCTCCTGTGTCTTTTCCTGTTGTTGCCCACTGTGTATGGTGATGGTAAATTTTCTCCGGTGCATAGTTTGTTTACTTTTGGAGTTGAAGTCCTGGTGCAGAATGGATGATAGTTTGAATATGGCTTGTTTCATGTCACAATGTTCTGTTGATTGGTTTAGGGTGGCCTATTTTTTTCTGCGTATGCGAAAAAGACCCATGAATTTCTGCT…		K07374	---		AT5G19780.1	TUA5	tubulin alpha-5	94.15	427	0	804		gi|255582570|ref|XP_002532068.1|	tubulin alpha chain, putative [Ricinus communis]	95.08	427	0	809
	126	UN00128	2379	TGGAGCTGTAGAAAGATTAAGAATCTAGTTTTCGGTCCTGTTTTATTTCGAGTTTTTTTAAGATTTAGTTAAGAGCTTACATCTTCTTACAGCTTNNNAAACTCGAAATAAAACAGGACCGAAAACTAGATTCTTATGAAAAAGTACAACCCAAAAGCCTTCAGCTCAACTTCTCTTCACAACTGATGTGACAATTCACTAAGGCTAACACAACACCGCAAACAGAGCAACCACCAACCAAAAAACTTCAAAGACAAACAATAAACTTGGGATGGTGGGAAGGAGCAATCTGAGCTGATCACAAGGTTGATATTATAGTGTAGCTATGATGTACTTCAAAGCATGCAAATAGAGTGAAATTCTGACGATACAAGCGTACACCCCTTGACCTACACTAGC…		K17086	---		AT3G13772.1	TMN7, AtTMN7	transmembrane nine 7	89.09	330	0	553		gi|255572953|ref|XP_002527407.1|	Endosomal P24A protein precursor, putative [Ricinus communis]	91.52	330	0	562
	127	UN00129	2373	GGGATATTGTTGAGCTGAAGAAGCGGCAGAAGACTGGGATTCTCAGTGATAGGAAGAGGAAGAGTGAGGATTTGGAGGATGGAGAGACGGGCAAAGGTGATGATGATTTGAGTGGGAGGGAGCCTCGTCTGGGGTTGATGCTGACAAGGATTTGAAGCTAATGAGGGCGAAGTTTGAGGACTTGGGTGATGAGGATAAGATATTGGTTTTCTTTAAGAGGTTGTTGAATGAGTGGCACCAGGAGTTGAATGAGATGCCAGAACTGGAGAGGCGAACAGCCAAAGGAAAACAGATGGTTGCCACTTTCAAGCAGTGTGCTCGTTACTTGAATCCATTGTTCAAATTCTGCAGGAAGAGGGTTCTCCCAGATGACATCAAGCAAGCATTGCTTTTGGTCGT…		K12817	---		AT1G03140.1	---	splicing factor Prp18 family protein	67.65	405	5e-167	489		gi|225437026|ref|XP_002278267.1|	PREDICTED: pre-mRNA-splicing factor 18-like [Vitis vinifera]	74.63	402	0	556
	128	UN00130	2366	GGGCAGTGTGACTTCCAAGTCTATTCCATGTTATTACTATAATTCTGCGTTTGGTGGTAATACCCACACGGGGAAATCAATTTCTGGGGTGAGTTTTCGAGGTGGGAATCGGATTCCAAGTTTGAAGGGAGGGTTGAAGATGAGGAAGAATTGGGATTTTTGTGGGTTTGCGGAAAAAGGGCACTTGGATTATTACAGGGGTTCGGCTGTTTGTGGGGAGAAAAAGGGTAAAACAAAGGGGAAGAAGGGGTGGAATGAGGCGTCGATGAAGAAGAAGATGAAGTTGGTCAAGGGCTTGGTGAAGGATTTGGAGGAGTTTTCTCAAATGGGTTTTGGGTTGCAGGTGGATTGTGATGAGGGTTTGGCTGCTCAGGATGATAAGAGCAAAAAGATTTCCGA…		---	---		AT1G48300.1	---	unknown protein; FUNCTIONS IN: molecular_function unknown; INVOLVED IN: biological_process unknown; LOCATED IN: endomembrane system; EXPRESSED IN: 24 plant structures; EXPRESSED DURING: 15 growth stages; Has 96 Blast hits to 87 proteins in 37 species: Archae - 0; Bacteria - 2; Metazoa - 12; Fungi - 2; Plants - 65; Viruses - 0; Other Eukaryotes - 15 (source: NCBI BLink).	38.06	155	2e-22	98.6		gi|357479209|ref|XP_003609890.1|	hypothetical protein MTR_4g124080 [Medicago truncatula]	41.71	175	1e-29	124
	129	UN00131	2359	GTCCGGTTCCCCGACGTTCTCAAGAACCGCCTTGAATCCCTCCAAGCTGCATTTGAATACGCCGTCCAGTCTCACGGGTATGGGTYGCACTTCACCCAGGGTGTGTACCCGGTGAAGTGCAACCAGGACCGCTTTGTTGTGGAGGATATTGTCAAGTTTGGTTATCCTTTCAGGTTCGGGCTTGAGGCCGGGTCTAAACCCGAGCTCTTGCTTGCTATGAGTTGCCTTTGCAAGGGCAACCCGGATGCTCTGCTTGTGTGCAATGGTTTCAAGGATGCTGAGTATATCTCTCTCGCTCTTATTGCCCGGAAGTTGTCTCTCAACACTGTCATTGTGCTTGAACAGGAGGAAGAGGTTGATTTGGTGATAGATTTGAGCCGCAGGCTCAATGTTCTCCCT…		K01583	EC:4.1.1.19		AT2G16500.1	ADC1, ARGDC1, ARGDC, SPE1	arginine decarboxylase 1	71.22	615	0	753		gi|255543883|ref|XP_002513004.1|	arginine decarboxylase, putative [Ricinus communis]	74.84	620	0	797
	130	UN00132	2354	ATCCCTTTCCCCTTTGCTATGGCCTTATCTGTCTGTCTTCCTTGCTGCTGTCCGCTGGCTTCTGCTGCTACCGTCTGATTAGTTTCTGGCCAGCCACCGAGACCACCACCATCACCACCATTTTCATCTTCCACGATTTAACCCTTATTAGCTAAGATGAAATGAAACGGATGCGCTGATCCGCCACGTGCATGACACGTGTTGACGTCCGAAGCGTACCATGAAGCCTGGGCCACATGAGTTGGCAGTAGTAGAGCGCAAGTCACTGTGAACGGTTAAGTGTGAATCCAACTCTCAAAATACCAAAGCCTCTTTCTCTTTCCTAAGTCCTTCCGCTCCCTGACATTTTCAACTTCTTCTCCTTCTCTTTGCAACCGTTCTTCAAGACAAACCCAAAAG…		---	---		AT3G12490.1	ATCYSB, ATCYS6, CYSB	cystatin B	68.56	194	2e-81	259		gi|224073041|ref|XP_002303955.1|	predicted protein [Populus trichocarpa]	75	196	2e-91	289
	131	UN00133	2353	CRCTGGGGCTGGTTGTCTCATCTATTTTGTGCTCTGCATCTCACACTTCTCTTGGTGACCAATGGCTGAATCATCTCCATTTCTTGCTAAGAAAAGGTATGCAGTGGTGACAGGAGGAAACAAAGGAATAGGACTAGAAATATGCAGACAGTTAGTTTCACAAGGGGTATTGGTTATCTTGACAGCCAGAGATGAAAAGAGAGGCATAGAAGCAGTTGAAAAGCTCAAGAGTTCTGGGATCAATCCTGATGATCTTGTGTTTCATCAGCTTGATGTTGCAGACTCCACCAGTATTGCTTCTCTTGCTGATTTCATCCAGGCTAAGTTTGGCAAGCTCGATATCCTGGTTAACAATGCCGGGATTAGTGGAGTCATCCTCAACCGGGATGCTTTAACAGC…		K15095	EC:1.1.1.208		AT3G61220.1	---	NAD(P)-binding Rossmann-fold superfamily protein	58.8	284	2e-109	335		gi|224064013|ref|XP_002301348.1|	predicted protein [Populus trichocarpa]	63.04	276	3e-114	351
	132	UN00134	2353	CTGCAGCAGAGGCTTGCACGTTGAATCTCTCTATGTATATATAGCCCTTAAAACTACAAATGTACAGTTCTTTTTACCTTTCCAAATACAAAAGCACTGTACAGTTGTAGTTTTAAGGGCTATATATACATAGAGAGATTCAGCGCGCAAGCCTCTGCTGCAGTTGTTAAATATGGTATGTCCTGCAGGGAAGAAAATGGGCGGAAAGAGGTGTAAAGAAATCATTTGAATGTGCGAGGGTAAAAAAAGGGTAGTTTCTCCTTCTAGTAATCGTGATTGTACAAATGTGGCTATGATGGGAGCTAATGGGTGTCTAGAGGAAGACAACAAAATTACTCCAGGAAACGAAATGGTTAACATTGACACCTTACACGGAAAATTTTCTTGGCTTCCTCTAGA…		K17943	---		AT2G29200.1	APUM1, PUM1	pumilio 1	62.16	481	5e-178	536		gi|225434877|ref|XP_002283191.1|	PREDICTED: pumilio homolog 1-like [Vitis vinifera]	66.87	495	0	608
	133	UN00135	2344	TCAATAATGACGTTTATTACAGCAGGTTTCTTAGCAGAGAAAGATTCATCCAAAGCTGATGCAGAAAGTGGGAGAATGCAGCACAAGAACTAAGGTTTGAGTATCCGAAAGATGGACAAAGTCAAACCCTTTTTTCCCGTAAAGCATTGTGTTTGAGTTTAGCCGTATAGTTTGCTTCAGTCACCTGCTTACCCTCAAATTGTCTGAAAGGGTTTGTATTGCAAAATGATTTGGAATAAGTCATCATATGGAGTGGTGTTCGTCATCATATGGAATGGTATGGAACATTGTGGTATTTTCGGTTGGGTGGTTGTATGTATACTTGATGTAAACGGGACTTGATCGAGGTTTGAAAACTTGCAGCAAAGAATAGGGGCAAAGTTATAAATGATTCAACCT…		K12261	EC:4.1.-.-		AT5G17380.1	---	Thiamine pyrophosphate dependent pyruvate decarboxylase family protein	80.77	364	0	603		gi|225462809|ref|XP_002266004.1|	PREDICTED: 2-hydroxyacyl-CoA lyase [Vitis vinifera]	85.71	364	0	635
	134	UN00136	2344	GATGGCGATGGTGAGGCAGCGGGGCATAATTGTGGTAGGAATAGTGGTAGTAGCAAGGGGAGCTGGGAAGCAATACGGACTTGACAAAGAAGCACTGGTAGAGCTGTTTAGGCAATTAGCAGATCGATTGGGGATATGGGCAATCCCTGTTTACGTGCTTGTTCACACTTTCACTTTGGCTCTGTGCTTGCCTTCTGCCGTCTTCTTTGAAGCTGCGGCTTCTCTTCTTTTTGGCTTCTTCCCTGCTGTTCTCTGTGTCTTCGCTGCTAAAGTCCTTGGTGCTTCTCTCTCCTTCTGGATCGGCAGGCTCATTTTCTTCAGTTCAAGTTCAGCGAGGGAATGGGTCCAGAAGAACAAGCATTTCCATTCGCTTTCGAAAGGTGTAGAACAAGATGGTTG…		---	---		AT1G44960.1	---	SNARE associated Golgi protein family	72.14	201	6e-83	265		gi|225425326|ref|XP_002273831.1|	PREDICTED: TVP38/TMEM64 family membrane protein slr0305 isoform 1 [Vitis vinifera]	73.42	237	7e-91	289
	135	UN00137	2339	TTGCTGACCACCTTGCCGACCCAATTAACAACAATGCTTGGGCCTACGCCACAAACTTTGTCCCCGGCAAGTTTTAATTTCACTAAGATCATGATTGAGCCTCCTCACTTGCCGGGGACGAAAGTTTGTTGGCGTAGGCCCAAGCATTGTTGTTAATTGGGTCGGCAAGGTGGTCAGCAAGGTNCTCCAAGGGACCCTTTCCGGTGCCGATGGCCTGAACAAAGAAGCCGAACATCGAGAACATGGCCAACCTACCATTCTTGATCTCCTTGACCTTGAGCTCCGCGAAGGCCTCCGGGTCATCGGCTAAGCCCAGTGGGTCGAAGCTCCCACCGGGGTAAAGTGGGTCGGTGACCTCTCCAAGTGGGCCACCAGCAACACGGTAGCCCTCAACAGCGC…		---	---		AT2G34420.1	LHB1B2, LHCB1.5	photosystem II light harvesting complex gene B1B2	89.13	92	2e-46	166		gi|224129082|ref|XP_002320496.1|	predicted protein [Populus trichocarpa]	39.8	299	2e-61	167
	136	UN00138	2336	GGGCTCATCCTCCATCTGTAATCACCAATCAATTCTCATATCTTACGATTTCCTCTCAATTCATAGCTGTAATCTGAAGAGAGAAAGATAGAGAATTTGGGGATTAGGGTTTGTGGGTGTTTAATCATCTTCATTAATCGCTGAATTCGAGTTATGGAGTTGGCGAATCCGAGAACAATCATGGATTCTGGGTGTTCGAAATGCGGGGACGATAATAATCGTCGAGAATTGCTGGATTCTGAGTCCGATTTTGGGTTCGCTTTCAACGACAGCAACTTCTCTGATAGGGTTTTGACGATTGAGATCATCCCTGATTTGCCGGAGAGTAAATCCGATGGCGAGGGTTGCAGCACAATTGCCGATTGGGCTAGGCATCGCAAGCGCAGGAGGGAGGAAATT…		---	---		AT3G61600.2	ATPOB1, POB1	POZ/BTB containin G-protein 1	76.36	368	0	554		gi|356573187|ref|XP_003554745.1|	PREDICTED: BTB/POZ domain-containing protein POB1-like [Glycine max]	79.08	368	0	570
	137	UN00139	2335	AGGGTGGGAAGCGAGGCAGCGAAGAAAGAGAAGGATTTATTTAGAAGAAAAGAAAACACACCTTCTTTCTTTCTCTTCTCTGTCTTCCCACTCGTTTTCGCTCTCTTTAAAAAAATATCGGGGAGCTTAATTACCATTGAAGTGCACAACGCAACATGATCTCCTTGCACAGAGCCAATTTCTTGAAGAACACGCCTAGCGTCTCTGGGAGACCAATCGGGTCCACCCATTTGCAGAGGAGAAGTCCGGCGGTGCTTCGGGTGGCGGTGGGCCCCTCAACGGGTCGATCAGGGAATGGAAACGGTGTCGTCTTGACAGAGGAAGTGAGAGAAGGGGTAGCGGCTGCTTTGGCGGTGGACTTGACTGAGACGTCGACGGTCACCGTTGGTGGAGTGGAAG…		---	---		AT1G79750.1	ATNADP-ME4, NADP-ME4	NADP-malic enzyme 4	82.63	472	0	799		gi|359475960|ref|XP_003631773.1|	PREDICTED: NADP-dependent malic enzyme-like [Vitis vinifera]	86.44	472	0	832
	138	UN00140	2335	CTTCCTCTAACCAAAGCATTTTGTTGGTGGGTATAGGTGATCCTTGAAGAAAAGTTTTTAGCAGGTTGAATCAATTTAGGGATGTTTGGGTGGGATTGTTGCTACTGGAGCACAAGGTCCGAATACTACGAACCTGAACCTTTACCCGWCCCGTTTTCTTTGCCTGCTCCTCTTCCTCGGTGGCCTCAAGGTGGAGGCTTTTCCACGGGAAGAATATGCCTTGGAGAATTGGAGGTCGCTAAGGTTACAACATTTGAAAGCATATGGAGCTACACTCCTACTCGCGGAAAAGAAAAAGGGATTACTTTTATAAACCAACTGGTATTCCAGAAGGTTTTTTCTGTCTTGGTCACTATTGTCAATCAAATGATAATCCATTGAGAGGATATGTTATTGTTG…		---	---		AT5G43950.1	---	Plant protein of unknown function (DUF946)	57.38	244	4e-166	282		gi|255561981|ref|XP_002521999.1|	conserved hypothetical protein [Ricinus communis]	62.5	240	0	316
	139	UN00141	2333	CTGATGACTATTATGCTGTGATTCCTCTTGTAACTTCTCCGTGTTAGTGCTTCGAAGTAATACAGTTCATAGTCATCAGGATCATGGATCATTCTACTGGCAGATCATGATGTAGAGACATGTTTTGTTGGTTAGACTAATCCATGATCCTGATTCCTCTTGTAACTTCTCCGTGTTAGTGCTTCGAAGTAATACAGAGAAGTTACAAGAGGAATCACAGCATAATAGTAAAACACTTTTATCTCACTATACTCTGACTGGGATACAACAGAAACAATATGCCTCAGTTTTTATTAACAACCAACAACAGGCAATAGGCTACAGCAAAGCCCTCTGATGTTCTCTAATAAATGGCAAGTGACCATCTTTCCTTCCCCTGGTGGTTCTCTGTTCTGATAG…		---	---		AT2G46420.1	---	Plant protein 1589 of unknown function	72.19	187	1e-62	214		gi|359489725|ref|XP_002281449.2|	PREDICTED: uncharacterized protein LOC100265382 [Vitis vinifera]	80.59	170	1e-67	231
	140	UN00142	2330	CACCATCACTNNAGTGATNGTGAGGTGGTTGTCTCGCTTCTTCCATTATCTTGACCGCTATTTCATTGCTCGAAGATCCCTTCCTTCATTGAATGAAGTTGGACTAACTTGCTTCCGTGATCTGGTTTATCAAGAAATATCTGGCAAAGCCAAAGATGCTGTGATAGCTTTGATTGATGTGGAAAGAGAGGGTGGCCAAATAGACAGAGCGTTGTTGAAGAATGTGCTTGATATATATGTTGAAATTGGGATGGGCCAAATGGATCACTATGAGAAGGACTTCGAAACACACATGCTGGACGATACTGCTGCCTACTATTCCCGGAAGGCCTCAAGCTGGATTCTGGAAGATTCATGTCCTGAATACATGTTGAAGTCTGAGGAATGTTTGAGGAAAGA…		K03347	---		AT4G02570.4	CUL1	cullin 1	79.83	605	0	954		gi|225432272|ref|XP_002272195.1|	PREDICTED: cullin-1 isoform 1 [Vitis vinifera]	81.41	608	0	977
	141	UN00143	2330	CCCATTGACGCCTTCAGCGTCGGCGGGGAGTCCAAGCAGAAGCTTGAGGATGATTTTGACGCTTTTACTGCTTCCAAGGCTGCTGATCTCGCCCAACCCCTCATTCAGGCCCAGGTACCATATAAGATACACATTGTTAAAGATCATGACATGAGGGAGAGGCTATGTTTGGAGGTGGAGAGATTAGGGGTTTAATGCTGTAATTATGGGAAGCCGCGGTTTTGGTGCCCATAAGAGGGGAATCGATGGTAAGCTTGGGAGCGTTAGTGATTATTGTGTGCGTCACTGTGTCTGTCCAGTCGTGGTTGTGCGTTATCCTAATGAGAAGGATGGAACGGACAGCAATGAGGCAATGATTTCTGTGGCTGAGGCAAATGAAGAGGGAGACAAGGTTGGTAA…		K10268	---		AT5G01720.1	---	RNI-like superfamily protein	57.55	490	3e-139	426		gi|225439576|ref|XP_002265215.1|	PREDICTED: F-box/LRR-repeat protein 3 [Vitis vinifera]	66.46	486	4e-171	511
	142	UN00144	2329	CCTTCAGCATACTNAAGAAGTCTGCTGAAGGGATTTGTAGTAAATCAGGCTGGATATGCAGAAAAGATAGCTGACGTTTGGGAAAAGGTTGCAGAAGAAACTAGTGGCTATTCGAAAGATGTTAGCTGAAATATTTCAGAAGATTTATCGACTCCATGCTNAGAATCTGATGTTTGGAGAGACCATAATTTGTGGTCTTGAGCTGCTCCAGTCGGACTTATTTTGGGATTGGAGTTCATCAGCAACAAAGGAGCAGAGGTGCATTCATGATTTGTTTGAAGATAAATGTTGTTTCTGCTGTTGTGAATTTATCCANCAGGATGATGTGAATAGGCAAAAGCAATTGTGCGTTGTTAACCATGTTTAACTTGGTAACTAGGACGAGAATTTTCAGTAGAT…		---	---		AT5G58440.1	SNX2a	sorting nexin 2A	71.69	438	0	588		gi|225448570|ref|XP_002273943.1|	PREDICTED: sorting nexin-2 [Vitis vinifera]	75	440	0	633
	143	UN00145	2329	TTCCTTTATTTTGAAAAAAAAAAAGGAATCCAATAATATAATCCCGACCTTGAAAGACAGTTTGAATTCTAATTATCTGATACATCATTGCATATTGCYTCGATAAACTCAGTTCAGGAAATCCTCCATGATGATCCCATGAAGGATTTCCTGAACTGAGATCATCATGGAGTACCCTCTTCATTCTGTACGCCTCCATCTCTTCCGGTGTCACATCCTCAAGTTGCCTGATCTTTTTCTGTTGCTGAGAAACCTTTGTAAACTGGCTTCTTATCTTCATGTTGAGGTCTCCGTCCGCAGACAGGCATTCCGCATTCTTGCCTGTTTTGGGATGTGTTTCATGAAGTGTGACTGTAACTTAAGACTTTGTAATGGTTTATATAGTTGTTTAAAAACTAG…		---	---		AT2G40950.1	BZIP17	Basic-leucine zipper (bZIP) transcription factor family protein	48.89	315	3e-60	217		gi|224139674|ref|XP_002323223.1|	predicted protein, partial [Populus trichocarpa]	55.52	317	2e-81	276
	144	UN00146	2329	GTCAAATCACCGTTAACGAGGCCCAATCTCGCGGATCTGGCGGTGGTTCTCGTGGTGGATACGGTGATTTGACGGCCGTCAAGTGTCTGACCGTTCATCCCTTCGATCGCATCCCTCATCGTTTGCTCAGAAGAGAAGGTAACGAATCCAAAACCCCTAGATCTGCCGGTTTCACGGTCGTTGATGATCTGAAACGCGGAAAAAAAAAAAAAAAAAAATCAGATATACCTAGATCTACCGAAATTACCAGAACAAAATCAAAACGAAGGAAAAATCAAAAGCTGATCATCCTTTAATGAACATACCGTTTCCGGATATATATCATCAATAAAATAACAGATCAAGTAACACAATAGAGAACTGTGAACAAGTAACAATGATTCATCATAGTAACAAGAA…		K01069	EC:3.1.2.6		AT3G10850.1	GLX2-2, GLY2	Metallo-hydrolase/oxidoreductase superfamily protein	74.25	233	6e-128	382		gi|224128015|ref|XP_002329233.1|	predicted protein [Populus trichocarpa]	81.12	233	3e-138	411
	145	UN00147	2329	CCTCTTAAGTGCATTTCCATATTCCATATTCCATATACATGNATGCGTGTTGTGTTACAAGGGATCATGATATCAAGCATTCATGTATATGGAATATGGAATGCTTGATATCATGATCCCTTGTAACACAACACGCATGAAAATGGCCTCACGCAGAAACTTCGGTTGGCCTAATATTTCAATAGAAATAGCAAAGATCGCCACGGACAAATTACATTTCAACAATTATAATGCAAGAACTTATGCAATTCTGAGCTCCATTTTGGCATTTGTCAGATTGCATGCACTAAGTTACTAGAAGTGGAATTTCTCTCCCTGAAGATAACATCTACTCCCCTTAAGCTTTAACCTCCTTCACACATCTCCATTTTCCCAGCTCTGAAGCTGAAGCTCCTTCTC…		---	---		AT3G21670.1	---	Major facilitator superfamily protein	68.57	490	0	587		gi|225447121|ref|XP_002274227.1|	PREDICTED: nitrate transporter 1.3-like [Vitis vinifera]	75.51	490	0	648
	146	UN00148	2326	AGAGCGGAATGGGATCATACCATGGTAAATTCTCCTTTGATGCCTTCAGTCATAAGAAGGCGGTTCTCTACCGGGGCTTTATGGGCGATGCTGCAGTGCGGTACCNNCTTACACCAGAAAAAAATGAGACTGTTGCAAGCTTTAATGAGTGGAAGTATTCTGGCCATACTCCAAGCTTTGATTGCCGCACTGTTTGGTTCTTCTGGCAAACCGAAGACTGCTTAGCCATGTCTATTTCTATAGCACTACCTCTCGAAACGTGATCCGAAGATATAAATACAAGCCTTGGTTACTTTCTGTATTTTAGCGCGATCGGATTCTAAAAGCGTATTTGTGTATGCTTAATTCCATTCTTTCCTGNATTNAGCACGATTCAATCTGCAAACGCTTAGCATAATC…		K00128	EC:1.2.1.3		AT1G44170.2	ALDH3H1, ALDH4	aldehyde dehydrogenase 3H1	67.39	276	2e-176	365		gi|356552695|ref|XP_003544698.1|	PREDICTED: aldehyde dehydrogenase family 3 member H1-like isoform 1 [Glycine max]	72	275	0	386
	147	UN00149	2324	CTGATGTGAGGACTTATCCTTCGTCCAAGGTTGTGCCTCAGATTAATGATAAGAACTTTGAGAGTGCCTATATTCAGGGAGGGATTAATGTTAAGCCATCAGTCGTTCAGGGGTTTGAGAAGGATAAAGAAAAGTTGGGAGGGAACTAGGGGAGGTTGCTGCTGAAATTGATGATGGTGTGACTGTGCTGAAAAATGTGAGTTGGGAGGTGAAGAAGGGTGAGAAAGTGGGTTTRGTTGGGGGTTTAATGGGGCAGGGAAGACTACCCAGTTGAGGATTATTGCTGGATTGGAGGAGCCTGATTCTGGGAATGTGATTAAGGCTAAGGAAAATATGAAAATTGCATTCTTGAGCCAGGAATTTGAGGTTTCATTGAGTAGGACAGTGAAAKAGGAGTTC…		---	---		AT5G64840.1	GCN5, ATGCN5	general control non-repressible 5	83.33	372	0	610		gi|356516301|ref|XP_003526834.1|	PREDICTED: ABC transporter F family member 5-like [Glycine max]	85.22	372	0	631
	148	UN00150	2321	TAGTCCATCTATGTATGTCAGTCGTCCTTTTGATGAGGATGATATATATATTTGGACTTACATGGACGTTTATTTGATAAGTAGGTTTAGATTCACATCCAAAACCCAACAAACATATATATCAAATAAACGTCCATGTAAGTCCATCTATGTATGTCAGTCGTCCTTTTGATAAGTAGGTCTAGATTCACATACAAAATCCGACAAATATATATATCATCCTCATCAAAAGGACGACGACATACATAGATGAACTTACACGGAGTTTATTTCACAGCNCAACTACGTTTAGATTCACATACAAAACCTAGTTGTGCTGTGAAATAAACGTCCATGTAAGTCCATCTATGTATGTCGTCGTCCTTTTGGTCAGCATGATATGTTTGAGTGTATTTGATT…		---	---		AT1G09810.1	ECT11	evolutionarily conserved C-terminal region 11	62.05	224	3e-90	291		gi|225448124|ref|XP_002262918.1|	PREDICTED: uncharacterized protein LOC100249242 [Vitis vinifera]	70.54	241	2e-150	344
	149	UN00151	2318	TCATGAACNNNGNGCTGTGCCACTGGTCACCCTAGCTTTGTCATGTCTTGCTCATTCACCAATCAAGTGATTGCCCAGCTTGAATTGTGGAAGGAGAAGACAACAGGCAAGTATCAAAAGGAAGTGTACGTGTTGCCCAAGCACCTTGATGAGAAGGTCGCTGCCCTCCACCTTGGCAAGCTCGGAGCTAAGCTCACCAAGCTCACAAAGGATCAGGCAGACTACATTGGCGTGTCCATTGAGGGTCCCTTCAAGCCACCTCACTACAGGTATTAGAGCAGAGAGTCAGACACTGGCTTTACCGGCCCCTTCCAGCCTACACAAATGGGCGATCTTTTTCAGCTTATTTCCCCTTAGGCCGTTTGTAATTTCAGTCTTCTTGTTGGGAGGATTGTGGGT…		K01251	EC:3.3.1.1		AT4G13940.1	HOG1, EMB1395, SAHH1, MEE58, ATSAHH1	S-adenosyl-L-homocysteine hydrolase	87.05	471	0	757		gi|255563606|ref|XP_002522805.1|	adenosylhomocysteinase, putative [Ricinus communis]	88.96	471	0	769
	150	UN00152	2318	TTCTAATGTTGATGAGAGTGAATGGTTTTCTAGTTCCAATAAATTATGTTAATGAWTGCTGTGGCCAAAGGAGCTGTATGCTTGGATGGAAGCCCACCAGCTTACCACTTCGATAAGGGGTTTGGAGCTGGTGTCAACAACTGGTTAATTCACATGGAGGGTGGAGCATGGTGCTACGATGCGACTACTTGCGATGAGCGTACAAAAACCGTTTAGGTTCATCTAAACTCATGACCACAAATTACACTTTCTCCGGAATTTTAAGCAACAAGGCCAAGTACAGTCCTGACTTCTACAGCTGGAATAGAGTTAAGATCCGATATTGCGATGGATCATCCTACACCGGGGACATTGAAGCAGTCGATCCTAATAAAAAAGTTTACTACAGAGGAGCTAGAG…		K00134	EC:1.2.1.12		AT1G13440.1	GAPC-2, GAPC2	glyceraldehyde-3-phosphate dehydrogenase C2	90.85	328	0	574		gi|297849736|ref|XP_002892749.1|	GAPC-2 [Arabidopsis lyrata subsp. lyrata]	91.46	328	0	576
	151	UN00153	2317	CATGCGGTGGGTGTTGCCCAGTAGTACCATCTCCACCGCATGGAGCTTGTATGGGCTCCTAGTCTCGCAGTTCGGTGACTACGAAAACACCCTTGATAATGGTGAAACGGTAAAACACTATTTGGACAGCTATTTCGGGTTCAAGCACAGTTTCCTTGGGGCAGTTGCCGGTGTAATCCTAGGGATCAATGTTCTCTTTGCTGTGATTTTCGCCTATTCTATCAAGACCTTCAACTTCCAGAGGAGGTGATCAACACTTCTGAAGCTGTAGAATATTTCCAAAGGATGTATAATAGTGGCATTTTTATCTCGCACTTTGAGTATGCCTTCTTTAAACAAAGTTCTCATTTATTGTCGTCAATAATGAAAGAATAAACATAGGTACATGTTATCAAAAAG…		---	---		AT3G16340.1	ATPDR1, PDR1	pleiotropic drug resistance 1	69.42	278	2e-174	300		gi|255546575|ref|XP_002514347.1|	ATP-binding cassette transporter, putative [Ricinus communis]	68.73	291	0	321
	152	UN00154	2317	GGTGAATGTTGCTGGATCAAGATACTCTTTGGCTGATGTACAAGTGGCTCGTGTGTCAGATTTTGGAAGGAATGATACAATATTCCACATCCGGACGCACTTGGGCCATCTTCTCAGTCCTGGGGATTRTGCCCTTGGTTATGATCTGTATGGGGCTAATCTCAATGATTCTGAACTGGACAAGTACAGAGGCCTTGTTCTCCCAGAAGCGATCTTGATTAAGAAGAGCTACGAAGAGARGCGTCAGAGAAAGCGTGGAAAGCCTCGTGCGTGGAAGCTTAAGTCTCTCAACATGGAGGTTGATGACACTGCTAGAGGAAGAGGTGACCCAGATAAGGTGGACAATGAGTACGAAGAGTTCTTGAGGGACTTAGAAGAGAACCCTGAATTGAGGTTCAA…		K07562	---		AT2G03820.1	---	nonsense-mediated mRNA decay NMD3 family protein	69.26	257	2e-172	370		gi|225430590|ref|XP_002265288.1|	PREDICTED: 60S ribosomal export protein NMD3-like [Vitis vinifera]	78.6	257	0	419
	153	UN00155	2315	CTTCAACAAATGTTGTTGTTGAAGTAACATTTTTAGTGCTAGTGCTTCCCACTTGTCCCAAAACTCTTTGTTTCTTTCTTTTTCTTTTCTCCTGCCCATCTAGCTTCCTAGCCATGGATCCTTACAAGCACCGGCCGTCAAGTTCATTTAATACAACTTTCTGGACAACAAATTCTGGTGCACCAGTATGGAACAACACCTCAGCCATGACCATTGGACAAAGAGGTCCAGTGCTATTGGAGGACTACCACTTGATAGAGAAGATCACCAACTTTCACCGGGAACGTATTCCAGAACGTGTGGTGCATGCAAGAGGAGCATCCGCCAAAGGGTTCTTCGAGGTTACTCATGACGTTTCTCACCTCACTTGCGCCGACTTCCTCAGGGCCCCCGGCGTTC…		K03781	EC:1.11.1.6		AT4G35090.1	CAT2	catalase 2	78.05	492	0	834		gi|297798416|ref|XP_002867092.1|	hypothetical protein ARALYDRAFT_491144 [Arabidopsis lyrata subsp. lyrata]	78.25	492	0	837
	154	UN00156	2312	CTCATTTTGGCTCAATCGAGACCCAGATGCTAAAGTTGGAGGCGAGATAGTCTTTGGAGGGATTGATCCACAACATTTCAAGGGGGAACATGCTTATGTTCCTGTGACCAAGAAGGGCTATTGGCAGTTTGAAATGGGAGATATCCTAATTGGCAATTATTCGGCAGGCTTTTGTAAAGGGGGTTGTTCGGCTATTGTAGATTCAGGGACATCATTACTTGCAGGCCCAACGCATGTTATCACTGAAATCAACCATGCCATTGGTGCAAAAGGTGTCTTAAGCATCGAATGCAAAGACCTCGTTTCTCAATATGGAGATATGATATGGGATCTTTTGGTGTCAGGGGTGGAACCTGATAAAGTATGCTCTCAGCTTGCCTTGTGCTCATTCAACGGGGC…		---	---		AT1G11910.1	APA1, ATAPA1	aspartic proteinase A1	59.51	247	7e-101	320		gi|359496350|ref|XP_002270981.2|	PREDICTED: probable S-acyltransferase At3g51390 [Vitis vinifera]	72.2	223	2e-126	350
	155	UN00157	2310	TCTCTGTCGAATCCCGATCATTCTCTCCGTCCCTCTCCTCGATTCCTCTCGCAAGCAGTGATAATGGCGAGCACAGATCCAGAGCACAGAGAAGGGGAGGAGAATGCTCCTCCCGAGGATGAGGATACCGGAGCCCAAATTGCCCCCATCGTCAAGCTTGAAGAGGTCGCTGTCTCTACCGGTGAAGAAGAGGAGGACCCTATCCTCGATCTAAAAGCGAAGCTTTACAGATTTGACAAAGAGGGGAATCAATGGAAGGAGAGAGGTACGGGCAGCGTCAAGTTCCTCAAGCACAAGGTTACTGGCAAAGTTCGCCTAGTCATGCGCCAGTCTAAGACACTAAAGATTTGCGCTAATCATCTGATAATTGCTGGGATGACGGTTCAGGAGCACGCTGGA…		K15306	---		AT4G39230.1	---	NmrA-like negative transcriptional regulator family protein	69.71	175	2e-122	248		gi|225428438|ref|XP_002284006.1|	PREDICTED: isoflavone reductase homolog [Vitis vinifera]	74.01	177	1e-130	263
	156	UN00158	2310	TATAGACCAAGCTAGCTAGCTAGTTGAACCATCATCTATGGCGGCCTACTTCCACAACCATGGCGCCACTGAAATCCCGGCCACCGGCGACCATGGCGGCCTCCACACTCTCATCCTCATGAACCCCAACTTAGCCGGCGGTGGTGGCTACCATGACTCCYACCCTCCACCACCACCACCTCGTCCTYCTCCTCCTCCTCTGCCGTCCCACAACATCATCCTCCTCAACTCCGCCGCTGCCGCAGCCGCCCTCTCCCACCCTCCGCCGCCTCTCCACCACCCCCAACTTCGGCCGCCTTCCGCCTCACCAGGACACCATCACTCTGTACGGATACCCTCCTCCAGATGCGCGTGACGTCACTCGCCGCCTCCACCTCAGCCTGTCCTCCGAGAACCCGG…		---	---		AT2G35940.3	BLH1	BEL1-like homeodomain 1	51.04	433	1e-106	341		gi|255566131|ref|XP_002524053.1|	bel1 homeotic protein, putative [Ricinus communis]	46.56	625	2e-133	414
	157	UN00159	2308	GTGGTCGCCATGAATTTCAAATTGCTGATCGTATGGCTCGTCTTGTTGCCAGTGATCCTGAATTCAAGAAGGATCACAGAGCTATGTTAGGAAGGAAGGAGTTGTTTAAGAATACTTTAAGAAAAACAGCTCATGCATGGAAGAGAATAATTGAACTTCAGTTGACAGAACAGGAGGCCAGTCTACTGAGGTTCTTTGTCGATGAACCTGCTTTTACAGATCTTCATTGGGGTATGTTTATTCCTGCTATTAAAGGACAAGGGACTGAGGAGCAGCAGAAGAAATGGCTACCGATGGCATATAGGATGCAGATTATTGGGTGTTATGCCCAAACCGAACTTGGTCACGGCTCCAATGTTCAAGGGCTTGAGACCACTGCGACGTTTGATCCTGAGACTG…		K00232	EC:1.3.3.6		AT4G16760.1	ACX1, ATACX1	acyl-CoA oxidase 1	78.5	628	0	1008		gi|357476797|ref|XP_003608684.1|	Peroxisomal acyl-CoA oxidase 1A [Medicago truncatula]	82.93	627	0	1068
	158	UN00160	2305	AAGACAACATGTACATTTACATGCCACATTCATAGAGTAAAACATTAAGAAACATGTACATTTACATGCCACATTCATCATGAAACTGAGAGTCTGGTCGATAATACGCATAATCATCAAACTTAAAACAACATGATCACAAGCTGCCCGTAGGAACACACCACCCCACAACACATTGTCTTTAATCTAATTTCCAAGAGTGCAAAATCTTGTAAAACAAAGGTACAGTACTATGACCACAAAACGAATGTCACATTCAAGATTAATCTGACCGCCATATCCCAACACTTCACTGAGCGGCAACTGCAGAACGCTCGTTTCCACCAACGCCCACTGGTTGTGCTTCGCCTTCATGACCTCCGAACACCTTAGCAATCTTCTCAGTTGGCACCAACGGCA…		---	---		AT3G05500.1	---	Rubber elongation factor protein (REF)	65.02	223	5e-83	264		gi|255542728|ref|XP_002512427.1|	Rubber elongation factor protein, putative [Ricinus communis]	71.97	239	4e-97	304
	159	UN00161	2301	CTGAAAGTACTCGTACTAGCTAGCTGAACAGTGAACAATGAATTAATACCCTGGATGTATTTATTATATGACAGGACAGCCATGAAGTTCATATAACAGTACATAGTAACAGATCTAAACAAGTGAATACGAAGTACAAATGGTTACATAACCGGTTGAACAAGTACAAAACACATCTTCTGTCTCCCTATCTCTCTCTACAACAACAACAATACCACCACCCAGTGTAAGTTTTGCTTACGCAGGGTCTGAGGAGATCCAGATGTAGGCAGCCTTACCTCAACCGGTATCACTGGCAGTGGAGAGGCTGATTCCAGGCGATCCACAATCTCCCTATCTCTCTCTCTCTCTCTCTCTCDMATCVTYGCYWSCASKCRYWGTGCTGCTGAGTGCAGTGGA…		K09503	---		AT3G44110.1	ATJ3, ATJ	DNAJ homologue 3	72.81	423	0	582		gi|225453450|ref|XP_002275918.1|	PREDICTED: dnaJ protein homolog 2 [Vitis vinifera]	79.01	424	0	640
	160	UN00162	2299	CAGAAGACAAAGTGGCATAACAAGGGAGCATGGATTTCCAACTGCTACTCTACATCTCTTATAATAACTTCCCCCGCAACTTTGCAAGACATTCGAGGAGGGACAGAGACCTGAATAGGGCATTAGATAACTTGGGACGAGGGAAAGATAATCTACCTGAGAAAATCCTATCAGAAGGAAGTAAACTTTTCGACAGAAGAGCTGTACTTTGCTTTCTTTACATCAATTATAAGTTCATGTTATCAGGCCTTAATCCACTGTAATATAATAGGCCTTTGATTCACTAAATTCACAGGCAGCCATGTTTGTCCTATCTCTGAGCATTCACTCTCAAACGTTAACAAAGAGTTAAACTTTAAACTGCCAGGCGAAAAAGAACCCTCAGGTCAGGCCTAAGAA…		K00615	EC:2.2.1.1		AT3G60750.2	---	Transketolase	86.3	540	0	900		gi|356536526|ref|XP_003536788.1|	PREDICTED: transketolase, chloroplastic-like [Glycine max]	89.81	540	0	929
	161	UN00163	2297	ATCGATGAATGAGTGGGAATACTACCAGCTGGAGGAAACGATTATTTATCGATTCATCTCATTCATCCTTATACATTTCAATCCCCCAGTCTAGTTCTTCCATTCTTCGAACCCCCCTTGATTCCTCCTTGCTGTTGTGTTGAGCCTGCTTTAATTCTCCCAAATTATCTGCCAACCACAACAACAGCAACATGGGAATCAAGGGATTTGTTGAAGGAGGAATCGCCTCTATCGTCGCCGGCGCCACCACCCACCCGCTCGACCTAATCAAGGTCCGGATGCAGCTCCAGGGCGAGTCTCCCGCGCCGGCAGCCGCCCTCCGTCCTGCCCTCGCCTTCCAGTCCCCCGCCGGAACCCACACCATCTCCCTCCCGACACCCCCGCCGCCGCCCCGTGTGG…		K15104	---		AT2G22500.1	UCP5, ATPUMP5, DIC1	uncoupling protein 5	75.16	318	7e-135	401		gi|255579712|ref|XP_002530695.1|	mitochondrial dicarboxylate carrier protein, putative [Ricinus communis]	83.39	319	5e-153	451
	162	UN00164	2297	TCGCCTATTCTTCATTTTTTAAAAATTTGCAACAGAATTTAAAGCCAGGCTCGATTTGTACTAAAAAGTCAGGCTAGCACATCACTTTCAGAAACAACACAATCTGAACATATAACAAGCGCTAATGAACGAGTCACAGGACCATCTTCCTCTCTCTAATGAAATCTAACCCTGGATTTCCAGACAACCCCCCATAATAAGCACCCACACCCGCGCAGTAAAAGGCGCACTTGGGGAGTCAAATGACAACGGAAAACTGCACGACCTCGAAGCTAAAAGGAAAAAATACAAGCTGCTGAAAATAACAGACCCAAAGGATGTAACGAAGATATAACAGTGTATTGATATTAAATAGCGCTTACACAGCTAGGGACCTACATAAAAGAACTAAAACATAGA…		---	---		AT3G09440.2	---	Heat shock protein 70 (Hsp 70) family protein	93.43	274	0	461		gi|334185190|ref|NP_001189847.1|	protein heat shock protein 70-3 [Arabidopsis thaliana]	93.43	274	0	461
	163	UN00165	2294	GGCGCATGCGGTTACGGTTCCTTGGGTTTGAAACTCAATGGGGGACACCTTGCAGCTGCCATTTCTGCACTATACAAAGATGGGGCTGGATGTGGTGCTTGTTTTCAGATTAGATGCAAGGACAGTGAATTGTGCAGTAAAGCAGGGGCCAAAGTTATCTTGACTGATCTCAATACGAATAACAACACAGCTTTTGTGATGAGCAATCGAGCTTTCAGAGCCCTGGCCAACCCCGGTAAAGATCGAGATGTTTTGAAGCTTGGAATTGCGGATATCGAATACAAAAGGATACCTTGTGATTACAGAGGTCAAAACTTGGCTGTCCTTGTAAAAGAGTCCAGCAAAAATCCTGGGTACTTGGCAATCCAAGTCCTCTATCAAGGTGGCCAAACTGAGATC…		---	---		AT4G38400.1	ATEXLA2, EXPL2, ATEXPL2, ATHEXPBETA2.2, EXLA2	expansin-like A2	64.11	248	9e-113	342		gi|224105087|ref|XP_002313682.1|	hypothetical protein POPTRDRAFT_832983 [Populus trichocarpa]	70.97	248	1e-127	384
	164	UN00166	2292	CACGTTGCCGTTGATCTAATTGTGCAACATATTCGTACCAAACTTGGTCAACATGATCTGTGCAAAATATATCCTAACCTTTACGTCATCCAGACCACCTTCCAGATACGTGGCATGCACACGCTTATCCGTGATGCACAAACAACAAAACATGATTTTGTCTTTTATGCTGACCGGTTAATACGTCTGGTTGTTGAGCATGGGCTAGGACATCTCCCGTTTACAGAAAAGCAGGTCATTACACCAACTGACTCCGTATACACTGGTGTAGATTTTTGCAAGAGATTATGTGGGGTGTCCATTATACGAAGTGGCGAGAGCATGGAGAATGCTTTACGGGCATGCTGTAAAGGCATCAAGATTGGGAAGATTCTCATACATAGGGAAGGAGATAATGGG…		K09872	---		AT4G00430.1	TMP-C, PIP1;4, PIP1E	plasma membrane intrinsic protein 1;4	90.21	286	0	534		gi|18411332|ref|NP_567178.1|	putative aquaporin PIP1-4 [Arabidopsis thaliana]	90.21	286	0	534
	165	UN00167	2291	CTTATGGGCAGTATTGTGGTGTGTATGGAGCTTGGAAATAAAAATTGCCCATAAGGCATCAAACTAGAAGCAAATACAATCAATCACAAACCCACGAAGTACAAAGAAGGGCAATTGGAGTGTGATTATTGTGCTTCTTTGTACTTTGTGNATCATGACTGGTTAGATATGATCTAACGTGGCAAATATCCCTGTATTTATTGTTTAATTCTATAGCTTTCACTGGTAGTCAACTCAATTACCCATGTCAACTCTGCTTGATTTAATCCCTGATTTCTTTTTCTGAATCCATTCAAATTATCTCATGGATTCAGAAAAAGAAATCAGGGATTAAATCAAGCAGAGTTGATATGGGTAATTGGGTTGACTACCAGTGAAAGCTATAGAATTAAACAATAA…		---	---		AT5G57580.1	---	Calmodulin-binding protein	51.57	479	5e-132	406		gi|356527925|ref|XP_003532556.1|	PREDICTED: uncharacterized protein LOC100806393 [Glycine max]	60.22	445	6e-157	473
	166	UN00168	2290	TGACCAATCTTTTGTCTGTCTGATTTGACTGACTGGATGACTCTTTAACACTGTCCTCCACAGAGAGCTGAAGAGCTAATTGCAAGTCCTGGTCATCCTCCGCTGTGCGGGATACAGATATGCCAGATGCAGTGGAGGACAGTGTTAAAGAGTCATCCAGTCAGTCAAATCAGACAGACATGAGCAAATTGTTGGCTGACCAATCTTTTGTCTCATCAATAATTGCTTCGCTCCCTGGAGTTGACCCAAACGATGCTTCAGTGAAGGATCTATTGGCTTCCATGCAAAAAGAGTCTGAGAAAAAGGACGAGGATAAGCCACCAAATGAGGAAGAGAAGAAATGATGCGTTTCCTTTCTCAGCTCCGTCCATGTCTTTCTATATTCTTGTTAAATGGAAG…		K03029	---		AT4G38630.1	RPN10, MCB1, ATMCB1, MBP1	regulatory particle non-ATPase 10	60.05	388	3e-126	382		gi|356502793|ref|XP_003520200.1|	PREDICTED: 26S proteasome non-ATPase regulatory subunit 4-like isoform 1 [Glycine max]	86.6	388	1e-173	507
	167	UN00169	2288	GTTATGAAACTCTGAACTCATTCACGATAGGGATAAACCGGYTCCACRGTGNTAATTGACAAAGACAAATGCCTCAGTAATGTCCTCACCTTATTTATTTTACACAGGCTAACTAACAAGTAATGACTACATTAACCAACAAGTTGCAATCCTAACTACAGGGCAAGTACGTAGGAAACTAGACAAACAACATTTTCAGCCTGGAATATATTCACAATACACTCGAGTTAACAGAAAGTAGCTACAGAGTTTCTTGATTCATTAACGATAGGGATAAAACGGTTCCACCATGGTAATTGACAAAGACAAAAGTGTCGGTAATGTCCTCACCTTATTTACTTTACAGAAACAGTGACTATAAAGCTGCTAACAAAACCCATGAGTAGTTTATGAAGCCCC…		---	---		AT3G53670.2	---	unknown protein; FUNCTIONS IN: molecular_function unknown; INVOLVED IN: biological_process unknown; LOCATED IN: cellular_component unknown; EXPRESSED IN: sperm cell, male gametophyte, pollen tube; EXPRESSED DURING: L mature pollen stage, M germinated pollen stage; BEST Arabidopsis thaliana protein match is: unknown protein (TAIR:AT2G37480.1).	37.93	116	5e-10	60.1		gi|225439743|ref|XP_002274395.1|	PREDICTED: uncharacterized protein LOC100248230 isoform 3 [Vitis vinifera]	31.66	259	2e-24	107
	168	UN00170	2287	GGGGGCTGCTCCTCGGGGGRCCTTGCTCTCCAGTTTGATTAAAAATGGCCGACACCTTCTTGTTCACCTCTGAATCTGTCAACGAGGGGCACCCCGACAAGCTCTGTGATCAGATCTCTGATGCAGTGCTTGACGCTTTGCCTTGCACAAAGACCCTGAGAGCAAGGTTGCCTGCGAGACCTGCACCAAGACCAACTTGGTCATGGTCTTCGGTGAGATCACCACCAAGGCCAATGTAGACTACGAGAAGATTGTTCGTGACACCTGCCGCGGCATTGGGTTTGTCTCGGATGATGTGGGTCTCGATGCTGACAACTGCAAGGTCTTGGTCTACATTGAGCAGCAGAGCCCTGACATTGCCCAGGGTGTTCATGGCCACCTCACCAAGCGCCCTGAGGA…		---	---		AT3G17390.1	MTO3, SAMS3, MAT4	S-adenosylmethionine synthetase family protein	91.71	362	0	645		gi|255543014|ref|XP_002512570.1|	s-adenosylmethionine synthetase, putative [Ricinus communis]	94.18	361	0	665
	169	UN00171	2285	CACCTTCATCTTTATGAGTAAATTCTGTACCCAGTTNANNNGNRATTGAGATCATTTTAACTTTGTCGATATTAGATGGTTATCTCCTGTCTCTCTCTCTCCATTGCTACTGAACTGGGTACAGAATTTACTCATAAAGATGAAGGTGAAAAAAAAAAAAAAAAGAAAACCCAAATCTAATTGGGTGTCAAGGGTGGTTGGTTCTAATAATGGAGGCGAAGCTATTGCAGGAGCTGCTGTTTTCCTCGCGTTCTTCAGTGGATTCATCGTTGTTGTTGTTGTTGTTGTTGTTTGAAGAAAGCTCGGTGAGGGCACTTGAGCCTGAAGAGGATGAACAAGGAGCCGGGTGGTTGAGATCGGCCCCCATAAAATCATAGAAAACCGGCTTCCCACTCCTAG…		K14397	---		AT4G25550.1	---	Cleavage/polyadenylation specificity factor, 25kDa subunit	88.27	196	4e-124	369		gi|255539475|ref|XP_002510802.1|	pre-mRNA cleavage factor im, 25kD subunit, putative [Ricinus communis]	92.35	196	3e-127	380
	170	UN00172	2285	GGCCCGAAGAAGAAGAGGAAGGGAGCGATCAGTGAGGCGATTCATCTATGCAATCGAAGGGATTATCGCAATTGGGTTTGGGTTTGATTCGAAATCTAGGRTTTTTTCGAGTAATTCCTAGTTTGAAGAAATTACTCATCAAGATTTCGCCACATGAGCTGGTTTGCTAAGCTTCGTTGTTCCTCTAATATTCATAGTAGCCGCCTAATTGCCGGCATTATTCTCTTCATTCTCTTTCATTCTTTCCAATTGATCTCCAATTTCTTGCTTCCTATACAACCGTAATCATAATCTCTCGCTGCCTGTTCTTCGCTTCAGCTGCGAATTTCATCTAAYCGAATTTAATTTCTCGAGTTTTGAGCTGAATTTTGCGTCGCTTTTCAATGGAATCTGATCAAT…		K17839	EC:1.5.3.17, EC:1.5.3.-		AT1G65840.1	ATPAO4, PAO4	polyamine oxidase 4	65.85	492	0	613		gi|224079714|ref|XP_002305924.1|	predicted protein [Populus trichocarpa]	77.23	483	0	704
	171	UN00173	2282	TCCTAACAAAAGTAATTTTGTTAGGAGTCTATGGTGTCTCTAATTTAGTTTGTTGTGTTGGAACTACTCGGAGTTTCTCTAAGCTTTTTTTCAAAACAAAAACAATCCTCTATATATTACCGTAACATACATAATCCATCATATCATATAATGCTGAAAAAAAGCTTAGAGAAACTCCGAGTAGTTCCAACACAACAAACTAAATTTGAGATAACATAGACTCCTAACAAAAGTAATTTTGCAACACAACAGGCACAAACTTAGTCATCAAACAGACTGAAACCAATTTCCTCATCTGACTCCTCGGCTGGCTCTTCCTTCTTCTCCTCCTCCTTCGCAGCAGCAGCACCACCCGCACCGGCATCCGCAGCAGCAACTGGAGCCGCAGCAACAGCAAAC…		K02941	---		AT2G40010.1	---	Ribosomal protein L10 family protein	84.42	199	8e-125	340		gi|225449110|ref|XP_002276842.1|	PREDICTED: 60S acidic ribosomal protein P0 [Vitis vinifera]	89.12	193	8e-129	350
	172	UN00174	2281	GCTCCTTCACGATCATTTTGAGTCCTCAAAGATGTTTCTCTTACCTCTATGTTACAGAGTTGCTGAAGAGGTTATATTTGGTGAAGACAACGTTACCACTGGGGCATCAAATGACTTCATGCAAGTTTCACGTGTGGCTCGCCAGATGGTCGAGAGATTTGGATTCAGCAAGAAAATTGGACAAATTGCCATTGGTGGGCCGGGTGGAAACCCTTTCTTGGGACAACAGATGTCAACCCAGAAAGATTACTCAATGGCAACTGCAGATGTAGTGGATGCAGAGGTGAGGGAGTTGGTGGACAAGGCATACACGAGGGCCAAGCAGATCATCACCGCCCACATTGACATCCTCCACAAGCTTGCTCAGTTGCTTATTGAGAAGGAGACTGTTGATGGAGA…		K03798	---		AT1G50250.1	FTSH1	FTSH protease 1	94.18	498	0	876		gi|225459844|ref|XP_002285925.1|	PREDICTED: ATP-dependent zinc metalloprotease FTSH, chloroplastic [Vitis vinifera]	97.39	498	0	894
	173	UN00175	2280	CTCATTGTTCCTAGAATCATGTGCTACTGTAGTAACTTGCTTCTCGCTTACTTTTTGTAGTGCTTACTGTCTGCGTTAGTCATGAAGCTCGCACAAATGGCAATAAAAAAACTCTAGGACTGCGGAGATTTTTTGCCAATGACAGTAGCAGGCACTCCGAATCAGGTGGATGTAGTCCTTCAAGTTCAAAACGATCCAAAGAAGCCAAGAGACTCCAGAGGTAAGAAATCAAAGAAACAAGGGCCTGTAGCAGCATTTGACTCCTATGTGCTGGCAGCTGTTTGTGCTTTAGCCTGTGAACTGCAGCTGTTTCCTTTGGTTGCAAGGGGATCTAATCCTCCAAGTTCCGGTGTTACAAAGGAAGCAGTCAGGGCTGTCACAGTAAATGGTCTGTCCGAT…		K12124	---		AT1G22770.1	GI, FB	gigantea protein (GI)	67.1	541	0	622		gi|225470820|ref|XP_002264755.1|	PREDICTED: protein GIGANTEA-like [Vitis vinifera]	75.93	540	0	720
	174	UN00176	2280	CGAGACGGGAGCGGATTGCTGAAAGAATCAGGGCATTGCAAGAACTTGTTCCAAGTGTCAACAAGACCGACAGAGCAGCTATGCTTGATGAGGTCGTGGATTATGTGAAGTTTTTAAGATTGCAAGTCAAGGTTCTAAGCATGAGTAGATTGGGTGGAGCAGGCGCAGTAGTACCACTTGTGACGGATCTGCCAATATCATCCGTCGAGGAAGAAGGCGGTGAAGGTCAACCTGTCTGGGACAAATGGTCGAATGATGGGACCGAGAGACAAGTTGCAAAGCTTATGGAAGAGAACGTTGGAGCTGCTATGCAATTTCTCCAATCTAAGGCACTTTGCATCATGCCTGTCTCATTAGCATCTGCAATCTACCATTCACAGCCTCCTGATGCAGCCTCTC…		---	---		AT4G02590.3	UNE12	basic helix-loop-helix (bHLH) DNA-binding superfamily protein	70.64	235	4e-77	248		gi|356572238|ref|XP_003554277.1|	PREDICTED: transcription factor UNE12-like [Glycine max]	76.34	262	7e-88	281
	175	UN00177	2271	TACAAATTTTCGGTGGCTTTCTGATTGTCAGGGTGGTTTGTTGCTATCCTTACTTGTCGTGCTTGCTATCATCGAAAATATGACACTTTTATATTGTCGAATGTCGATGATAGCAAGCACGACAAGTAAGGATAGCAACAAAACCACCCTGACAATCAGAAAGCCACCGAAAATTTGTGATGTCACCAACAAGATTACTTCCTACCATTACGAAACAAGTAAACATAAAATGACAAGACTTGCACACCCAACCCAAAAGCCAAGCCAAGACAGCTTAATCAACTTCCTCAATCTTAGGGCCAGCACCACTCGCACCACCAGCGGAAGGACCGTCATCATCCATGGAGGCACCACCCATATCACCACCCGCACCACCCTGGTACATCTTCGCAATGATGG…		K03283	---		AT3G12580.1	HSP70, ATHSP70	heat shock protein 70	93.84	422	0	711		gi|225434994|ref|XP_002284063.1|	PREDICTED: heat shock cognate 70 kDa protein isoform 1 [Vitis vinifera]	95.26	422	0	722
	176	UN00178	2270	ACAAGCTCTTGGATGCCATGTTGATGCAGTTTGTCCCAAAAAGGGGAAAGGCGATGTCTGCGCAACTGCCATACATGATTTTGAGGGTGACCAGACTTACAGCGAAAAGCCTGGCCATGATTTTAAACTCAGTCCCCGCGCTCGTCGGCGGAAGATTCGCCGTGTACAGTGAGCTTCAGAGGAGCCGAATCGACCACGCGCTCCCCCTCCCGCGTGTTCTCGCCGGAAACTTCGAGGTCGTCGACGGCCCTAAGAGCTCCGCCGCCGGCAATCCTGATGAGATTGCCAAGCTTTTCCCCTGTCTGTTTGGACAACCTTCATCCATGGTGGTACCAAGCGACTCTGAGGGACTTCCTTCAGATCAGAAGCTGAAGGTTGGTGTGGTATTGTCTGGAGGGC…		K00895	EC:2.7.1.90		AT1G12000.1	---	Phosphofructokinase family protein	80.61	423	0	654		gi|359494836|ref|XP_002269934.2|	PREDICTED: pyrophosphate--fructose 6-phosphate 1-phosphotransferase subunit beta-like [Vitis vinifera]	83.22	429	0	681
	177	UN00179	2268	TCCGGTCTGCCCTTCTGTTTCCCACCTCTTCTTCTTCTTCCATAAATTCCCTGTTTCTGAAGAAATCACGAGCAACGATTTTTGAGAGAAGTGAAATTTCTCCGTCAATCTATCTCTCTCTCCTCTGTGCAGTTGAAATGGCTGGCCGGAGGATCTCATCTGTGGTTTCTAGGCCACTGGCTGCTTATCTCACCTCTCTTACTTCAGGGAGGACATCTTGCATTAGGAGAGTACTCCATAAGTATAGCACTGCCGCTGCAATTGATGAACCAATCACCCCGCCTGTTGAAGTAAATTACACAAAGCTTCTAATCAATGGACAATTTGTAGATGCAGCATCAGGAAAGACATTTCACACAGTAGACCCTAGGACTGGAAATATGATTGCTGATGTTGCTG…		---	---		AT1G23800.1	ALDH2B7, ALDH2B	aldehyde dehydrogenase 2B7	81.57	407	0	702		gi|356497822|ref|XP_003517756.1|	PREDICTED: aldehyde dehydrogenase family 2 member B7, mitochondrial-like [Glycine max]	84.73	406	0	727
	178	UN00180	2268	CCCCCTTATATCTTTCCTATGCGACTCAAGTTTAATGAGAGAAGTTTAGTAATTTGCTACAAATTCACATCTCAAACCCCCAACAAAATCAGCGAATTTGCAACAAAATACTCCGGAAAAACTTGAAACTGAGCAGAAATACCCGTGTCAATAGCACCCAGAAGAGAAAACCTCAAAAATGAATCATTTAGTGCAAAGATTAAACAGTTTTATCGGTAATAGATGGCTGGTTTTTGTAGCAGCAATTTGGATACAATCATGTGCTGGGATAGGGTACATGTTTGGGAGCATATCCCCAGTGATAAAGAGCTCTTTGGGCTACAATCAGAGACAAATTGCAAGTCTGGGTGTTGCTAAAGACTTAGGCGATAGTGTTGGATTTTTGACTGGTTATTTCTG…		---	---		AT3G01930.2	---	Major facilitator superfamily protein	65.42	590	0	695		gi|225451471|ref|XP_002270809.1|	PREDICTED: uncharacterized protein LOC100266857 [Vitis vinifera]	75	592	0	793
	179	UN00181	2262	GATAAGCGTGCACTATACTACACACATTATTTAACACTACAAACATAAAATACATAGAAGTATATGGAATCCGTAGGCTGCATGTACCCTGCATGCATTGTTTAGTACATTAAGGAAATACCCAGTTTCCAGTTTTAAAAGGAATGAAATCATCATAGATTCCCCGGATGTGAGCGTATTATTAACTTGTTCTTCTTGCTCAAACTCATACCTGGTCAACGACGTTTCTATAGCTTGGCCGGGAAGCGTATTATTAAACCCAGCGTCAAGGGAGGCTGTGAAGGGGTAAATCTCGTATCTGGCAAAGCAGCTACTTAGGAACACCCTACAACCCCGTCTGGGTCTGCAGAAACTATCGAACAGCCTAACCGCAGCACGCAAGCACAGATTACACACAAA…		---	---		AT5G48540.1	---	receptor-like protein kinase-related family protein	37.96	216	4e-35	134		gi|356566120|ref|XP_003551283.1|	PREDICTED: cysteine-rich repeat secretory protein 55-like [Glycine max]	38.82	237	2e-43	161
	180	UN00182	2262	GAAAGCGCATCAGACTGTCTTTCCCAGAAGGATTTGGCCATAAAGACCACTATGCATAAACAAGAGCTTTGCCAAATCCTTGCCGTGGCAGCATAAGGCCAAATCCTTCTGGGAAAGACAGTCTGATGCGCTTTCTTACTCTATACTTAACAAATTGATACTATATATGAAAGAAATATACACCAGATAGGAAGACGACTACATGTGTGAAAACCCATAACAATACATGACTTGTAAATCGGTAATAGCCAACAATATGAAACACAACTGCAGTAACGCATTCTATTTCTCCAACATCTTGTTTATTGTCCAGCGCACAACCGGCAACATGCCAAGTGGGACAACAAGCATCAGCAAGTGGTCACCAAGCATATGAGTGAAGAAGCATTGTGCCCCCTT…		---	---		AT4G26100.1	CK1, CKL1	casein kinase 1	86.52	178	8e-103	323		gi|359484471|ref|XP_002281345.2|	PREDICTED: casein kinase I isoform delta-like [Vitis vinifera]	89.6	173	1e-108	276
	181	UN00183	2259	AGTCTACTATCAATGATACGAGAGTGTGTCTTCGCATTTGCAGGTATCTAGCTCTAGGTAACTTGAGAGATGCYAACTATCGTTATGGATGAAGTCAAGAAGCAGTGGAATCAAAAAACTTGAGTTTCCACAGTCAAGTCTTATACAGTTTGTTATTTATCTCTTACAGACGTTGGAGAGGGATGCTTTGCCCCTTTTTAGAATGCTGAGGCAGAATTACAAGTCTAGCATTGATAGAGATCCGGCATTGAATGAGTTGCTAGATGAGATAGCTGAGAAATTCTACGGAGTGAAGCGGAAAAATCCGATGCAAGGGATGTTTGGAGATATCTTCAAGCAGATGATGGGAGCAGATATGTAACAATACAACAACTTCAGTCTGGATCCCCTTTTTGCGTG…		---	---		AT5G63220.1	---	unknown protein; CONTAINS InterPro DOMAIN/s: Uncharacterised protein family UPF0363 (InterPro:IPR007317); Has 304 Blast hits to 301 proteins in 161 species: Archae - 0; Bacteria - 0; Metazoa - 110; Fungi - 121; Plants - 35; Viruses - 0; Other Eukaryotes - 38 (source: NCBI BLink).	73.13	134	5e-96	203		gi|225449158|ref|XP_002278274.1|	PREDICTED: Golgi to ER traffic protein 4 homolog [Vitis vinifera]	77.3	141	1e-111	222
	182	UN00184	2258	CTGATAATGCAGTCTTCTTTCTTCGAAATGATACATCTACTATTACTGATAAAACTGCAATATCAGTTACATTGTACAGCAACACAAGTAGGTGCTACCCTGCCGTTCTAGGAAGGTGAAATGATCTTTGATGCACTGCCCATCTTAATGAACTCAAAGAAGATTTCCTCCTTCCATTCATTAAGATGGGCAGTGCATCAAAGATCATTTCACCTTCCTAGAACAGCAGGGTAGCACCTACTCACATTACTGTACAATGTAAACTGATAATGCAGTCTTCTTTCTTCGAAATGATACATCTACTATTACTGATAAAACTGCAATCTTGTGCACTATTAGCTGAGAAATTTCAGACATTTTGAAGAGAAAAATAAAGCAGCCATTTGCTCATCACTCACT…		---	---		AT5G67360.1	ARA12	Subtilase family protein	64.8	250	8e-99	322		gi|255584904|ref|XP_002533167.1|	Xylem serine proteinase 1 precursor, putative [Ricinus communis]	67.07	249	9e-105	341
	183	UN00185	2255	GCGGATGATAATTGAGCTCAGGTCTTTGGGTGTTTCGGTTCATCTTCACTGTAAGTTACCGACTCGATATGGCTGCATAAACCTAGATCTCTCCTGATCTAGATCTAGCTGGATTCTCACTGATTAATGGTGGTAACACTTCTTCATGGGTTGCCATGTATTAAAGTAATGTGAACATGTACATACGAATCTGTGAACTAGCTATATTTGGTGTTAATCTCTGGAGGGTAGATGTGGAGCTTGTTTTGGCTTGAATAATGTGTTTGGTTTTACAGAAATATTTCATGAAGACATATCATTAATAGTTAGTCTAGGGCACTTCAAACACATTATTCAAGCCAAAACAAGCTCCACATCTACCCTCCAGAGATTAACACCAAATATAGCTAGTTCACAGAT…		---	---		AT4G13030.1	---	P-loop containing nucleoside triphosphate hydrolases superfamily protein	52.73	165	2e-67	158		gi|255580517|ref|XP_002531083.1|	ATP binding protein, putative [Ricinus communis]	65.27	167	1e-97	223
	184	UN00186	2248	CATATCAAGACTTGCTATTGAGCTCGGCCTACCATCCAGAAGCCAAACCAAGATCATACATTACAACTATCGTGAGGATAAAAAAGACAAACCAAGATCATACATTACAATTATCACATGGATAAAAAATACAGTACTAAAACTGACATTAGAAGCAGCAAACTTAAGCCACAATATGCTACTCAAAAGTTGGTCTTAAATCCAATATATAAGTACACTAATAAACCATCCACTCCCATTTACTCGCTCATCAATCGCTATAGCATCAAGCAAGGATATATCTTCTGAAACGCAATCAAACTTGAAAAAACTGTCTCTCTTGACATATAGACTACAAACTAAGCCGAGTAAAACCACTTTAGAAACCCAGGGGAGGGGGAGATGTAAAGAACAAGAAAA…		---	---		AT3G13870.1	RHD3	Root hair defective 3 GTP-binding protein (RHD3)	68.35	237	1e-172	295		gi|359482513|ref|XP_002279673.2|	PREDICTED: protein ROOT HAIR DEFECTIVE 3 homolog 1-like [Vitis vinifera]	65.6	282	0	308
	185	UN00187	2247	TTACAAGATATCCCAGCACAATTTGAGGTGTTCAGGGCTTACAATGCAGTGCCTTTAGCTGGGATATCTTGTAAGTTGTAACGTTCAGAATGATTACTGTACATTTTTTTNACCAACGCCACGTCCAACACGGGCTTTGCGATACAGCGTCAATTCCCACCAGTTGTTATGTGAAACCTTTGCAAAAAAAATGTACAGTAATCATTCTGAACGTTACAACTTACAAGATATCCCAGCACAATTTGAGGTGTTCAGGGCTTACAATGCAGTGCCTTTAGCTGGGCCTTATTTCAAATCTCTACATATAACTCCAAAAACGGAGTAAAGCCCCACAGGAAAGCAAGAAAAGAGGCTTTATCTAGTTTCTATTTTACACTCGTAATGGTACAAGAACTGAGC…		---	---		AT1G09970.1	LRRXI-23, RLK7	Leucine-rich receptor-like protein kinase family protein	67.44	347	9e-153	469		gi|359492994|ref|XP_002283604.2|	PREDICTED: receptor-like protein kinase HAIKU2-like [Vitis vinifera]	76.29	350	7e-176	533
	186	UN00188	2247	GGTGTGGAACTGGTTCTGGTTTTGGGTCATTGCTTCTTGAGCGCTTATCTGTAGAATATGGAAAGAAGTCAAAACTTGGATTTACGATTTATCCGTCTCCTCAGGTTTCAACAGCTGTTGTAGAGCCTTACAATAGCGTACTCTCCACTCATTCTCTCTTGGAGCATACCGATGTTGCGGTGCTTCTCGACAATGAAGCTATATATGACATATGCAGGAGATCCCTAAACATTGAGAGACCAACATACACCAATTTGAACCGTTTAATATCCCAAGTCATTTCTTCGTTGACAACTTCTTTGCTGAGAACGAGCAGCTCGCTTTTAGCCCTGGTGTGGTGGTTCCTGGGATCTATTATTCTGATGACAAGCTGCTCCAGTGCTAAAAGCGAGCTGCTCG…		---	---		AT1G53210.1	---	sodium/calcium exchanger family protein / calcium-binding EF hand family protein	59.46	148	3e-84	168		gi|225446529|ref|XP_002279120.1|	PREDICTED: uncharacterized protein LOC100253888 [Vitis vinifera]	60.4	149	2e-102	160
	187	UN00189	2245	CTCTGGTGCAGCATAGCCCTGAGTATGTGGCTACAGGCCGCCTTTCAGCGAGAAGTGATGTCTACAGTTATGGGGTTGTTTTACTTGAACTACTGACCGGGCGCCGTGCAATTGACAAATCAAAGGTTGGCGTAGAGCAGAGCCTGGTGGATTGGGCAAAAACCATACTTAGGTGACCGACGGAAATTGTTCCGAATAATGGATACCAAATTGGAAGGCCAGTACCCTCAGAAAGCGGCCTTCACAGTTGCCTCACTTGCTCTTCGGTGCCTTAACCCTGAACCCAGATCACGGCCAAAAATGTCCGAGGTCCTGGAGGAACTTGAGAAACTGCAAGACCTTAAAAGCTCAGCTAAGAATTCTCCAGCACGTTACAAGAGTAGTATGCCAAGCCCCATA…		K04733	EC:2.7.11.1		AT2G02800.2	APK2B	protein kinase 2B	72.87	328	2e-163	478		gi|225425762|ref|XP_002277256.1|	PREDICTED: protein kinase 2B, chloroplastic [Vitis vinifera]	79.3	314	5e-175	511
	188	UN00190	2244	CTAGGAAGACTGACAGGAAAGGTCAGACTGCATTGCATATGGCTGTGAAAGGAGTTAGCTGTGAGGTCGTGAGGGCGCTTCTTGAGGCAGATGCTGGTATTGTTATGCGCACAGACAAGTTTGGGAACACGGCTTTGCATGTTGCTACCAGGAAGAAGCGTGCAGAGATAGTGAATGAACTATTACTGCTTCCGGACATCAATGTTAATGTTCTAAATAGTCAGCACAAAACCGCTCTTGACATAGCTGAGGAGCTTCCCCCTTTCTGAAGAATCTGCAGAGATCAAGGATTGTCTTGTCCGGAATAATGACTCTCAGGGCTAACGAACTCAACCAACCTAGGGATGAGCTGAGAAAAACTGTTAGCCAGATTAAGAAAGATGTCCACCTCCAGCTCGA…		---	---		AT3G12360.1	ITN1	Ankyrin repeat family protein	84.27	89	1e-80	149		gi|255571695|ref|XP_002526791.1|	ankyrin repeat-containing protein, putative [Ricinus communis]	55.08	187	3e-89	164
	189	UN00191	2242	AGGCGTCCTTTTTATCTCTTTACCAAGCTCCACCTCCAACTCCTCCACCAATGGCGGCAGCGTACGATTACGNAGACCACCCTAGCCAACCCCGACCACCGTCGTCCGGCGGAGCCGCCGGCGACGTCGTCGGTTACGAGCCGAACTTCGTCCCCGACTCCGTCAAATCCTTCGTGGTTCATCTCTACCGGCACATCAGGGAGAAGAACGTCTACGAGATCCACCAGATGTACGAGAACTCCTTCCAAACCCTAAGCGATCGCATGTTCAAGGACACTCCATGGCCTTCYGTCGATGCTATCGCATCATACGTTGACAACGATCATGTCTTCTGCTTGCTTTATCGTGAGATGTGGTTCCGCCATCTCTACGCTAGGCTTCAGCCGACATTGAAGCAGA…		K15029	---		AT5G25757.1	---	RNA polymerase I-associated factor PAF67	83.21	268	0	471		gi|356507889|ref|XP_003522695.1|	PREDICTED: eukaryotic translation initiation factor 3 subunit L-like [Glycine max]	90.33	269	0	520
	190	UN00192	2239	CCCAGCAATCGGAGGGCAACCAAACGGCGGTGACCGTCACCATTCCATCATACATGAAGGCGGTGTCGGGGTCGATCGGAGGGGTGGTAGAAGCGTGTTGTTTACAGCCGATTGACGTTATCAAGACCCGATTGCAGCTGGATAGGTCCGGAAGTTACAAGGGCATATTTCATTGTGGGGCTACTGTGGCTAAAACTGAAGGGGYGCGTGCCCTTTGGAAGGGACTTACCCCTTTTGCCACCCATTTAACCCTCAAATACGCCCTCCGTATGGGCACCAATGCCTTCYTTCAGTCGAGTTTTAGGGATTCTTCGACTGGCCAGCTTAGCTATCAGGCTCGCCTGCTTTCTGGGTTTGGGGCTGGCGTTCTTGAAGCCCTTGTTATTGTCACTCCATTTG…		K00855	EC:2.7.1.19		AT1G32060.1	PRK	phosphoribulokinase	88.6	307	0	562		gi|226498182|ref|NP_001149223.1|	LOC100282845 [Zea mays]	91.53	307	0	580
	191	UN00193	2237	AGGGCCCGCATTTTTCTGGTGCATCCAATGGAGACACAGGGTCGTCAATGGAAGCCTCTAGGGAGATCCATTTTGGTGATGGAGTCACTGGGAGAAAGAAACGGGGAGCCTCCCATTTGCGTCAATCTGACCCATCTAGAAAAGAAGACACGTAGGGTTGCTGCTGAAGCCAGAAAACCTGATTTGAGTCATGTTGCAGGCCTGCCTTCACCTCAACGGGAGGAAGGTAACAGGGAAATAGTCAATCTCGTGTTGATGAAATTTGATGGAGTTCGCCGGAGGCTGAGTCAGCTCGAGGACTCTAAGGAGGCAGCAACAGGTCTTATTAAGCGTGCAGATCTTAAAGCTGGTAACATATTGTTGACTGCAGGATTTAGGACAAACAGCAGGAAAAGAGTG…		K11420	EC:2.1.1.43		AT5G04940.2	SUVH1	SU(VAR)3-9 homolog 1	53.55	366	7e-113	356		gi|255569225|ref|XP_002525581.1|	histone-lysine n-methyltransferase, suvh, putative [Ricinus communis]	61.22	361	1e-135	419
	192	UN00194	2234	GTACTTGTCTACTTGAGGATAAATCACATATGTAAGTCTTGGCTAACCATGCAGAAGTCATCAAATATCCTCAAATACAATTATAACTTGCAAAGTTAGCCAAGACTTACATATGTGATTTATCCTCAAGTAGACAAGTACGGTGCTGTGATCAAATCTACATGCAAGAAAAATACTGGAGAACACAATCTCCATGCAATTCCTTTGCAACTAAACAAAAGCTCGGCTTCTACTACATGAAGGCGGGAGCAGGACGTCRAGGGTTGCTTTAAGACCACATGTTTGCTCCTACACCCATCCACAAATTCTTGAACCTGNCAAGCTTCTTGTTAACAAGATCCCTCAATTCAATTTCACCAGGAAATCTTTGTTGCTCCAACTTTGAGAAAACCAGTTCTC…		---	---		AT3G47300.1	SELT	SELT-like protein precursor	66.67	162	2e-62	207		gi|225439410|ref|XP_002264265.1|	PREDICTED: selT-like protein [Vitis vinifera]	74.43	176	8e-78	252
	193	UN00195	2232	AGGCGGATTTGAAGAGAGAGAAAGTGTGAATTTTGATTAAGCATGTCGGGATCTGAGACGGGTGTGATGACTAGTGGGAGTTCACAGCCGGTGATGCACAACATGCATCTAGCATTCGCAGCCGACGGAACCGCCGTCTACAAGGCGGTTCCCGGAGCGTCGCCGCCGTACCAGGCTGGTAACGGCGGCGTTAGCATGAGTGGGGAGCCGTTGAAGAAGAAAAGAGGGAGGCCCAGAAAATATGGGCCTGATGGGTCCATGGCTGTCCCTCCTCTCTCAGCTGCTCCTCCGGCGGCCGCGGCCGTCAACCTTACTCAGCCGCCTTCTGGAGCCTTCTCGCCGCCTCCTTCGGCTCAACCGCTGCCACCTCAACCGCAGCCGCCACAGGGTGCTCCCCAG…		---	---		AT2G33620.4	---	AT hook motif DNA-binding family protein	76.35	148	9e-54	189		gi|225457646|ref|XP_002275328.1|	PREDICTED: uncharacterized protein LOC100263332 [Vitis vinifera]	82.61	161	2e-65	215
	194	UN00196	2231	TCCGTTTATACAGTTATGCTAGCATNACTGNATAAACGGACGGACCAAATCAAATATAAAATACAATATAAAATACAAAAATCACTGTCCAAATCATGATATCAATATGCAGTAAGTACCATACCTAGAGAAATGACACAGATCCTCATCTCAAAATCCCAGCCCTTCACAAAAAGAAACATAAAGTGGCAAAAAATTAAATAGAAAATGACCCATGAATAAAACACATGCTAGCATAGTAATTACGACTGCAGCAGTACTGCGAGTAGAACCGACAAAAGTCCAACTGTTATTGAATAGCCATTATATGCTGATCTAACTCCCGCCGACGGTCGATGGGCACCTCCGTCAGCCGGATTTTCTGCTGGCGCCGCCGCGGTCACCGCCCCTGACTGCGCC…		---	---		AT4G32490.1	ENODL4, AtENODL4	early nodulin-like protein 4	43.31	127	1e-29	117		gi|255553701|ref|XP_002517891.1|	Early nodulin 55-2 precursor, putative [Ricinus communis]	46.56	131	3e-31	125
	195	UN00197	2229	CATCTGGGGGTGTGGGCCACTATGCAGTCCAGATGCCGCTGTCACCAGTATGTTCGTCTTGTTACCAGTTCCATCGAGCTTGACATTTGCAGCTTGGGTTAGAGCTTGGTGGAACTGGTAACAAGACGAACATACTGGTGACAGCGGCATCTGGGGGTGTGGGCCACTATGCAGTCCAGATGGCAAAGCTGGGGAACGTGCACGTCACAGCGACATGTGGGGCCCGGAACTTGGAGTTTGCCAGGAGTCTGGGTGCTGACGAGGTCATAGACTACAAGACTCCTGAAGGTGCGGCCCTGAAGAGCCCGTCTGGAAAGAAGTACGACTATGTGATCCACTGTGCAACTGGCATCCCTTGGTCCACTTTCGAGCCAAACTTGAGCGAAAATGGCAAGGTGA…		---	---		AT4G13010.1	---	Oxidoreductase, zinc-binding dehydrogenase family protein	78.36	134	4e-76	216		gi|224060149|ref|XP_002300061.1|	predicted protein [Populus trichocarpa]	76.22	143	2e-76	225
	196	UN00198	2228	TAGATCATAGCCCACTAGTCATAAACGAGAAAAAAATCTATAGGCTGTTCAATTTCATCATTGGTTTATTCCTCAATGTATCTTTTGGGCACAATTGATAGGYACTTCAGCGATACAGTATCGTGTATCTTACAATTATCAAATGAATAGCTAGCTGAAGTACCTATCAATTGTGCCCAAAAGATACATTGAGGAATAAACCAATGATGAAATTGAATAGCCTATAGATGTTTTCTCGTTTATGACTAGTGGGCTATGATCTAAGCAGAAATGACACGGAAATTTTAAAAGGGTAGAAAAAATGGTACAAAAGGTGATCATAAGTTAATTCTACAGTAGATAACTGCAAATGATTACCGTGAATTTGCCATTGATTTTGGGCCAAGGTGAAGCATTCAT…		---	---		AT4G14360.2	---	S-adenosyl-L-methionine-dependent methyltransferases superfamily protein	85.67	300	0	556		gi|255585558|ref|XP_002533469.1|	S-adenosylmethionine-dependent methyltransferase, putative [Ricinus communis]	85.44	309	0	563
	197	UN00199	2227	TTTTCATACGTAACTACAGACCTTATGTATTATTTTGGCTGTTGGGAGTGCTGAATATATATGCTTGAGGTCTTGGAGGACTGAATGTAGGGCGTGATTTTGTGTAGACTTGTAGTATCGGCAGTTAGATATTCATCTCTGTATGTAATCTGGTTTCAATCAATGGATTGATAGAAACCAGATTACATAGAGAGATGAATATCTAACTGCCGACACTACAAGTCTACAACAAAATCGCGCTCTAAAATGCAGTCCTCCAAGACCTCAAGAGCATATATTCAGCACTCCCAACAGCCAAAATAACACATAACGTCTGTAGTTACGTATGAAAACCCTTAAACCAAATACACGCCAGAGAATGCCCTAGGCATTGCCCAATTACAACTGTACAAACTACAG…		K10144	EC:6.3.2.19		AT5G25560.1	---	CHY-type/CTCHY-type/RING-type Zinc finger protein	78.95	266	3e-158	460		gi|224092372|ref|XP_002309580.1|	predicted protein [Populus trichocarpa]	79.93	274	6e-160	467
	198	UN00200	2226	GTGTTGAACATGCTATACATTTTCAACACGACAGTCCTTCTCCCGAGAGCTCTACCTAAATCGTCAAACCAAAGACTACAAGAAACATTAGAAGCTTGACGACAAGACCCAAAAACTGGTATAAAAATAGAATGACCAAACCACATCATCCGACTAGTTGCAGCATTTGCTTCTCGACCAATATGAAGAACTGTGATACGTGCTTATGGATCTTCTCATAAGTTACAAACATACAATAGTGATAACTTTACATGCAAATCACGTTCCAACGCCTAGGCAGATTACTGCGTAAACATAGCTATAAGCTCGGCTCCCAACCCCTGAGCAGATTTCATTCTTGGAGACTGACGTGCAGATTTTATTCATAGCGGAACACGGAGCCCTTCAACTCAGACTAGT…		---	---		AT3G25160.1	---	ER lumen protein retaining receptor family protein	58.72	235	5e-94	293		gi|224069870|ref|XP_002303063.1|	predicted protein [Populus trichocarpa]	62.55	235	4e-99	310
	199	UN00201	2223	CTTGCTTGTTGCTCAAGTTCTCCACCGGTGGCTTGGAAACATCGGCTTTCGCGCTATCCGCTGACGTATCCGTGTGGAACGCCTGGTGTTCGAGATCGTGATGACTTTCGGACTGGTCTACACAGTGTACGCCACAGCAGTGGACCCAAAGAAAGGCGAAATTGGGGCAATAATTCCAATTTCGCMTTKSTTTCATTGTCGGAGCCAACATCTTGGCTGGGGGGGCRTTTGATGGCGCTTCGATGAACCCGGCCGTGTCATTTGGGCCAGCTCTGGTCAGCTGGAGCTGGGAGAACCACTGGGTCTACTGGGTTGGACCTCTTGTTGGCGGTGGCCTTGCTGGACTCATCTACGAGATCATATTCATTGGCCACCACCATGAGCCTGCCCCTGCTGACT…		K09873	---		AT4G01470.1	GAMMA-TIP3, TIP1;3, ATTIP1.3	tonoplast intrinsic protein 1;3	74.8	250	2e-103	317		gi|255556846|ref|XP_002519456.1|	tonoplast intrinsic protein, putative [Ricinus communis]	84.46	251	2e-110	338
	200	UN00202	2221	GTGCTTGGTCCATTGCCTCAACATATGTTGAAGAGAGTAGATCGACATGCAGAGAAATATGTTAGAAGAGGTAGATTGGACTGGCCGGAAGGTGCAACATCCAGAGATAGCATTAGGGCGGTTAACAAGCTGCCTCGCCTTCAGGTGTGTTAGCCTTCTTATTACTGTTCGGTTAGAGTTGGCAGGGAAGTCGTTGGCCATCTTTCTAACCATTTGTCAACAAAATTGTTTTGCGAAGCAGAATATTGTGATGGAGCATGTGGATCATTCTGCTGGCGATCTAATCCACCTTCTGCAAGGCCTTCTGAGATATGATCCTTTAGAGAGACTGACAGCTCGTGATGCTCTACGACACGCTTTTTTCACTCATGATCATCTCAGGAGATGAAGATTACGTTT…		K08064	---		AT4G24740.1	AFC2, AME1, FC2	FUS3-complementing gene 2	83.33	48	8e-33	88.6		gi|224138282|ref|XP_002322775.1|	predicted protein [Populus trichocarpa]	52.31	130	4e-42	132
	201	UN00203	2220	CCCACGTAAAAATTGGCGGGAGGGAGTGGCTGTTTTCGTTATACAACTTTCACTTAAAGAAATGCTCGATTCTTGCACAACAAAACTGATGAWAATTTGCAAATATATCCAATTTAGCATTGAGGAAGGATAAATAGATATCCAAGAGTTCACTAAGTTTCGTTATACAACTTTCACTTAAAGAAATGCTCGATTCTTGCACAACAAAAACAGCCACTCCCTCCCGCCAATTTTTACGTGGGGACAACATCCGGCACGACAGGTGCTGATGATGATCCCTCATCCTCTGACGTCTGGGACTGAGTGTCCTCGCTCTTTTTCTCGCTTTCTTGCTGAAATCCTTGCTTGAATCTATCGTAATTTGTGAGTTCAGCGGGTTTAAATGGCCGTTCACCTAGA…		K08956	---		AT1G07510.1	ftsh10	FTSH protease 10	79.48	619	0	928		gi|225434891|ref|XP_002283273.1|	PREDICTED: ATP-dependent zinc metalloprotease FTSH 10, mitochondrial [Vitis vinifera]	83.66	618	0	946
	202	UN00204	2219	CTGGGTTGCAATGATCATGCATTTTCCACTGATATCCTTTGTCTCTGACAAAGAGTAGCACTATGTGTGATTCTTATTATCATGCTTTACTTGAAATATGATGTTCGATTAAAGCATGATAATAAGAATCACACATAGTGCTGCTCTTTGTCAGAGACAAAGGATATCACTGGGTTGCAATGATCATGCATTTTCCACTGATTAAAGGGGCACTGAGGTTTTGTCCCTATATATACAGATCAACAAGATGCCTCCAAATTCGTAGTGCAAATTAAAGTGATCCCATTTTTAAGAAGAAACAGCAGTAGCTTGGCAAACGGGTAGATCCTTTTCAAAGTTTGGGGAGATTCCAAGGATAGGGTTGCTCTCAAAGAAATTGACAGGCTTCAAATCAAAGCT…		K00276	EC:1.4.3.21		AT4G12290.1	---	Copper amine oxidase family protein	80.38	209	0	350		gi|255537059|ref|XP_002509596.1|	Amine oxidase [copper-containing] precursor, putative [Ricinus communis]	87.75	204	0	382
	203	UN00205	2218	GAGAGAGAATGGGAGTGGCAGCTAAGCTGTGCGACTCGTGCAAATCGGCGACGGCGGGCGTGTTCTGCCGGGCTGACTCGGCGTACCTGTGCATGGCCTGCGACTGCAAGGTCCACGCCGCCAACAAGCTGGCCTCGCGCCACGCCCGCGTCTGGGTGTGCGAGGTGTGCGAGCAGGCGCCGGCCAGCGTCACGTGCAAGGCAGACGCCGCCCACCTCTGCTCCACGTGCGACCGCGACATCCACTCCGCCAACCCCCTCGCCCGCCGCCACGAGCGCGTCCCCCTCTCCCCCTTCTTCGACGCCGGTGCCGAAGTCCAACGCCGACGCCGCAGCCGCTGCCAAGTCCGCCGCCATCAACAAGCTGTTCGGCGACGACTACTACTCGGACGCCGACGAG…		---	---		AT5G24930.1	ATCOL4, COL4	CONSTANS-like 4	80.41	97	7e-49	177		gi|255548652|ref|XP_002515382.1|	Salt-tolerance protein, putative [Ricinus communis]	78.22	101	1e-72	174
	204	UN00206	2217	TGCTGGTCAGAGAAATGGCCATGAGAANGAGNNCTCNTTCTCAGGATCGTTCCGAAAATGGGGGGAGAAAGAGAAGAAATCCTGGTGACGAATCATTTACTATTGGACCAGAGGATACCGTATATCGATACTTGTGCCCAGCCTCCAAGATTGGAAGCATTATAGGGAGGGGAGGTGAGATAGTCAAACAACTAAGGGTGGACACCAAATCCAAAATTAGGATTGGTGAGACGGTGCCAGGATGTGATGAACGGGTTGTCACCATTTATAGTTCAAGTGAAGAAACTAATGCTTTTGATGAGATGGATACTCAAGTTTGTCCAGCCCAGGATGCACTCTTCAGGGTGCATGACAGAGTTGTTGCTGACGAGCCAGGCGTTGATGATGAGCCTGAAGGAA…		K13162	---		AT5G15270.1	---	RNA-binding KH domain-containing protein	61.87	257	1e-135	270		gi|225452863|ref|XP_002283766.1|	PREDICTED: KH domain-containing protein At4g18375 [Vitis vinifera]	73.64	258	3e-157	320
	205	UN00207	2217	CACCCCAACCTGCACCCCATGAGTTCTTGATAAGCCAGTATGGGGTGACAATGGATACTTCAAAATGGAGAGGGGCAAAAACATGTGCGGTGTTGCTACTTGTGCATCGCACCCCATTTGTCCATAGGAGCTTCATGCCAAACATACGGCTCATACAAGCCGACCAATCTCATATATTAGGCAAAACATTCAACACATGGTCTAAAAACTTTAGGAAAAAAAGAAAGAAAAAAGACTAGTTCACCAAAACAAACTTTAAATACTCAATCCTACACTCCAATACTCTCACACATAGGCGGAGAACCTTAGGTTCTACTCTAGTCTGCCTTTGCCTTTAGATTCTCAATGAGTTCTGCCGCTTCTCCAATAGTTGTAATACTTTGGGCCTTTTCCTCCTCA…		---	---		AT5G23750.1	---	Remorin family protein	59.72	144	5e-50	174		gi|255541538|ref|XP_002511833.1|	Remorin, putative [Ricinus communis]	70.77	130	5e-52	182
	206	UN00208	2215	GTTAGGGTTTGAGTCGAACGAAAGAGGGGAGAAATCAAGCTCAAAGAAAATGGACATGGCGGATAGGAACGAAGCAGAGAACAAAGTTTCCGACAACAACAACAACAATCAAGGAGTTATCGATCAATCTAATGCCGATAGAGAAGCCGAAGATCGCGAACGCCAAGCCCGTGAACTCAAAGCTGGTCTCCATCCGCTCAGGCATAAATTTGTGTTTTGGTATACGCGTCGAACGCCTGGCGTGCGAACTCAAACCCCATATGAAGAAAGCATAAAGAGACTCGTAGACTTCAGCACAGTTGAAGGATTTTGGGTCTGCTATTGTCATTTGGCTCGTCCTTCTACTTTGCCAAGCCCCACTGATCTGCATCTTTTCAAGGAAGGCATTCGCCCATTATG…		K03259	---		AT5G18110.1	NCBP	novel cap-binding protein	71.81	227	2e-109	331		gi|225441601|ref|XP_002281697.1|	PREDICTED: eukaryotic translation initiation factor 4E type 3 [Vitis vinifera]	83.41	229	5e-125	375
	207	UN00209	2215	TGCCGCCAAGGGTTTGCAAGATGTTCTCAAAACTAATCTCGGTCCTAAAGGCACTATTAAAATGCTTGTTGGTGGAGCTGGCGATATCAAGCYTACCAAAGATGGGAACACCCTTTTGAAAGAAATGCAAATCCAGAATCCAAACGCAATTATGATAGCAAGAACTAGCTGTTGCCCAGGATGATATCAGTGAGGATGGAACAACTTCTACAGTGATCTTTATTGGAGAGCTCATGAAGCAGTCAGACCGTTACATTGATGAAGGAATGCATCCCCGTGTCTTGGTTGATGGGTTCGAAATTGTCTAAGCGGGCTACTCTTCAATTTTTGGAGAAGTTCAAGACTCCCTGTTGTGATGGGTGATGAACCTGACAAAGAAATTCTTAAGAATGGTTTCAA…		K09498	---		AT3G02530.1	---	TCP-1/cpn60 chaperonin family protein	76.51	447	0	651		gi|225451999|ref|XP_002283510.1|	PREDICTED: T-complex protein 1 subunit zeta [Vitis vinifera]	78.33	443	0	662
	208	UN00210	2215	TCGGCTTCGTTGTTTTTCGCCTTTGCAGTCACGGATAAAGGGTCGGGTCGACCCGTCCTCAACCGGGCTTATTTGGAGTAGTTATTTGGGGGATTTCTCCGGCTGGCTCGAGCGCCGTGTGTCCGATGAGAGCTATTGGGCTAAGATCAGCTCATGTATTAGGGACTCCAAGGTTTGTGGCAAGATGGGAAGGGAAATTAATGGTATTCCTGAGACTGCCGATATGTTCTATTCCAGGAAGCTCAGTCCTATTCAGTCAGGATGCTGCAAGCCACCAACAGACTGCGGTTTCACATATGTAAACGAAACAATATGGACTACAGGAGGCGGACTCGGTGGGGGAGACCCAGATTGCACAAGGTGGAGCAACGATCAGGAACTATTATGCTATGCTTGCGA…		---	---		AT3G45600.1	TET3	tetraspanin3	75.79	285	1e-142	419		gi|255570765|ref|XP_002526335.1|	conserved hypothetical protein [Ricinus communis]	77.19	285	3e-151	444
	209	UN00211	2213	CTCTCCTCTCTTCACAGCTGCTCTTCTGCGGTGCCTCTCTCGGTTGATTGAAGATGGGAAAGGCTGAGGCATTTGACATAGATGGCAATCTTGAGATCGGAATGGAGTACAGGACTGTATCTGGTGTTGCAGGACCACTTGTTATTCTTGACAAAGTGAAGGGTCCGAAATACCAGGAAATTGTGAACATAAGGTTAGGCGATGGGACAATGCGACGTGGTCAAATATTGGAGGTTGATGGTGAGAAAGCCGTTGTTCAGGTCTTTGAAGGTACATCTGGCATTGATAACAAACATACTACAGTGCAGTTCACTGGGGAGGTCTTAAAGACGCCCGTTGCATTAGACATGTTGGGCCGCATCTTTAATGGTTCTGGAAAGCCAATTGACAATGGTCCAC…		K02147	---		AT4G38510.5	---	ATPase, V1 complex, subunit B protein	93.2	485	0	899		gi|334187279|ref|NP_001190954.1|	V-type proton ATPase subunit B2 [Arabidopsis thaliana]	93.2	485	0	899
	210	UN00212	2213	GGAGCTCCTTTGTGCAGTTGCTGGATGGTTCGGTTGTTGAGTTGGATCAGAGCACTAGGAGTGCAATTCTAGAAAGTCTTCATGAAATGTCTAGTGGGGCATTACGTTGTTTAGGATTCGCGTACAAAGATGATCTTCCAGAATTTGCCACTTATGATGGTGACGAGGAGCACCCTGCTCACCAGCTTTTGCTTAGTCCATCTAACTACTCTTTGATCGAGAGCAAGCTCATCTTCGTTGGGTGCTGGCCTAAGAGATCCTCCTCGCAAAGAGGTCCCTAAAGCGATTGAGGACTGCAGAGCTGCTGGCATTAGAGTCATGGTGATCACAGGAGATAACAAGAATACRGCAGAAGCCATCTGTCGTGAGATTGGTGTATTTGGTTTGGATGAGGACATT…		K01537	---		AT1G07670.1	ATECA4, ECA4	endomembrane-type CA-ATPase 4	86.95	429	0	726		gi|357510473|ref|XP_003625525.1|	Endoplasmic reticulum-type calcium-transporting ATPase [Medicago truncatula]	89.47	418	0	725
	211	UN00213	2210	CTTTGATTAGATTGTGTTGAACTTGTGTATTCACATACTTCTGATGGTTGAATGAAATTAACTATTTGTTGTTTATTTGATTTTGCAATTGGATAATTTAATTTTCGAATTGCATGTCTTTAAAAAAAAAATTTCCCAATGGACTCTGATGAAAAATCCGACAAATTCCATTAGAAATTACCGACAAAATCCACTTTTTAAATTTTTCAACGGAAAAAATTCTGAAATTATTCTTTTGTTATCCAATATTTTTTGGTCGGAAGGTTATCGATCTTCCAGCGGAATGAATGTTGACGGAACGTGTCATATCTGTCTGATGCGTCCAATGGAATGCCACTCCGTCAAAACTCCCCAATCTGCTCCATTCCGATGGATGTCGTGCGTCGTAAGACCGGTCCA…		---	---		AT2G06050.3	OPR3	oxophytodienoate-reductase 3	70.14	144	1e-58	204		gi|350539279|ref|NP_001233873.1|	12-oxophytodienoate reductase 3 [Solanum lycopersicum]	76.39	144	5e-63	219
	212	UN00214	2209	AGAGGCCAAATGCTAGAACGGAGGTTCGCCGGAACCGGTACAAAGTCGCCGTAGACGCCGACGAGGGACGCCGGCGCCGGGAGGACAACATGGTTGAGATCCGGAAGAGTAAGAGGGAAGAAAGCTTGCTTAAGAAGCGTCGTGAAGGTCTTCAAGCTCAACAGTTTCCTGCTCCTCTTAACACGTCTAATGTTGAAGAAAAAGCTGGAAAGCCTGCCCACTATGGTAGCTGGAGTTTATTCTGATAACAACCAGCTGCAATTGGAGGCCACAACACAGTTCCGGAAATTGCTTTCAATAGAAAGGAGCCCTCCAAATTGAGGAAGTTATACAAGCTGGAGTTGTTCCTCGTTTTGTGGAGTTTCTTCAGAGAGAGGATTTCCCCCAGTTACAGTTTGA…		---	---		AT4G16143.2	IMPA-2	importin alpha isoform 2	84.87	423	0	698		gi|225431871|ref|XP_002275593.1|	PREDICTED: importin subunit alpha-1 [Vitis vinifera]	90.52	422	0	754
	213	UN00215	2207	GCCCGCATTATCCTCATCTCCATCTCCGCCGTCGTCCTCCTCGCCGTCATCTTCGCTGCTGTCGCCGGAGCTCTCATCCACCGCCGCAACTCCGCCTCCTCTTCTTCTCCATCCTCAGTTCTCTCCCCTGCTCAGTCACTCAAAGCACTATGCTCTGTCACTCAGTACCCCGCCACCTGCATCTCCTCTCTCTCTAATTCCACCACTTCCGACCCCAAAACGCTCTTCTATCTCTCTCTACAGGTCGCCATGGATTCCGTCTCCAACCTCCCCGCTCTCCTCCCTAAACCCCCAAACGATGCCGTCGTAGCTAAAGCCCTCAAGGACTGCGCCGAGTTGTTCGACGACGCCGTTGACAGGTTACGCGATTCTCTCTCCTCTGTTTCCCTCTCTTCACGC…		---	---		AT1G53840.1	ATPME1, PME1	pectin methylesterase 1	54.97	433	4e-145	431		gi|224074107|ref|XP_002304256.1|	predicted protein [Populus trichocarpa]	60.61	429	8e-163	475
	214	UN00216	2205	CTAGGTTTCCGGCTCCGGCGGAGCACGATCGCCGATTCACCATCTTCAAGGCGAATCTCCGGCGTGCCAAGCGTCACCAGAGGTTCGATCCTGACGCCGTCCATGGCGTCACGAAATTCTCCGATCTTACTCCGAAAGAGTTTCGGCAAAAGTTCCTTGGTTTGAACGGAGGTAAAAAGAAGCTTAGGCTGCCGTCCGATGCTAAGAAGGCTCCGATCTTGCCGACGAACAATCTTCCCGAGGATTTTGACTGGCGTGAACATGGCGCTGTCACCGGAGTCAAGGATCAGGGTTCGTGTGGATCCTGCTGGTCATTCAGCACAACTGGAGCATTGGAAGGTGCTCATTATCTCGCAACTGGACAGCGTGTGAGTCTAAGTGAGCAACAGCTGGTGGATT…		K01373	EC:3.4.22.41		AT4G39090.1	RD19, RD19A	Papain family cysteine protease	76.19	294	1e-163	476		gi|359806140|ref|NP_001241450.1|	uncharacterized protein LOC100778716 precursor [Glycine max]	80.61	294	3e-171	498
	215	UN00217	2205	GAGGCCCTTAGGAAAGCTTGCCAAGGCTGGGGAACAAATGAGAAGGGAATCATAGAAGTCATTGGCCACAGAAATGCAGAGCAGAGGAGACTGATCAAGGAGGCATATGAAAGCCAATATAATGAAAATCTCATCAGGCGCTTTGAGAAAGAGCTTTCTGGTGATTTTGAGAGAGCGGTGTATCGGTGGATGTTGGACCCACTAGACAGGGAGGCTGTCCTGGCAAATGTTGCCCTCAAGAAATCGGACTACCGAGTGATCATCGAGCTTGCCTGCATCCCTTCTGCTGAGGAGCAGTTGGCGTTCAAGCGGGCATATCAGGCTCGCTACAGGCACAGCTTGGAGGAAGATGTCGCCACTCACTTCTCTGGGGATATGCGCAAGCTGCTGCTTCTGCTG…		---	---		AT5G12380.1	ANNAT8	annexin 8	50.83	242	2e-85	255		gi|255544035|ref|XP_002513080.1|	annexin, putative [Ricinus communis]	64.2	243	9e-96	302
	216	UN00218	2204	GGTTCTGGGTCGTGATAATTTGGAGATCAGACGGTGTAGATCGTCAGATTATGTTGAGATATGAGGATATTTGGGGTTAGTACAAGATGGGTTGTGTGTTTGGGAAAGATAAATTAGTTGCTGCAGAGTCTAGGGAGAGGGATGGGAAGAGAGAAAAAAGAGAGACAAGATGATTTGGGGGGTGTTGAATCGGGTAGGAAGGTGGACTTGCCAGTTGCGGATGCGGGGAAAGATGGTGAAAATGGTGTTGTTGAGTTGAGTGATGATGGGAAGGAGAAGGAGAAGAAGGGGGAAGGTGATGATGGGGATGGAGAGGGGAAGGTGGGTAGAAATCAGAGGCCAAGAGGACAGGGAAATCGACTGAAGCCGAATCCACGGTTGAGTAATCCTCCCAAGCAT…		K08819	---		AT1G54610.3	---	Protein kinase superfamily protein	71.84	412	0	557		gi|255542430|ref|XP_002512278.1|	Serine/threonine-protein kinase cdk9, putative [Ricinus communis]	83.16	392	0	635
	217	UN00219	2201	TGGCAATGCTGCTTATAAGAAGAAGGATTTTGAGGCTGCTATTCAGCATTACACCAAGGCCATTGAATTGGATGATGAGGATATTTCCTTCTTGACTAATCGTGCTGCTGTTTACTTGGAGATGGGAAAGTATGAGGAGTGTATCAAAGACTGTGACAAAGCTGTTGAAAGAGGTAGGGAACTTCGATCAGACTACAAGATGATAGCAAGGGCTTTGACCAGGAAAGGAACTGCCTTCGTTAAGATGGCAAAGACTTCAAAGGACTTTGAGCCTGCTATCGAAGCTTTTCAGAAAGCTCTCACTGAGCATCGCAATCCTGATACATTAGAAAAAGTTGAATGATGCTGAAAGAGCAAAGAAAGAACTAGAGCAGCAGGAGTATCTTGATCCAAATATAG…		K09553	---		AT4G12400.2	Hop3	stress-inducible protein, putative	89.13	184	4e-131	338		gi|255537027|ref|XP_002509580.1|	heat shock protein 70 (HSP70)-interacting protein, putative [Ricinus communis]	89.13	184	2e-131	344
	218	UN00220	2199	GGGCTTTGTGTCTCCAATCAGAGTGTCCGTTGGTTCCGCTAATTTCTCTCTCCTCGGCTGCCCAGTTTGAAGGGTTTAGGAAATCCAATTAGGGTTTTCGGAGGGAATTGGAAAATGGTGGGAGACAACAAAGGCAAGAAACTGAAGGCCGCCGANAAGAATGATGAGGAGAACGCCGAGCAGATCGACGGTGAATTGGTCCTCTCCATTGAGAAGCTCCAAGAAATTCAGGACGAGCTCGAAAAGATCAACGAGAAAGCTAGCGATGAAGTCTTAGAGGTGGAGAAGAAGTATAACGAGATACGTAAGCCAGTTTATGACAAGCGAAATGAGATCATAAACTCCATTCCGGACTTTTGGCTGACTGCTTTTCTGAGTCATCCTGCTCTCAGTGAGCTT…		K11290	---		AT1G18800.1	NRP2	NAP1-related protein 2	78.67	211	1e-111	338		gi|225456743|ref|XP_002275632.1|	PREDICTED: protein SET [Vitis vinifera]	81.34	209	7e-118	358
	219	UN00221	2198	TTTCTTGTTGTCCATTCTTAGGATCGAAGACACACATAATCAAAGATTCATTACCCACTTCCAGAATGCTTTAGAAGGTAGTTATCAGAAACCACAATGCCTTCTAACCCTCCCCTAGGTGACATGACCAGATGAGTAATTTAGCCCATAGCATACTTCTGGGTCCAGCTCCTTGCCGTTGCTCTCGTATTTTAGCTCTATCAGTCTTGTACATGTGAGCAATCTCTGGCACAAGGGGGATCGTCAGGATTGGGATCCGTCAACAGCGAGCAGATGGAAAGCAATACCTTAGAAATGGTAAGGGCAGGGCTCCACTGTTCCTTCAAGATGTCCAGGCAGATACTTCCATTGCTATTTATATTTGGGTGAAATACCTTTGTCCTGAATGCTACCTTGGGT…		---	---		AT5G16910.1	ATCSLD2, CSLD2	cellulose-synthase like D2	80.13	312	0	467		gi|356538575|ref|XP_003537778.1|	PREDICTED: cellulose synthase-like protein D3-like [Glycine max]	82.9	310	0	469
	220	UN00222	2198	TCCCAAATATTTATGCCAATAACATTTGGGAGAGAAAGTGCATGGCTTGTCTCTGTCCCGCACTGTTATTAACATAATTTTAAATATACTACTTGNTATTGAAACAACAAAATAATGTTAATAACAGTGCGGGACAGAGACAAGCCATGTACTTTCTCTCCCAAATATTTATGCCAATAACATTGCAGCACAATCGACGATTTCAGTTCCCAGGGCACTTCACACAAAATGCCCTTCTGAGACATTCTTCTCTTCTTAAATACACACACAAACATAAATACATGTACAGTGAATGCCGCTCATAATCCTTCAACTTCAAGTTACTGCTGCAGTGACTACAATCTTCTAAGATTAGCTACCTCTTGTTTTCTACACCAACAAAGGGGAGTAAAGCAAATA…		---	---		AT3G60030.1	SPL12	squamosa promoter-binding protein-like 12	50.19	259	2e-104	223		gi|225437714|ref|XP_002273228.1|	PREDICTED: squamosa promoter-binding-like protein 12-like isoform 1 [Vitis vinifera]	52.67	262	3e-135	267
	221	UN00223	2197	ATACTCTATTTATGAGTAANAGTAACATAGACCTCACCGACAGCCCCATGCCAATCAGCAGCAACATCATCATCATCATCATCATCATCACAATGACAAAAACCTCTTCACCTCGCACCTTCCCCGCACCCAAATCCCATCTCCTCCCTTACGACGTCCGCTCACTCCTCCTCCTCCCTTCTCCCCTTCCCCCAACCTCGACCACCTGAAGCCCGCCACGCGTAGCCTTTCTGACATCGACCTACCAAACCTGCCTTCGCCCCTGTCTAAGCAGAGCCCCACTGAAACGACGCCGTTCCAGCGGCTGTTCTCTAGCTCCGGCCTCGAAGAGGCGGTGGTCGAGGAGGAGGAGGAGAAAGAAGAAAAAGGGCTCGACACCATTGTGGAAGGCGGCGGCGG…		---	---		AT5G20190.1	---	Tetratricopeptide repeat (TPR)-like superfamily protein	62.62	107	7e-39	145		gi|225442971|ref|XP_002267739.1|	PREDICTED: uncharacterized protein LOC100243938 [Vitis vinifera]	58.39	149	2e-44	165
	222	UN00224	2197	GTGACTTGTTTTGATGTGTGTGGTTTTGTACTTGCAAATAACCAGCTGGCCTTAATTGGCTGATTTGTTTGCTGTAGTTGCTTCACAGTACAATTTCTCAACTTCTGATATGAACAAAATATGATCGTTCTTGATATTCTCTATCAAATTTCCATTCATATCAGAAGTTGAGAAATTGTACTGTGAAGCAACTGCAGCAAACAAATCAGCCAACTAAGGCCAGCTGGTTATTTGCAACTACAAAACCACACACATCAANCAARTNAYYNATNNNNNCAYRATNRNNTGACNTAAACATAAGCCCATATTCCCACCACAACTCAACCTCAGTGAATCTGAATCTCCTTAACGTCCTTGCCCTGAGTCTCAGTCTTAGGAATGGTGATATTAAGAACTCCA…		---	---		AT1G31330.1	PSAF	photosystem I subunit F	84.62	91	3e-48	169		gi|356511909|ref|XP_003524664.1|	PREDICTED: photosystem I reaction center subunit III, chloroplastic-like [Glycine max]	87.91	91	7e-49	174
	223	UN00225	2195	GTCGGTTGGCATANNTATGCCACGCTCGTCCTGAGAATGGCGAGTGCTGTATGGCTATCAAGACATATGGCCGACATAATTTCTGGARCCTCNTAAGAACTAGCAGTGATGAGAGAATTTACATTTTCACAACCCACTCCACTGCTAGTTCTTATGAACTATATTTATTTATGTCTGTCTTTATGGTTATTATCTCCTCCCATGAGTGACCTTCTTCTCAAAGATTCAGACTTGGGATTCTGGGTTGCGTCTGGAAGACGATCCACCACAGACCTTAACAAGTAAAAAATTAAATAGGTAAAATAATCCCTAGCAAATTCATAGGAACATATAGGCACGGAAGCACAGCCAGCTTTGCCAGCGCACCAGCCAAAATGGCACAATGGCATACAGTATACC…		K04565	EC:1.15.1.1		AT1G08830.2	CSD1	copper/zinc superoxide dismutase 1	85.53	152	4e-89	276		gi|224130836|ref|XP_002328388.1|	predicted protein [Populus trichocarpa]	88.16	152	1e-92	288
	224	UN00227	2193	CTGNTGCTTGAACTGCTTAAAAACCTCTGCTGCTGATCGGTACACTAAGGAACGGAGCAGCATTGTTGTTTTAGGCCTCAGTGTTCATACTTGCCCTGTTGAAATGCGTGAGAAACTTGCCATTCCAGAAGCAGAATGGCCTCGGGCAATTGAAGAATTGTGTAATTTAAATCATATTGAGGAGGCTGCTGTTCTCAGTACATGCAATAGGATGGAAATCTATGTGGTNGCTCTATCCCAGCATCGTGGAGTAAAGGAAGTGACGGAGTGGATGTCTAAGACTAGTGGAGTTTCTGTCTCTGAGATTTGCCAACACAGATTTTGTTGTATAACAATGATGCTACACAGCACCTTTTTGAAGTGTCAGCGGGRTTAGACTCCTTGGTACTGGGAGAGGGT…		K02492	EC:1.2.1.70		AT1G58290.1	HEMA1	Glutamyl-tRNA reductase family protein	80.77	364	0	526		gi|225458990|ref|XP_002285583.1|	PREDICTED: glutamyl-tRNA reductase 1, chloroplastic [Vitis vinifera]	89.84	364	0	585
	225	UN00228	2192	GGGCGTGCGAATCAAGGAGGAGGCGGAGGTGATTGAAGGTGAGGTGGTGGAGATCCAAATTGACCGCCCCGCGGTGGCCGGAGCTGCGTCGAAGACGGGGAAATTGACGTTGAAGACCACGGATATGGAGACGGTGTATGACCTTGGGGCGAAGATGATTGAAGCTTTGGGGAAGGAGAAGGTGCAGAGTGGGGATGTTATTGCCATTGATAAGGCTTCTGGGAAGATTACTAAGCTTGGGAGGTCTTTCTCTAGGTCTAGGGATTTTGATGCTATGGGGCCGCATACCAAGTTTGTTCAGTGTCCTGAAGGGGAGTTGCAGAAGAGGAAGGAGGTTGTGCATTGTGTTACTCTTCATGAAATTGATGTTATCAACAGCAGAACACAGGGGTTCCTGGC…		K11338	---		AT5G67630.1	---	P-loop containing nucleoside triphosphate hydrolases superfamily protein	86.28	277	3e-151	448		gi|356527222|ref|XP_003532211.1|	PREDICTED: ruvB-like 2-like [Glycine max]	91.7	277	3e-159	471
	226	UN00229	2192	CTGTATGAGCCAACCATCTAATTTGCTGGATGTTTTCTTGATCAAAGTTAGTTTACAAAATTTACAAACTAGGAATACGTTATATTACATCRTNAAAAACATTATAAAAAAGAAAAGCCACCCGCTAGGAAATATGCTGTAGAGAGCAAAGCACCGGCATGACAAACAAAATTCAAAGAAGACGTCCCATAGATCACCCAGAACTTAGAACCCACAATACTTAGAAAGCACTCAAACACAGGATCACTGAGTAAAAAAGGAGGCATCTACTCTGCAAATCCCTATCAAGTTTCTGAAAACACAACCCCCAACTACCCTACAACATGTTAACAGTTCAGGAAAAATAATCAAGGAAGAATTTATCCTATGGTTTCCTTATTCTCCATAATTTACAGACAA…		---	---		AT4G20110.1	VSR7, VSR3;1, BP80-3;1	VACUOLAR SORTING RECEPTOR 7	63.88	299	0	407		gi|356497502|ref|XP_003517599.1|	PREDICTED: vacuolar-sorting receptor 1-like isoform 2 [Glycine max]	76.43	314	0	497
	227	UN00230	2189	AACCCCGAGAAGCCCAACATTCTCCACAGTAGCAGTTGTACCAACAGCAGTACCAAATAGCCCATCAAGAAGCATGCTTATACCCTGTAAACCTATGCTTCGGCTCAACACATGAGCAGGAGGAGGAGTAGCACCAGAAAGCCGGGCAGCGGCATAAAATGTTCCAGTTGTCTCTACTGATGAGACGAGCGCTGCACCCATCATCCCAAACACACTGCTGGCACTGAATATAGGAGCGCCCCACTGAAATGGGTACGGAATTTTTATCCTAGACAGTTATCATAAAGGGTAGAATTAGCAAAACGAGTCCATTCCAGCAAAATGACTTATGCACATAAAACTACATAGGTTATTTTCAAATGCAAAAGGAAGCTTATTGGAATCGATACACCATGGAGC…		---	---		AT2G26510.1	PDE135	Xanthine/uracil permease family protein	71.53	281	1e-138	419		gi|255538430|ref|XP_002510280.1|	purine permease, putative [Ricinus communis]	76.87	281	2e-151	454
	228	UN00231	2187	AAATTTTTTTTTAGGGCTTACGTTCACAGTTGTGTTAAATTAATCAATAACACGTTCTCCTGTGAATGCTTCAAGTACCCAATTCACATATCTGTCTCTCTTTGCTGCTTTTCTTGTAAATGGCTGCAAAATTCGGATCTTTGAGGCATAGTTTCATTGAGAAGAGCAAAGAAAGATCGCAGTCCCGAAAAGGGTACTCAGAATTAGGGTTTGCAGGGTCAGAGAATGAGGTTGATGGCAATGAAAGGGTCAACTGCTGCTGTCTCGGATCTAAACGTAGATATTATCGCCGATTTGTTGATGGGTTTTCGGGTTTTCGSYAAATGGTTTTAAGGATGCTGTGGTTAAATTGTATGAGATRRGWCGATCTGATCGTAGAAAAATCGTCTTTGCAGTGAA…		---	---		AT1G25480.1	---	Aluminium activated malate transporter family protein	51.08	186	2e-54	196		gi|225423929|ref|XP_002278978.1|	PREDICTED: aluminum-activated malate transporter 4 [Vitis vinifera]	52.72	184	5e-62	204
	229	UN00232	2185	ACGCTGGGGTTAGGGTTTCTGGGAGGGAAGAAAATGGCCCAGGTTCAAGTCCAGTCTAATGGTGCGGTGGTTCCAGGCGGGGGTTCCCTCGTAACGACGTCGTTGTACGTGGGGGATTTGGATGTGAATGTGACTGATTCGCAGTTATTTGAACTGTTCAACCAAGTGGGTCATGTTGTTTCGGTTAGGGTTTGCCGGGACTTGCCTACTAACCGATCACTTGGCTATGGATATGTCAACTATGGAAGCCCTCAAGATGCTGGAAGAGCCATAGAAGTGCTGAACTTCACTCCTCTCAACAGCAAGCCTATCAGGATAATGTACTCTCATCGTGATCCTAGTATCCGTAAAAGTGGAGCTGGAAATATCTTTATCAAGAATTTGGACAAGGCAATTGAC…		K13126	---		AT1G49760.2	PAB8	poly(A) binding protein 8	62.58	457	1e-149	451		gi|115475838|ref|NP_001061515.1|	Os08g0314800 [Oryza sativa Japonica Group]	64.59	449	0	453
	230	UN00233	2185	GTCGACGGGTAGCGATAATTCATCCTCATGGGTTGGGAAGAAGCCGTTGAGACGCGTTGGTGGCATGTCTGATGCCCTTTCCATTGCTTCTGATTTGGGCTTCTACGTCTCTRCTCCTCCTCAGGAGGAGCTGCAAAATTCACCTGTTAGTGGGGAAAAAGGTGATGATCTGGTAAAGGTTTTAAGAGAACTTACAGCAGTCCAGAGGAAAATTGCAGACTTGGAAGTTGAACTGCGAGGCAGAAAGGATGATAAAAATGTTGCTTATTTGACGCATGTGAGTGAAATGCAGAAGAAGATTGAGACTTTAGCTAGAATTACTACTATATTGAAAGATGTAATTCACAATAAGGATCGTATCATTGCCCGTCTTCAGCAACCATATTCATTGGACTGCAT…		K16585	---		AT2G32980.1	---	unknown protein; Has 158 Blast hits to 154 proteins in 73 species: Archae - 0; Bacteria - 61; Metazoa - 0; Fungi - 0; Plants - 55; Viruses - 28; Other Eukaryotes - 14 (source: NCBI BLink).	72.97	296	2e-136	403		gi|225447131|ref|XP_002274696.1|	PREDICTED: uncharacterized protein LOC100244748 [Vitis vinifera]	76.08	301	3e-152	447
	231	UN00234	2184	GTCGCAGTCTTTCTCNAATAATCGTATCTCTCCTCCCCACTCAGCAGTCTGCGAAAATGGCTTCGCTAAATGCTATTTCCACCACCTCTATTCTCTCCACACCCCGAAAGGGAAGCTTGAGGAAAGCAATTCCTCGACGAGCTCAGAGGGTGCACTATAAACCATCTAGTAGCAGGGTTGTTGTGAGAGCGGCTGCAAAGGAAATTGCATTTGACCAGGGCTCTAGAGCAGCCCTTCAGGCTGGCATTGATAAGCTCGCTGATGCTGTTGGACTTACTCTGGGTCCAAGAGGGAGAAACGTAGTGTTGGATGAATTTGGGAGCCCGAAGGTAGTTAATGATGGGGTTACTATTGCCCGGGCTATTGAGTTAGCTGATCCAATGGAGAACGCTGGTGCAG…		---	---		AT2G28000.1	CPN60A, CH-CPN60A, SLP	chaperonin-60alpha	82.78	569	0	815		gi|224132004|ref|XP_002328161.1|	predicted protein [Populus trichocarpa]	87.35	569	0	858
	232	UN00235	2182	CTGGGGTTGTGGCTGGGATCTCGTATGCCATTAACAGTGGTTATCAGACGTGGGGACCGCTCTTCGGGAAGCTCTTCTTCGCTCTTTGGGTGATCGTCCACTTGTACCCCTTCCTTAAGGGTCTTCTGGGCCGGCAAAACCGTACCCCTACCATCGTCATCGTGTGGTCCATTCTTCTGGCTTCTATCTTCTCTCTACTTTGGGTCCGGATCAACCCTTTCACCTCCGATTCAAACAGGGGCGCTTCTAAGGGTCAATGTGGCATCAATTGCTAGCTTGCTTATGAGGCTTGGTCTAGGCAACACTTCGGCGTTGATCATCGAGTTTTGTGTAAATACCAAAAGAAACATACCATTCATCTTTACCTCCTCAGATTCCGCAAACACCATGACTGACATC…		K10999	---		AT4G32410.1	CESA1, RSW1, AtCESA1	cellulose synthase 1	87.97	374	0	707		gi|242051911|ref|XP_002455101.1|	hypothetical protein SORBIDRAFT_03g004320 [Sorghum bicolor]	87.7	382	0	716
	233	UN00236	2177	GCCCCCTTACCCAAAATGTTCCCCCCTTGGGGGACATGTTCACCTTCACGTTCATGCAGCAGATGCAGAAGCCCCTTCTAAAATTGGGCCGGGCTGGACTGGCTACGAGTTATGTGAAGGGGGGCCCCAATAGCACACTCGTTGCGAGGGTGTCGAGAGACCCAAATCAGAATGTCTGTGATCGTGCCCGTGACGAGTGGATGTGGGCTTTGAGTCTAGGCCCAATTTGTAATTGGGCTTGGGCATTCCCATGGAAATTCATGGGTTTGGTGGGTGATGATGGGTGGGTGGGGGTCATGATTCGACCCGTGGGAGTATTAATTAATCAGTATTGGATTACAGGGTTGTTCCTTAATCAATTAGCAGATTTTGCATTGTATTTGGTAGAACTTTGTGTTT…		---	---		AT1G01720.1	ATAF1, ANAC002	NAC (No Apical Meristem) domain transcriptional regulator superfamily protein	88.73	142	9e-100	278		gi|359492381|ref|XP_002285870.2|	PREDICTED: NAC domain-containing protein 2-like [Vitis vinifera]	88.08	151	3e-103	289
	234	UN00237	2177	GCCTCTCTCAACTTCCTTAGCTAGACAACTACTAATACTTGTGTTCGTTCTCGGGTTTTGCCTAAGCAATCATCAGTACCGAGCATCACCTAGTGAGCTCGAACAAGGATCACCAGACATGTCTAGGGCCGCAGATCCNTTGGTGGCCGGAAAAGTGATCGAAGACGTGCTCGACTCGTTTACTCCGACAGCTGAGCTAATAGTTCGATACGACTCCCAAGTAATCACAAGTGGCGTCGAACTTAAGCCTGTGGAAGCCAAAAACAAGCCTTACGTTAAAATTACTACTCCAAATCCTAACCCGGACAACCTCTATGCTCTGGTAATGGTCGACCCAGATGCTCCAAGCCCTGCTCAACCAACCGCAAAGGAATGGCTTCACTGGCTTCTTGTYGACAT…		---	---		AT1G18100.1	E12A11, MFT	PEBP (phosphatidylethanolamine-binding protein) family protein	50	174	3e-50	173		gi|359495723|ref|XP_002262710.2|	PREDICTED: uncharacterized protein LOC100266659 [Vitis vinifera]	66.67	93	1e-53	137
	235	UN00238	2177	TTTTCTGTAATTATTGGTTTCACAAAGTGTCCCTGGATTTTTTGCCAAATTCAAACAGATCAGTCATCTATTCAGACAAATACCAGCCAAAAANNATCCAGGGACAGTTTGTGAAACCAATAATAACAGAAAATTTTGTGCAAGCACACATAGACAGCAAATGAAAGGGAGCAGGTGGTTAAATTCACCACACAAGATGCTACAACACTAATCTTCACTCACCACTAACATTTCAGGAAATTTGAGCCTCAACTCAACTGTATGGGCACAACCAAGAGCAANAATTCCATTCAGAAGAAAGGAAGAAAGAAAGAAAAAAACAGAAATCAACACACTAATCTTACTACGCTAAGATATACAGAAACACTCTGAGAAAGGATCACAGAGGGTGTCAGTTAG…		K15692	---		AT1G71980.1	---	Protease-associated (PA) RING/U-box zinc finger family protein	68.84	276	3e-120	367		gi|255586465|ref|XP_002533876.1|	zinc finger protein, putative [Ricinus communis]	66.76	349	1e-134	407
	236	UN00239	2174	GNCCGTGCTNCTACAAAGAAGNCGAAAAGCAATACATTGTCARTGTGNTGTATGTGCNCGRTCTGGNAAATACCRTAAATCATTGTTCAAAAGGATCTCAAACTTCTCCACTTTCAGTAACTTGACACTTGTTCTGCTTTGGGTCATAATGGCTTTCCTTGTTTACTACATCAAAAAATATGAGCACTGAGATTCAAGTCTTTGAGCCATTCAGTATTCTTGGTTTGGAGCCTGGAGCTTCAGACTCAGAAATAAAGAAGGCTTATAGAAGACTTTCTATCCAGTACCATCCTGATAAAAACCCAGATCCAGAGGCGCACAAGTATTTTGTGGAGTATATTTCAAAAGCTTATCAGGCTTTAACTGATCCTGTTTCTCGTGAGAATTATGAAAAGTACG…		K09540	---		AT1G79940.3	ATERDJ2A	DnaJ / Sec63 Brl domains-containing protein	78.83	529	0	856		gi|225464625|ref|XP_002275958.1|	PREDICTED: translocation protein SEC63 homolog [Vitis vinifera]	79.83	585	0	887
	237	UN00240	2173	CCCCTTCTTCTCCATTCTCTCTCTCTCTCTCTGTCTCATCTGTGGCCAAATCCGCGGATCCCTTCTTCTCTGCTCAGCTATTCTCCGGAGCCCCATTCTATCTCTTCTNTCTCTCTTCCGCCATTGATGAAGAGCTCGCAAGCTCTTCACTGACCTCACTACTCCCATTTCTGCCCCTCTTTTTCAGCTCATGAGCCTCCCTATCTGATCAGATCTGGCCTTAATCGTTCTGGCTTTCAACCACCTTTNCTATTCTTGTTGTGAGTACCGAAAATTTTACTCACTTTCTCTCTCCTAGGGTTTCAATTCGGGATCATTTTGACCGACGATTAGGGATTCCAAATCTCTGAGTCAGGCGATACGATAATGTCTTCTTTACGGTCGGATCTGACCCACCAC…		---	---		AT5G46170.1	---	F-box family protein	72.97	381	2e-160	469		gi|359483890|ref|XP_003633032.1|	PREDICTED: F-box protein At5g46170 isoform 2 [Vitis vinifera]	73.17	410	7e-172	501
	238	UN00241	2169	GGATTCCAAATGGCATTCATATACAACATATTTCTTTACTTATCTACACAATATCTACAATTTTCTTTCTTTCGTCTTCTATTAGGGGGTAGAAAATGTATTTCCCAGAAATGCTAAAGCAAGCACAAGAAAGAAAAATTGAAAAGCTATAGAAACCAATTACAATCAAGCAACCGCTACTCTTCTTCGCTCTCCAATTCAAAGCCTTCAGCAGCTAAGAGGCGACTAATTTCTTTCTTCTGATCCTCCTCGGCCTTCTTTCGCATTAAATCTCTCTTCATCAGCACAAGCGTATGCCTCCTAAGTGTGGTGTGGAAGATTTCTTTTGAAATCTTCCACNCCNYNNNYAGCANCCTNNCRTGATAGAATAATAACAGCAGTAATACACAATAAAATCCC…		---	---		AT1G05150.1	---	Calcium-binding tetratricopeptide family protein	71.49	456	0	619		gi|359492186|ref|XP_002280691.2|	PREDICTED: uncharacterized TPR repeat-containing protein At1g05150-like [Vitis vinifera]	75.05	461	0	643
	239	UN00242	2169	TCGTGGCAATTTTGAGTTCGATGCGCGTTCATCTGATCTAGAGCGCCTTTTCAGACGATATGGCAAAGTTGATAGAGTGGATATGAAGTCTGGATTGTCTTGGCATATTCATTATCTCCTTCGTTGATGGATGGGCCATTCCCTATATTTCCGGCTAGTGACGCCTTTCCTCTTCTTGTNNACAAGAAGAGCCTGTCTGATCCATTCCGATGGCTCTACCATCTTTCATTAGCACCAGGCACAATTGCCTTCCATTTCCTTGTGGACATTTATTTGTCCTGCATCTAGTCTCAGACATGTTTCCATGGCATATACCATTCCGACCTTGCAAGCAAAGGCAGCAGCATACATGGAGATGTCTCCTTATCTTCTGACATTACCATGACATTCACTTTTGGT…		---	---		AT4G25500.3	ATRSP35, ATRSP40, AT-SRP40, RSP35, RS40, At-RS40	arginine/serine-rich splicing factor 35	46.3	257	1e-53	132		gi|359490360|ref|XP_002279907.2|	PREDICTED: arginine/serine-rich-splicing factor RSP40-like [Vitis vinifera]	45.63	252	1e-61	153
	240	UN00243	2168	GTCCTCCTCGCGTCGAAGACACCGTCGCCGACCCGACTTCGGCGCTGAATCCGATTCGGAATCCAGTTCACCATCGAAATCCGACTACACCTCCGATTCGTCCCCCCGAAAGGCTTAGAAGGCGCARCCGTCACCGGAGCAGGCGCCGGCGACGGAGTTCTTCGCTGGATTCCGGNAACGAGAGGGATAGAAAGAAGAGCAAGAGGAAAATCACGGATGAAGAGATAAAGGAGTACTTGGCGAAAAAGGCTCAGAAGAAGGCGATGAGAGTAGCGAAGAAGCTCAAAGACGCAGACTGTGTCGGGCTACTCGAACGATTCGAACCCCTTTGGGGACTCGAACCTGAATGAGAAGTTTGTGTGGAGAAAGAAGAATCGAGAGGGACGTGCAGCAGGGGGT…		---	---		AT1G03910.1	---	EXPRESSED IN: 25 plant structures; EXPRESSED DURING: 13 growth stages; CONTAINS InterPro DOMAIN/s: Cactin protein, cactus-binding domain, C-terminal (InterPro:IPR019134), Cactin, central region (InterPro:IPR018816); BEST Arabidopsis thaliana protein match is: unknown protein (TAIR:AT2G36815.2); Has 11711 Blast hits to 7382 proteins in 452 species: Archae - 31; Bacteria - 352; Metazoa - 6006; Fung…	70.9	378	0	525		gi|225441082|ref|XP_002264567.1|	PREDICTED: uncharacterized protein C19orf29 homolog [Vitis vinifera]	75.47	371	0	555
	241	UN00244	2168	CATCATGCTAGTGGGAAATTCCAACCAGCAGTATTGCACCTTTTTCTTCCCTCTATATTTGAATTAATCAAGAATTTTCTTTACAACGCGTATGCAGCTGTCACAAAATGTAGTCAACTCAGCAATGAATATTTAGATACGTTCACCAGCTAAAGTGGAGAAAGAACAAGGACAAGATTTGATATAACATATATGGCTATGTACAGCGTAATCTCATACAACAAAGAATCAACTAAGCTCAGGACCAATGAAGCTTGAGAACATCCATGCTCGACAAAAACTTTAGGGCAGCCAGTTGAAGGTTACGAAACCATGACTCCTGAAAATTTGTGAGATCCAGTATAGCAATGGTGCTGTTGAGCACCAATCTGAGTTTCTTGGCCTCCAAAGGATGACGAA…		K02519	---		AT1G17220.1	FUG1	Translation initiation factor 2, small GTP-binding protein	79.56	367	0	499		gi|356556945|ref|XP_003546780.1|	PREDICTED: translation initiation factor IF-2, chloroplastic-like [Glycine max]	80.38	367	0	505
	242	UN00245	2164	GGTTCTGATTCTAATGTTTTGAGGTCGTATTGGGGATCCCCCAGAGATGTGGCAGCCTCCTGTTGATGGGGTTACGGTCCGACCCGGGGTCAATTCGGGTCGGRGTGGAGGTGGGGGNAGCGGCGGAAGTGGCGGTGCTGGTGGGGNCAGCAGCGGTTCCGGTGGTGGTGGTGAATTGGCGTCCAATTCAAAAGATGAGCCTTGGGGTGGGTCTAACTTGGGGAATAGTTTCCCTACCCCTAAGGAAATTTGTAAAGGACTTGATAAGTTTGTGATTGGACAAGAGAAAGCTAAGAAGGTGCTCTCTGTAGCTGTTTACAATCACTACAAAAGAATCTATTATGAGTCTCTGCAAAGACTAGCAAGGGAGTCCAGTGCTGATAAACCAGACGTGACTGA…		K03544	---		AT5G53350.1	CLPX	CLP protease regulatory subunit X	79.43	457	0	627		gi|225455378|ref|XP_002272792.1|	PREDICTED: ATP-dependent Clp protease ATP-binding subunit ClpX-like isoform 1 [Vitis vinifera]	80.57	458	0	643
	243	UN00246	2162	CACTCTCTCTCCAACTATTCGGATCTGCTTCCTGGAGAAAAATGAGAGAAATCCTCACATTCAGGGTGGGCAAGTGTAGGTAACCAGATTGGGTCTAAATTTTGGGAGGTTGTGTGTGATGAGCATGGCATTGACCCTACTGGAAGATACGTCGGCACATCTGACTTGCAATTGGAGCGTGTTAATGTTTACTACAATGAGGCTTCATGTGGTAGATTTGTTCCCCGCGCTGTGCTGATGGACCTTGAGCCTGGTACCATGGATGCCGTTAGGACTGGCCCATATGGTCAGATCTTCCGCCCTGACAACTTTGTCTTTGGACAATCCGGTGCTGGTAACAACTGGGCTAAGGGACATTACACTGAGGGTGCTGAGCTTATTGACTCGGTTCTTGATGTT…		---	---		AT5G12250.1	TUB6	beta-6 tubulin	96.47	397	0	762		gi|162462765|ref|NP_001105458.1|	tubulin beta-5 chain [Zea mays]	97.98	397	0	771
	244	UN00247	2162	TGGTCAGTGTGCGCAAATCTCAAGACAAGATTTCATTATGGACCAAGAATGCTGCCAATGAGGCCGTTCAGATGAGCATTGGAAGAAAGTGGAAAGAGATTCTCGGTGCGACGGACAAAATTAACTATAGTTTTCATGATGATYCAAAAAGGGAAAGATCAGCGAAGGGCCGATACAGTGTGTGAGAGCCTTCAATTACTTTCTGATGTCCATCTCTGTGTTTTTYCTTCCCCCCGAATTTTCCAGAAGTAACCGAGACATTTAATCGTGTGTACTAGTAGAATTCAGGCTCCTATCTGGCTGTTCAGTTTGAATTTTCCATTGGCATTACTATACTACTACATATTGTTGGCCCTCAGAGAGAAGCGGTCAAAGAACTCTTACATGCAGAATGACATA…		K03259	---		AT5G35620.1	LSP1, EIF(ISO)4E, LSP, EIF4E2, eIFiso4E	Eukaryotic initiation factor 4E protein	69.54	197	7e-86	269		gi|225433243|ref|XP_002285444.1|	PREDICTED: eukaryotic translation initiation factor 4E-2-like [Vitis vinifera]	84.36	179	3e-109	333
	245	UN00249	2161	AATTTAGGCTTTAAATCGCTTATTGCTGTAACAWGGATCGGAAAGGCGTGGAGCATTTCCGATARCATCTTTCATGGAGGTTACTTAAGCATTAACATCACATCTGTTTACAAGATACACTTTCACAGACCAAAATTGCTCTGCACCTGCAATACTGTAAAAGGGCACTCATACAAACTTCAAATGTACGGTTCATCAGAAACAACTATTCTGCAATTCAACTACTCAAATTAGGGATAAAACTGCACAGGGTGTTCAGGGCAGAATTYAGGGGGGTTGATGTGTTTGACTTGGCCCATAGTGAGAGACAGGAGACAGGGGAACACTGAAAGATCGTAAAGCATTAGAATTTCCCAAAATGCGGGACCCCAGCAATTCCGTTCTAAGGATGCATTACGG…		---	---		AT5G21040.2	FBX2	F-box protein 2	58.12	382	4e-147	440		gi|255561238|ref|XP_002521630.1|	F-box and wd40 domain protein, putative [Ricinus communis]	63.87	382	6e-160	476
	246	UN00250	2160	GTCTCCCCCTTTTGTAGTAAAACCCTCCTCTGGGTTTCTCTCTCCGTGATTTAGCCCGCAGATCAAATAAAATTAAACCCGGAAAGATGGGCAGCCATTGCAGAGCTAGCGCAATATGGGTAGTGATTTTGGCGATGTGGGCAATCGAAACGACGAGTTTTGGCACCTGGGCATTGAGTGTTTCGTCGATATACGACGCGTTGAAGTCTCACGGGCTCCCAATGGGGTTGCTTCCAGAAGGGGTGAATCACTTCAAATTGAGTGATGATGGGAAGTTCGAGGCGTATTTGGAACAACCCTGCAATGCCAAATTTGAAAGCGAATTTCATTACGATCGAAACGTTTCTGGGGAACTGGGTCTTGGGTATATCCGAAACTGGAAGGGCGTTTCAGCCCAGG…		---	---		AT3G07470.1	---	Protein of unknown function, DUF538	48.92	139	5e-42	150		gi|225470256|ref|XP_002264070.1|	PREDICTED: uncharacterized protein LOC100241410 [Vitis vinifera]	71.05	114	3e-51	179
	247	UN00251	2160	TCGTTCCGTCCGAAGATTATCATCAGAGTGAGTATGTCTCTGATCGTGACAAAAGGCGGGAGTTATTTCTGGATTCACCGGAAGTGCCGGTTTGGCGCTCATAACAATGCATGATGCACGGCTTTGGACGGATGGGAGGTACTTCCTCCAAGCTGAGAAAGAGCTAAGTGACCAGTGGAAGCTTATGCGTATGGGAGAAGATCCTCCAGTAGAAATCTGGATCTCTGAGAATTTGCCAGAGSCAKCAGCTATTGGTGTTGACCCCTGGTGTATATCAATTGACACTGCACAGAGATGGGAACTGCCTTTGTGAAGAAGCWACAAAAGTTAGTTCCAACCTCAACAAACCTTACGGACCAAATATGGAAAGATAGGCCAGCAGCTTCTGTTAATGCTGTT…		K01262	---		AT4G36760.1	ATAPP1, APP1	aminopeptidase P1	68.88	527	0	767		gi|225430834|ref|XP_002273246.1|	PREDICTED: probable Xaa-Pro aminopeptidase P [Vitis vinifera]	74.2	531	0	820
	248	UN00252	2159	TGTATGGTAATTTATGCTTTGTTATTTCCTGTTTGAGTTAACAAAGTTCTAACGTTGGAGCCTGACGACCTTTGGAGTAAAGATTTACGATTGATATCGATAATTTGTTGGTCTTAGGGGATGCCCACCCTAAAGCACGTTCAGACCATGCATCATGGTCTCAGCAAGCTTAGTAGCGGGGGTGGAGATGGTTGAACTGCATTGCTGTCACCATTTGAATATTACATCTCAATCGCCCAACTGGGTTGCTTAATAAATGATTCCTGGTTCAGGGTTTCTAGCATTGTCGTCTTATGTTCGTGTATCCTCTTTATGGTCTGCAGCGGGCAATTATTGCTGATTAGTGGCTATTATCTTGTGTTCTTGTTCTTGTTTATTGTTCGTATTTTTATTATGTGT…		---	---		AT1G05190.1	emb2394	Ribosomal protein L6 family	63.85	130	2e-49	155		gi|359485565|ref|XP_002279657.2|	PREDICTED: 50S ribosomal protein L6, chloroplastic-like [Vitis vinifera]	70	130	1e-54	177
	249	UN00253	2158	GCTAGATGTAATTGCGTTATCAATGCAAGTGAAGCATGATATATCATATAAGGTAACTGGTAAAGAGCAACTATTTGAGATAACAAACAATCATTACAAATTACCTTATATGATATATCATGCTTCACTTGCATTGATAACGCAATTACATCTAGCAACTGATTGACACACTGATCCACACACTGCGTAGTGCATCACACATACTACAAAGACACTTATCTAGCACGTAGTACATGCTTTATTCCATTTTAATGCATTCAAAGCTTAAAAGGATGCCCTATTATTTACCAGTCTATTTAGCTTGGCTATGGTGATGATTATCGATCTTCTTAGCAAGTCGAATCAAGGCATCCATTGTAGTGGTAGGCTCCGGGACGCCTGGATGCAACTTCTCATATT…		---	---		AT1G70840.1	MLP31	MLP-like protein 31	48.97	145	2e-39	143		gi|224111490|ref|XP_002315876.1|	predicted protein [Populus trichocarpa]	46.62	148	2e-41	151
	250	UN00254	2158	GCCCTTGCAGGAGATAATGCACAAATATAGACCCAAAGGTCACGATGGCAATTGCGAGGGAGGTTGCTTCTGTGACTAGGCTTGGCATTGAGGTTGCCATTGTTGTCGGTGGTGGGAACATATTTCGGGGATCATCTTGGGCAGGGAGCAGTGGCCTTGACCGTTCATCTGCTGATTATATAGGGATGTTGGCTACTGTCATGAATGCAATATTTTTGCAAGCAACAATGGAAAGTATAGGCATCCCCACACGTGTCCAGACTGCTTTTAGCATGTGTGAGGTTGCTGAGCCTTACATACGTAGACGAGCTGTCAGACATTTAGAGAAAGGCAGGGTCGTAATATTTGCAGCTGGAACTGGAAATCCATTCTTCACTACAGATACCGCTGCGGCTCTTC…		K09903	EC:2.7.4.22		AT3G18680.1	---	Amino acid kinase family protein	89.5	219	3e-132	394		gi|255552374|ref|XP_002517231.1|	Uridylate kinase, putative [Ricinus communis]	90.09	222	1e-132	397
	251	UN00255	2154	TGGGTATTAGCAGCTATAGCGGCGGCGATGATTTTGRGGGTGGCAATGGCGGACATGTCGGAAGAAACGAAAGTGAAGACGGTGATGGGGAAGAAGGTGTGCACAAGAGGATGGGAGTGTACTCAGTGGTCGATCTACTGCTGCAACAACACCATATCTGACTTTTTCCAGGCATACCAATTTGAAGATCTTTTCGCCAAGAGGAATGCGCCGGAGGCTCACGCCATTGGGTTCTGGGATTATCAATCATTCATCACCGCTGCAGCCATTTACCAGCCCCTTGGGTTTGGTACTACCGGCGGCAAGCGTATGGGCCAGAAGGAGCTCGCCGCCTTCCTTGGTCATGTCGGTAGCAAAACGAATTGTGGTTATGGAGTTGCCACGGGCGGGCCATTTGCC…		---	---		AT1G05850.1	POM1, ERH2, ELP1, CTL1, ELP, HOT2, ATCTL1	Chitinase family protein	83.33	192	1e-138	365		gi|255549220|ref|XP_002515664.1|	chitinase, putative [Ricinus communis]	81.59	201	2e-144	365
	252	UN00256	2153	CTGTTTTTTNCGCAAAAAACAGACACCTCTCATTCATATAGAATCCAAGGGGTACAGCACCATCCAACGGGCAACTCATAAGGCCCAAACACCACAGAAGAGATATACACATGCCAGTACAACAGGAAGACAGTGGATAGAATTGGGTGCAACAGGACAACAATGGCCCCTCAATATATGATGAGTTGAGGAACCATCATGTATATATATGTCTACATGAATCAATGAATTCAATTCGCTAGAGCTAGCAATTGCAGAGTGCAGACAACAGCTAACTTTTCACTTGGCCCAAGTAAGTGCGTCAATCTCGGACTGTGCAGTCCTGTACAACTCCAACCTCTTCTGCAGGTTGATACGCCGCTGCATTATGGCTGGATCCTCATCCAACATCTTACCCAA…		---	---		AT5G42080.1	ADL1, ADL1A, AG68, DRP1A, RSW9, DL1	dynamin-like protein	80.76	291	0	485		gi|255564705|ref|XP_002523347.1|	dynamin, putative [Ricinus communis]	82.82	291	0	497
	253	UN00257	2152	CGGTGGCGGTGGTAGTGGCAGTCCCCTCGCCGGCCCTTCCTTGGATTCAGAGGTAGTTTTGCTTATATCTTTGGGCTAAGATGGCAGACAACGAGACTGATAAGAACATAGAGATATGGAAGATTAAGAAGCTCATTAAAGCATTAGAAGCTGCTAGAGGCAATGGAACCAGCATGATTTCTCTTATCATGCCTCCACGTGATCAGATTTCTCGGGTTACTAAGATGTTGGGTGATGAGTATGGGACTGCTTCCAACATCAAGAGTAGGGTTAACCGTCAATCTGTTCTTGCCGCTATTACTTCCGCACAGCAGAGGCTGAAGTTGTACAACAAGGTCCCTCCGAATGGGTTGGTGCTCTACACTGGAACAATTGTGACGGAGGATGGGAAGGAAAAGA…		K03265	---		AT3G26618.1	ERF1-3	eukaryotic release factor 1-3	90.37	436	0	761		gi|225458331|ref|XP_002283027.1|	PREDICTED: eukaryotic peptide chain release factor subunit 1-3 [Vitis vinifera]	93.59	437	0	783
	254	UN00258	2152	GAGAGAGAGAGAGAGCAATGGCGATGGTGTCGACGTCTATTTCTGCAAACCCTAACTCGATGGTGTCGACTCAGTTCTCCTGGTTAAGGCGGTCGAGCTTCAAGCTCGACACTTCTTCTCTCAACCCATGCTGCCTTCTCCCAACACGTCGACTCTCATCCGCGGCTTTCATCTTCTCGGCGTGGTTCTAGACGCGTTGTTTGTATGGCTGCTTCTGGGAAGTTCTTCGTCGGTGGTAACTGGAAATGCAATGGAACCAAGGATTCTATTGCTAAGCTTGTGTCAGATTTGAACAGTGCAACACTGGAGGCTGATGTCGATGTTGTTGTTGCCCCTCCATTTGTTTACATTGATCAAGTGAAGAATTCTTTGACCGATCGCATAGAAATATCAGCACAA…		K01803	EC:5.3.1.1		AT2G21170.1	TIM, PDTPI	triosephosphate isomerase	89.6	250	3e-152	444		gi|15226479|ref|NP_179713.1|	triosephosphate isomerase [Arabidopsis thaliana]	89.6	250	4e-151	444
	255	UN00259	2151	TTGATATTTGCAAAATTTGAGTTCGGGCCAAAAATTACACGCTTTCTATTAGATGCCAAAAGGAGAAACTGAGAATGTGTATTCCACGGTATTTCCTTTTGGCATCTAATAGANAGCGTGGATTTATTTGATATTTGCAAAATTTGAGTTCGGGCCAAAAATTACACGCTTTCTATTAGATGCCAAAAGGAAATACCGTGGAATACACATTCTTCAGTTTCTCCGTAGGTGAGGCACATCCCATTGCTTTCATGAATTGCAGGAGTCGCACACAAACTTTTAAGGAAGACATGGAAATTTACATATCCCAATCTCCAAAAATGAAAATTACCAGGTTGTCAGGATTCTGGAGCATAGACACTGTTCTGATGAGATTGGCAAGAACATAATCCCACAGGC…		---	---		AT5G19330.1	ARIA	ARM repeat protein interacting with ABF2	83.29	347	0	553		gi|255552325|ref|XP_002517207.1|	protein binding protein, putative [Ricinus communis]	86.46	347	0	568
	256	UN00260	2149	CAGAACAATAGCCACACACCAGGAAGCCACAAGCTGATTTGTGCTTCATTCCTGGAACTCTGATGTCTAAAAGATATTCACATTCCACTCAGATATGGCCAACCAGAGCCAACATCCTAAACAGAAGATTTTCAGGCACATTACTNAGTAACAGGAAGTATATATTCCATATATGCCTCCTCAAAAACTAATTCAAAGAGTTATGAGTTTAAAAGATCCAAAGGGTCAAATCTGAATAGAAATAGAAACTTTATACATCTAACTCTCAACATGAAAACTCCATCTGATCGGAAGACAATAAAACCAAGGAAACTGCATGGAAATGAAGGCCAACCAGCACAGGGGTATTTCAAGATGCACGACCAGCACCGTTAAAATCTTCTCCCTCAAGAAACCGGA…		---	---		AT5G63190.2	---	MA3 domain-containing protein	72.75	334	0	479		gi|356513846|ref|XP_003525619.1|	PREDICTED: uncharacterized protein LOC100784244 [Glycine max]	78.14	334	0	519
	257	UN00261	2148	CAGACTCGATTATTAGGCTTAAATGTGTTCACAAGCCCAAAAGCTCTATCAAGTCTGATCTCGTCTGGTATTGTGAATATTGTAGGTATGAACATGACACTATGCTTCATTTGGTGTAACTTTAAATGTCATCAAGCAGAGTAATGTTCATACCTACAATATTCACAATACCAGACGAGATCAGACTCGATTATTAGGCTTAAATGTGTTCACAAGCCCAAAAGCTCTATCAAGTTTCCTGCACTTCTTACAAGCTTACCCTTCGAAGTAAAACAACATGCAGGCGTATTCCTCTCCCTCTTCTCAAACAAGCAGCTCCCATACAGGATCAATTTATACAAAATACTCATCGATAGGGTTCAGGGGGCRCTGCCACACGCTGGTAAGATGAGCAGCCAA…		---	---		AT5G46170.1	---	F-box family protein	87.34	158	1e-83	270		gi|359483890|ref|XP_003633032.1|	PREDICTED: F-box protein At5g46170 isoform 2 [Vitis vinifera]	91.14	158	1e-86	281
	258	UN00263	2146	GGATCATATAGTGGGGAGAAAATGTACATATCTTTGGTGTTTTATGCTTTAAAGGATGGAAGTGTACTCTTACCTACGCTGCATTGTACTAGATATTTCATTCACAATCGCATATATAGACAAGCAGCGTAGGTAAGAGTACACTTCCATCCTTTAAAGCATAAAACACCAAAGATATGTACATTTTCTCCCCACTATATGATCCAAACAGACACATTTTTATCCTTCCACCTTATTACTACTGCTATTTTCACATGAGCCCCTAGAGCATCTTTCCATTATTTGCACTTCTAACCATAATATACTATTTCTGAAGTTTCTATTGCATCATCCCCCTGCTATTATATACATACACAAAAGAGGGGTTTTTTTAGTTTACTAACGCTGGCTTCTTTATCC…		---	---		AT1G32700.1	---	PLATZ transcription factor family protein	63.94	208	8e-67	219		gi|224071363|ref|XP_002303423.1|	predicted protein [Populus trichocarpa]	73.08	208	6e-82	262
	259	UN00264	2146	GGGGGTGTGGGCCACTATGCGGTCCAGATGGCAAAGCTGGGGAACGTGCACGTCACAGCGACATGTSGGGCCCGGAACTTGGAGTTTGCCAGGAGTCTGGGTGCTGACGAGGTCATAGACTACAAGACTCCATCAGAAGTATCAGCACCAGAAGCTGCTGCCCTGCCTGTGGCTGCCCTCACAGCTCACCAAGCTCTAACCCAAGCTGCAAATGTCAAGCTCGATGGAACTGGTAACAAGACGAACATACTGGTGACAGCGGCATCTGGGGGTGTGGGCCACTATGCGGTCCAGATGGCAAAGCTGGGGAACGTGCACGTCACAGCGACATGTGGGGCCCGGAACTTGGAGTTTGCCAGGAGTCTGGGTGCTGACGAGGTCATAGACTACAAGACTCCA…		---	---		AT4G13010.1	---	Oxidoreductase, zinc-binding dehydrogenase family protein	75.54	323	2e-158	461		gi|224060149|ref|XP_002300061.1|	predicted protein [Populus trichocarpa]	74.77	329	2e-157	461
	260	UN00265	2145	GATCCAATAAGCTCATTGAGCATGAACGAATAACCTAACACTCCCATCCCATCAACAAGCTGGAGAGTAYATARAAGTTGGCAAGGAAATGCTCAACTGAATTGCAGATAGCCTATTGGGTGTCCAACAAAAATATAGCAAGAGACAGAAAGGGTTTTAAAAGGCAATTGCAAGCAATAACTTATTGTACATCAATAACACACTCGAATCTTATCTGTAATGATACAAGGCCTATGACATCCCCGCTCAAAGGCCGATTTATTTCAGCTCGAATACAAATGAACAATACGGGAAGCCAAGTTCCCCTTCACCGTGCAAAACTGCAAACAATTTCCGAAAGTATGTTCCCATTGGGTAATTGCAGACGTGCTTTCCGATGCACGTTCTTTTACCAAAACG…		K02154	---		AT4G39080.1	VHA-A3	vacuolar proton ATPase A3	80.18	545	0	816		gi|225427716|ref|XP_002265086.1|	PREDICTED: vacuolar proton translocating ATPase 100 kDa subunit [Vitis vinifera]	82.75	545	0	834
	261	UN00266	2143	GCCTGGATTCCAACATCACAAGAAAGCTGGTGCCATGAATGCTTTGATCAGAGTCTCTGCGGTATTGACCAATGGTGCATATCTATTGAATGTTGATTGTGATCACTACTTCAACAACAGCAAATGTCTTAAAGAAGCCATGTGTTTTCTGATGGACCCTGCTCTTGGAAAGAAAGTCTGTTATGTGCAGTTTCCCCAGAGGTTTGATGGCATTGATTTACATGATCGATATGCTAACCGAAACATTGTGTTCTTTGATATTAACATGAAAGGGCAGGATGGCATCNAGGGGCCAGTTTATGTGGGAACTGGATGTTGTTTTAACAGACAAGCTCTCTATGGGTATGATCCAGTATTGACAGAAGAAGATTTACAGCCGAACATCATTGTCAAAAATTG…		K10999	---		AT4G32410.1	CESA1, RSW1, AtCESA1	cellulose synthase 1	86.2	413	0	756		gi|115462377|ref|NP_001054788.1|	Os05g0176100 [Oryza sativa Japonica Group]	85.07	422	0	751
	262	UN00267	2143	CTAGTTTCCTACGTACTTGCCTGTAGTTAGGAAACTAGACAAACAACATTTTCAGCCTGGAATATATTCACAATACACTCGAGTTAACAGAAANTNGCTACAGAGTTTCGTGATTCATNAACGATAGGGATAAAACGGTTCCACAGTGGTAATTGACAGACAAATGCCTCAGTAATGTCCTAGCCTTATTTATTTTACACAGGCTAACTGACAAGGACTACATGAACCAACAAGTTGCCTCTTAACTACAGGGAAAGTAGGGTACTAGACAAACCCTGGAATACATTCACAATACACTCGAGTTAAAAGAAAGTAGTTCAGAGTTTCATAACTCATTCACGATAGGGATAAACCGGTTCCACAGTGGTAATTGACAAAAGAAATGCCTCAGTAACGTCC…		---	---		AT3G53670.2	---	unknown protein; FUNCTIONS IN: molecular_function unknown; INVOLVED IN: biological_process unknown; LOCATED IN: cellular_component unknown; EXPRESSED IN: sperm cell, male gametophyte, pollen tube; EXPRESSED DURING: L mature pollen stage, M germinated pollen stage; BEST Arabidopsis thaliana protein match is: unknown protein (TAIR:AT2G37480.1).	75.68	37	6e-10	59.7		gi|225439743|ref|XP_002274395.1|	PREDICTED: uncharacterized protein LOC100248230 isoform 3 [Vitis vinifera]	36.92	260	2e-25	110
	263	UN00268	2143	GTGGGAGGGATTTCATGGGAGACGACAGAAGAGAAGCTCAAAGATCATTTTGGGCAATATGGGGATGTTATGCAGGCTAATATAATGAAAGACAAGGCTACTGGTAGACCTAGAGGTTTTGGGTTTGTTCTCTTTTCAGATCCTTCTGTTGTTGATAGGGTTCTTCAGGATACACATACTATTGATGGGAGAACGGTTGAGGCCAAGCGGGCCATGTCTAGAGAGGAGCAGAACTCCACGAGAGCCGGTAACAATAATGGTGGTAGGAGCGTAGGAGCAGGTGGAAATTTCAGAACCAAGAAGATATTTGTTGGAGGGTTGCCTCCTACCTTGACTGATGAAGGATTTAGGCAGTATTTTGAAAATTTTGGCGGTGTAAATGATGTAGTTATAATGTAT…		K14411	---		AT4G14300.1	---	RNA-binding (RRM/RBD/RNP motifs) family protein	73.37	184	1e-84	273		gi|225438019|ref|XP_002274734.1|	PREDICTED: uncharacterized protein LOC100263471 [Vitis vinifera]	78.8	184	4e-94	302
	264	UN00269	2142	TGATCTGATAATCNNNTCAANAAATGTCAAGAGTTCGACAAATAAATGGACAAAAGCTAGTGACCACACATTCAGATCACCAAAAGTAGGAAATGACAAATCCTACTTAGAGACAAACCAAAAGATCACAATTGGACGAAAGATTATTACGTCATAAAATGAGCAGAACATCAGCACAGCAGGATCGTGACTTCCATTTGTCCTGATGGGTCTTTTCTCAATCCACTGCTGCACAATACTTCGACGTCCTATCCAAACAAAATTTAATCCTACACCAGACAAATTATTTCATATCCCATTCTAGGTGCACTCACTTTATAAACATGGGAATATGAGATAGACCAATTACCTACACTAAACTAATTCAAGCAATTTACCCCAGCACATTAGTTCTATACA…		---	---		AT1G73500.1	ATMKK9, MKK9	MAP kinase kinase 9	59.7	268	4e-97	302		gi|224120348|ref|XP_002318307.1|	predicted protein, partial [Populus trichocarpa]	63.9	313	2e-126	381
	265	UN00270	2142	GGGACCGGCTATTCACTGATGTCTACTACAAGATATACTCGTCGGTTAAGAGAGGAGGCCCAGCTGCTGGGGCGCTCTYCTGGCAGCTCGTGACTGAAGGGATAGAATCTTATGGAGACGGATATGCCATCATTCTCAACGATGGCTCCTCAACTACAAACATTATAACCCAACAAGCCCGCAAGCTTTATCTGATTAGGAAGATATTTGCAAGGAGGAGGAATGAGGCGTTGTGGAAGAGGGCGAGGGAGATAAGGAGGGTTCAATGGCAGGCCAGGAACCGAGGGAAGCATATTGGCAACTAAAATGGGATTCAGTGATTTCCTCACTTAGAGATGAATTTGGTTCGTCCAAGGGGGGTGAGAGAGACACTACCAGTGGCTTGTCGAAATCGTCGAG…		K07870	---		AT5G27540.2	MIRO1	MIRO-related GTP-ase 1	70.92	447	0	588		gi|225450975|ref|XP_002284757.1|	PREDICTED: mitochondrial Rho GTPase 1 [Vitis vinifera]	75.62	447	0	636
	266	UN00271	2140	TCCCTGTCTCTACCTTTCCCCTTCTCTCTCTTCTCTCCGCTCTTCGCAATCCCAACCTCCTTCGCTCCATCAGGATGGGTACTATATTGAGGACCATGCTTTCANCCCTTCTTCTTTTGCTTCTTGTTTCTCCATTGGGCTTTGCTGCATCAAATGAAAAGTTAGTCAGAGTTGGTTTGAAAAAGAAAAAGTTGGATCAGGTCAGCCGGCTCACGAAGCAGTACAGCTCTAGCAGTGAAGAATCAGTTAAGAATTTTCTGGGCAGATATGGACTTGCGAACAGCCGGGGTGGCTATGATGACGCAGATGTGATCTCACTGAAGAACTACTTGGATGCTCAGTACTTTGGGGAGATTGCAATTGGTACTCCTCCGCAAAAATTTACTGTGATATTTGACA…		K08245	---		AT1G11910.1	APA1, ATAPA1	aspartic proteinase A1	70.93	492	0	706		gi|255578112|ref|XP_002529926.1|	Aspartic proteinase precursor, putative [Ricinus communis]	70.04	514	0	735
	267	UN00272	2140	GGTGGTATGCGCNGGACGAAATGAGTGACGGAGCTGCCAAGGTGAAATCACTCTTCATCTACCCTATCAAGTCATGTAGAGGGATTTCAGTTACTCAAGCTCCTATCACCTCTACTGGGTTTAGATGGGACCGACAATGGATGATTGTTAATTCAAAAGGGAGGATGTACACCCAAAGGGTTGAACCAAAGCTTGCTCTTGTTGAAGTTGAGTTGCCCAGTGAGGCTTTCTTGGAGAATTGGGAACCCTCCAGCAACTCATACTTGGTGGTTCGGGCTCCTGGGATGGATGTATTGAAAGTTCATCTGGGTAAGCCCTCACTTATGGTTGATAATGTCTCTGTATGGGAGTGGAGTGGCTCTGCATTTGATGAAGGAACTGCAGCAACTGAATGGTTCT…		---	---		AT1G30910.1	---	Molybdenum cofactor sulfurase family protein	59.47	264	2e-101	313		gi|224125480|ref|XP_002319597.1|	predicted protein, partial [Populus trichocarpa]	67.39	276	6e-120	361
	268	UN00273	2138	AAGACTTGGAGAACTATTTACAACGCCTTCACATCAAATAAAAACAAGATCAAGGGTTTTTGTTTCCATGATAAATTTATAGGAAATTCTCCCTAAATCATATAACATGATAAATTTAGGGAGAGAAAGAGAGTTGCTGTAAACCGAGTGTAAACAGACTGATCGAGCTGAATGTAAATCAAAACAGCAGAAGCTGAGAAAAAGCATCTGTAGTTTTGATTTACATTCAGCTCGATCAGTCTGTTTACACTCAGTTTACAGCAACTCTCTTTCTCTCCCTAAATCATATAACGTGAGAATTTCCCATAAATTTATCATGGAAACAAAAACCCTTGATCTTGTTTTTATTTGATATGAAGGCGTTGTAAATAGTTCTCCAAGTCTTCAACACAACCTACT…		---	---		AT4G17350.1	---	Plant protein of unknown function (DUF828) with plant pleckstrin homology-like region	54.47	369	7e-87	279		gi|224071105|ref|XP_002303358.1|	predicted protein [Populus trichocarpa]	59.51	368	3e-98	310
	269	UN00275	2136	CAAATATATTCTCAAACACATATTAAACTTCAGACAAATAAACTAGAAAACAGATGTACATAAACACACTCATAATTTGTACTCACAAATAATTCAGCCACATGGTATTTTAAAAATACCCATTACCAAACCAAGAAANAANAAAAATCATAAGACATAAACCCTCCCCACAAAACAGGCAAAAAACAGCCACTCATATCTATAAACTCTTGCCATGTTCTCTGTTTTTCTTTCCCTTCTTATTTTCCGCTAGTCTTGAAACCCCACTAAAATTGAAAAACTACAGCATGCACGAAAGCACGTTAGTGGGTGCTGTCCCTTTTCTCCTCAGCAGCGTTCTTGGAGTGGAAACCAGGGATCTTCTCCTTGATCTTTTCCAGAATGCCCTTCTTCTCCTTG…		---	---		AT1G76180.2	ERD14	Dehydrin family protein	38.51	174	1e-10	61.6		gi|255539142|ref|XP_002510636.1|	Phosphoprotein ECPP44, putative [Ricinus communis]	44.69	179	1e-13	74.7
	270	UN00276	2134	GGGTGTGATGTTCCCTTTGATTTGTCAAGTTTGATGATTAGGCAATGGGGAGGAAAGGGGGTTGGTTTTCTGCAGTAAAGAAAGCCTTGAGCCCTCAAGCTAAGGAGAAGAAGGACCAGAAATCAAAAGCGAAGAAGAAATGGAGTTCAGAAAACAAAAATGAAGATGTATTTACATCATCAGAGCCAGTCATGGTGCCTGCTGCTCCTCCTATGCCTCCACCCCYTCCACCTGCTGAGGAGACAAAGCTAGCTGAAGTCGACATCGAGGACGAGCAAAATAACATGCTTATTCAGTTGCAATTGCCACAGCTGCAGCTGCTGAGGCTGCTGTAGCAGCTGCTCAGGCCGCTGCTGAAGTTGTTCGTCTCACAACTGCAGCCCGTTTTGCAGGGAAATC…		---	---		AT5G03040.3	iqd2	IQ-domain 2	57.26	372	1e-111	345		gi|225449126|ref|XP_002277282.1|	PREDICTED: protein IQ-DOMAIN 1-like [Vitis vinifera]	70.56	377	4e-154	458
	271	UN00277	2134	CACTAACAAGAATTGTAATTGCGTTGTTACAAAATATATGTACTTAGCATCAATGGGCTCCCGAGCTAGATATTTTGACAATACTGGGATAGCAAAGGAGCACAAAAAAACTTAAAAGGCTAGCTATTAGCTGAGTACTGCTTCGGGAGAAAACCATCAATTGAGGGGGGCAAAAAAAGCTGCCACAGCCAGACTCCAAAAAGACCMWCAGCATTGTCATCTGAAGGTGAAACATGCTAATTTTCACGCGAGATAATCTCATATCAAAATACATTTACAATCACCATCCTCTATAACACTGGTAAGAGCAAAGGAACAAAAGACWCRATGCATTTTACAGTAGGTAATTTGGCAGCTTCCTCCTCATGCTAATCATGATAAAATTGAGCAAAAGTACAG…		K17408	---		AT1G16870.1	---	mitochondrial 28S ribosomal protein S29-related	72.06	136	1e-141	213		gi|225434411|ref|XP_002271596.1|	PREDICTED: 28S ribosomal protein S29, mitochondrial [Vitis vinifera]	72.03	143	4e-148	216
	272	UN00278	2133	CACATAATCAGAACAGTAAAACATTCTACAATGTGATCACAACAATGGGGTGACACAAATTGTATCACAGATGCATACATTATGTACATTCCAAAACATTCCAAAACATGCCAACACCTACGATATCATACATACAAACATTACATACCAATACATCTCGAGTCAGAGAGGAAACACAATAAAAAGACAAGGTGGTCTAAACTACCCCCGAGCAATCTCCTCTTCTGTAGTCCTACAAAATGCGTGGAAGCCTTCCACGGCCAGTCTAGCTACAAGCCAAATCGATTTGCTACACAATAAATTTCAGGCAAAGAAATAGTCCCATCCACCCGATATTCCTTTGGCCCTTTTTCTTCTCATTCACCAAACATTTCGAAAACCTGAAAGTCTTCATTCACC…		K15692	---		AT1G71980.1	---	Protease-associated (PA) RING/U-box zinc finger family protein	69.5	282	2e-129	390		gi|255586465|ref|XP_002533876.1|	zinc finger protein, putative [Ricinus communis]	73.26	288	2e-137	414
	273	UN00279	2132	GGCGGGCTAATCATCAGGGTCAGTCGTAAATTATGGCCGGAGGTAGTTCTGAAGTTGGGGAATCTACTTCATCTTGTGCTCGATGCGGCAGACCTGCTCATCTCCAGTGTCCAAAGTGTGTAGCATTGAAGCTTCCTCGCGAGGGAGGTGCATTCTGTTCTCAGGACTGTTTCAAGGAATCATGGAGTTCCCATAAATCTGTACACTTAAAAGCAAGTATATCCTCAGAAACTGATGCTGCAGGGGATGAAAACACAGAAGGTTGGCTTTATTGCTTGAGGAAAGGGCAGTCGCGGACTTCGAAACTCCCACATTTTGATTGGACAGGTTCATTGAGACCATTCCCCATATCAAGTAAGCGCTCGGTACCGGCGCATATTGAGCTACCTGACTGGGCAA…		K01265	---		AT2G45240.1	MAP1A	methionine aminopeptidase 1A	83.77	382	0	694		gi|225453987|ref|XP_002274528.1|	PREDICTED: methionine aminopeptidase 1A [Vitis vinifera]	86.63	389	0	714
	274	UN00280	2130	TCAAACTCAAAGGAGGTYRCACGGCCGCTTGCATATTTTCATCCAGACGTTTGGGGCGACCGCTTCCTCAATTACATACCTCCTCCTCAGGACGACCAACTCAAAAAGAGGCAAGAGCTCGAAAGGCTCAAAGAAGAAGTGAGGAAGAAGTTGGTGGCCGTAGGTGGTGATCCAAAGGAAAGAATTATCTACATTGATGCAATAGAGGAGCTTGGGGTTGCATATCATTTTGAAGAAGAAATTGAGGCCAACCTTCAACAATTTTATCACAAGTATAACGAGCATGATTATCTCTACAAAAATGATCTCCACTATATTGCTCTTAGATTTCGTATCTTAAGGGAACATGGCTTTTGCGTATCATGTGATGTATTTGAAAGGTTCAAGAGCGAAGATGGG…		K14181	EC:4.2.3.73, EC:4.2.3.86		AT5G23960.1	ATTPS21, TPS21	terpene synthase 21	41.46	328	4e-97	273		gi|359495262|ref|XP_002275137.2|	PREDICTED: valencene synthase [Vitis vinifera]	48.49	365	9e-144	363
	275	UN00281	2126	CTCCAAGCTTGGAGGGGGAAAAAACCCAAAGAAAATAAGTTAACACAATACATTAATTACTGCATGCATAGGGCAAGTATCTATGTTACTAGGTTAGCGGGAATATATACAGATGATAATGGTAATGGATATGTGAGCTCTTAATGGTTAACAAGATCCATACAAAACTAAAGTAGTTATACCATCTCAATTAATAATAGCTGGGGAGTGAGAACTAATTAACCTTGATCCGCACCATGATTAATTATTTTCTGCGGGGAAAAAACGCTAGTTATCAGATGAGCAAATCCATGGCTCAAGCATACCTTCGGCCCTAAGAGCACCACCGTTGTTCTCCGAGCTGGTGACATTGATCACACCGCTGTAGTTTCCTCCTCCATCATTGACAGAGCAGCGGGT…		---	---		---	---	---	---	---	---	---		gi|224144805|ref|XP_002325421.1|	predicted protein [Populus trichocarpa]	61.02	59	3e-05	45.4
	276	UN00282	2126	GGCGGTGGTGGTGGTGGATACGGTGGTCGTCGTGAGGGCGGATACGGAGGCGGTGACCGTTACTCCCGCGGTAACTCCGACGGAAACTGGAGGAACTAGGGCTATGAAAGAGGGGAGTAAGCGGGTTGTGTTTTGTTTGGTATGGTGTCAACCACAGGCCAGGACCTTCGGGTCGGGTCTATGTTACTGTTTCGGGTTCTTGTGCTACTGTTACTGTCATGTTATGGGTTACTTTAAATTTTGATCTCTGGTTACGTCGGTTCTGGTTATGTTGTCTCGTTACTAGGGAAAAAAAAAATTGCATCCTGGTTTGACAATTGCTCGTACCTCGTCCAAGTATTCCTGCAGTCGCTTGATACGGCCCATGTAATCTTGGTCCTCTACACATAAGGTGACAGC…		K00895	EC:2.7.1.90		AT1G76550.1	---	Phosphofructokinase family protein	82.91	585	0	981		gi|225457674|ref|XP_002276269.1|	PREDICTED: pyrophosphate--fructose 6-phosphate 1-phosphotransferase subunit alpha-like [Vitis vinifera]	87.69	585	0	1031
	277	UN00283	2125	ATCGAGGGGATGATTGTTCGAAACCCTAACCCTCGATCGATCGGGAATTCTCCGGAGAGAAGGCATGGGAGCAGAGGGAGATTCGAGCGAGACGACGGCTGTCGCCGGCGAGGAGGTCGCCGTCAACATCCGGTGTTCGAATGGCTCCAAGTTCGCGGTTAGGACTTCGCTTGACTCCACTGTCAGCGCTTNCAAGGCTCTCGTCGCTCAGAACTGCGATGTTCCCGCCGATCAGCAGCGGTTGATCTACAAGGGCCGGATCTTGAAGGACGACCAAACCTTAGTCAGCTATGGGTTGCAAGCTGATCACACCATTCACATGGTTCGTGGTTTTGCTCCACCAGCATCGACCAACACTGCAGGTGGTGCAAATTCTGCTGCTTCTGACACAGCTGCTGC…		K04523	---		AT2G17190.1	---	ubiquitin family protein	66.84	392	6e-152	452		gi|359474971|ref|XP_002282473.2|	PREDICTED: ubiquilin-1-like [Vitis vinifera]	73.43	399	1e-174	513
	278	UN00284	2124	GGGGGGCTGGTTGTCTCATCTATTTTGTGCTCTGCATCTCACCCTTCTCTTGGTGACCAATGGCTGAATCATCTCCATTTCTTGCTAAGAAAAGGTATGCAGTGGTGACAGGAGGAAACAAAGGAATAGGRCTGGAGATATGCAGACAGCTTGCTTCACAGGGCGTGGTGGTAGTTGTGACTGCTAGAAATGAGAGCAGGGGAAGAGAAGCCCTTGAGAATCTCAAGAAATCTGGCATTCCTTCTGATAATCTTGAATTCCATCAGCTTGATGTTACTGATTCCTCCAGCATAGCCTCCCTTGCTGATTTCGTTAATGCTAAGTTTGGGAAGCTTGATATCCTGGTGAACAACGCAGGTATAGCTGGAGCTATTGCTGACTTTGATGCTTTGAGAGCTG…		---	---		AT3G61220.2	---	NAD(P)-binding Rossmann-fold superfamily protein	58.06	217	5e-83	202		gi|356504773|ref|XP_003521169.1|	PREDICTED: (+)-neomenthol dehydrogenase-like [Glycine max]	57.42	209	2e-90	202
	279	UN00285	2124	GGCGCGCCGGTGGTGGTGACGAGGCCCAAACGACGTCGTGCTCGGGCCAGGAAGAACCAGGAGGATATTGAGAACCAGAGGAGGACTCACATTGCTGTTGAGAGGAATCGAAGGAAGCAGATGAATGATTATTTGGCTGTTCTTCGTTCTCTAATGCCTGATTCCTACGTTCAAAGGGTGGATCAAGCATCTATAATAGGAGGGGCTATCAACTTTGTCAAGGAGTTRGAGCARAACCTNCAATGCYTRAGYGCTAAGAAGCAGATCAATGAGAACGCCACCAACACTAGTACTGGTGGCAGTGGCTCGGCCCCTTCTTTGCCTTTTGGAGAATTCTTCGCTTTCCCTCAGTACTCCGGCAGTGGAAGTGGGTTCGGCTTTGGTCATGACAACGATGAT…		---	---		AT1G22490.1	---	basic helix-loop-helix (bHLH) DNA-binding superfamily protein	52.85	193	1e-47	170		gi|357436123|ref|XP_003588337.1|	Ribosomal protein S10 [Medicago truncatula]	71.16	215	5e-83	288
	280	UN00286	2120	TGGTTCTGCTGGGGCGACAGTTAGGATCTACATTGAGCAGTTYGRNCCCRRTGTTTCTAAACATGAATTAGATGCCCAAGTAGCCTTAAAGCCGTNATAYAGATNNGGCCNNATCTRTATCAAAGCTCAAGGACTTCACCGGAAGGGAGAAGCCGACAGTCATCACTTAAAGCTACAGTTTTGGCTCNATTTTTTTGTCTATTTTTTGAAGAATGCAGTATACATGCACGCAGTCTTCCGTCCATGAGCCTTTGATGATGCAGTGTTTGCGCTGTTCTTAGAATAAGCACATCTCTTGTAAAATAATGTATTAGGCGGCCAATTTGATTTCTACTGATGCTGTTGCAAAGGGGTATTCCCACGTCCAATAAATTATTATCATTAAATTTATTRGACGTG…		K01835	EC:5.4.2.2		AT5G51820.1	PGM, ATPGMP, PGM1, STF1	phosphoglucomutase	87.35	324	0	586		gi|225455657|ref|XP_002263813.1|	PREDICTED: phosphoglucomutase, chloroplastic [Vitis vinifera]	89.81	324	0	597
	281	UN00287	2119	CTTCTTTAGGCGACAGTCTATACTATGGCTTGTTGATCAGTCTATGTATTGGGGTATAATTGTATGTGTAAGCTACAACAATTTGGATATGTAATACCATTATTGTAGCTTACACATACAATTATACCCCAATACATAGACTGATCAACAAGCCATAGTATAGACTGTCGCCTAAAGAAGAGAGCCCTTGAATTGACATAGATCAACAGATACCTATAGATCGGACCGATTTGGATGGCAGTATGCATTTTAAAACCATTGAGCCAACCGTCCCTTAATTTATTGCAACTTTAACACATAACATTAATAGAAGACACCAAGCAGCTGGTGAATAGGTCCTCGATCACAGCCTTAATAAAGCTAACTTCGTTTCTGAATCCATGGCAATTGTTAATCCAT…		K01376	---		AT1G47128.1	RD21, RD21A	Granulin repeat cysteine protease family protein	65.41	425	0	572		gi|255555337|ref|XP_002518705.1|	cysteine protease, putative [Ricinus communis]	68.24	425	0	600
	282	UN00288	2118	CGCGGTGGTGGGCTTGCTGTTGCCGCCATTTCTAGGTTCATCGTCGCTCTCTATCTACTTTCTCCTTCCATCCTCTCTCCACTGCAACAATGGCGGCAATAGCAATCCCACCACCGCGGGCCTCCACAAAATCCGAGACCTTCGTCGACAACAAGCGCACAGAAGACATCCGCCACCAGAACATCGCGGCGGCGCAGGCGGTGGCGGACGCCGTCCGTACAAGTCTCGGACCCAAGGGCATGGACAAGATGATCCAGACTGGCTCTGGCGAAGTTATCATCACCAACGACGGCGCCACCATTCTCAACAAAATGGAAGTCCTTCAACCGGCGGCGAAGATGCTCGTTCAGCTTTCCAAGTCTCAGGACTCCGTCGCCGGCGATGGAACCACCACCGTCG…		K09496	---		AT3G18190.1	---	TCP-1/cpn60 chaperonin family protein	93.25	326	0	594		gi|225456051|ref|XP_002280234.1|	PREDICTED: T-complex protein 1 subunit delta [Vitis vinifera]	95.71	326	0	605
	283	UN00289	2117	CTCCCTCCTCAACCGCTACCCATGGCCTGGAAACGCAGCCACACCAAACCCCAAGAGGCTTGTTGTCAGTGCCACCCAATTGGCGGCAGATTTAGTGACCCATCTCCACGAAAACCCTTCTTCCCTTCTTTTAATGGCGGATAGTGTTGGCTATTCTGTTGCTAGCTACTACACTTCTCTGGGTCTTTTTGTGATTTCTGTTCCTGGCCTTTGGTCGCTTATCAAAAGATCTGTAAAATCTAAGGTTGTGCAGAAGACGCTTGTCGAAGCAGGGGAGAAGAAGAAGGCACCAAATCAAGTGGCAGGGGAAATCTTATCTTTTTTTACTCGCAACAATTTTGTGGTGTCTGATAGAGGCGAAACCATAACTTTTGAAGGAATGATGGTCCCAAGCAGAGG…		---	---		AT3G26710.1	CCB1	cofactor assembly of complex C	71.82	220	1e-101	312		gi|225451623|ref|XP_002276522.1|	PREDICTED: uncharacterized protein LOC100256625 [Vitis vinifera]	76.03	242	2e-117	356
	284	UN00290	2117	GTTTTTCACTCTCTGTAGTGTAGTGTACTGCCACACATACAAATACTGAACGTGCTTTTCTTACAAAATATAAATGGAAAACAAAACCGACTCATTCCATTCCTAAAACACAAGAAAAGCACGTTCAGTATTTGTATGTGTGGCAGTACACTACACTACAGAGAGTGAAAAACAAATAATTAAACTAATTGATTAAAAACAAAACCTTGAACTGATGGTGTTCCAAGCTAACTGGCACTTTACAGTTTCTAAGAACAGGCTGTATTACAAATAAAGCCCCTAATCGTTTGCACTACAAATGGAGTGAAGACGAAGATGATGATGAGATCTGAGATCACTTGGTTTTCTTATCATCTTCCTTGGCTGCTTCAATGGGCTCAGAGGGCTGACCCTCATCCT…		---	---		AT5G08500.1	---	Transmembrane CLPTM1 family protein	84.85	231	0	412		gi|224144439|ref|XP_002325290.1|	predicted protein [Populus trichocarpa]	92.86	224	0	441
	285	UN00291	2115	CACTTCCTTCTCCAAAACCACCACCTCCTCGCCGTCAATGGCGCTGCAACTCTCTCTCTCTCTCATCGGTCGTGGTCGTCGGCAACTCCGATCACTTCATCGGACTCCACTCGTAGCTCTATCGCTTCAAGACGGGTCGAATTCGGGGGATTTTCCAAGTGTAATGGCGGCGTAGTTGGAAAGGTGATCAGAGACAGAGTAGGGGAGAGATTGAAGGTGAGAAATTTTCAAGTTAGTGCGAGTTTAGAGGCGGTACTTGCTGAGCCCGAAACCCTAATTGGGAAGGTTACTGAGGTTAACAAGGACACCTTCTGGCCTATTGTTAACGCCGCCGGTGATAAGACCGTCGTCCTCGATATGTACACTCAGTGGTGTGGTCCCTGCAAAGTGATGGCTCCA…		---	---		AT5G16400.1	TRXF2, ATF2	thioredoxin F2	58.59	99	5e-37	108		gi|224060055|ref|XP_002300034.1|	predicted protein [Populus trichocarpa]	48.83	256	7e-62	223
	286	UN00292	2114	GTCCCTTGTCTTAGATCTTGCTTGTTTCTTTATTTTGTGTTTGCATGTTGCAATAACTAGCTATTGAAGCCAAACCAGGAACTTAGGTTCATTTCATAGAACTGAATTGAGCCAGGGCTGGCTTCAATAGCTAGTTATTGCAACATGCAAACACAAAATAAAGAAACAAGCAAGATCTAAGACAAGGGACACAACCAAATCATTATTTTCGCAAGGACTGACAACCCTTGAGTCGAATGGCTAGTAAAGATTTCTGACTTCGACACTGATTAACAACACCTTTTCGGGATGCAGAGGTGGCCGGTCATGTGCCAACTCTCACCGCCATCAGCATATGCATAAGGGCAAGCTGGGGTGTAAGGTTGATCCAAGATGAGGTTCCATTTAGCATTCGGATCA…		---	---		AT1G21680.1	---	DPP6 N-terminal domain-like protein	41.08	241	6e-68	166		gi|255557554|ref|XP_002519807.1|	conserved hypothetical protein [Ricinus communis]	65.12	281	0	361
	287	UN00293	2111	TGTCTGCTGTGCTGACCACTCCAGTTGCTGCCCTCATGATTATCCCGTCTGCAACATCGGTGCTGGCACTTGCTAGTGTGGTAATATTCTCTTAAATTCCAATGAATTTGTTTCTAATCTTCTCTAGTCCTTCACTGCAATCTTTATAATTGAAGCNNNNNNGCTAAYRTNNTGTGCTATTAATTGCAGTGTGAGCAAGAACAGCCTCCTGAGCGTCAAAGCACTGAAGAGATCACCTGCAAAGTTTCATCTGAATTTCCTTGCTGCGTAGAGACTTGAGACACTGTGATTAATAGTTCACAGCTTGATGACAAAGACAAGCTGTGGGAAAAAGAGATTTGCTCCATGATTAACCCAACGTGTTGGGAGACCTTCATCGACACCGGGCTTATGTCTGTA…		K01376	---		AT1G47128.1	RD21, RD21A	Granulin repeat cysteine protease family protein	66.67	432	0	587		gi|255555337|ref|XP_002518705.1|	cysteine protease, putative [Ricinus communis]	65.54	444	0	608
	288	UN00294	2110	CCACTCTCCGCCTCTCCTTCCTCATCTTCCAATGGCAAAGGTCAAGATCGGAATCAACGGATTCGGAAGGATCGGCCGTTTGGTCGCTAGGGTGATCCTTCAGAGGGACGATGTTGAGCTTGTTGCTGTCAATGACCCCTTCATCACTACTGATTACATGACATACATGTTCAAGTACGACAGTGTGCACGGACAATGGAAGCACCATGAACTCAAGGTCAAGGATGAGAAGACCCTTCTCTTCGGTGAGAGGCCAGTCACTGTCTTCGGCATCAGGAACCCAGAGGAGATCCCATGGGCTGAAGCTGGAGCTGACTTCGTTGTTGAGTCTACTGGAGTTTTCACTGACAAGGACAAGGCTGCTGCTCACTTGAAGGGTGGTGCTAAGAAGGTTGTCAT…		K00134	EC:1.2.1.12		AT1G13440.1	GAPC-2, GAPC2	glyceraldehyde-3-phosphate dehydrogenase C2	92.19	333	0	589		gi|15222848|ref|NP_172801.1|	glyceraldehyde 3-phosphate dehydrogenase [Arabidopsis thaliana]	92.19	333	0	589
	289	UN00295	2106	TCTGTTCTTCTATTCCCTTAATCCCATCCATCAAAATTCCCATCTTCCTCTTCTTGGTTACTCTCTTTTGATTTTGCTTCTTCTGATTGACAATACTGATGGGTGTGCGAGTTCGGGGTTCTCACACTTCCCACATCACAGAAATCATCATCACCAGCTTCTTTCGTCACAAGCTCTAATCACACTTTCAACTCCCTCTTTTCAAAAATTTGAGCTTTTCTTATCTGGGTCTAAGCATGTACCATGGACACTTAAAACTTGATCAGATTTGAGCTGTTTTTCATAGGGAAGACCCCTGAAATATGGCGGNCAGCGGAGTTGGGAGGGTCTTGGGTGGCGGTGTGGGAGCGGTTTTGCTGCACAACCAGAGGGTCCAGTATTCTTCTCAGCCTCTCGAAC…		---	---		AT3G01470.1	ATHB-1, ATHB1, HD-ZIP-1, HAT5, HB-1	homeobox 1	48.97	194	3e-44	160		gi|225456662|ref|XP_002271692.1|	PREDICTED: homeobox-leucine zipper protein HAT5-like [Vitis vinifera]	64.36	303	1e-104	325
	290	UN00296	2106	TTTTGTAAGAAATAATACAGCATTAAGCCATAAGCAACACATTCACTTTCCCCCNCCTGTGAGTACAATTGTGGTTTCAAAGATAGGACCTCATAGGAGGGGGAAAGTGAATGTGTTGCTTATGGCTTAATGCTGTATTATTTCTTACAAAACATGTGATTCAACTGATAATAAGAAAATAGCAATTCATATTATCAGTTGAATCACATGTTTTGTAAGAAATAATACAGCATTAAGCCATAAGCAACACATTCACTTTCCCCCTCCTATAAGGTCCTATCTTTGAAACCACAATTGTACTCACAGGCTAGCAAAATCAACTAGAGACAGCCAAAAAGACTTTCCGCCTTCTGTTTATTCGGTATTTTACTATATATTTCATGGTGCATTTTATATGGT…		K00975	EC:2.7.7.27		AT5G48300.1	ADG1, APS1	ADP glucose pyrophosphorylase 1	88.75	489	0	869		gi|224131934|ref|XP_002321214.1|	predicted protein [Populus trichocarpa]	90.64	502	0	899
	291	UN00297	2105	CTGTGCTGGATGAGCTCAAGGAAGCACAGGATGGATATTACGTTGTGGTTGGGGCATCACACCAACCCCTCTTGGGGAAGGCAAATCCACTACTACTGTTGGTCTTTGTCAAGCATTGGGAGCTTTCCTTGATAAGAAGGTTGTTACCTGTCTTCGTCAGCCATCCCAAGGACCAACTTTTGGAATAAAAGGTGGTGCAGCTGGTGGTGGATATAGTCAGGTGATTCCAATGGATGAGTTCAATCTCCATCTAACAGGGGATATACATGCTATAACCGCTGCGAACAACCTACTTGCTGCTGCTATTGACACCAGAATTTTCCATGAGGCCAGTCAATCAGATAAGGCGCTGTTTAACAGGTTGTGCCCTCCTAACAAGGAAGGTAAAAGAAGCTTCAG…		K01938	EC:6.3.4.3		AT1G50480.1	THFS	10-formyltetrahydrofolate synthetase	87.34	395	0	694		gi|225435632|ref|XP_002285654.1|	PREDICTED: formate--tetrahydrofolate ligase-like [Vitis vinifera]	90.63	395	0	703
	292	UN00298	2104	ACAAACAGGAAAACCTTATTGACCTGTTTGTTTGATAAATTTTGCAGCTTCTTTTCATTATTAGCTGCTAGTAAGAGTTCATGAAGTGTAATTTTACTGTATTTTTATCAGGTTGYTGTCTNTCTCAAATATTTGCCTTCGTTGAGGTTATGAAAAGATCTTTGAGAAAGACAACAACCTGATAAAAATACAGTAAAATTACACTTCATGAACTCTTACTAGCAGCTAATAATGAAAAGAAGCTGCAAAATTTATCAAACAAACAGGAAAACCTTATTGAACTGTACACAGCAAAAAGCAGGAACACAGGAGTTAACTGCCTCTTCCCACTCTCGAAGTCTAAAGATGAGGGAAGAGAAAGAAGAAAATGGTACGCACGGTAAAATCTAAACAAAACTA…		K03549	---		AT3G02050.1	KUP3, ATKUP3, ATKT4	K+ uptake transporter 3	73.54	257	0	402		gi|356571651|ref|XP_003553989.1|	PREDICTED: potassium transporter 4-like [Glycine max]	79.38	257	0	433
	293	UN00299	2104	GGCATGTGAGAAGCTCAGGTTTTACGAAGGAGTACATTTTCCAAGGTGGATGTCTACCTTCGTTGAGCAGAATAACATTGGCAATGGTTGCTGCATCTAGACTTTGCGTGGAGCATGTGGAGAACATTGGTGGGCATTATGGTCGAACACTAAGATGCTGGAGGAAAAGACTTCTTGAGAACCAAAGTAAAATCCGTTCACTTGGCTTTGATGAGAAATTGCCTGAGGGTGTGGGAATACTATTTTGACTACTGTGCTGCTGGATACATGGCTCGGATCATCGCAGATTACCAGATTATTCTCTCAAGACAGGGAAATTTGACTGCATTCAGATTCCCTAATGCAAGCATCTCATCCGCTYATTCTTATGGCTAGAACCCTGCGTTCGATTATGTTCCT…		K01875	EC:6.1.1.11		AT5G27470.1	---	seryl-tRNA synthetase / serine--tRNA ligase	76.19	357	0	560		gi|225450981|ref|XP_002284787.1|	PREDICTED: seryl-tRNA synthetase [Vitis vinifera]	83.33	354	0	611
	294	UN00300	2103	TAGTCATTTTTGGACATACTACTGCTTTCCCAATCCTGGTTTTAAGAGGTTAAAATAAGGTTAGATCTTTTGGATTAGTACCTCCAATAACTCTCAAAACTCGACGTTGGATAGAGTATAGCGTAATAATACAAAAGATCTAACCTTATTTTAACCTCTTAAAACCAGGATTGGGAAAGCAGTAGTATGTCCAAAAATGACTCAAAAGGAGGGTAGCCCCATGATTATTTTCTGCATTACAGGTTAATCCTGTTGATACATTCCTTTTAACATTTTCAATTAATTAAAGCTTGTTTTCCCTCCTTTTTTTGACTATAGAGGGGCTCCAATTACTGCCTAATCATTCATTGCCACATCACAGATACCTCCAAGACGTCACCTTTCAGCTTCCCGACGCCT…		K09338	---		AT2G22430.1	ATHB6, HB6	homeobox protein 6	46.94	343	8e-69	228		gi|359480491|ref|XP_003632476.1|	PREDICTED: homeobox-leucine zipper protein ATHB-6-like [Vitis vinifera]	56.73	349	1e-100	315
	295	UN00301	2102	TGGCTGCCACTTCTGACGAGGAATGACCTCGAACCAGTGTCATACAGAAATTGACCTGGGTTTATTTGGTAATAATCTCCAGGACAAGGAGAGCAGTGATCTATTATACTNTATGTGGCCTGAACTAGAAAACTTTGAGGATGTTGACAAGATTTTTAGAAGCTGCGATTCAACTTTTGGTCTAGAAATTGATAATGATGATGAATTGGGCTGGTTTTCATCTTCACAACCAGCTGAAGGATCTGAGGACACATTCAAATCAAGCTTCAACATTTCTGCCTCTGGTCCCAGAGGCATAAATAATGTAACAGAGCACCAAGAAGTCTATGGGCATAATGATGCAGGATTAGTGGTTGATGAAATCGATCRGAAGCTTACTTCAGTCAGCTGGGAAAGAGG…		---	---		AT5G64170.1	---	dentin sialophosphoprotein-related	36.21	475	2e-63	221		gi|225448311|ref|XP_002264923.1|	PREDICTED: uncharacterized protein LOC100257088 [Vitis vinifera]	46.14	492	5e-125	390
	296	UN00302	2102	GGGTGCGTGGGTCGATTTTRGGTGTGTTTCTGCATGCTATCGGCCCTCTGTAGATTTGGTTTATGGATTGGCAACGCGACTCCTGTATTTCTTCTTGCTTGATGGTGGATTTCCAAGAAAGCTAGTGAATTTTCCTTGTGCAAATCAGCAATACTGGGGTTGAAGGGTTACTTTCATTGGTTGGTATGGCCTACTGCTGCATCGCTTAGGATCGTAGTTGTAATTAGTTTGTTTGACGTTTTTTATAGAAACTCATGGCTACTAGGGTGGTAAGGAGAGATGCACAGAGACCTAGCAGAACTTCACTCAGCTGGCATCGCCAACCTTCTGTTCCTCCCTCTGGCAAAGTCTGCTCATTTTGGTTGGCTGGCAAGTGCACAAGAAACCCATGTCGTTTCC…		---	---		AT5G51980.1	---	Transducin/WD40 repeat-like superfamily protein	68.83	154	1e-115	241		gi|297796001|ref|XP_002865885.1|	hypothetical protein ARALYDRAFT_495266 [Arabidopsis lyrata subsp. lyrata]	68.18	154	6e-115	240
	297	UN00303	2102	TCATTTGAGCTTAATTTGAGCAAATGGCGAGCCTCAGACTAGAATCAAGGCTTTTGTTATGACAGGTGGAAGTCAAGCTACTTACGCGAGTTGGAGTTTACCCCCCCCTACTTRAAAAGAGTCAATGTGTACCATATAGAAGTAGATTCATGTGTTTAACGATGCAATATAACATATTCCTAGTTTGTAAATGTTGTAAACTAAGTTTTCTAGTTCATGTTTTGCATATGCTGTGAAGGTCGCTTTGTATGGCCGTATGGGTCAACCATCTAATTAGTTAGATGTCTTCTTGGTCAAAGCTAGCTATGTTTTGGGATGTAAACCCCAATACTCCGGTTGTGTGAACCCTTGAGTTGTACGTTTGATTTCCTTCCTAAGTAATGATCAATGATGCAATGT…		K14209	---		AT4G38250.1	---	Transmembrane amino acid transporter family protein	59.77	430	5e-164	479		gi|224084123|ref|XP_002307218.1|	aromatic and neutral amino acid transporter, partial [Populus trichocarpa]	65.84	401	1e-178	518
	298	UN00304	2101	GAGGGTGAGGTCTCTAGAATCGAAGGAGACGCACAGAATCGAAGTCCCAAATTCATGTAATCTTCAACAGTTGAAGGAAGCTATTACTCGCGTAGTTTCTCCCTCTTCGTCTTCTTCATTATCGGCCRTRGATGGAACCTNGCTTTTGTCRCTYAACAGGAANGACGAGCTTTGTGGGTCTTCACCTGATGAATCTCTTCAATCTATCGGCATCACTTCAGGTGATCTTATCTATTATTCTTGCGATCCCTTTGCGTTTTCTTCCCAAAACCCTAATTTATCGACTACACAGAGTAACCCYAATTACCAAAATCAACTAATCGTCGATACCCAGAAAGCCTGAATCCTCGAATTCGGTTGCATTGATTGATGCAAGTGATCAAAAATGGAGAATTGATG…		K10293	---		AT1G23780.1	---	F-box family protein	33.98	362	1e-50	183		gi|225429193|ref|XP_002276156.1|	PREDICTED: F-box protein SKIP22 [Vitis vinifera]	48.69	382	3e-102	327
	299	UN00305	2097	GCCCCGAATTTGTTGTTGGCTTCTCTCTCTCTCTCTCTTCTCCCCAATTAATTCTTATTCAACATNTNTNCARGCTTGCACTTCAATAGTCAGTTACAGTTGTCCTTCTGAGTGTTACTTTGAAGCATGCCATCAAAATCTGTTGTGGCAAACCAGTCAGGCACCAGTCCCNTTAGTATTCCACCATCGACAATCTGTTCTGAACAATGGTGGCGAGCTGCTGGATACGATCCCATTCAAGGGGAGAATGCGCATAAACATCCATCACTTGATCATCCAGTGGAGATGGCAGCATCCAAAGATGATCACTCGCTATCAAATGCTGGGGATGATGATGAGGAGACCAGCAAGGACTCTGAAACCACTGGTTCTACTTCTACACATCAAGATGGTAGTTCT…		K08064	---		AT5G12840.4	HAP2A, ATHAP2A, NF-YA1	nuclear factor Y, subunit A1	45.67	208	4e-44	159		gi|359478376|ref|XP_002282778.2|	PREDICTED: nuclear transcription factor Y subunit A-1 [Vitis vinifera]	52.3	239	2e-62	215
	300	UN00306	2097	GTGGGGTTGCTCAATTTTGCTGCTCCTTTCCCATTCACCTACTGGTGCAACGCACAACAGAATTTCTGCTCTCTCTCTCTAAAAAGTTCCAAGCTTTCTGATGCTGTGGGAAACTTAGAATCAGAGATATGGATCTGAGGAGAGTGAGCTTGTTTGTCTCTCTGTTGGCTCTCGTTGTGAGTGCTAGGGGTGGAGACATAGTCCATGAATGATGATCGAGCTCCCAAGAAGCCTGGCTGTGAGAACGATTTCATCTTGGGTGAAAGTGCAAACATGGGTTGATGGAAGAGAGGATGCAGAATTTGTTGGGGTTGTGCAAGATTTGGTACCACCATTTGTCTCAAAAGGAGAAAAAATGGCAAATTACTCTCGTCTTCACTGTTTCTGATCCTCAGGACT…		---	---		AT1G63690.1	ATSPPL2, SPPL2	SIGNAL PEPTIDE PEPTIDASE-LIKE 2	72.95	499	0	711		gi|224071926|ref|XP_002303595.1|	predicted protein [Populus trichocarpa]	75.79	508	0	738
	301	UN00307	2097	CGGGGAGTGTTCCTGGGCGGGGGCGTTATGAGGTCGACGTTAATGGCTCTGCCTGCCTGCCCATAATTATAGTTGTGAGTCAATTGGATAGGTCCACGGCCATAGTAGGTTTTACCAGCAGGGCAAGGCCAATCAGGAGAATCACAATATGCTGGTGGATTCCCCTGTTCTCTATTGAAGCAGTATCCCCAAGCATATGGCCCATCTGGTGCACTTGCCCATCCTCCAGTGGTCTCATGGGATGTTTGGGCAAAGAAAGCAGCAAGCTCCCTCTTTCGGGTAGTGACATCCCCAGTAGTTCCAAACCCATTGAAGGAACGGGCAGCAGCAATGAAAGCATTGTAGGTGTAGAACCCGTGAGCCCGGGCAGGCTACTCTCATCACGATGTTTTAGCATTT…		---	---		AT4G21320.1	HSA32	Aldolase-type TIM barrel family protein	72.56	164	5e-115	256		gi|30685384|ref|NP_567623.2|	Aldolase-type TIM barrel family protein [Arabidopsis thaliana]	72.56	164	6e-114	256
	302	UN00308	2095	GACCCTCGTAANNCTGGCCTCCATAATCTTACTCCTAATACTCTACAACCTCTTCCAAAGCCTAAGGTACAAGATCCCCCCCGGTCCGAAGCCCTCGGCCGGTCGTAGGAAACCTCTATGACATCAAGCCGGTCCGGTTCAGGTGCTTCTACGAGTGGGCCCAGCAGTACGGCCCCATCCTCTCGTTCCGGCTCGGGTCCAAGCTGAACGTCGTCGTTTCGAACGCCGAGCTGGCGAAACAGGTGCTCAAGGAGCATGATCAGAACTTGGCTGACAGGCACAGGAGTAGATCCTCGGCGAGGTTCAGTAAAAATGGCAAGGATCTCATTTGGGCCGATTATGGGCCTCACTATGTCAAGGTTCGGAAGGCGTGTACCCTGGAGTTGTTCACCCAAAAGC…		K09754	EC:1.14.13.36		AT2G40890.1	CYP98A3	cytochrome P450, family 98, subfamily A, polypeptide 3	69.26	475	0	671		gi|255570490|ref|XP_002526203.1|	cytochrome P450, putative [Ricinus communis]	71.58	475	0	691
	303	UN00309	2092	GGGTGGGCAAGAAAAATGGGATACTAGTGTATAGGAGCTGAGGGTAGAAGAGGTCGCAAGGGGGAGTTACTGAATAAAGATTTGAGTTGAGGAAGGTATAAATCATGTATCATCAATTAGCCAATCGAATCCACCGGGGGCGATTCCCCCACAGATACTGGAGATTATGTTGTGACTTTGGATCAAGTTCCTCGATGGATTGATGCTGAGTATCGGTGGACTTTGGAGCCTGATAGTGAAGACTCCATTTACCCCAATTCTCATTTTCCAGACCCACTTACACCYGCTTCTACTTCAGAGAGCGGAAGCAATGGRTNGGTGTCTAGATTCCCTGTTGATCACGAAATAAACTCGAAGGTCTACCTGTGGAGGGGATACCCTTGGAATCTCAAAGTAGAT…		---	---		AT1G69340.1	---	appr-1-p processing enzyme family protein	80.65	553	0	867		gi|225423545|ref|XP_002272103.1|	PREDICTED: protein GDAP2 homolog [Vitis vinifera]	85.35	553	0	925
	304	UN00310	2085	TATTAATTAACAACAACAAAATGAACAAAAGTAATACCTAGTGTGGGTAAAAGACTCCTACGGCGGTGAATGTATTTCATGTGTAATAGTTCTTGATTTTTGATGTTGCAAAGTCGTCACGATGCCACGAAATAAAATTTAATAGTTGCCATTAATTTTTATTTCGTGGCACCGTGACGACTTTGCAACATCAAAAATCAAGAACTATTACACATGAAATACATTCACCGCCGTAGGAGTCTTTTACCCACACTAGGTATTAATTAACAACAACAAAATGAACAAAAGTAATAAAATTATCACACAAAGTTAACGTAGTTAATCACCACCTAATCAACAAATTGGAATAGGAGCGCCATTCCACTCCTTAAGACACTCAAGGAGAGGATCAATAATCTT…		K10775	EC:4.3.1.24		AT2G37040.1	PAL1, ATPAL1	PHE ammonia lyase 1	75.71	354	6e-170	504		gi|255556976|ref|XP_002519521.1|	Phenylalanine ammonia-lyase, putative [Ricinus communis]	76.55	354	2e-172	513
	305	UN00311	2084	AATGGCCGAGGGCCTAGCTAGACTTCATTGTATAATTATATGTTACAAAGCAATTCAATGATTAAAGACTTTCTTATAGATAGAATGTGAAGCCACAATATAACATTATAGTACTTGCATGCAAAGGGTTTTATCGAAAACACACCATTACGTACTTCAAGATATGCAAGAAGTTCAGACGTACTCGACGTAAATTCACCATATATTACAACACCGTAGCATATATATACAAGTTCCAAGTTCACTGTTCCATTCTAAATTACAACATAACGAGATAACTACTTTGATTGCATTGCATAATTACTATGATCTTCCTATTACCAATTACCCAAACGTAACGAAAAGGAAATTCAACAAAAATAGTGAAAAAAACGACCTCAACAATCCCTAACTGCCTAT…		---	---		AT2G35940.3	BLH1	BEL1-like homeodomain 1	82.95	176	2e-77	261		gi|224088098|ref|XP_002308323.1|	predicted protein [Populus trichocarpa]	81.14	175	3e-79	265
	306	UN00312	2083	GGGGGAGAGATTTAGGAATCATGTTAGANCAATTGTTGATATTCACTAGAGGGGGTTTAATCCTCTGNACTTGTAAAGAGGTCAGACAACGCCTTGAGAGGCTCACCGATCGACACTTTGATCCGATCGTGCCTTTTGGAGGAGCGATCGGGTTTGGCTTCTTACACTTATGATGCTCCAGGAGCATCTTACACCCTCAAGTGGACCTTCCACAACGAGCTTGGCTTGGTTTTTGTTGCTGTGTATCAGCGGATTCTGCATCTGTTGTATGTGGATGATTTGCTCAACATGGTTAAGCGTGAGTTCTCGGCAGTTTATGATCCTTGTAGGACGGATTATAGCGATTTTGATGACATATATAGGCAGCTTAGGTTGGAGGCTGAAGCTAGAGCTAAGGAA…		K13431	---		AT4G30600.1	---	signal recognition particle receptor alpha subunit family protein	74.6	618	0	749		gi|225445848|ref|XP_002278056.1|	PREDICTED: signal recognition particle receptor subunit alpha [Vitis vinifera]	79.77	603	0	810
	307	UN00313	2082	CTGATTGGTGACTCNGCGGTGGGCAAGTCTCAGATTCTGGCTCGGTTTGCCCGGGATGAGTTCAGCTTGGATTCTAAAGCCACCATTGGAGTTGAGTTTCAGACTCGAACTTTGGTGATTGAGCACAAAAGTGTCAAGGCCCAGATCTGGGATACCGCTGGGCAAGAACGGTATAGGGCTGTTACAAGTGCATATTATAGGGGTGCTGTTGGTGCATTATTGGTTTATGACATAACAAAACGCCAAACCTTTGATACACATTCCACGATGGTCTNGCTTCTTCTTGATGAGCAGCATAGGGGTAGGCAGTTGGTGGTTGAATCAAGCTGCTGTTTTGAGTAGCCTGGTCAGTAGTATTTGGATATCCAGCAGGCCTGGGCAGAGTTGATGAGCCCCTCA…		K07095	---		AT3G47810.3	MAG1	Calcineurin-like metallo-phosphoesterase superfamily protein	90.66	182	2e-117	350		gi|224116708|ref|XP_002331858.1|	predicted protein [Populus trichocarpa]	95.68	185	3e-125	372
	308	UN00314	2082	CTCCCCTCAGCTGCTACAGCCAGTTGTTGGCAGCATTGCAAGTATGCAGTCAACTATGCTTCCAGTTAAGTCTTCCACACTAATTCCGGACTCTATCAATGCGATGCCTGCTAAGGCTCCTAATCAAGCTGTACCACCTGTGTCTCTGAGTTCTACGTTGCCATTGGCATCTCCTGCTTTGCCTAATGTCTTGGATAAGAACACTGTTGCCTCCTTAGTCCCAAGTCAGGCGAAACCCATATCTGGTCCTTCAATGCCCTTAAGCAGTGTATCTGAACCTTTGTCAATGGTTGGGATTATATCCAGCTCGCCTGCTCTGGTGACTCCAGGTCAATTTTTACAGCCTGGACTCACTACCTCGCATGCTCCACAAATAGCACAGAAGGATGTTGAAGTAGT…		---	---		AT1G26110.1	DCP5	decapping 5	62.5	136	5e-38	145		gi|255566811|ref|XP_002524389.1|	protein binding protein, putative [Ricinus communis]	59.71	139	2e-46	156
	309	UN00315	2080	CTGAAATTGAAACAGTTTCTTCCAGCTGATTCTTGGCTTGCTCTGCTCTTGCTCCTCCTCATACAAATCGCCGATGGCCGGAAACCTGAAATGCGTGGTGGTCGCCGTCGATGGCAGCGATGAGAGCATGAGCGCTTTGCAGTGGGCTCTCGACAACGTCGACCGTCCAATCGCCGGAGGAAGGTGGCTCCTTCGTCGTCCTCCACGTCCAACCTCCGCCGTCCCTCGCCGCCGGTATCAACCCCGGCACCATTCCCTTCGGCGGTCCCAGTTTGGAGGTGCCTGCTTTTGCGTCGGCGATTGAAGCTCATCAGCAACGTATCACTGAGGCAATTCTCAATCGCGCCTTAGAAATTGCTGCCGAGAAGAACGTTAATGTAAAAACACATGTTGTTTCTG…		---	---		AT1G09740.1	---	Adenine nucleotide alpha hydrolases-like superfamily protein	70.67	150	1e-66	217		gi|225459113|ref|XP_002285692.1|	PREDICTED: universal stress protein A-like protein [Vitis vinifera]	69.93	153	2e-66	219
	310	UN00316	2080	TTAAAGGCAAGAAAACACCAACAATTTATGAACAGGATGTGAAGATGAGTACACCTAAGAGGCAGAAAATCTCAAAAACTGTACGAAGATACAATTACATACAGGTCTAGTGCTCCAGCAAGGCCAAAGGATAAACAGAATTGGGATGATCTGTTCTGGGTCCAGCAAGGGAGCAATATGCCATGATTTGGGTCGGAAGATCAGCCCTTATAGGTTGGCCTCCATTAGAGACATTGACTTCATATTGGTCCCTCGGAATAAGCTCAACGTTCCAGAATGGCCGAGCCATTTCTAGGAGATGATAGATGCCCATCTCCGATGTTTTGTATCCTTGGACCCACATGTACCGGAGAGAAGTGAGCCGCATTGCAGCAACTGCCAACGCATGCTCTGAGAAAC…		K13463	---		AT2G39940.1	COI1	RNI-like superfamily protein	60.14	414	0	501		gi|359486723|ref|XP_002276145.2|	PREDICTED: coronatine-insensitive protein 1-like [Vitis vinifera]	54.5	578	0	597
	311	UN00317	2078	GTCTTCCCTGTACTGCTTTTMCTGYWTCYSTGTTCACAGWTCTGAGAGTATCTCCATCTCCGCCATGGTTACCATCAAGTGCGTCAAGGCCAGGCAGATCTTCGACAGTCGTGGCAACCCAACCGTTGAGGCTGATGTTCATCTAGATGATGGATCATTCGCTAGAGCTGCTGTCCCTAGTGGCGCTTCCACTGGTGTGTACGAAGCACTTGAGCTGAGAGATGGAGGTTCAGACTACATGGGAAAAGGTGTTCTTAAGGCTGTTAAGAATGTGAACGAGATTATTGGCCCTGCATTGATTGGCAAGGACCCAACTCAACAGACTGCCATTGACAACTTCATGGTTCAAGAGCTTGATGGAACCCAAAACGAGTGGGGTTGGTGCAAGCAAAAGTTGGG…		K01689	EC:4.2.1.11		AT2G36530.1	LOS2, ENO2	Enolase	88.74	444	0	790		gi|224136806|ref|XP_002322420.1|	predicted protein [Populus trichocarpa]	91.01	445	0	806
	312	UN00318	2077	GTTTTTTAAAGAAGAGATCTGTTTGAGCTACATCAAAAAATAGTACNAAGAAAATAACCCTTCTGCAAAGCTTCTTCATTTCAGGCAAACTCTCCCTTAAAAAAACAGGGAACCCCTCTTTAGTCAAGGTGCCTAAAGCATGGTGGCAACAACTTACTATCAAAATAAGAAAAGTGAAACAGGATCTCCAGCTTTCAGTCCAGAATGGTTCTCTTGGTTACAAAACAAGAGCAAGGGCTTTATTGACCTAAATTCAGATGAACAAGGTAACCCACACTCACATGGCATAGCCCTTCAAGTCAAAAATCCGAAAAATAATACTAATAATGGCTTGCTTAATTGTCAACGATTTCAATAAGAGTTGGCTCATAGTCGCTAGGGGCCTCAAAACCATGAAGA…		K15633	EC:5.4.2.12		AT3G08590.2	---	Phosphoglycerate mutase, 2,3-bisphosphoglycerate-independent	86.58	559	0	979		gi|255557893|ref|XP_002519975.1|	2,3-bisphosphoglycerate-independent phosphoglycerate mutase [Ricinus communis]	89.46	560	0	1026
	313	UN00319	2076	TGTAATGTAATCAGACATGTTATATTACAGAAAACCAAATACTACAAAGTATTACAAGACCAAGATCAAGACCACAACCACGAAATGATAACACAACACTCTAATGATAACATGTCTGAAAACCAAATACTTCACCATCCATGTTCTCAACATAAGAAGACAAAAATGAACCATGTATATTTTCCCAGATGGCAAGATACCGTTCTTAATCAGCAAATCCTTCGTGTTCAGCCTGCCAAGACAGGGAAAATTTTACTTTTGGTGGGGCGAAATTCATCCAACGTGAGCACCCCAAGCTGTCAACCTCTGCTTCTTGAAGTAAAACATCATTTACATTTTGTTCCAGTAATTCACTATCGTTAGTTTTGATCAACTTGTGTGACAGCAATGTATTGGGCT…		---	---		AT5G57660.1	ATCOL5, COL5	CONSTANS-like 5	46.86	350	5e-71	235		gi|225446176|ref|XP_002277953.1|	PREDICTED: zinc finger protein CONSTANS-LIKE 5-like [Vitis vinifera]	48.56	383	2e-81	266
	314	UN00320	2076	TGGCACAGGTCTCACAAGCCACCTTGGTCATGGTCTTTGGTGAGATCACCACTAAGGCTAATGTAGACTACGAAAAGATTGTCCGTGACACTTGCCGGAGGATTGGATTTACATCTGCTGAAGKGGGTCTTGATGCTGACAATTGCAAGGTCTTGGTAAACATTGAGCAGCAGAGCCCTGACATTGCTCAGGGTGTACATGGTAACCTCACCAAGCGCCCAGAGGAAATCGGTGCCGGTGATCAGGGTCACATGTTCGGCTATGCCACTGATGAGACTCCTGAGTTGATGCCCCTTAGCCATGTCCTTGCCACCAAGCTTGGTGCCCGCCTCACTGAAGTCCGCAAGAATGGCACCTGCCCATGGTTGAGACCAGATGGCAAGACCCAAGTGACCGTTG…		---	---		AT4G01850.2	SAM-2, MAT2, SAM2, AtSAM2	S-adenosylmethionine synthetase 2	88.73	346	0	607		gi|224130888|ref|XP_002320949.1|	s-adenosylmethionine synthetase 4 [Populus trichocarpa]	92.46	345	0	631
	315	UN00321	2074	GACAAGGCTTTTGTGTACCGCTGAAGTGACACCAATGAACAAAGCTACCGTGCATCAATGTTGGGAAGCCAAGACGGCCAACTTATTTCCCACTGGAGCTTTGTTCATTGGTGTCACTTCAGCGGTACACAAAAGCCTTGTCCACACTTCAGCGATCATCACTGGTGGAGAAATCTAGACAGAAGCCCCAAGAAAGGATGAGCGTGCTGTCACATGCGCTAAAGGTCAGTAATTATGATGCTGAGCCGATGCTTCGTTCCTGTGGCATCTCAATTAGTAAACTCCTTCACTCAAATTGATGCCCGTGTTCTTCCAGCTCCCAAGTTGAAGGTTGGAAATGGAGATGATTTCTTTCCTCGCAATGGGAGATGGAATTTCAATAACAAGAAACTTGTGGAG…		K11593	---		AT2G27040.2	2004-08-01	Argonaute family protein	74	477	0	736		gi|255573685|ref|XP_002527764.1|	eukaryotic translation initiation factor 2c, putative [Ricinus communis]	85.71	476	0	839
	316	UN00322	2074	CCATCCCCTCAAAAGGGAGAAGACCAAAAATTCAACAAAATGGATGCATTATTTTACAACAGCAGAAGATCCAAGTAGGACACCATAAGCTGGAATGCACGGGAGCAAATCATACATGTCAAACCAGAAGACAGGTAAAAGATGGAAGCATGATCAACATGGAAGGAGAAGCTAATGTACTCTTTAACATTGCTATCGAAAACTTGGAACTCAGGGACAAAGAAGCCGTTGAACTTGCTGCTAAATGAGTAAGCTAAAGAAATTTTATATCACGACTCTCCTAATCAGCCATTTTGTTCAAACGATGGATGGTGCTCCTTGCAACCCTGTTACCAGGATCAAGTTTCATCACAGTTCTCAGGTCTTCAGCTCCCAGTTTATATTTCTCCATGCTCTCAT…		---	---		AT3G16760.1	---	Tetratricopeptide repeat (TPR)-like superfamily protein	86.84	76	6e-58	138		gi|359477170|ref|XP_002272460.2|	PREDICTED: uncharacterized protein LOC100255130 [Vitis vinifera]	88.46	78	7e-67	142
	317	UN00323	2073	CAAGACCAAAAGANNNNTNTTGGTCTTGGATTATTCTCAATTTTTGAAACCATAACATTAGGTGGACAGCATTAATATGTTTCATTCTTGTGTGATTCTTTGTCTTCAATAGCCCATCTGAAGTTTTTGTATCATCTAACTGTACTGATCATTATGCTGCACCTCATTTGCATGCCATTTACAAGACTGAGAACAGGTTTCTGCTAATCTCCACAGAATGTGGTTACATTCGACTAATTACAAACCATAGTCAATGATTCTATTTGAGCACATCAAACTTTACCATTATTTTTGGCAAATTCGACCTCCCCTATCCTCGGCACATCAGTCGAGACCTTTGATGGCCAACTTGCATTAGATTCCTCCTCTTCTTTTTTGCTTTGCTTTACCTGCTCTACC…		---	---		AT1G68570.1	---	Major facilitator superfamily protein	59.27	356	0	430		gi|255552447|ref|XP_002517267.1|	nitrate transporter, putative [Ricinus communis]	71.68	392	0	548
	318	UN00324	2073	GCCTCCGACGTCGTTCAACCACCTGCCCTCGTCTCCCACCATGGCTCTCTCGATCTCCAAGATGAGCATGATGCAAAGGAGGAGGTGTTGAGGCAATTTGACATGAACATGGCATACGGACCATGCATTGGCATGAGCCGCCTTGAACGTTGGAACCGTGCTTATAAATTGGGACTTAACCCTCCTAAAGAGGTTGAAGACCTTTTGAAAGCAGACAAGGTTAACTCTGAATGCTTATGGGANGGGCGGGTTTAGATTTATTAGATATGTTATGCTATCTCACGGCAACATTTTCGTTGGCTTTAGAGANNAAGGNNRANTYNNCCTTCCTCTCCAGCGGCAGTGCCTGGATCAGCTGCCTATCACACTTCTCAGTGATATTTGGTTGTGGTTGTGGTT…		K03505	---		AT1G09815.1	POLD4	polymerase delta 4	63.86	83	3e-32	121		gi|255546953|ref|XP_002514534.1|	s-adenosylmethionine decarboxylase, putative [Ricinus communis]	63.72	113	1e-36	144
	319	UN00325	2072	TAACATTGCAAATGCGTAATGAACATAATTCTGGCGATTCAATCAGGGTTATTGTTTGATGTTTCTGAGTCATGGTTATAAGGGGAAAAACCCTGATTGAATCCTCATTATATGTGAAGTCTGTTTGAGTGCTTGCATTAATAGTAACATTGCAAATGCGTAATGAACATAATTCTGGCGATTCAATCAGGGTTTTTCCCCTTATAACCATGACTCAGAAACATCAAACAATAACCCATGACGCGACATCACCATGAAAGCCATACTTTCCTTGCCTAGCCGATGACCGCGGAGCAACACTAATCGCATGTGAGGAGACAGTAGAACAAATAGTTGGCTCTCACTCAGACGATCAGTTGGAGTACAGAATAGAAGGCCAAATGACACTCCACAGAGAGA…		---	---		AT5G58430.1	ATEXO70B1, EXO70B1	exocyst subunit exo70 family protein B1	69.95	436	0	636		gi|225434439|ref|XP_002272867.1|	PREDICTED: uncharacterized protein LOC100255378 [Vitis vinifera]	71.98	439	0	644
	320	UN00326	2072	ACCGCCTTCTCTCTGATATTTGCTGTCATTTTGTCTCTCCCTCCTCTCTCTCTACAGGTCGGTTGGAGTTTGAGGGGTATTTGAGCATTTGTTTGATCCGAGGGAGAGAATGGCAGGGGTACAAATAGTAGTCTGAGGAAATATCTGGGTTCCATCGAAGGATACYACCACAATCAACTTGGCTAAAGTTAATAGTGGTTTCAAGGAGTTGGATATTGCAATTGTTAAGGCAACAAATCATGTTGAGCGACCAGCAAAAGAGAAACACATAAGAGCACTATTTGCCGCAATTTCTGCAGCAAGACCCCGAGCTGACATTGGCATACTGTATACATGCTCTTGCGAAGCGCTTGTCAAAGACCCACAATTGGGCGGTTGCTTTGAAAACATTAATTGTTA…		---	---		AT5G35200.1	---	ENTH/ANTH/VHS superfamily protein	68.44	263	2e-113	302		gi|224087080|ref|XP_002308057.1|	predicted protein [Populus trichocarpa]	69.17	266	6e-121	310
	321	UN00327	2068	GGGGGAGTGCAGAGATTGATTTGTGCTGGAAAACAACACAAGGCAAGGGAACCGTACTGGACAAGATCCTTCAGTCGTGGCATTGGGGTTACTGTGCCAAAAGTGAGGACCCGGGATAAACCCACAATTAAGGTTTTTCACCTCTAATCTTGGTGGGTATTAGGGGTTTGAGCCATTTCTGAGATTTTTATCTTCAATTTTGGAGAAATAAAAGGGAGCAGCTATGACTAGGATTCTGGTTCAGCGTGGTTCTGGGAGCTCATCATCTAATCAGAACCGCTCTTCGGTGCCCAGCTCGTCTAATGCGCCTACTCAGCCTGAGACTGTCCCTGTTCAGGTTAATTCAGCTGTAAAGAGTGAGGGCCCTTCTGATGAAGGAAATGATCAGGTTATCGTTAG…		K12655	EC:3.1.2.15		AT2G27350.6	---	OTU-like cysteine protease family protein	77.1	214	4e-112	233		gi|255565701|ref|XP_002523840.1|	expressed protein, putative [Ricinus communis]	59.22	282	5e-136	262
	322	UN00328	2067	CAAGCAACATCAACTATTATAAGAAGCGTTCCCATCACAACCAACCAGAAGAAAATCAGATTACAATGGAAACTTCATTTTGGTACATGCCCAGATGACGGAAGACGATACTTACACACGCTGCGAATCGAATTTGAATAACAAAAATGTACCAAACTAGAAGCTCGACAAAGAAACAAAAGTTAGAGCTACTATATACACATTCCCAACAGAATTATTGACCTCATGATTCACAACTATTATATACAAAGTTTAATGGAGGAAAACCGCCACAATGACATCATAGTATCAACAAAAGTTTTAGCAGAGAAACATAAGAACTCATTACACCTCATTTCTCTACAGAACCTCGCGAATATTAATATAATTAAACCATGCCTCGAGAATAAACGATATGGC…		---	---		AT5G54730.1	ATATG18F, ATG18F, G18F	homolog of yeast autophagy 18 (ATG18) F	30.27	489	2e-44	170		gi|225461122|ref|XP_002279886.1|	PREDICTED: uncharacterized protein LOC100265881 [Vitis vinifera]	43.14	605	5e-116	373
	323	UN00329	2067	AAACTTGCCATTCATAGGCTTTAGATCACAAGGCTCTTAGCTTGGCAGGACTCAGATTAGAGCTTAACATATTAAGCTCTTAGCAAAGTCGACAACTTCAGTTAGGCTTTCAAGGAAAGCNTNNYRATCCCCTCAGAARAAATCCCACTGCTCTTTCATAGTATTTCTAGGACCNCTCAGCGTCTGAAGGGAAGCCTGGGCCAAGTCACAGTCCCAAGTCTACATGGCAAAGAGACCGAAGAGTTCCATGAGATTTATTTTGACAACAGAAAGCAGGAAAAAACAATGATATTCTCTACAAACTGATGTACATGAAATCCAATGCCAACGTGGATGCTCAAATCTTTGCAACCAGCAAAGAATATACATACCAAAATACCAGAAATATTGGCGCCAACG…		---	---		AT4G32760.1	---	ENTH/VHS/GAT family protein	71.72	99	3e-96	148		gi|359476366|ref|XP_003631826.1|	PREDICTED: uncharacterized protein LOC100249280 isoform 2 [Vitis vinifera]	50.41	246	1e-123	174
	324	UN00330	2063	TAATGAAACTGCTAACAGCTCTCTGTGTTCCTTACGTCCTAGCACGAGGAGTATTTCCAGTGTTTGGATACCCCTTGCTGGTTAATTCAGCTGTGTACCGGTTTGCATGGCTGGGGTGCCTGGGCATGAACTGTTTGTACTTCTGTGCAAAGAGGTTCCATGTCTGGTTCACCAACTTGCACAATTCCATCCGCGATGACCGCTACTTGATTGGCAGGAGGCTCCATAACTTTGGGGAAGTTACTGCCGAAAGAACTGTGGAAGAAACTCGAAGTTCAAGTTTGCAGAGGGACATTGGAATTAGACATGAAGTTGATGATGTGGGGTTGAGAATTAGGCGAGGAAACCGCCTTGAGGCCTAGGATGTTTGTTTAAGAGATGCGGTTGGGGACCGGGTCA…		K10661	EC:6.3.2.19		AT4G34100.1	---	RING/U-box superfamily protein	72.78	338	1e-163	499		gi|359475354|ref|XP_002282447.2|	PREDICTED: E3 ubiquitin-protein ligase MARCH6 [Vitis vinifera]	77.39	345	1e-172	528
	325	UN00331	2062	GTACCGAGCATGAATTAACCCGTACATATTGACAAGCAAAGGAATGGCTGCAATGCTTGAGAAATACAAAAATTATGACTTTGGGAGGTGTCCTAGGGTTTATTGCTGTGGACAGCCTTGCCTTCCAGTTGGCCAATCTGATATTCCTCGCTCAAGCACAGTAAAAATCTACTGTCCGAAATGCGAAGATATTTACTATCCCCGGTCCAAATACCAAGACATTGATGGAGCTTATTTTGGAACAACATTTCCTCATCTCTTCCTAATGACATACCCACACCTTAAGCCCCAGAAGCCAAATCAGAGCTACACAGAGGGTTTTTGGTTTCAAGATCCACAAGCCATGATCATATGTGAAGATTTGCTGGCTGGAGCACCAACACCCAACCCATGGTCTCT…		K03115	---		AT2G44680.1	CKB4	casein kinase II beta subunit 4	75	276	2e-135	399		gi|225453309|ref|XP_002269020.1|	PREDICTED: putative casein kinase II subunit beta-4 isoform 1 [Vitis vinifera]	86.67	270	1e-151	444
	326	UN00332	2061	AGGGGCTCAGGCGGAGTGCGGTTCATGAAGAAGTTTCATGACTTCTGCAGTGTACATGTAGGATTCTGGAGTCCTGGGGGGTTTGCCTTGCCCAATTGGCATTGRRATTGGCTGCCAACAACTCAGTATCGGTTAAATTAATATTCTCTRCAGGAAAACAAAATGGCAATCGAGCCAGNTAACATAAATGAGTTCCAAGAATTGGCTCGTCAGGCCCTTCCCAAAATGTACTATGACTTCTTTGCCGGTGCAGCTGAGGATGAGCATACTTTAAGAGAAAACATCAAAGCATTCTCCCAGATCATTATCCGCCCAAGAGTCCTTGTTGACGTGAGCCGAATTGATATGTCGATTAGTGTCCTGGGCCATCTTATCTCAGCACCAATTCTTATTGCGCCA…		---	---		AT3G14130.1	---	Aldolase-type TIM barrel family protein	74.66	221	4e-133	315		gi|255576595|ref|XP_002529188.1|	(S)-2-hydroxy-acid oxidase, putative [Ricinus communis]	77.38	221	1e-137	323
	327	UN00334	2060	CCCCGCTGTTTAAATCCCGAAGAAAATGCATGATTTTTGCATCTGGGTTCGAGTTGTTTGACCCAATCAAGGATCTTTTTCTGGGTGTGGGAGTTGGGCTTCCTTGTACGAGTGATGGAGTGTGGAGACATTATTTACAGGAGTACTTTGCCTAAATCTAATGGGCTCACATTAACTGTTCCTGGGGCGATGTTGGCACTGGGTGCAATTTCTTACCTTTGGGCCACACCTGGTGTGGCTCCTGGGTTCTTTGATATGTTTGTGCTTGCTTTTATTGAGAGGATCTTCAGACCAACTTTCAAGAAGGATGAGATTGTGTTGGGGAAGAAGTTGGGTGAAGGAGCTTTTGGAGCAGTRTATAAAGTGTCAGTRNCTAACTCCAAGAAGTCCTCAGTCAAG…		---	---		AT1G68830.1	STN7	STT7 homolog STN7	68.68	463	0	551		gi|255566845|ref|XP_002524406.1|	serine/threonine protein kinase, putative [Ricinus communis]	72.1	448	0	565
	328	UN00335	2060	CCCTTTGCTCTTCTCTGGGGGTTTTGGCCGGGCCCTGTCAATGGCGTCTCATCGCGTGCTCTCTGTATCCCGTGCTTTCTTCATCTCTACCGGGAAACAAACCCTGACCTCTTTCCTCCTCCCCCGCTCCTTTACCACATCCTCCACTGCCGCCAAAGCTCCCTCTCTTTCTCTCTCCTCATTCTCTCTCCTCAACCTCCGCTCCCTCGCCTCCATCGGATTCGTCCGCATCTCTCCGGCGGTCGGCGGTTTTCGAACGTTCGCGACTAGACAATCTCAGGCGTCTCTGAGCGATAATAGTCCAAACTGGTCCAATCGGCCACCGAAGGAGACAATTCTTCTTGATGGTTGTGACTTCGAGCATTGGCTCGTCGTCACAGAGCCTCCCGCGGAAAACGC…		---	---		AT3G15000.1	---	cobalt ion binding	83.97	156	3e-89	284		gi|255566565|ref|XP_002524267.1|	DAG protein, chloroplast precursor, putative [Ricinus communis]	86.16	159	4e-91	291
	329	UN00336	2060	ACAGAGTTTGAAAAAATCCAAATATAAACGATCTTACCCTATAAACACTTGCGCAAGCATAACCTAAGTCAGATTGAAATACATAACAATGTGAAGGCCACATATTAAGTACCAACAAGCTTTTATCACACTAATAATTCATCATAGATATCACTACAAGAGTGGTTTTTAAAAAAACTGTCCAATGAAAAATTAGCTGGATTTTTTTGTTTTATTTCATAATGAGCTACAGAAAGTGACCACAGTCAACAAGAATTTTATTACTACTGTCTCAGCTAGTAACGAATCCGACATGCCAACTGAAGGGAGCTTTGAAGATGGAAGCATAGGTTTTTCTTCCCCAGGCTCAACAACTGAAACTCCAGGAACAAATTCTGACAACATACAATGGAGGTTTCA…		---	---		AT3G54650.1	FBL17	RNI-like superfamily protein	62.14	457	4e-161	476		gi|255559927|ref|XP_002520982.1|	F-box/leucine rich repeat protein, putative [Ricinus communis]	65.83	556	0	597
	330	UN00337	2058	CTGGCCGACTACAACATCCAGAAAGAATCTACCCTTCACCTTGTCCTCCGTCTCAGAGGGGGCATGCAAATCTTCGTCAAGACTCTTACTGGCAAGACAATCACCCTCGAGGTCGAGAGTTCAGACACTATTGACAACGTCAAGGCCAAGATTCAAGACAAGGAAGGTATTCCCCAGACCAGCAACGTTTGATCTTCGCTGGGAAACAGCTTGAGGATGGGCGTACTCTCGCCGACTACAACATTCAAAAGGAGTCCACCCTCCACTTGGTCCTCCGTCTTCGTGGTGGCATGCAGATCTTCGTTAAGACGCTCACCGGCAAGACCATCACTCTCGAGGTCGAGAGTTCTGACACCATCGACAATGTCAAGGCCAAGATCCAAGACAAGGAGGGAATCC…		K08770	---		AT4G05320.4	UBQ10	polyubiquitin 10	100	457	0	882		gi|225461088|ref|XP_002282119.1|	PREDICTED: polyubiquitin-A-like [Vitis vinifera]	100	496	0	959
	331	UN00338	2058	TGCGCAAGTATGGAATTGAGAATATCAACAACCATTTCATGAGTTTTAACACAATTTGCGATGCTACTCAGGAACGGCAAGATGCTATGTATAAGTTGGTGAATGAAGAGCCAGATCTTATGTTGGTTGGTTGGAGGTTGGAACTCGAGCAATACCTCTCACTTGCAAGAGATAGCAGAGGATCGCGGGATCCCATCGTATTGGATTGACAGTGATGGAAGAATAGGGCCTGGAAACAGAATATTCTACAAGCTGAAACATGGGGAGCTAGTTGAGAAAGAGAATTTTCTACCAGAAGGTCCTATTACCATAGGAGTGACATCGGGCGCTTCTACCCCAGACAAGGTGGTGGAAGACGTCCTGAAGAAGGTGTTTGACATTAAGCGGGAGGAATTATTG…		K03527	EC:1.17.1.2		AT4G34350.1	CLB6, ISPH, HDR	4-hydroxy-3-methylbut-2-enyl diphosphate reductase	67.38	279	2e-125	363		gi|225428566|ref|XP_002284659.1|	PREDICTED: 4-hydroxy-3-methylbut-2-enyl diphosphate reductase [Vitis vinifera]	71.27	275	4e-134	376
	332	UN00339	2053	AATCAATGTCTCATCTTAAAGCAGTGTATTTCCTTAGACCTACATCNGAAAATATTCAGCTGCTGAGGCGTCAGCTCGCTAACCCTAGATTTGGAGAGTATCACCTTTTTTTTTAATGCCAATTCATATTCATAACGAGTTAACAACACACTGCAAGAGAAACGTACCAACACACGCGGTCATAGGACTCGCTTATTTATTAATCAATAGCGAAGCTCATTGTGCAATAATAGGAAGCTTACGAGACACAACATAACCAACAGACTCAAAACAATTAAACCGTAACATATGAGCATCTGATCCAACAAGACCATCGCCCTATAACAGACTCTTAAAGATGTATCAAAATGCTAAAAGAAGACACAATGCGATATTAAAATGCAAAATAATAAAGAGATC…		K01611	EC:4.1.1.50		AT3G25570.2	---	Adenosylmethionine decarboxylase family protein	68.29	350	2e-154	450		gi|255546953|ref|XP_002514534.1|	s-adenosylmethionine decarboxylase, putative [Ricinus communis]	77.78	351	6e-179	516
	333	UN00340	2051	GCGGCGCCGCTGAATGCGGCGTATACGGCGGAGGAGTTCGAGTTCTACTTGTCTGACTCAGAGTCCARACTCCTCCTTACTTCTATTGAAGGCAACAAGCAAGCCGAAGCGGCCGCTTCCAAGCTCAACATCCCCCACTCCACCGCCTTTCTTCCCTCGGGCGACTCGGACATCGTCCTCTCCCTGACTCACGCCGAGTCAAACTCGCCCANCTACGGTTGCCGGACTTGTCAATGAGCCGTCTGACGTGGCCCTGTTCCTGCACACCTCCGGGACCACTTCCCGGCCCAAGGGGGTCCCACTGAGTCAGCTGAATTTGGTGTCCTCGGTACGGAATATTAAATCGGTGTACCGGCTCACTGAGTCCGACTCGACGGTGATCGTTCTCCCGTTGTTCCA…		---	---		AT3G48990.1	---	AMP-dependent synthetase and ligase family protein	84.51	355	0	589		gi|225470747|ref|XP_002267459.1|	PREDICTED: putative peroxisomal-coenzyme A synthetase-like [Vitis vinifera]	89.76	371	0	640
	334	UN00341	2051	CTTGAATACAGTACAACAGATGAATTTACAACATATGAAAAAGAAGCAAANNAGCATAGGAAACATGGCTTTAAATGCTGTTCTGATGAGTTTTGCGTTTCCAAACTTGTGCTCAAATTTTTTYCTTTTCAATCAGAAGATCAGAGCACAAGTTTGGAAACTCAAAACTCATCAGAACAGAATTTAAAGCCATGTTTCCTATGCTGCTTTGCTTCCAACTTGAATACAGTCAAACAGATGAATTTACAACATATGAAAAAGAAGCAAATAATTCCTCTCTACAACAATTCCTACAAAAATGAAAACTAGCAAGGGACTAAAGTATACTTAAAATTATAGCATGTCATGCAGAGGTAACTTCGATAAACAATGATAATGCTCTAGAGCAGGCCCTTTCAT…		---	---		AT5G62890.3	---	Xanthine/uracil permease family protein	79.91	463	0	751		gi|255540763|ref|XP_002511446.1|	purine permease, putative [Ricinus communis]	83.59	463	0	768
	335	UN00342	2051	ACCGCACCCACTTCTCTCCCCTCCATGTATATTAATATTATCATCCTCTCCCTGATCTTCCTCCCATAACTCAAACAACTTCCGTATCTTCTTCAGTAATTAAACCAAGTTTAATTAGAGCAGCTTCTTCATTTGTTTAAGGGTTCGTTGTTGTTGATTATTCCAGAAGACGAGATTAGACATGTTTTCGGGGCGAAAGGCGATGCCGGAGATGATGAAAAAGTCGAGCTTTGCTCAAACGTGCAACAGGTTGAGCCAGTTCTTGAAGGAGAGGAGGTCCCTTGGTGATTTTGCTTCCTTTCAGAATATGTCTTCTTCCATGCTTGATATCAATGGTACGAAAGAGATGACGAGTGCACCAACCAACACAACAATGAATTTGTTTCCAGAGAAAGTGGA…		---	---		AT1G71500.1	---	Rieske (2Fe-2S) domain-containing protein	92.31	78	4e-72	153		gi|356497393|ref|XP_003517545.1|	PREDICTED: uncharacterized protein LOC100791021 [Glycine max]	93.59	78	3e-72	154
	336	UN00343	2050	AAAATGAAACCCAAAAGGATAAAGACCATAAGGGTACAATTCGAATATGGGGGAACTTGGTGGCCTTTCTTGAGAGGATAGATGTCGAGTTTTTCAAGAGYTTGCAGTGTACTGATCCTCATACACGTGACTATGTTGAGAGGCTGCAGGATGAGCCTCGGTTTTTGGTACTGGCCCAAAATGTCCAAGATTACTTGGAAAGAAGTGGCAATCTCAAAGCAGCTGCAAAAGTAGCCCTGAAGCGTGTTGAGCTTGTGTACTACAAAGCCTCAAGAAGTATATGATGCAATGAGGAAATTGGCTGAACTGTCAGATGGGGGAAATGATGAAGCCACAGGTGATGAGTCTAAAGGTGCTGATGAAGTTAAGGGCCCTCCGTCCTTTGTTGTAACCCCTCAG…		K03252	---		AT3G56150.2	EIF3C	eukaryotic translation initiation factor 3C	76.3	135	5e-146	196		gi|356505465|ref|XP_003521511.1|	PREDICTED: eukaryotic translation initiation factor 3 subunit C-like [Glycine max]	72.39	134	3e-178	201
	337	UN00345	2047	TTTCCABAAAAATGGAACTGATGTGCAATTTATTCCAGAGTGCAGAATTCCACTGGTAGAATTTTGTTCCTGTAACTCTTTGAAACTTCAAAACAACGAATGACTGGTGAGACCACATGCACAAGGGATTCCCACTATCCAAGTCACAGCCTCTTGGCTATTGGGGTTACGTTGTAACGTTTATTCAGGACTTGAGAATGTAAGGCAGCCTGTCAATAAAAATATTCGACATCTGAAATCTGATTCTAGAGTACAGCACTGTACCCAGCTCAAGAGTGTCTATTCCACATTAAAATTGGAATAGTTAAACTCGAAAAGAAACTAAACAATTCCCTAGAGATTTAGAAATGTATGCACCCAAAATATAGTGCCATTGTCTAAGCTTTCTCAAGAAAGGGT…		K00658	EC:2.3.1.61		AT4G26910.2	---	Dihydrolipoamide succinyltransferase	64.27	487	6e-172	499		gi|359483352|ref|XP_002266593.2|	PREDICTED: dihydrolipoyllysine-residue succinyltransferase component of 2-oxoglutarate dehydrogenase complex 2, mitochondrial [Vitis vinifera]	69.87	478	0	560
	338	UN00346	2046	GCCGGAGTAGGAGCTGCATTCGCTGAAAATCTCTCTGTCTCTCCCACCACCATTATTTGTGTAATTCACAAATAATGGAAGTCGTTGCTGGATAAATCGCTACAGTCTATGGCCTTGACCGGTAACTGGGCAATGTGTGGGGGGAGGAAACAGCTCAACATCAATTGGTTCTGATCTGTGTAGAATAGTAGGAAAAAATCTTAAGAGTGTAAGGTTTGGCATGGCCAATGGAGTTGATTGGATGAAGCATAGGAAGTCTTCTGCATACAAACCTCAATTGATTTGTTCCGTTACTGATTTCATTCATTGGTCGCGTAAAATCCCTATAGGTGATGGGTATCATGAATTTCTGTAGTCTGTGATCTTTTAGTCATTAAGTGGATTTTAGATTTTCATAGG…		---	---		AT1G67480.2	---	Galactose oxidase/kelch repeat superfamily protein	61.9	378	6e-157	457		gi|225425476|ref|XP_002272745.1|	PREDICTED: F-box/kelch-repeat protein At1g67480 [Vitis vinifera]	77.34	384	0	586
	339	UN00347	2045	ATGGGCGATGGATTYCTCTCTCCTCGCAGTCTCTCTCCTCCTCCTCCTCACCACCGTCTCAGGCGAGGTTTCCGACGAGGCTCTCATCCGTCAGGTCGTCGGCGGCGAAGAAACCACCAATCTTGTCGAGCTTAATCTTGACGATGAGTCTCACACTCACCACCATTTCTCTCTCTTCAAGGCTCGATTCGGCAAGTCCTACGCTTCGCCGGAGGAGCACGACTACAGATTCAAGGTGTTTAGGGCTAATCTCCGCCGTGCGAAGCGCAATCAAGCTCTCGACCCATCCGCCACTCACGGCGTCACTCAGTTCTTCGATTTGACTCCGTCGGAGTTCCGACGYCGGTTCTTGGGAGTCCGAAATAAGCTCAAGTACCCGGCGCATGCTAAGAAGGCTGC…		---	---		AT4G39090.1	RD19, RD19A	Papain family cysteine protease	65.57	334	2e-146	430		gi|225427714|ref|XP_002264345.1|	PREDICTED: cysteine proteinase RD19a [Vitis vinifera]	67.44	344	2e-150	444
	340	UN00348	2044	GCGACTTGGAAAGATTGAGGATAGTTTACGATCAAAGATATGCTTCAGCATCGAAAGAGGATCTCAGTACAAATGGTGAGGGCAACAAAATTAATGCACAAGGACTTGAAGCAACAGATATTGAAAAACACGCATTGGAAATGATTCCAATCCCTTACAGTCGACGAACTCCTGCTTCAACCATAGCTCGTGTGGGTCTGGATATATTTTTCTTGAGTAATCATCTCACTCATACAGGCGGAAAATTGAAGTTGCATTTCGATCGTGGTTGCAAGTCCAAGTTTTTGCCTTTACAAGTAGCTAAGTTGATTCCTTTCTCGCATGATAAAGTGCCAGAGATTCTCAGCCTTTTCTCTGTAAGACCTGATTCTACCCAAGCCAAACTAATGAAAGAGACAA…		---	---		AT5G25610.1	RD22, ATRD22	BURP domain-containing protein	41.28	218	3e-42	157		gi|225430043|ref|XP_002284269.1|	PREDICTED: dehydration-responsive protein RD22 [Vitis vinifera]	47.64	212	8e-54	192
	341	UN00349	2041	AAGCCTCCCTCCTACGCTTCCAAACACACACTCGATCATAAACATCAATGGCGACGTCGCCGGAGACGACCAAGCTGGAGCGGTACAACAGCTACCTTCGGCGCGTGAACAACACGAAGCTTCTCGCCGCGTCGTCGAAGCTTTTATTCCGAGCAACCCTCCTCATCGCCTTAGTCCTCGTCTTCGTCTTCACAATCAACTACCCTCCTATCGGCGGGGATGGAAATTTCCTAAATGCCCCTATGCATACCCCGAATTTTCTGTCGGTGGCGTTCTATGGTTCCGGCGCGGCCTGGGAGAAGCAGGTCAGACACTCCTCCACCCCCCGCCGCCCCAACGGCTTCTCTGTGTTGGTTACCGGCGCCGCCGGTTTTGTCGGCACTCACTGCTCGCTTGCTC…		---	---		AT3G23820.1	GAE6	UDP-D-glucuronate 4-epimerase 6	88.67	203	0	378		gi|225433491|ref|XP_002265088.1|	PREDICTED: UDP-glucuronate 4-epimerase 6 [Vitis vinifera]	81.25	240	0	391
	342	UN00350	2041	CAAGGCCTTTCCTTTTTTTTTTAACGGAATCATGCAAACTTCTTATCATTATTAAGTCATGAGGTATGTTATTGTCAACGGAAGCAACATCACGCGTCTAGTGTTGCATTTGCTTTGTGATGCTGGTTAGCATATGGAGTATGAGACGCGTGATGTTGCTTCCGTTGACAGTAACATACCTCATGACGGAATAATGAAAACTTTGCATGATTCCGTTATCTCGTCCATGTGAATGCGGATGCTGTGTGTTCGGGTGCTTTTACCATTGAGGGTGAACGTTCTCCTGTGCCTTTATTCTCTTTATGGGTTGTCAAGGCATGCAAAGATTTGCATTGTATCTGAGGCCTGGAGGGTTGACTGACGTGGGTCTCAGTTACATCGGACAGTCCAGTCCAAATG…		---	---		AT2G39940.1	COI1	RNI-like superfamily protein	60.83	240	9e-89	289		gi|359486723|ref|XP_002276145.2|	PREDICTED: coronatine-insensitive protein 1-like [Vitis vinifera]	63.97	247	1e-97	315
	343	UN00351	2039	GATAAACCAAGCAAGCCTGAATTCTCTTAATCTGTGTTTCCTGGTGTGACGAACAATCCTCTTTTAGATAATTACGACATATTTTGTCCGTCTTCCTCATCCGATGTTGTATAGAGAACCTCGATGAGCTGTGCTGATGTTGTAACATTTTCTCTGTTGCCTTGAGTTCCCTTAATCTGTGTTTCCTGGTGTGACGAAATCTGTTGGAGACGGCTTGTTTATGGTGTCCCAGAATACATTACTATACGATTATAGGACACCATAAACAAGCCATCTCCAACAGATTTCGTCACACCAGGAAACACAGATTAAGGGAACTCAAGGCAACAGAGAAAATGTTACAACATCAGCACAGCTCATCAACGTTCTCTATACAACATCGGATGAGGAAGACGGACA…		---	---		AT3G54360.1	---	zinc ion binding	67.6	250	2e-119	314		gi|225465383|ref|XP_002276838.1|	PREDICTED: uncharacterized protein LOC100262520 [Vitis vinifera]	70.24	252	2e-130	336
	344	UN00352	2038	GTGGCGTTRCGGTTGGCCCAAAAAGATTCCCCTACGCAACATAAGTGCCCAACAGGTAAATCATGGCRGTGGCAGAAACTGAGCATGGACGGATGTTGTGGACCCTTCTTGTTGCAGTCTTAGTCATCCTGTCATATGCCGGATTACCAATATTGGGCAGTAGGATATTCYGGCAGATCATATTATTCCGCCCCCTCTTTCTCCTTATAATTGCCGACATAGCATTGATTATGAGGAGGCTTATTCCCTTGAGTTTGAAGAATTTGGTGAAAGGGGAGAAGGATGATACCAAGTCTATTTTGGGTGATGGGTTTGCATGGGCAGAAGCTGGGAGGGCATTGGAGTTGGGTTTGATACTGCAGAGTGTGATGGGCGCATTGTTCACTGATTGCACGATCT…		---	---		AT5G43940.1	HOT5, ADH2, GSNOR, ATGSNOR1, PAR2	GroES-like zinc-binding dehydrogenase family protein	66.44	146	5e-118	206		gi|224093370|ref|XP_002309900.1|	predicted protein [Populus trichocarpa]	80.54	149	1e-169	252
	345	UN00353	2038	GTTGGAGAATAATCTTGGTTTCATCCAGCTCCCTCTGGATTTTCAGTATCTTATCTGCTTGAGCAGGGTCCTGGAACTTGGTCAAGGCATCATCCAAGTATGGCCATGGTTGTGCGACATCAGACCTAACAGTCTTCCATGAATCACCAAAATTCTTCTGATATTCATCCAAAACCTGGTTCAGAAGTGAAAATGCACTTCGGACAGGGTAGTGGTCATCCATAAATCCCAACGCACAAAGACCCCCTCTATTGTAAGCATGCACCTTGTATTCTTCATGCTGGACAGATTGGCGTTGGCCGGGTTGAGTGCGTTTAGCTACGGTACGAGAGACGAAGACGATGAATTCACGGACACTGGATCTCTGAAAGTACCCAAAATGAAACTTCAAAACTACAA…		---	---		AT4G12650.1	---	Endomembrane protein 70 protein family	86.57	417	0	711		gi|359485868|ref|XP_002262879.2|	PREDICTED: transmembrane 9 superfamily member 4-like [Vitis vinifera]	89.93	417	0	738
	346	UN00354	2037	TGCAATACATTACGCATGCTATCTCCATRTGGGCCCTGACACTTGTTCAGTAGTGTCAAAGTTATTGAAAGAAGAGGATACYGAAGCCTGGGGGATCGAACCATATGATGTAGATGATGTTGATGATCGTTGCCGTAAACTTGTAAAGAAGGGAATTGTGCGGGTGGCTGATATCAAGTTTCCTCTTCCATACCGTGCAAAGTCATTTTCACTGGTTATGGTGTCAGATGCACTGGACTACTTGTCTCCGAGATACCTTAACAAAACCCTTCCTGAACTGGCTCGGGTAGCTTCTGAAGGGCTTGTTATTTTCACTGGTTATCCTGGGCAACACAGAGCTAAGGTCGCGGAGCTATCCAAATTTGGTCGTCCTGCTAAACTGCGGAGCTCATCTTGGTG…		---	---		AT3G49720.2	---	unknown protein; FUNCTIONS IN: molecular_function unknown; INVOLVED IN: biological_process unknown; LOCATED IN: chloroplast thylakoid membrane, Golgi apparatus, plasma membrane, membrane; EXPRESSED IN: 25 plant structures; EXPRESSED DURING: 15 growth stages; BEST Arabidopsis thaliana protein match is: unknown protein (TAIR:AT5G65810.1); Has 64 Blast hits to 64 proteins in 11 species: Archae - 0; …	70.54	258	2e-125	372		gi|359475519|ref|XP_002269364.2|	PREDICTED: uncharacterized protein At3g49720-like [Vitis vinifera]	78.08	260	2e-139	411
	347	UN00355	2037	GGAATGATGAACACGAGAAATACTGAAAGTATAGTAACTAAAACTTGAGTTCTCAAGTGACTTGTCTTCTACACAAACTGGTTAAGGTATTCTATCCACCGTAGTGTATTTAACATCAGGATACAGCTCTGAARCCNNCAYTCNAAATNNATNNATGGACTTTCGAAGTTGGTTTGATCTCCCTTCACAAAAACTGCGTGTTTTATTGCCAAAGATACATTCGCTGGTGATCCAGACTCTTCGATTTGCTTGAGGATTTGCTCCTCAGGGACATAGATTTTCTCAAGGGTTTTTTCCAATCTTTTTCTCCCAAAGGGCAACAAGCTCATTGAAGGAGTAGATGTTGCCAGGAGGCCTAATGTAGAGGATCTTGTTAAGGGTCCTTGGATCATCCACCGC…		---	---		AT4G39230.1	---	NmrA-like negative transcriptional regulator family protein	71.82	291	1e-146	429		gi|224105373|ref|XP_002313788.1|	phenylcoumaran benzylic ether reductase 3 [Populus trichocarpa]	78.01	291	3e-157	458
	348	UN00356	2037	ATTCTCAAGGGAAGCGGCCAAGTGGTCGATGGTGACAAAGGTCGTAGTATATACTCACAGGGACCTTACTAAGGTGTCCCAAAACTGTTAAATTTTTGTTCAAATATTTAGAACTTTACACTACCCATAGGAGTGCAGTTTCTTATTATCCTCTCCCGCTGCCTCGTGGGCAGTCTTAGTTTTTCTATTTATGCGTGAATGATGTTGCTGCCCCTTTGTGTGACCTTACAAATGTTGTCATTATCATGAGGCAATGTTACTGCTTATTTAGCAGAATAAGAACGATTAATGACTTCCGAATTAACACATACACATCTGCATTCCAAAGTCATTAATCATTCTTATTCTGCTAAATAAGCAGTAACATTGCCTCATGATAACGACAACATTTGTAAGGTC…		K12657	EC:2.7.2.11, EC:1.2.1.41		AT3G55610.1	P5CS2	delta 1-pyrroline-5-carboxylate synthase 2	72.53	495	0	639		gi|359486765|ref|XP_002282355.2|	PREDICTED: delta-1-pyrroline-5-carboxylate synthase [Vitis vinifera]	76.01	496	0	682
	349	UN00357	2035	GTCCATGAACGTTTCAGCCGCTAGAGGCTCCATGCAGCATGCCTCTCAGTTGCTTGACCCAAATCAACTAGGCCTGCTCCTCGTGGATTTGGGTCAAGCAACTGAGAGGCATGCTGCATGGAGCCTCTAGCAGCTGAAACGTTCATGGACACTTTTGACAAGATATTTCCATCTTCCTTGTAAGGTACAACTTGGAGGCTCCRTNCACCANAACCTGCTTCTATAGCTGTCAGTTGTAAATCCCACGATTTCTGCCCCTTCCCACAGTGGTAGTATGTGTGATGTAACAGTTTGAAAGAATATGAATGCCTCATGCACCTAGTCATGTAATTCTTGATGTTATCTCCCTCGGGCCCCTTTATTGGGCCGGGTCGGTGGGTGGAGGACCATGCAACAAAA…		K03106	---		AT5G03940.1	FFC, 54CP, CPSRP54, SRP54CP	chloroplast signal recognition particle 54 kDa subunit	87.08	356	0	582		gi|359481606|ref|XP_002276439.2|	PREDICTED: signal recognition particle 54 kDa protein, chloroplastic-like [Vitis vinifera]	90.17	356	0	598
	350	UN00358	2033	TTCTATGACTGTCTAATGAGTGTCCATAAAATAGTGTNNCTTTATTAATTTTGGCAAAGTAGTCCGAGAATGAATTGCTAAAGCCACACTATTTTATGGACACTCATTAGACAGTCATAGAAATGATGTTCATAATGCCTGGTAAAACAAACAAAATGGCAGGGAAAAAGACACCAATGCGAGGTGGGGCGGTGTGGGAGATTGAACCCCCTCGCTCCATGGATATATAGACAAGATTGTACCGAGTCTGTTCACCTGCAGTCCGGCGCAAATGATTCCCCACCTGAGRACTTTAGCCAAGGGCTCTCTAAATCGCGCCACATCTCAGCTCTTTTGCTCTCCTTGTTGGGGGACCTCAGCTACTTCAGTCTGGTCTTTCTGAGTCTCCAGTTCTTTGCT…		K17506	---		AT5G53140.1	---	Protein phosphatase 2C family protein	70.14	345	7e-153	449		gi|225462735|ref|XP_002269132.1|	PREDICTED: probable protein phosphatase 2C 76 [Vitis vinifera]	77.08	336	3e-162	473
	351	UN00359	2032	AAGTTTTCATTTTAAATGAATACTTATTACTGCAACATGGGGCTTTATTAGTTTGCAGCTACAAGTCTAATTCTCTAATTTTAGTGAATTAGACCATGGCATGCCTCAAAGCTCGTGTTTTATTTAAAAGCAAAGACTATTACAAAAAGTACAAAGATCACAACACCACAACCAGGTTGAACATAATGCTCAAAACCTTCGCTTACCACTTGCCTATGAACGAAATCAAACATCGTTAGAACATGAAACAACTACCATGAAGCGATGAATAGATGGCACTCAAATAAGATTGTTTCATCGTTTCCATGACTCCACCAACTTAGCCAGTGCCATCTTAGAGGTACCTCCTTCACCTAGGGCTGCCTTAGCTTCAGCACTAAACTTCAACACTCGTTCCCT…		---	---		AT3G16520.3	UGT88A1	UDP-glucosyl transferase 88A1	38.27	392	1e-66	226		gi|225464646|ref|XP_002276546.1|	PREDICTED: UDP-glycosyltransferase 88A1-like isoform 1 [Vitis vinifera]	42.82	397	7e-86	281
	352	UN00360	2031	TACACTCGGGTCGGATCCTGCGAGGGCTTCTTCGGGAACGGCTTCACYCGACCCATAAACGTCGTGGCTCGGACCTCGGGTCCGGGGTGGTTCCGGTGCCACTATAGTGAGACGCTTCGGAGCTCCGTCTGTGAGGGCGGYATGGTTCGGATGGATCCGACGAAGATCCGGATGTCGAAGGGAGGAGAGAGGATTGAGGAGGTGATNGGACGGAAGGATGAGGATGAGCTCCCTGAGTTCGAGCCTGGAGCGTTCCGCGTTTCGGCTCCTGTTGATGAAATAAAACGGGCCGTTTCGCCGGAGTTTCTCGACAAGTACTTGCCGGAAGGGGTGATTCTGCGGCATACGATGAGGGAACTGATTGGTTCCATGGAGTTGGTCAGGGAGTCACAGCTAAAT…		K03714	EC:2.4.2.38		AT5G55500.1	ATXYLT, XYLT	beta-1,2-xylosyltransferase	61.27	457	0	567		gi|225460797|ref|XP_002275353.1|	PREDICTED: beta-(1,2)-xylosyltransferase [Vitis vinifera]	68.68	431	0	617
	353	UN00361	2030	ATAATTACTGCACAAAAACAGCGTTGNRYNCAAAAACTAGTCAGCTGGAAGATAAACGCTTCTCATAAGTAGGATCCGAGATTGAACCAATCGTACAGTTTTCTCACTACCTTAGCAACGAATGCTTGCCGAACAATAAGGTACAACTACGCGAAACAATGCACATCAAACACTGGAACGCCATGAAGTTAAATAAGAAAAAAGAAACCCTTTNAAATAAAAATACGCTAGTTCAGAAATACAGACAACCATCTATGTCGGAGTGTAGAGTAACTGTTAACAGGAATACCAACACAGCCCCACTCTCCCCTCCGACAACAGTATTGGAGATAAAGGGGCCAGAAAAAAGAGAGGAAAAGGTCAGAAACAAGAGACTGCAAGCTAAAATAAATTTTAAGA…		---	---		AT1G23170.2	---	Protein of unknown function DUF2359, transmembrane	65.24	420	3e-171	503		gi|225424297|ref|XP_002284658.1|	PREDICTED: uncharacterized protein LOC100264607 isoform 1 [Vitis vinifera]	66.23	456	0	551
	354	UN00362	2029	CAAAAACTCCCCCGCATTCATAGTGAGCGCTGATTGGAGCTGGGGAGGTTTTTGTAGAAAAATTGTAATTTGGCACAAGGAAACCGAGCAAGCCCAGTCTTCTCTTATTTTCATCAATAGAGTAAGCTTGAATTGGCTTTATACATATGCATACTGTATTGTGAAAATAAGAGAAGACTGGGCTTGCTCGGTTTCCTTGTGCCAAATTACAATTTTTCTACAAAAACCTCCCCCGCATTCATAGTGAGCGCTGATTGGAGCTGGAATAGTTGTTACACTACACCCCCTGATATTTGAGTTGTGCCTCTGTCACAAAGAAAGCATGGAACCCATAAGGAACTCTACTAGGTAATTCGACAACAGCAACAGGATCAGCTGCCATCGTTTTTGCATCAATGA…		K11159	---		AT3G63520.1	CCD1, ATCCD1, ATNCED1, NCED1	carotenoid cleavage dioxygenase 1	78.79	528	0	870		gi|225450111|ref|XP_002278750.1|	PREDICTED: carotenoid 9,10(9',10')-cleavage dioxygenase 1 [Vitis vinifera]	83.36	529	0	929
	355	UN00363	2028	TATATCAGAGTAGCTAGGCAGGTTAATAATGGTAGTCCAAGCATTATTGTGTTAGATTCTTATTGAACTCTGATTTGCTTCAATGGAAAAATTTTCCACTTAGAAGTTTCCCTCTTGAGGCAAGTAAAGAATGCAACACAATAATGCTTGGACTACCATTATTAACCTGCCTAGCTACTCTGATATAACACTAGACTAATACATATATACTCAGAAACTAAATCATAGGAGAGCATGAATACACCTTCTTTCTAAGCCAATGCTGTCTTATTGGCAAGACTGATGCTAAGACTTGTCATCCTCCACCCCCCACATCAAGAAGATCAACACCCCCTTAGCCAGACTTCACATTGCTGTTAATCAATTAGAAGAAGATCCCAGTCTCATGGAGACAACCCT…		---	---		AT5G18840.1	---	Major facilitator superfamily protein	69.15	295	6e-177	417		gi|225432432|ref|XP_002278197.1|	PREDICTED: sugar transporter ERD6-like 16-like [Vitis vinifera]	70.95	296	0	445
	356	UN00364	2028	TGAAGTCCTAAAATAGGGGGTTCGTGTGGGGGCTAGTCGACGGTATTCTAAAAATGGAAGCTCGAAATGGTTGTTGGGAACCCCCTATTTTAGGACTTCAYCTGCTTTCCAGCCAGAAGGCCGCAGCTGCCCCTCTCTTATGGAACTATGCATTCAAAAGATACGTCAGGATATTGACAAGTATAGCTCATTCTCCGGTCTGCCAAGGGATATTAGTCAGCAGATATTTGATGAGCTAGTCCTTTCCCACTGCCTTACTGATGTTTCACTTCAAGCTTTCCGGGACTGCGCTCTCCAGGATATTTGTCTGGGAGATTATCCTGGGGTTGATGACAATTGGGTTGATGTCATCTCTTCACAAGGGTCTTCTTTACTCTCAGTTGATCTTTCCGGTTCGGA…		---	---		AT1G15740.1	---	Leucine-rich repeat family protein	62.83	304	1e-157	296		gi|359484681|ref|XP_002262830.2|	PREDICTED: insulin-like growth factor-binding protein complex acid labile subunit-like [Vitis vinifera]	69.38	307	1e-177	342
	357	UN00365	2027	TACAAATCCTCGACNAGAGGGCGGGTTTTTAATAAAAACCCGCCCTCTTAACGAGAGGTAAAAGATGACAGAACGAGGATGGTACCGAATTTTTCCACAAACATCACACAAAGTATCGCCGAATCATGACCCCTAATAGCCAAAAACTCCAATCTATTTTTTTTTTTTTTTCAAAGATTACAAAGGTTACAAATATATCACAAGACCGACTTGGCTGTTGTTCAAGAGGCGAGTATAACTCTGAAAACATAGCCATTAACCTCCAGTGACGCACATATCCCACTTCATCTCGAAATTCCCCATGCAGCTCAGAGCAGGACACCACAACAACCAACTGCGCGTATCTGCCCAGTGAGTGAATCTGCACGTCTAATATATTACGCCGATTCCTGAACAAAA…		---	---		AT4G00720.1	ATSK32, ASKTHETA, SK32	shaggy-like protein kinase 32	83.33	228	1e-138	414		gi|356507479|ref|XP_003522493.1|	PREDICTED: shaggy-related protein kinase eta-like [Glycine max]	75.91	220	6e-162	367
	358	UN00366	2025	GTGCARCTGGCTAGAGTGAGACTCAGGGAAATGGACTTACCTGATTCTATACTTGCTTTGGAAGGAAACATGTCGCTTCCAGAGAATCTTAAAGAAGATGTGGAAGCAGTGCAAATTAGTGGTGGCCCAGCAGGGCTTGAAGCTGAGTTACAGCAGCTTAGGGATCTGAAGAGGGTCAATCATGAGTTGTTGGTGCAGACAGAGGAGCAGTTGCAGAAAGAGGCGCAAGAAGATGCTCAATTTAGAAGTCAATTCGGAACACGATGGACTAGGCCTCAGTCCAGCACACTTACAAAGAACCTGCAGGATAGGTTGAGCAGATTTGCAGCAAATCTGAAACAAGCTGCGGAAAGTGATGCTAGAATTGAGCGTTCTGTGAGGGATCATTTTGCACTCATG…		K12200	---		AT1G15130.1	---	Endosomal targeting BRO1-like domain-containing protein	84.49	245	5e-156	406		gi|224099441|ref|XP_002311485.1|	predicted protein [Populus trichocarpa]	87.04	247	2e-174	419
	359	UN00367	2024	CCTAATGGTATGTTTAGCCTAAAGGACCGTGCTGTATGGTTCTCTATTTTCTAGCAATCCCCTCTNAAGAAGATAAGAGCACTATGCCATCTTGAGAGGGGATTGCTAGAAAATAGAGAACCATACAGCAAGGTCCTTTAGGCTAAACATACCATTAGGTCTTAGTCACATAATCCTAACAAACTACACAATAAATCACTCTTAGAACACAACCAACCACCCAAAACAAAAGCTACAAAATGCAAAATAGCATCTTCACTAAAAAGCTATAATTGTGGGGAAAGAAGGGAAAAAAGGGGAATACTATGTCCATCATTCCCAAAAAGGTGAAGTCTGCAGAACAAAAGAAAGAAGCACCATATCACAAAAGCTAAAATTACACAAGACCAAAACTAGGGG…		---	---		AT3G13460.2	ECT2	evolutionarily conserved C-terminal region 2	62.46	301	1e-124	385		gi|225435800|ref|XP_002285750.1|	PREDICTED: uncharacterized protein LOC100253534 [Vitis vinifera]	65.35	303	7e-132	407
	360	UN00368	2023	CATACACCTGTTGGAACCTTCTTTCAAATGCAGCATCCTTTYCAACAGGTGTATGTCGCTGAGCCCAGTGTAGCTGATACTATTAGCATTCTTCGAGGGCTCAAGGAGAAATACGAGGGGCACCATGGTGTTAGAATCCAAGACCGCGCTTTGGTGGTTGCTGCTCAGTTATCTGCTCGATACATTACTGGTCGTCATTTGCCGGATAAAGCTATTGACCTGGCTTGATGAAGCTTGTGCTAATGTCAGAGTTCAGCTTGACAGCCAGCCCGAGGAGATAGATAATTTGGAGAGGAAGAGAATGCAGCTGGAGATTGAACTTCATGCCCTCGAGAAGGAGAAGGGATAAGGCTAGACAAACGCGAGGCTTCTTGAGGTTAAGAAGGAGCTTGATGACTT…		---	---		AT1G74310.1	ATHSP101, HSP101, HOT1	heat shock protein 101	71.17	392	0	468		gi|225457237|ref|XP_002284179.1|	PREDICTED: chaperone protein ClpB1 [Vitis vinifera]	72.89	391	0	473
	361	UN00369	2022	CTGGAGACATCTACTCAACAACCGAGCCACAGTCTGCATTTGACTCCAGAATTGCATTCTGTCTCAACATGCACAACGAGGCAGTTCGGGCACTCAGATACCCACCAAACTCCCACAAGGAAAAGGAAAGCGCTGAAAAAAGGAGGGAAAGGCAGCAGCAGGAGCAAGAACTGGCTAAGCACATTGCTGAGGAGGAGGACGACGATTTCTGATCAACTTCGTTATTCATATTTATGTTTTTGCTTGAGGTGGAGTCTTTTGGGTTCTGCCTAAGAATTTCAGAGTACCGACATTTTTTGATGTACTTTGTTTTTATGTCTTTTACCGAACAATGGTTTAGTTGCGGCCACAAGGTACTATCATGTTAATGATGCTGATTGGCCTATTTCCTCTGGTTGG…		K03033	---		AT1G20200.1	EMB2719, HAP15	PAM domain (PCI/PINT associated module) protein	81.62	408	0	603		gi|356509165|ref|XP_003523322.1|	PREDICTED: probable 26S proteasome non-ATPase regulatory subunit 3-like [Glycine max]	84.03	407	0	620
	362	UN00370	2022	TTTTTTCTAGAAAAAAATTTATAATTGAGATGATTAACAGTATGGTAAAAACCTCTCAAGGACCGTGCTTTCAGATCACAACCATTCAATCCGGATTCCTGCAGCGTTCACAAGAGAGAACAAATACCAGAAAAATTGACATGAGTGCTATTGACAACCGGTGCGCAATGCATTTGATACCCCACGTTCAAATGTCAAAACTACTAATACCATATGCCAAAACAATTCCTTGGCCACTTTGAACATTATGGGCAATGCAAATAGTTGAGACCCCCAAGTTCGGAGCTGCTCCTAGACAATTTCACGTTCGAATTTCGCAAAACCCGTTGTGCTTAGAGAGCATGCTAGCGTTGGAATTGAATAGAGTAAGAACCAGTGTTGGGATCTTTAACTGCTTTG…		---	---		AT4G30480.2	TPR1, AtTPR1	Tetratricopeptide repeat (TPR)-like superfamily protein	72.25	173	3e-74	240		gi|359806795|ref|NP_001241306.1|	uncharacterized protein LOC100808386 [Glycine max]	81.03	174	2e-83	267
	363	UN00371	2018	TAATATTGGAGCAATTAATCTTGTAATCTTTGCACCCTTATTACGTAGCCTTCACAAACATTCCATAATGATCAACCCGGTTCCCCACTGCCACAAAGAACTGCTAAAATTTGATCCCAAAAAGATAAACATATACTGCTAAGATACATACTGCATTACCACAAGGAAAACGACCATCAATTCATAATCCATCCGAACCCATCACAGACAGCTAAAACACAGTGCATAGAATAATCCAAGAGCACATAATCACCAACTGCTGCACGGCAAGCCATATTCAATGTTTTCACCTAGTGCGAAACTACTAATTATTTATACATGTACTAGAAAGTTTGATAGACAGAGAATTTTTATATATACTTATAGGTAAGAAGTAATGGCAGAAGTTCAGGACTCTCC…		K17987	---		AT4G24690.1	---	ubiquitin-associated (UBA)/TS-N domain-containing protein / octicosapeptide/Phox/Bemp1 (PB1) domain-containing protein	52.96	253	2e-79	267		gi|224133682|ref|XP_002321635.1|	predicted protein, partial [Populus trichocarpa]	46.05	354	4e-87	290
	364	UN00372	2017	ACGGTTGGGTTGCCACGACTGTCGAAGCACTTGAACTCAGAGATGGAGGTTCAGACTACATGGGAAAAGGTGTTCTTAAGGCTGTTAAGAATGTGAACGAGATTATTGGCCCTGCATTGATTGGCAAGGACCCAACTCAACAGACTGCCATTGACAACTTCATGGTTCAACAGCTTGATGGAACCCAAAACGAGTGGGGTTGGTGCAAGCAAAAGTTGGGAGCAAATGCTATCTTGGCTGTTTCACTTGCTGTTTGTAAAGCTGGGGCCCAGGTTAAGAAAATTCCCTTGTACAAGCACATTGCAGAGATTGCTGGCAACAAGAAGTTGGTATTGCCAGTACCAGCATTCAATGTCATCAATGGCGGCTCTCATGCAGGAAACAAGCTTGCAATGCAGG…		---	---		AT2G36530.1	LOS2, ENO2	Enolase	92.2	295	0	548		gi|356505318|ref|XP_003521438.1|	PREDICTED: enolase-like [Glycine max]	91.86	295	0	546
	365	UN00373	2016	CGTTACGAGCAAGGCAGTTCGGTAAATATCTACCATGACGGGGTAAATTTCTGTGGTGGGTCATTACCGGCATTCTACCAGCCGCCGAAGAGCGTAACCCTATTTTCAACGGAGTTGAGTGGGGCGGGGATTGTGCTGTCAAAGTCGGCACGTGACAAGCTGCTCACGGAGCAGAAGAAAGGGAAGGTGCCGTTAGAGATGGACGTTGATATTCCCGTCAAAATCGAGGTTAGTGCCGTTAAGACTTGGACGATTACCGTTAAAGTGTCGTGTGATGTAACGGTGAACGCGTTAATAGAAAACGCAAAGATCGTGTCTAGAGATTGTAGGGTCCATGCAAAGCCTTGGTGAGGTGGGACCCATGTCGTTGGGGATTTTTGTTTTGAACATTCGTTGGTA…		---	---		AT2G27080.2	---	Late embryogenesis abundant (LEA) hydroxyproline-rich glycoprotein family	43.58	218	5e-53	163		gi|225436011|ref|XP_002273485.1|	PREDICTED: uncharacterized protein LOC100242686 [Vitis vinifera]	52.56	156	2e-57	157
	366	UN00374	2016	AAAAAACGAACCTTCTTGCCTATATTTTCCACCTAAAATCCTCTCTTCACCGCTAAAGAATTTAACTAGAATCTAACATAAGGTATTTTCCTTGGTGGATTACCCTATTATTGATTTCAAATTCTGATTGCAAGAACCCAAGTTCAATAACCCGGATAACAAAACTCAAAACGAACCTTCTTGCCTATATTTTCCACCTAAAATCCTCTCTTCACCGCTAAAGAATTTAACTAGAATCTAACACACAGGGTAATCCACCAAGGAAAATACCTTATACATCGACATCAAGAGCAACATCAAATTAAACAAGCTCACTTGCTGTCCGTGAAGTCAGCATCGATCACATCTCCATCAGGGCCCTTGCCCGTTGAATCTGACGGACTGGAGTCACTGCCAGGT…		K03283	---		AT5G49910.1	CPHSC70-2EATSHOCKPROTEIN70-2, HSC70-7, cpHsc70-2	chloroplast heat shock protein 70-2	86.02	508	0	765		gi|255570990|ref|XP_002526446.1|	heat shock protein, putative [Ricinus communis]	93.07	505	0	803
	367	UN00375	2013	TGTCAACTTCGAGGCCTGTAGAGTTGTAATTGCTTTCTAGAATATGTCCACTGAATAGTTCCATTGATCGATTAACAAAGGCAGATGGACATATTCTAGAAAGCAATTACAACTCTACAGGCCCCGAAGTTGACATATGATTACAGAGTATTCAACAGGACAGAAGACAACAGACCAATATAAATACCTAATAAGTTAAGCAAACAGAACCTGGGAGCTCGAGGGTGTCAAGTCAGAAAAGGCCTTGGGAGCATCAACTACATGCCATTGAACAGCAAATCTCAGCTTCTTTTCCACGTGACATTTTACGTTCACTTTTACAATCTGACCCACAGCTACATGAAGGTCCCGGCCAACAACATAGATTTTGGAATCACAGCAATTCACTGAGAAAGGTTT…		---	---		AT1G30090.1	---	Galactose oxidase/kelch repeat superfamily protein	67.81	320	1e-165	479		gi|225443880|ref|XP_002277472.1|	PREDICTED: F-box/kelch-repeat protein At1g30090 [Vitis vinifera]	84.06	320	0	576
	368	UN00376	2012	TGGCAAGAAAGAGAGGAGGGAAGAAAGATAAMTCAGACAAGCACAGGAGTAGAGGAGAGAGAATAATAGCCCAGGACGAGGACGAGGACGAGGACGAGGGCTTTGGGATTTTCTGTATGAAGTAGGGGGTGTATTTGGTGGTGCTACTTGCTCTGAATCTCAATTTTTTCAAGGGGTTTATTGTACAGAAGTTCTGGGTTCTGGGTTTAACTTAATTTGCTTTTAGACAGCCATGGCCGTGATGTTTGGAAGAAGGGGTATGCTTTTAATGGTATGTTTCTGGGGTTTGAGCTCCTTGGTTTGGGTTTCCGGTGCTAGATTAGCTTCGTCTTCTAAGCAGAATCTTCAAGTCCAGAAGCATTTGAACCGGTTGAACAAATCTCCTGTCAAAACCATTCA…		---	---		AT1G55360.1	---	Protein of Unknown Function (DUF239)	80.1	412	0	704		gi|225435772|ref|XP_002285729.1|	PREDICTED: uncharacterized protein LOC100267227 isoform 1 [Vitis vinifera]	83.45	411	0	741
	369	UN00377	2011	GGCTCTCCTCCCTCACTTTCTCTAAGGACGCCATCGACGACCTCGATGAGGACCTCAGCTTCCTCGAGGACGACGACGCCGTTTCCCATGATCCACATGGCGACGCTGGTTACGATTTCGGCGACGATGAATTCGCCGGATTCGAAGATTTCGAGGATGGAGACAAATTCTCCCTCCCGGCCGTGGACGAGAAGGACGTCGTCATTTTGAATGAGAAAAACTTCAGCGAGGTGATCGATGCGCACAAGCATGTGCTGGTGGAGTTCTATGCGCCTTGGTGCGGCCACTGCCAGGCACTTGCCCCAGAGTACGCTGACGCCGCTACCCAGCTCAAATCAGACGGCGTTGATTTTGTACTCGCCAAGATCGATGCCACCGAGGAGACTGAGCTCTCTAACA…		K09580	EC:5.3.4.1		AT3G54960.1	ATPDIL1-3, PDI1, ATPDI1, PDIL1-3	PDI-like 1-3	86.79	106	3e-157	199		gi|255578860|ref|XP_002530284.1|	protein disulfide isomerase, putative [Ricinus communis]	80.58	139	0	216
	370	UN00378	2010	TAGATTCAAGCCCCAATTGGTTGTGGGTTYTTACTCGTTGCTTGCTTCGCGATTCAGCTCTTCGCTTCAGATCCTATCTTCTTCGAGTCGTTTGATGAGCCATTTGAAGGCCGATGGATCGTTTCTGAGAAAGAGGGACTACAAAGGTGTTTGGAAGCATGCGAAGAGCGAGGGACATGATGATTATGGGCTTCTAATCAGTGAGCAGGCACGAAAGTATGCCATTGTGAAAGAACTTGATAAACCTGTGGATTTGAAGGAGAAAACTGTTGTTCTCCAATATGAGACACGCCTCCAGAATGGTCTTGAATGTGGTGGTGCCTATTTGAAATATCTCCGTCCCCAAGAGGCTGGATGGGTGCCAAAGGAATTTGACAATGAATCACCATACTCCATCAT…		K08054	---		AT5G61790.1	CNX1, ATCNX1	calnexin 1	79.6	451	0	634		gi|356508884|ref|XP_003523183.1|	PREDICTED: calnexin homolog [Glycine max]	83.97	443	0	673
	371	UN00379	2010	TGCTATTTCAATAGAAATAGCAAAGATCGCCACGGACAAATTACATTTCAACAATTATAATGCCAAAATGGAGCTCAGAATTGCATAAGTTCTTGCATTATAATTGTTGAAATGTAATTTGTCCGTGGCGATCTTTGCCATTTCTATTGAAAATGGCCTCACGCAGAAACTTCGGTTGGCCTAATATTTCAATAGAAATGGCAAAGATCGCCACGGACAAATTACATTTCAACAATTATAATGCAAGAACTTATGCAATTCTGAGCTCCATTTTGGCATTTGTCAGATTGCACGCACTAAGTTACTAGAAGTGGAATTTCTCTCCCTGAAGATAACATCTACTACCTTTAAGCTTTAACCTCCTTCACACATCTCCATTTTCCCAGCTCTGAAGCTGAA…		---	---		AT3G21670.1	---	Major facilitator superfamily protein	63.8	337	1e-172	389		gi|225447121|ref|XP_002274227.1|	PREDICTED: nitrate transporter 1.3-like [Vitis vinifera]	70.31	357	0	442
	372	UN00380	2009	GTAGAGTGTATAATTATAGTTTAGACGAGGCAGCCGCTCAGTGAGTACTGTAAGATATTGAGCTGCATGAGCTGAAAATCTTTTCATTTTGCATTTCCAGACAGAGGAGACACTTGATTAATTATTAACTTAGTCACCTCCTCCCTCTTTTCATCTCATGCAGCTCAATATCTTACAGTACTCACTGAGCGGCTGCCTCGTCTAAACTATAATCATACACTCTACTTATTAACAACATATGATACACTCCTTAAAACTATACTATTATACTAACACTAGTCATCCTTAATGACAACAATAATAATCAGTAAGTATGAACAAGCTAGCATCAACCACACTCCTCCCCCCCCCCAGGTTCGGGTTATTGGGAGATTGGGCTATTGGGTATCCGAAATCTTT…		K13422	---		AT1G32640.1	ATMYC2, RD22BP1, JAI1, JIN1, MYC2, ZBF1	Basic helix-loop-helix (bHLH) DNA-binding family protein	43.29	559	9e-98	313		gi|225427201|ref|XP_002280253.1|	PREDICTED: transcription factor MYC2-like [Vitis vinifera]	49.83	576	9e-137	419
	373	UN00381	2009	ATGTTGAGTTAATAACCTACTATGTGATGTACTCTTCTTAGTTTCTAGCCAGCCAGACTGTCTCATTTGTTGCCGGGCTAGCCCCCAAAGCATCGTACATTGAGGAAGGATCTGTGGTGGAAGTAGGAGCCGAGAACGGAGGATGCAAATGCGGTGCTGACTGCAAATGCAACCCATGTAACTGCAAATGAGATTGGATAGTTGGTCGATCAAAGCATCAAGCCGCGGCCTAAAAGAATTAGGGTTGTGGGTTCTAGCGGTCTATTAATGTTTGCTATCAGGCGCTCGTTTGTCCTGTCGTAGTATGTATTGGAGGGCTTAGCTTACTAGCTTAGTATGTCCTCCTCGAGTTGCTAGGGTTTCCTGGAATAAACAAAACCATATGATACTGCTATATGA…		---	---		---	---	---	---	---	---	---		gi|357134110|ref|XP_003568661.1|	PREDICTED: metallothionein-like protein 2-like [Brachypodium distachyon]	45.65	46	3e-05	46.2
	374	UN00382	2008	TCGGTGGCGAGGTGGTCAATGTGGTTACTCAAGAGCTKGGAGGAAAGATTACTCGGCAACCTGGWCCCATCCCTGGAATCAACACTAAAATTGTCTCCTTCCTGGACCCCGATGGCTGGAAAACTGTTCTTGTTGACAATGAAGACTTTCTGAGAGAGCTGAAGTGATTTGGAGTAATCTCCACAAGTAATCCTATGGATGGCTAGCGATCATGAATAAATGTATCAAATGAACCTTTGCCTTACGAGTATCCTATGTATGTGAATTCTAGTGAGCTAAATGGATGCATAAACTGCTGCTGTTTCTTGTGCTTTGATGTGGGCTCTGCTTTGAATACTGAATAGGCTCTAAATGTAATGGGATTGTTATGAACTTGTCAAGATGGATGGTAATGGGTTT…		K01759	EC:4.4.1.5		AT1G11840.4	ATGLX1, GLX1	glyoxalase I homolog	81.56	282	6e-171	489		gi|359483362|ref|XP_002273346.2|	PREDICTED: lactoylglutathione lyase [Vitis vinifera]	89.93	288	0	535
	375	UN00383	2008	CAAAGAGCTGTGGTATGCCTGWGCGGGGCCTCTTGTAAATGTCCCTCGTGAAGGGGAGCGTGTTTATTACTTCCCCCAAGGTCACATGGAGCAGTTGGAAGCATCAACGCATCAGGGATTAGAACAGCAGATGCCATCATTCAATTTACCATCTAAAATTCTGTGCAAAGTGGTTAATGTTSWGCYTSAGCKCAGAACGTGAAACAGATGAAGTTTATGCGCAGATAATTCTAGTCCCTGAAAGAGATCAAAGTGAAGTTACAAAGCCTGATCCTCCTGTCCCTGAGCCTCCTAGGTGCAATGTTCATTCGTTTTGCAAGACCCTAACAGCTTCTGATACTAGCACACATGGTGGATTCTCGGTGCTTCGGAGACATGCAGATGATTGCTTACCACCCC…		K14486	---		AT1G59750.2	ARF1	auxin response factor 1	66.83	600	0	678		gi|225465265|ref|XP_002268348.1|	PREDICTED: auxin response factor 1 [Vitis vinifera]	72.9	594	0	761
	376	UN00384	2007	GTGGGAGTCCAAGGCTCTTAATAGATTATTTTTTGTCAGACCTTTATATCGGAGCGCTTTATGTGTATGTAAAAGTGAGGAGGGCCTTACTGTATCTTCTTGGTGCCGTATAGGGTTAGGAAGAATTGCATGGCTCGATGGTGATCATATAATGCTTTGTCTAGGCAAAAAAGGGAGATGGTACATTAATTCCATGGTAGAAAATTACTATTACATGAGTCCACATTTGCGGAGAAACAAGAAATTCTCACCTAATAATTACAGTACCATCTCCCCTTTTTTGCCTAGACAAAGCATTATATGATCACCATCGAGCCATGCAATTCACCAAGAAGATATAGTAAGGCCCTCCTCACTTTTACATACGCATAAAGCGCTCCGATATAAAGGTCTGACAAA…		K12347	---		AT2G23150.1	NRAMP3, ATNRAMP3	natural resistance-associated macrophage protein 3	77.39	261	0	407		gi|356541715|ref|XP_003539319.1|	PREDICTED: metal transporter Nramp3-like [Glycine max]	77.94	272	0	419
	377	UN00385	2006	CTTTNTCGTTGGAGAAGCTTGTGAATGAGAAATTATTAAAACTGCACAGTGTGGCAGAGAGAAACAATGATCCCCAATTACAAGAATTTGTCGAACGTGAATTTCTGGGTGAACAGGTTGAGACAATTAAGAAGATTTCAGACTATATTACTCAGCTGAGAATGGTTGGAAAAGGACACGGGGTTTGGCACTTTGATCAAATGCTTCTTCACGAGGAAGAAGTAGTTTGAGTTTAGAAGTTGAAGCTTGTCATGGAGGGCGATCGATTTGCTCTTATTCAAAGAAGTGTAGTGGTTGGAGGAGTGGAAGAGCTACGATTGTTGGGAAGCTTGTATAAAAAGAATGTATTTTAGCTGTTTTGTCTTGGTCTGATAATGCTAGCTAGGTTATGGTAGATCT…		K00327	---		AT4G24520.2	ATR1	P450 reductase 1	76.42	369	2e-169	500		gi|356508035|ref|XP_003522768.1|	PREDICTED: NADPH--cytochrome P450 reductase-like [Glycine max]	84.55	369	0	556
	378	UN00386	2006	TCCTGGGGTTTCCACACTTGAAAAAAAAAAAGCTGGGGCGTATCGCTCAAATTATTGGTCCGGTACTGGACGTAGCTTTTCCTCCAGGTAAGATGCCGAATATTTACAGTGCTCTGGTAGTTAAAAGTCGAGATAGTACGGGTCAACCAATTAATGTGACTTGTGAGGTACAACAATTATTAGGAAATAATCGAGTTAGGGCTGTAGCGATGAGTGCTACAGACGGTCTAAGGCGGAGGAATGGAAGTTATTGACACAGGAGCTCCCTTAAGCGTTCCAGTCGGTGGAGCAACTCTCGGACGAATTTTTAACGTACTTGGAGAGCCCATTGATAATTTAGGTCCCGTAGATACTGGCACAACATCTCCTATTCATAGATCTGCGCCTGCCTTTACCCAG…		K02112	EC:3.6.3.14		ATCG00480.1	ATPB, PB	ATP synthase subunit beta	90.1	414	0	718		gi|357502813|ref|XP_003621695.1|	ATP synthase subunit beta [Medicago truncatula]	91	400	0	698
	379	UN00387	2006	TGTTAGAYCTTTCAGACACAACGAATATGAAAGATTTAACAGGAATCTGTTTTGATAGAGACAAACTTGTGTATCCAAGCCTTTGGTACTCAACCTTGAACTGGAAAACACCATATACATCANGTTCAAGGTTGAGTACCAAAGGCTTGGATACACAAAGTTTGTCTCTATCAAAACAGATTCCTGTTAGACCTTTCAGATCACAACGAATATGAAAGATTTATAACAGCAGCATACCCGTACTATGGGGCTTGCTTTTCAATGAAGGCTGGCTTCTTCATCTTCTCCCTGGTGCACCTATACAGCAAGTAGACCTCAACTATTGCAGGGGACTTTCATGCGATCTCAGTCTAGTTTGTACTCCTAGTAATTTGGAAGTTTTGTTACTGTATTGAAACA…		K12670	---		AT5G66680.1	DGL1	dolichyl-diphosphooligosaccharide-protein glycosyltransferase 48kDa subunit family protein	76.08	418	0	656		gi|225428556|ref|XP_002284627.1|	PREDICTED: dolichyl-diphosphooligosaccharide--protein glycosyltransferase 48 kDa subunit [Vitis vinifera]	82.3	418	0	692
	380	UN00388	2005	GCCGGTGCCGAAGTCGACGCCGACGCCGCAGCCGCTGCCAAGTCCGCCGCCATCAACAAGCTGTTCGGCGACGACTACTACTCGGACGCCGACGAGGCCGAGGCGGCCTCCCGGCTCCTTCCTTCCAACAAGGGGGGAGGGCGACGATCCTAAATCCATCGACTACCTGTTCTCCGCCGGAGGCGACATGGTTCCCTACCTGGACCTGGACTTCGGCGCGGATCCCAAGCCGGATCCGAGTTCGGACGGCGTCGTTCCGGATCCGGATCAGAAGCAAATCCAGCATCAATCACAGTCGCTCTACTCTCTTCCTGCTGCCTCTTACCAGTTGGAGAACGCCAAGCCGCATTATTCCGTGCCCTACACTCGGCCTTGTATGAGCCACAGCATGTCGTCATC…		---	---		AT4G16143.2	IMPA-2	importin alpha isoform 2	76.15	109	2e-49	151		gi|225431871|ref|XP_002275593.1|	PREDICTED: importin subunit alpha-1 [Vitis vinifera]	83.33	108	1e-54	173
	381	UN00389	2005	GTGGAGGTGCAATGAAGGCTCGTGCTGTGCTCAAGAGGAAAACTCCCTCAGAGTTAAGAGGAGAGCAATTGAAGAGAAGAATTACAGCTGCGGTTGCACATGAATCTCCTGCTCTCCTTGAACAGAGGGAGGTAGATTCTGTGATTAAGAAGGCTGAGGGCTCAAGGAATACAAGATATGTGGACAACCGTCTAGATGAAGTGTATCCCTCAATAAAACCGACNAGTAGGCTCAGCTTGTGCGGTGTAAAAATCAAAATTCTAAGGAAAATCAAGTTAATGAAGGTAAGGGTGCAATAAAGAGTTCTTTACCNTCACATTTGACACTGAAGAGTCACCGGGAGCAAAATAGTACACATGCTTCAGTTACAAATGCCAACAATTCTGTTTCACAGCAATG…		---	---		AT3G54750.1	---	unknown protein; Has 145 Blast hits to 145 proteins in 60 species: Archae - 0; Bacteria - 0; Metazoa - 99; Fungi - 0; Plants - 40; Viruses - 0; Other Eukaryotes - 6 (source: NCBI BLink).	39.22	617	1e-115	358		gi|359475773|ref|XP_002267701.2|	PREDICTED: uncharacterized protein LOC100257121 [Vitis vinifera]	47.56	635	5e-153	464
	382	UN00390	2004	GGTCCGCTTTATGTAAGAATTAACTGAAGAAGCGTGAGAAAGAATGGAAGGAGGAGTACACAAAGCTGATGCATCGGCCTTCAGGCAGTGCATATCCCTTGCATGGGAGAATCCTTATGTTCTTCGCTTGGCTTTCTCTGCTGGTATTGGCGGATTCCTCTTTGGCTATGACACAGGAGTCATATCTGGAGCACTTTTGTATATAAGAGATGATTTCAAGGCTGTCGATAGGCAGACCGTTTTACAGGAAAGCATAGTGAGCATGGCAATAGCAGGGGCRAATAGTAGGGGCTGCAGTGGGAGGGTGGCTAAATGATCGTTTCGGGAGGAGACTCACAATCTTATTAGCCGACTTTCTCTTCTTTGCGGGATCAGTGTTCATGGCTACCGCCCCTAACC…		K08150	---		AT1G30220.1	ATINT2, INT2	inositol transporter 2	69.98	453	0	607		gi|225443922|ref|XP_002278732.1|	PREDICTED: probable inositol transporter 2 isoform 1 [Vitis vinifera]	72.48	447	0	626
	383	UN00391	2002	GGCGTCAAGCTGGTTGCRGGGGCTGTATATCTGTTGACTGACTGACTAGCTGATAATGGGGGGAGGATTTAGAGTGTTGCACTTGGTGCGACCATTTCTTTCATTCCTTCCTGAGGTCCAAAGTGCCGACAGGAAGGTTCCTTTCAGAGAAAAGGTCATCTACACTGTTATCTCTTTGTTCATCTTTCTGGTGTGCAGTCAGCTTCCACTCTATGGCATACACTCCACCACGGGTGCCGACCCATTCTACTGGATGCGTGTCATCCTTGCTTCCAATCGTGGAACTGTCATGGAGCTTGGTATCACCCCCATTGTCACATCTGGGCTCGTCATGCAACTTTTGGCTGGTTCTAAGATTATTGAAGTTGACAACAATGTCCGGGAGGATCGTGCACTTTT…		K10956	---		AT2G34250.2	---	SecY protein transport family protein	94.51	474	0	885		gi|356543211|ref|XP_003540056.1|	PREDICTED: protein transport protein Sec61 subunit alpha-like [Glycine max]	96.84	475	0	904
	384	UN00392	2002	GAATGGAACATGAAATCCTTAGATTTCAAGTTCCATTCCATTTTATCTCACCAAACACCCTCTAAATAAAATGCATAACTCAAGACTAATTTGCAGCCACATACCAGGAAAGCTAAGGATCAAAATAACATCATTCTACAGACACTTTCCAGGTTTGAAGGAGGCAACAGGCGGTCATAAATAGGGATACAACATTGGTAGGACTAGGAACATCTTTTACATAACTATGCAGGGAAAAAATTTTCCCAATCACAATTTTGGCTCCCCGTGTTTTTGCTCCATTTCTTACATACCAAGAGGGCCTCAGAGATGAGAAAGCCTCAGCAACGGGCACACTAGTTTTTGAGTTACAAGCTGCTAAATTACATACAAATCACGACACAGTTCGTCCATAGCACA…		---	---		AT3G13670.1	---	Protein kinase family protein	85.43	357	0	644		gi|255581670|ref|XP_002531638.1|	casein kinase, putative [Ricinus communis]	90.76	357	0	683
	385	UN00393	1999	GTAGGGGGCAAAGTTTCAAAAAGCCGGGTGAAGATGGCTCAGCTTCAACAAGATGAGTTAGCGTTTGCCGATAAAGCCATTCCAGCTCAAGTGGTGAGATGATGGAGATCCTGTTGCTCTCTTCTGATACCTAAGGAGGATTGGGTTGGTAGTGTGGTCATGGTCTAAAATTTTGGATGGCTTTTATGATACTTAATTTTAGGGAAGATCYTTGTATTTGTAATTTATTTGAGTGGGTTCATTGTGTGGCCAATTCTTTCAACATGCCAGTTTAATTAAGTCAAACTTGTCTCCAAAGGCTTCGACATTTTCAGAGTTGGACTTAATTAAACTGGCATGTTGAAAGAATTGGAGACAAGTTTGACTATGATCACATTACACTGTTCATAGTCAAACTTG…		K16302	---		AT4G14240.1	---	CBS domain-containing protein with a domain of unknown function (DUF21)	85.03	147	2e-124	254		gi|224102601|ref|XP_002312743.1|	predicted protein [Populus trichocarpa]	89.12	147	2e-144	265
	386	UN00394	1996	GTCCCCTTTTATTGTCGAGTGATGATGAAAGTGGGTGGAAGTTTTGAGGTCTCGGATGAGTGTTTGGGCACGGTTGCACCGATAGTGGTGTACTGGGTATACTCCGGAATTTACGTATTGTTGGGTTCTCTGGATAACTACAGATTGCATTCGAGGAAGGATGAAGATGAGAAGAATCTGGTCTCTAAATCAACTGTTGTTAAGGGTGTTCTACTCCAACAAGCTGTTCAAGCTGTCGTCGCTCTCATCCTTTTTGCGGTAACTGGTGATTCTAATGATGCTGCAGAAGAGTCGAACACTTCCCTACTTAAGATTGCTGGCCAATTTATTACTGCCATGATGGTTCTGGATACCTGGCAGTATTTCATGCATCGGTACATGCATCACAACAAGTTCTTG…		---	---		AT1G69640.1	SBH1	sphingoid base hydroxylase 1	77.89	199	7e-107	293		gi|255562836|ref|XP_002522423.1|	sur2 hydroxylase/desaturase, putative [Ricinus communis]	78.39	199	9e-108	301
	387	UN00395	1996	GGTGTTTGTTATTCCTTCCTTTTCTATTGAATTGCCAATGAACAATCGTAGTGGGGTCAGTCACCATCAATAATTAGCACACAACAAAGGACCACGACTCTGCAGATCAAAATCTCACCACCGTCGATCAAGCACCCAATTCTCAGAATGGGTACTGGATGTTGGTGAAGACATTCGACTACAACTGCAAAGTCGTGGTCCTTTGTTGTGTGGTAATTTTGTTTGCTTCTTGATAGGAGACTCAAATGTTTGTTTTTGCGGAAACTTTTGCCATTGATATAAATAAACTTTCATATCAATGGCAAAAGTTTCCGCAAAAACAAACATTTGAGTCTCATATCAAGAAGCAAACAAAATTACCACACAACAAAGGACCACGACTCTGCAGATCAAAATCTC…		K03231	---		AT5G60390.3	---	GTP binding Elongation factor Tu family protein	93.93	445	0	857		gi|115451095|ref|NP_001049148.1|	Os03g0178000 [Oryza sativa Japonica Group]	97.06	442	0	871
	388	UN00396	1995	GGTWGTTCTCTGCATCCCGTCTCTCATCTCAAATCGTCTTCCTCTGAAGTGATCAATTTTCTCTCCCTAGCAAGATGCAAATCTTCGTGAAGACCCTCACCGGCAAGACAATCACCCTCGAGGTGGAGAGTTCCGACACCATCGACAATGTCAAGGCCAAGATCCAAGATAAGGAGGGAATTCCACCGGACCAGCAGCGTTTGATCTTCGCCGGAAAGCAACTTGAAGATGGCCGCACCCTTGCCGACTACAACATCCAGAAGGAGTCAACTCTCCACCTTGTGCTCCGTCTCAGGGGAGGCATGCAAATCTTCGTCAAGACCTTGACTGGCAAGACCATCACTCTTGAGGTCGAGAGCTCTGACACCATCGACAACGTCAAGGCCAAGATCCAGGACA…		K08770	---		AT4G05320.6	UBQ10	polyubiquitin 10	100	381	0	736		gi|240255756|ref|NP_849300.4|	polyubiquitin 10 [Arabidopsis thaliana]	100	381	0	736
	389	UN00397	1993	CGCCGTTACTATANGTGGCTTAGGGAGGATGGACGGAAGATTATATTTAGACCTGATAAATAAGTTATCCGGTTCAAAACAATTTCAGGTTCAGTCATATTCGGGCTTGTGATTCAGCTTGATTCTGATTTGGATCAAGTTATTTTCAGCTCGAAGTCATTTCAGCTGGATCTGGCTGGTGGCATGCTCACCGGACCATGATGTGGGAGATTGGACTGTTAATTTGGCTGGTATAATTATAAATTTGCAAGTATGTAATACATACTTGCAAATTATAATTATAACAGCCAAATTAACAGTCTCCAATCTCCCACATCATGGTCCGGTGAGCATCCCACGAATTCCATCTTTCCATAGACACTACCACTCAGCACAGCCCAAAGCCTATATAATACTCTT…		---	---		AT2G15320.1	---	Leucine-rich repeat (LRR) family protein	47.01	368	1e-88	281		gi|255555307|ref|XP_002518690.1|	serine-threonine protein kinase, plant-type, putative [Ricinus communis]	54.25	365	5e-101	317
	390	UN00398	1992	TTCCAGGTCGGTTTAGGGTTTTTTACCAGTATGGGAATGGGTAAAGAGAGAAACAAGGCGAAGGCTATTTTGTATCACGCTTTCGCTGCTGAAGGGGGTAACTTGGAATCTAAGATGGCTCTTGCTCATATCTATTCTAGACAGGGTATGTATGAGAAAGCTGTAAACTTTATGGTGAGTTAGCGGAAGTAGCTGTGTAACAGTTTCTTGATTTTCTAAAGATTCGCCAGTGATTGAGCCAGTGAGGATTCATGTCGGAGCTGAGGAAAATAAAGAAGTTCTGAGGAAGTTGCGAGGTGAAGACGATGAGGATTTTCAAAATACTAGAATATCAAGCTCAAAAGGGCAATGCTGGGGCTATGTATAAAATCGGCATCTTCTATTATTTTGGACTCAGAG…		K14026	---		AT1G18260.1	---	HCP-like superfamily protein	72.73	341	0	485		gi|255579265|ref|XP_002530478.1|	conserved hypothetical protein [Ricinus communis]	75.07	341	0	495
	391	UN00399	1991	CTCTATGTTTCTCYCTCCTCTTCCTCCTCTCTCTCTCCTCGGCCATCGCCGCCGCCGATGACCTCCTCATCCAGCAARTCGTCGACGAGGCCAACACCGGCGCCGGCGCCGGAGCCGGAAACCTAGACGAGGTGTTGTTGAACGCTGAGCACCACTTCTCTCTCTTCAAGGCGAAGTTCAACAAGGAGTATGRCTCTCCGGAGGAGCACGATCGCCGATTCACCATCTTCAAGGCGAATCTCCGGCGTGCCAAGCGTCACCAGAGGTTCGATCCTGACGCCGTCCATGGCGTCACGAAATTCTCCGATCTTACTCCGAAAGAGTTTCGGCAAAAGTTCCTTGGTTTGAACGGAGGTAAGAAGAAGCTTAGGCTGCCGTCCGATGCTAAGAAGGCTCCGA…		K01373	EC:3.4.22.41		AT4G39090.1	RD19, RD19A	Papain family cysteine protease	76.95	321	0	520		gi|224066056|ref|XP_002302004.1|	predicted protein [Populus trichocarpa]	79.45	326	0	553
	392	UN00400	1990	TGTTGTATACGTGCATATACAACATTTGGAAGTATTCCTTGACCTTGAAGTTACCCTCACATTTGGACGTCTTCCTYAACCTTGAATAATGATTGATGAAGATCAATAAACTTACTTTTGTGGCTAGCCACATTACATCAATGCACACATCCCCCAATGATCCTGTTCCCATAAAATATACATTAAAATCTGTTTATATATTCTTTAAGAATATTATTTCCAAATTTGCCAAACTATATACCACTAGTACATATTTTTACATATGTGCTCCTACACTTACATACCTGTTGAATTTAACTTCACATACCATCAACGTACACCTCTATTATCCTACCTATTCCGAATTCACGAAGTACAACCCCATGCAAGTTCATAACTTCAACAATCCCATTCCCTGAT…		---	---		AT2G35940.3	BLH1	BEL1-like homeodomain 1	47.38	458	1e-104	333		gi|225436140|ref|XP_002275098.1|	PREDICTED: BEL1-like homeodomain protein 1 [Vitis vinifera]	52.06	461	1e-117	371
	393	UN00401	1989	ACTTCAACTTCTCCACAATTAACGATTCTCTGGAACATCAGCCATGGCGTCTTTGCTAGCAAAACGGGAATCTCACGTTTTCCTCTCCAATCCTCTTCTCCGGAGCCTGCATCAAGATCAATTCTTACAAAGCGCGAAACCCTTAAAATTTCAGCAATACCCAGATCCCCAAACCTCACTAGGATCCGAGCCGATGTGGGGTACGAGTCCAGAACCGTCAGTTCTGACCCGGGTAAGTCTCCTTCTCCTTCTGTATCAAAATCCGACGATGACCCACTTCAGAAGTTCCTCAGGAGGAAGTACGACTATGGTTTCAAAAATGACATTGATTCTTTTTCAATCCCAAAAGGGCTCAATGAGGAAACAATCAAGATGATTTCTTCCCTTAAGAAAGAGCCC…		K07033	---		AT4G04770.1	ATABC1, LAF6, ATNAP1, ABC1	ATP binding cassette protein 1	88.44	294	0	517		gi|255554919|ref|XP_002518497.1|	Protein sufB, putative [Ricinus communis]	90.82	294	0	523
	394	UN00402	1988	TNGCCGGGGGTATCAGAGTTAAGCGTCAGGGTTACATTATGCTGAGCTTTTCTCCATCCTTGGGAGAACGCAAATATGACTGGGAGAAGAAGCAGGTTTTTGCTTTGTCAGCCACTGAGGTTGGATCTTTGATTAGTATGGGTCCTAATGGTTCTTGTGAATTCTTTCATGACCCTGCAATCCAAACAAGTAATGCTGGTCAAGTGCGGAAGAGCTTGTCAGTTAAAGCACATGCAGATGGCTCCGGCTACTTCTTTTCTTTGGCTGTTGCCAATAACGTCACGAAGACCAAAGAGCGCTTTACAGTCCCGATTACATCTGCTGAATTTGCTGTGATGAGGACATCTTTCAGTTTTGTGCTGCCTCACATTATGGGTTGGGACCACTACTCAAGCCGGG…		---	---		AT1G71260.1	ATWHY2, WHY2	WHIRLY 2	51.91	235	1e-76	244		gi|225459963|ref|XP_002267315.1|	PREDICTED: uncharacterized protein LOC100258449 [Vitis vinifera]	55	240	4e-76	246
	395	UN00403	1988	TTCATTGATAGAAAAATCTGCAACGTTCCAGCTTCTAGCTAGGGACACTTCTGATCCTGTTTACTATGAAGACCCAGAGAATGATCGTGTTTTTGTCGGGTTGATATAATCCTGTCTCAATCAGTGGCTTGGATGACAATCATGAGGACGGTTCTGATCATGGAAGCTTCTCAAATGATCCCAATTCCATCTTTGCTGATGCTCCTGATGATGGCAATTTCACCAGCCAAAGTGAAGCTCCCATGATGCAGTCAGTGAGGGGCTCTGCACCTTTACCAGATCAAATTAGGAGAGAGATACTAGAGCTTGGATTCCCTGATGATGGGTATAATTATTTAATTCATTTGAGGGAGATTCGAAATACTGGCGGAGGTTCAGCATATTATCACAACCCTAAGG…		K14798	---		AT3G49990.1	---	unknown protein; Has 1524 Blast hits to 1298 proteins in 225 species: Archae - 9; Bacteria - 84; Metazoa - 474; Fungi - 184; Plants - 98; Viruses - 17; Other Eukaryotes - 658 (source: NCBI BLink).	44.82	502	5e-91	291		gi|225458093|ref|XP_002280700.1|	PREDICTED: protein LTV1 homolog [Vitis vinifera]	51.64	548	4e-130	398
	396	UN00404	1988	GGAAAAGTGCACCTGAGTGAGCTTGTGAAAGAGAATTGATCAATTAGGCAGAATGAAAAGAAGGCCAAGTAACTTATTCAATCATGCAGATCTTGACTGCACTAACAAAAGTGCATTACAAATCAAAAGCAACATTAAAAGTGACCAAATTTTCCAGATGAACTTGCAAGCAAGGTGCTTCCAGCAGTTTCTCTTTCAGGTCCTTCTGGCAATTCGAACCTGYAATTTTCATCATTGTCAGATTTGCATATCTACAATCTTCTTTCTTTACTCTGCATCTTCTACAATTCATCAGGAAAACATAAATTTCTATTTTATCTGTACAAAAGTGGCCTCTCCTCTGATCTCTCCTGCTCCACTTGGAGAGAAATCCTGTCACGTTCAAACCGGTCATAAGCA…		---	---		AT5G45275.1	---	Major facilitator superfamily protein	61.18	340	1e-138	381		gi|224139150|ref|XP_002326780.1|	predicted protein [Populus trichocarpa]	63.47	334	0	405
	397	UN00405	1987	TCCCAAATTGCCCAATCAGCTCAATCGGCGTGCGCTTACACACATACACACGGGCGAGGTAGTTAAGCTAGCTAGCTAGCTAGTCCAGAAGCGAAATGGGTTCCTTAGGAGAAGAGATCATGATCAGAGGGGCTAAACCTAGTCCTAGACCGCACGCAGTGTGCGTTCCTTACCCATCCCAAGGTCACGTAGGGCCAATGCTAAAGCTAGCCAAGCTCTTGCACTCCATAGGCTTCCACATAACCTTTGTCAACAACGAGCACAACCACCGCCGGTTCCTGCGTTCGAGGGGGCCACACGCCCTCGACGGCCTCTCTTCCTTCCGTTTCGAGGCCATCCCCGATGGGCTTGCTCCCTCCAACCCCGATGCCACCCAAGACGTCCCCTCCCTCTCCCACG…		---	---		AT1G22360.1	AtUGT85A2, UGT85A2	UDP-glucosyl transferase 85A2	52.89	484	0	546		gi|225459270|ref|XP_002285780.1|	PREDICTED: UDP-glycosyltransferase 85A2 isoform 1 [Vitis vinifera]	58	481	0	585
	398	UN00406	1987	CCACCCCCTTTCAGTCTCTCTTCTCCATTCTCTTCCACTCCGCCGTTGCAGCAACCACCGTATCCTTCTCTCTCTACCCCCCAAGCTTCCGCCATGAGGGTCTCAAACAACCTAGTTGGCCTCCTAAACTTCATAACATTCCTCCTCTCAGTCCCCATCCTAGGCGGCGGAATATGGCTAGCCCACCGTGCCACCACCGACTGTGAGAAGTACCTCGAGAGGCCTGTCATCGCTCTCGGTGTCTTCCTCATGTTAATCTCACTCGCAGGCCTTATTGGTGCATGCTGTCGCGTGAACTGGCTTCTATGGCTCTACCTACTTGTCATGTTTATCCTTATCCTCATTTTATTCTGCTTCACTATCTTCGCCTTTGTTGTCACAAACAAAGGCGCCGGTGAA…		---	---		AT2G23810.1	TET8	tetraspanin8	71.23	146	4e-68	193		gi|225445732|ref|XP_002271684.1|	PREDICTED: uncharacterized protein LOC100243286 [Vitis vinifera]	83.78	148	4e-76	218
	399	UN00407	1986	CATTACTCATTAAAGAAGGTAACAACATGGCTGTCATCTCTTGCGAAAGAAAGCCGGGRGAAAGAGCTCATCTGCGGGTGAAGTTGAATAGTTGAAACCGAAAAGGAGTCCATATGAATACAAACTTGTTCTATTTGACATCATAAATTCAGTTACAAAGAACATTGAAGGTTCTAAGCCTAGTGAACAAAAAAGACATTGGCACCAAGCTGAAGTTGTGCCACCTATCTACTCACATTTGATCGACCGGTAGATATGGCGGACGAAAAGGAGAGCTGCGCGGAACCCGACAGTTCCGAGCATGAGGAAGAAGCCGTAACAAATGCAAGCCATGTAGCCGAAGAAGAATGAAGTTTGCATGAAACCAGACATGTCAGAGCGCGCATAGTAATAATACAA…		---	---		AT2G01970.1	---	Endomembrane protein 70 protein family	84.46	399	0	684		gi|225424512|ref|XP_002285238.1|	PREDICTED: putative phagocytic receptor 1b [Vitis vinifera]	88.25	400	0	716
	400	UN00408	1986	CTAGAAACATACTATGAGGAATATCAACAAAGCTGAAAACTGAGCTGTTTATGCAGCCTAACTGTACCGAACAACTCATTTGTCAGGTCTATTATTGTAAATTGTTGCTGAAGAACACTCACAAAGAGGCAATTACTTCAGAAAGGAAGCAACCTCAAAACAGGAATATTCAGAAACACGAAATGTGATCTCAACTGGCTGTCCCAGAGAAAGCACGAAATGATTCTGTACATATCAGTAGTAAGTGTAGAAAACAGCAACTTCGACTCAGCAGGTTCACTTGGGCGACATCAAATTAGAGAAGAAAACTTGTTGGCTCAAGCCATATCCAACTGAAATATTCCGCCAATAAAAAACCGGGGAACAATAAAGTATTGTCAAAAGAGTCAAGGGATGTYA…		K01897	EC:6.2.1.3		AT2G04350.2	LACS8	AMP-dependent synthetase and ligase family protein	78.79	297	4e-159	475		gi|297831508|ref|XP_002883636.1|	predicted protein [Arabidopsis lyrata subsp. lyrata]	81.47	286	2e-159	479
	401	UN00409	1985	GCCGGAGTTGGGNTGGTGGGGCCATGCTGCTATCATCACTTGGGAGCTTAGTAATGAAGAATCTATACAACCTGGGGTTGATCAGATCATATTCTTGAAAGGGAACTCAAAGGCAAAAATTTGTTGGGTAGGGGAGGTGCAGTTCCACAACTTTAGCATATACCTTGCTTCTGAGTTGGGCTAACTAGTTCCTGTACATAAGAAATATTATCTAGTTAATAGTTGAGTAGCATGAGGAACAGAACAGTGGAGAAGAGGGTAGATTTGGTAGTTCCTATATTGTAGTTGGGGTTTAGTTGGCTGAGAGAAGGAGGGGGAAGTTCGGAGAAAAAGATTGAAGGGAAAGGGACCCACTGGACCAGTTCAAAAGTTTGGCAAGAAATTTGAATGAAGAAGAGG…		---	---		AT5G04170.1	---	Calcium-binding EF-hand family protein	57.02	114	4e-34	133		gi|357157707|ref|XP_003577887.1|	PREDICTED: probable calcium-binding protein CML49-like [Brachypodium distachyon]	58.77	114	1e-36	142
	402	UN00410	1985	TTCTTGGCAAGCAACTTGCAAGAAGATGCCAAGACTGAATGTAGAGATCATAAATGAGAACGAGCAAGGGGAGGTCAGTCTTGATGACGATAGGCAGAGAGTACATCTTTTCTACTCTCTGCCTATCGTCATTGGTTGGACCCCGAAAGGATGCACCAGATTTCGTGTGGAGCTTGTAGTTAGTTTGCGTTTGGCGTATGATTTTTTATTTTTCTTGCAATCAAGATGTTGTATTTTATGTTTTGTTTCTTAAGTGGAACTGTGTTATTATGAACATTGGGTACGCTGGAGAATCCCTAATTGATGGGCATTTCRTNATCTATGCCTCATAAAGCATCGAATTCACGAAATGCCCATCAATTAGGGATTCTCCAGCGTACCCAATGTTCATAATAACAC…		---	---		AT3G26810.1	AFB2	auxin signaling F-box 2	71.2	368	0	504		gi|225451571|ref|XP_002274892.1|	PREDICTED: protein AUXIN SIGNALING F-BOX 3 [Vitis vinifera]	75.82	368	0	540
	403	UN00411	1985	ATGAATTACCAATGTGATCTAGCTTGGTAWTTCATCAAGATTGAATAATTCGTCTGTTTAATATCCACAAGAAATTTGAGCAGCAAGTAAACTAAATAATGTGACTTATGAGACGTATTCAATGGCAAACAAATAGAATAATCTATAGTATTTACAAGATAAGTCGGGCAGCAAGTAGACACAATAAATAYCACAACTTCTGTTCCTGTCGCTCTCTCTCTCTCTCTAGATGGCAATGTCTTCCCGACTCCTCACCGTCGCTGGTGCAGATGTTCGATCTGGAAGTGACGATCGTCTCCGGCAAGCATTTGAAGAACGTCAATTGGAAGAACGGCGACCTCAAACCTTACGCCATCTTCTGGGTCGACCCGGATAACAAGCTCACCACCAAATCCGACG…		---	---		AT1G07310.1	---	Calcium-dependent lipid-binding (CaLB domain) family protein	53.28	122	4e-35	136		gi|255571827|ref|XP_002526856.1|	protein with unknown function [Ricinus communis]	67.97	128	1e-53	189
	404	UN00412	1983	CATTCGTGCTCTGTTTTCAATCTCTGCAATCTGTTCAGTAACTTTTGAAATTGTAGTTTTTTTCACTTTTCAATTTGGTGTTGCTTAGAGAGTACGTGTAATGGGAGCTGTAATCCCTGTGATCTGTTTGCTTAATGTATNNNTTTTCACTCAAAAACGAAGTAAATTATCATAATATTCCAAATGGTTCCACAAAGAAAACAAACACATTAAGCAAACACATCACAGGGATTATAGCTCCCATTACATGGTATACTCTTAGCAATACATGAACTCAACAAGAATCCAAAATGATACAACTGTAGACACGAGAAGATGCGAAAACCGTGTAAAAAGCAATCAAAGAGTTGCCCGCACACGCACCCGCACCCACACCAAGGCCTCTATACATGCAGACTA…		---	---		AT2G19900.1	ATNADP-ME1, NADP-ME1	NADP-malic enzyme 1	83.08	461	0	710		gi|359475960|ref|XP_003631773.1|	PREDICTED: NADP-dependent malic enzyme-like [Vitis vinifera]	86.12	461	0	739
	405	UN00413	1983	CACGTATGGTATTACAACATTATACATACGTGGTACATATGAGTGTCTGGAATTATCGCTTTTTAATCCAATCAAAAGATTTGGATATTAAAAAGCGATAATTCCAGACACTCATATGTACCACGTATGGAATTACAACATTATACATACCCACAATAGATCAGGGCTCCAACAACGGTTTCAATGCAGGGTACTGAAATAGAATCTTGAAAAGCACATATACATACATCTTATACCTCTTCCAGTTTCCAGCTGCTTATATTACATGGACAAAGGTTTTTCATTTTTTTTTTTCACCCTTTTGGCCCTTGGGTGGGGGTGGAAATATACAATCGTGGTTCGTGATACATCTGTGCCACAAGAATTCGGCAGGAACAATTCAGGCGTCATCTTCTTTTG…		K03671	---		AT5G16400.1	TRXF2, ATF2	thioredoxin F2	63.58	151	1e-53	182		gi|357507807|ref|XP_003624192.1|	Thioredoxin [Medicago truncatula]	71.54	130	2e-55	190
	406	UN00414	1983	GGTTGATCTTACAAACAGCAGTTTCATAGACTAGCCATTCTCAGATCGCATTATATTATACATTCGTAAAAGATGGCGTGCATATACGCACACATTATTTAACACACAACATAAATACATAGAAGTATATGGATCCGTAGGCTGCATGTACACTGCATGCATTGTTTAGTACATTAAGGAAATACCCACGTTTCCAGTTTTAAAAGGATGAAATCATCATAGATTTCCCGGATGTGAGCGTATTATTAACTTGTTCTGCTTGCTCAAACTTCACTACGTGGTCAAGTTTTCTATAGCTTGGCCGGGAAGCGTATTATTAAACCCAGCGTCAAGGGAGGCTGTGAAGCGGTAGATCTCGTATCTGACAAAGCAGCTACTCAGGAACACCCTACAACCCTG…		---	---		AT3G18490.1	---	Eukaryotic aspartyl protease family protein	66.24	311	5e-113	348		gi|225455876|ref|XP_002275164.1|	PREDICTED: aspartic proteinase nepenthesin-2 [Vitis vinifera]	70	310	5e-118	364
	407	UN00415	1976	CTCTGAAGTCATTGGTTTCTGCTGTTTTGGTATCTTTATTGTGTTAACTTGAGTGATTCACTGTGATTTGTGCAGGGAATTTGTGTACGTTAGTTGGCCTACTGATTTATGAAGACTTATCATATGCATGTTTGTATATGATAAGTCTTCATAAATCAGTAGGCCAACTAACATACACAAATTCCCTGCACAAATCACAGTGAATCACTCAAGTTAACACAATAAAGATACCAAAACAGCAGAAACCAATGACTTTAGAGCACACCTAGAGTTACCTGTTTCTCAGCAAAACAACTTCACAAACCAGACAATGAGGACTTACATATAGCTGCTAACTATGATATATTTATATGTTCACATAACTTCTAAATCCCCTTTGTAATTAAGAAATAGAAAACC…		---	---		AT2G30520.3	RPT2	Phototropic-responsive NPH3 family protein	69.55	486	0	642		gi|255586474|ref|XP_002533880.1|	Root phototropism protein, putative [Ricinus communis]	77.12	472	0	687
	408	UN00416	1976	TTGCAAAATTAGAAGTCCAAAAGAAGATCACCCTCATCAAACAGGCTTGTAACCAGCCATGCCGGCCATAGAATGCTCCAAAAGCAAGAACCTTTACATTACGCAACAATTGCCCAAAAACATAGTGTAGAGTGGTTCAACGTTGTTTTGATCTTTTCCAAATCATGACTTTGATTACTGTCCTACCTTTGACGGATTTGTCAACCAAATAACTGCAAATTGGTACAACTTACACTCTTCCACACATCGTTTACAACTGAGGAATAAGCGGACCTACAACCACCCCTCGGCCGTCTGCGCCCCGGTCCTCTCAAAAGAAGGGGAAAAACACACAAACCCTCCTTGGGGATACAATTGCTTACCAGATGACCAAGCCAATCCTGTACATGCTTGAAAACC…		---	---		AT1G30270.1	CIPK23, SnRK3.23, ATCIPK23, LKS1	CBL-interacting protein kinase 23	80.28	213	7e-161	357		gi|225435981|ref|XP_002271894.1|	PREDICTED: CBL-interacting serine/threonine-protein kinase 3 [Vitis vinifera]	89.5	219	0	400
	409	UN00417	1975	TACAAGCTACCTGACGTTGACTGGGCCAAGAACATTGAGATCTGTGAATTAGTTGCACGCGATCAAAGGGAAGCAAAGAATGTTATAAAAGCGATAAAAAAGCGCTTGAATAGTAAAAGCCCAAATGCTCAACTATACGCCGTAATGCTCTTGGAAATGCTGATGAACAACATCGGTGAAGCTGTCCACAAGCAGGTYATTGAAGCGGGGCTTCTCCCCTTACTAGTCAAAATTGTTAAGAAAAAGTCAGATTTGCCTGTCCGAGAAAGGATATTCCTCCTACTAGATGCTACACAGACATCTGTTGGCGGAGCTTCTGGAAAGTTTCCACAGTATTATGATGCTTACTATGAGTTGGTGAGTGCAGGCGTGAAGTTTCCTCAACGGCCTCGTGCTGTC…		---	---		AT5G63640.1	---	ENTH/VHS/GAT family protein	59.51	410	1e-122	372		gi|224145705|ref|XP_002325737.1|	predicted protein [Populus trichocarpa]	56.82	403	2e-123	375
	410	UN00418	1975	TAGTAATGATGATTACATCATAAATCATCTGAAGTTCAGGGTTTTGATTCATGAGTATGAAGGGAGTGCTATGCAAATTATYNGTACTGGGGAGGAAGGCTTGGGAGTAATCACCGAAACTGACAAGCAGAAAACATCGGGTTATGAGATAGTCGGTTTTGAGGTTGTGCCTTGCAGTATTAAGCACAATCCAGAAGTGATGTCAAAACTTCACATGTATGACAATATTACTTCAATCAACTGCCCCTCAGAGCTGGAGAAGTCTCAACCCATTAGAGAACAAGAGAGAGTTGCATTTACTTATGAGGTAGAGTTTGTGAAGAGTGACATCAGATGGCCATCTCGATGGGATGCTTACCTCAAGATGGAAGGTGCCCGAGTGCATTGGTTCTCCATTCT…		---	---		AT4G12650.1	---	Endomembrane protein 70 protein family	84.35	428	0	729		gi|359485868|ref|XP_002262879.2|	PREDICTED: transmembrane 9 superfamily member 4-like [Vitis vinifera]	88.08	428	0	752
	411	UN00419	1975	GCTTTCTTGGTTCCACTGCCATTCTCAAATGTATGCATACAAGCTTGGTTATTTCCATGAAAAACTTGTTTAAGTTGCAAGCAATTGCCCTCCTCTTTCAAAACAGAGGACACCGTCCATCATAGATCATGTTGAAGTCCATAAAAGCTTGTGTTTAAAAATCAGTATCTAAAGTAGAATTCAGATACAGATTCAGAATGCATGTACGAGTATAACTATCCATTGGGCAACATTAGAAGCAGCAGCATTCGAGATTAAATCAGTTCAGATATAATATAATACTCTTCATCCGATTCCTCAAATACTCACATGTCACATTCCACTCCATGGTTAAGGACAGATCCGACTTTTATGAGGTACACCAGAAATCCCCAGAACATGTATACAAGATTATCAACA…		---	---		AT1G60420.1	---	DC1 domain-containing protein	61.43	223	2e-154	286		gi|255568796|ref|XP_002525369.1|	nucleoredoxin, putative [Ricinus communis]	67.7	226	2e-165	306
	412	UN00420	1974	AGAAAATGGCGGAANNGGGGGAAGTGAAGTTGCTGGGAGCATGGCCGAGTCCATTTGTGATGAGGCCGAGAATTGCCCTCCACCTCAAATCAATCGAATACGATTTCATCGAAGAAACAATGCAACCCAAGAGCGAACTTCTGCTCAAATCTAACCCTGTTTACAAGAAAATCCCAGTTCTTCTTCATCATGATAAACCAATCTGTGAATCCCTCATTATTGTTCAGTACATTGATGAGTTCTGGTCATCTGGGCCGTCTATTTTGCCTTCTGATCCCTATGACCGCGCCATCCAACGGTTCTGGGCTGCCTACGTTGATGATAAGTGGTTCCCAAGCTTGAGCGGGATAGCAAAGGCCCAAGGGGAGGAGGCCAAGGCAGCAGCAATAGAGCAAGTGA…		K00799	EC:2.5.1.18		AT1G10370.1	GST30, ATGSTU17, GST30B, ERD9	Glutathione S-transferase family protein	67.12	222	4e-88	274		gi|225424859|ref|XP_002273830.1|	PREDICTED: glutathione S-transferase U17 isoform 1 [Vitis vinifera]	79.64	221	2e-109	332
	413	UN00421	1974	GCTGGTGCTCTTGCAACATTTTCTCCACTCAGGACCATGCTGCAGCTGCGATTGCYRGGGACAGCGCATCAGTCTTTGCTTGGAAGGGTGAGACCCTCCAGGAATACTGGTGGTGCACAGAGCGGGCTCTTGACTGGGGAGCGGCTGATGGCCCTGACCTCATTGTGGATGATGGTGGTGATGTCACCCTCTTGATCCACGAGGGAGTGAAAGCCGAATTGGAGTATGAGAAGACAGGCCAATTGCCTGACCCAACCTCCACTGACAACGCCGAATTCCAGATTGTCCTGGGTTTGATCCGTGACAGCCTGCTGGTTGACCCAAAGAAGTACCACAAGATGGCAAAGAAAATAGTTGGCGTCTCAGAGGAGACTACCACCGGTGTTAAGAGGCTGTATC…		---	---		AT4G13940.1	HOG1, EMB1395, SAHH1, MEE58, ATSAHH1	S-adenosyl-L-homocysteine hydrolase	86.85	251	0	395		gi|255563606|ref|XP_002522805.1|	adenosylhomocysteinase, putative [Ricinus communis]	88.05	251	0	400
	414	UN00422	1974	CTCATCGTGACCAATGTATGCCTTTGTGGTGCCTATCCTGGTTATGGAGGCGGGTTGGACTGATGCTCATGCCACTTTCTACGGTGGAGGGGACGCCTCYGGCACNATGGGGGGAGCTTGTGGGTATGGAAACTTATACAGCCAAGGGTACGGGACAAACACAGCAGCGCTAAGTACAGCGTTGTTCAACAATGGGTTGAGCTGTGGATCCTGCTTTGAGATCAGATGCAGGGACGACCCAAGCTGGTGTCTTCCAGGAAGCATAATTGTCACTGCCACCAATTTCTGCCCTCCTAACTATGCCTTGTCCAATGACAACGGTGGGTGGTGTAACCCTCCTCTTCAACATTTCGACCTGTCTCAACCTGTCTTCTTGAAGATTGCCCAGTACCGGGCCGG…		---	---		AT1G69530.2	ATEXPA1, EXP1, AT-EXP1, ATEXP1, ATHEXPALPHA1.2, EXPA1	expansin A1	84.51	213	6e-123	365		gi|356509072|ref|XP_003523276.1|	PREDICTED: expansin-A8-like [Glycine max]	88.73	213	5e-130	386
	415	UN00423	1971	CAAAGGGGAAAAATACAAGAAAGAATACTTCCTCTACTAATAACATCCTAGGAAAAGTATCAAATATATCAGCAGAATTCTTCTATTCTCTGCTTAGGTTTTTTCCCGTTTCTGGTTACTTCCCCTTCGGGTGATTTATTGGGTCATGTGTTTTGTTTTTTCAACGAACCAATCAGTGAGATAAGCTAAACCTCCGGCAAAATGATAATTGAATGTTAAATAAGCAATTAACTGAGGCAAACCAGACTCTTCAAGCCACCATCGGCTCCTGCTCCATGTACAATTGCTCCACCCAAGGAGAAATCATCTCTGAGCCGCCGCTGTTGAGATGATACTGCTGATTCACCTGCTCTTCAAAGCCAAGCTGGGATGATTTTACGGTTGGAGCATCCTTTACAA…		---	---		AT5G58620.1	---	zinc finger (CCCH-type) family protein	43.61	587	8e-129	393		gi|224059276|ref|XP_002299802.1|	predicted protein [Populus trichocarpa]	57.82	588	0	596
	416	UN00424	1971	GGCTGCCTTTCGTGTTCCGACATCGCCGATCTCCGGCGTTCCGTCGCTCGCTGCCGGCGTCCACACTGCTTGCTGGTGCCCTTCGATATTCATCTTCCCAATTTCCCCGCGTTGACAAGTGTGCAGGACAGTTTGTTCTCTGGAATTTGTGGAGTTTGAGAGTTTTCTGACGTGTCGTAAGGAATATGCAGGCATCCAGGGCTAGGCTTTTCAAGGAATACAAAGAGGTGCAGAGAGAAAAATCTGCAGATCCAGATATTCAACTTGTTTGTGATGAAACCAATATATTTAAGTGGACTGCTCTGATTAAGGGACCATCAGAAACTCCTTACGAAGGTGGTGTGTTCCAGCTTGCGTTTGCTGTACCTGAACAATATCCATTGCAACCTCCACAAGTGC…		K10689	---		AT5G25760.2	PEX4	peroxin4	94.27	157	2e-104	313		gi|225429995|ref|XP_002284068.1|	PREDICTED: protein PEROXIN-4 isoform 2 [Vitis vinifera]	96.82	157	4e-106	321
	417	UN00425	1971	CCATGGATCTGAGGTGCAGCTGGAGGCGGAGCTGCCCCCGGGCAGCTTCACATCGCTGCTGGTGGCCGACGGGCAGACTGGGCAGCCTGCTGGAGGGGATCGGGCCGGGCATAGGTGCCGGGCTGGCCCATGGCCCGGGCGATGGTGGGGGTGAGGCGGTTGGGTATTGGGGGGCTGCTGCTAGTGGCGGCGGCGGCGGGTGGCCTGATCTTGCTATCTTCACTACTCCAAGTTCGGGGTTCCAGTAGTGATGATTTTTAATTTCCTTTTGTTTAATCATTTGTATTTGCTCATTTGGGAATTGGGATGGGTTGGATGGTGATWTTTCATAATTGTGTAGKAGCACAACTGTTCTGAAACTAAAACTAGGAGGGTGTTCTCAGTCCTCGCCCAAAAAAC…		---	---		AT3G61220.2	---	NAD(P)-binding Rossmann-fold superfamily protein	57.22	187	4e-65	177		gi|359489616|ref|XP_002267348.2|	PREDICTED: (+)-neomenthol dehydrogenase-like [Vitis vinifera]	56.99	186	8e-68	181
	418	UN00426	1970	CAACTGGTTCAACCGCCCCTTTGAACCAGTTGCTTGTCTTCTTGAAGCCAAAGCTGCGGTTAGGAGAGCCGTTGAAGCTGCAGGGATTGCACACACTTACATTGCATGTTATGGATTTGCCAGCTACTTTGTGGATGGTTTTGCCCAAGAAAATGCCACTTCTCCGCCTCGAGACAAAGTGATCATTTTAGGAGACGGAAATGCCAAAAGGTGCTCGTGTTTTTGCATTGCAGCTATCTTCTGTGTTGATAGAGACGTAGCTACATACACAATTCGAGCGGTGGATGACCCGAGAACTTTGAACAAGATCCTGCATATTAGACCGGCAGCAAATGTCATTTCCTTCAATGAACTCGTTGCCCTGTGGGAGAAGAAGATCGGCAAGACCCTAGAGAAAGT…		---	---		AT4G39230.1	---	NmrA-like negative transcriptional regulator family protein	58.36	305	1e-113	343		gi|357483525|ref|XP_003612049.1|	Isoflavone reductase-like protein [Medicago truncatula]	60.84	309	4e-125	375
	419	UN00427	1969	CTTGGGTTCCGCTTTTGCGGARCCCAAGTGGCARTGTTATTATTGTGTAACCCATGTATTGATCCCTATATATTAGGGCAAGACACTGAGGCAACCAAACACAACACGGGCAATTCTACAACATCAACCTCCTGCAGACAATAATGCTTCATGCAGGTGCCAGATACATCACTTGAGGAGTCCAACGGAGATTGAGGGAATCTAAAATCAAGAAAGCAGTCTAGACACTCAAGAGAATCCATACTACAATCTGATATCCTCCACGCAACAAGAACAATATTATGCCACAACCATATCCACATCCCTTGCATTCGAACATTCCATCCCTTTCCCCTCATTTTATTYYNTGGGCTTACTTTGGTCTGCACCTGCTTATATTTCTGCTGTTGCAGAAGCGCT…		---	---		AT2G12400.1	---	unknown protein; FUNCTIONS IN: molecular_function unknown; INVOLVED IN: biological_process unknown; LOCATED IN: endomembrane system; EXPRESSED IN: 25 plant structures; EXPRESSED DURING: 13 growth stages; BEST Arabidopsis thaliana protein match is: unknown protein (TAIR:AT2G25270.1); Has 177 Blast hits to 172 proteins in 23 species: Archae - 0; Bacteria - 2; Metazoa - 3; Fungi - 0; Plants - 164; V…	60.97	269	3e-108	234		gi|224142471|ref|XP_002324581.1|	predicted protein [Populus trichocarpa]	60.53	266	8e-115	249
	420	UN00428	1968	CAATTTTTTTCCCTTGAAAAAAATTGGATCACTTRAAATAAGAGTTTCGAGTTTCAGATAGGCAGAGACAACCTAGCCATTCTCGAATGCCGAGTATGCATTCGTCCAGCCGTGCAAGATCGAAAAAGCACGATRNAGGATTCCGCAATTTTGCCAGTAAAGACGATTTCTACTTTGATAGATGACAGAAGGAACAACCAATACATCGTCTAATCGTAAAAGCTTGACAAAATTGCGGAATCCTACATCTACACCACAGAGACAATCAAAGGGCAAAAATAAAAATAGGACAATTTCTGCTGCAACTTCAGTCCCGCAGGCATGTCCCACGATAGTATCCTAAATTATGACAAAAAGGGAAGAAAGAGCAAAAAATAGCGTCAATATAGCTTTGAACTT…		---	---		AT3G18610.1	PARLL1, ATNUC-L2, NUC-L2	nucleolin like 2	60.68	117	4e-48	136		gi|224096554|ref|XP_002310655.1|	predicted protein [Populus trichocarpa]	64.71	136	2e-64	169
	421	UN00429	1968	TTCTAAACCAACTTTTTTTTGCGGCAATGTCGAAGATCGTCGGCACTCTTGGTCCTAGCTCGCAATCCGTCGAAGTGATCTCCGGCTTGCNCAACGCCGGAATGTCTGTGGCTAGATTTGACTTTTCATGGGGAGACGCTGAAGCTYATCGCCAGACTTTGGAGAATCTGAGAGCCGCCGTCAAGGCTACTAAAAAACTCTGCGCGGTTATGCTCGACACTGTTGGACCTGAGGTACAAGTTGCTAATAAAAGTGGGCAAGCTATCTCTCTCAAGGAAAATGAATGTGTCACTCTCACACCTGATCTAGAAAAAGAGGCCTCTTCTGGGATACTGCCCATTAATTACAGTGGACTTGGAAAGGCAGTGAAGAAAGGAGATACAATATTTATGGGTAAAT…		K00873	EC:2.7.1.40		AT3G52990.1	---	Pyruvate kinase family protein	76.89	515	0	770		gi|224069760|ref|XP_002326407.1|	predicted protein [Populus trichocarpa]	78.25	515	0	773
	422	UN00430	1968	CTAAATCTTTGTAGATCCTGTAAAAGTAGAACTCACACTAGAAGTTACAATAGAATCAATTGTTACTATGTCAGGAACAAACCGAAGCTAAGCATAGTAAAAAGTGTATGTACAATACCATCTAAAAGCCTATACAATAACCAGAAACAATGTTATACGACTAGTAGTAGTATAGAAGTTAGAATCCCATGAAGAAGATAAAACCAAAAGCATTCCCATCTCCAAGCAAGCCTGCTTCCTCCATGTTCCTACAGTATTTTCCTAGATGCTTATACACACAAAAATAAAAGTACTGTCCCGGCAATATCGAGTGTTTCTTTCGTTTTTACCCCTTTTCTTGGTGGTGAGGGGAAGAGGAGGGACGCCGCATACAAAGCTCAATCTATGGTTTATCAACAT…		---	---		AT2G46670.1	---	CCT motif family protein	79.59	49	8e-18	82		gi|359490833|ref|XP_003634174.1|	PREDICTED: two-component response regulator-like APRR5-like [Vitis vinifera]	71.88	64	5e-34	86.3
	423	UN00431	1968	GTCGATGTTAGTGGAAAAAGCAGCTTTAGCTTGTAGGAGACTTTGCGCAAGTTGAATCAGGACTCTCTAGAGTTTGCCGAGATGATCTTTGTGTTTTTGCAGTACTAATGGATCTGATTACATGAAATAAGGATAATATAGCCTACATGCCATCTTCAAGTACAACATGATGATCCACTAGTACTGCAAAAACACAAAGATCATCTCGGCAAACTCTAGAGAGTCCTGATTCAACTTGCGCAAAGTCTCCTATAAGCTAAAGCTGCTTTTTCCACTAACATCGACCATGCATGCTTCTCTGGCATTCAGAATCGCCAAAAATGAATTCATCGATTCTAAGCTCATATGGAACATCATTCAAAAGGTGCATGGCTAGCCATTATCCCTGGGAGCTACATG…		---	---		AT1G35670.1	ATCDPK2, CPK11, ATCPK11, CDPK2	calcium-dependent protein kinase 2	76.41	284	0	404		gi|297846632|ref|XP_002891197.1|	predicted protein [Arabidopsis lyrata subsp. lyrata]	76.76	284	0	405
	424	UN00432	1967	CTANCGGCGGCAATCATCGTCGATTGGTTTGGGTTTGTGTTTGTGTTACTTTCTCTCTCCTAGGGTTTAGTTGTTCTTCGATCGATCGAAGATGTCGCTTCGGCCAAACGCGAGGACGGAGGTGCGACGGAGCAGGTACAAGGTGGCGGTGGATGCGGAGGAGGGAAGGCGGAGGAGGGAGGATAACATGGTCGAGATCCGCAAGAATCGCCGTGAAGAAAACTTGCAGAAGAAGCGCCGTGAAGGCCTTGCTGCGGCTCAGCAGCCCTCCGCCACTCCTGCCTTCGATCGAAAGATCGACAGCCTGCCCCAGATGGTTGCTGGCGTCTATTCGGATGACGGGAATGCTCAACTGGAGGCCACGTCTCAATTCCGCAAGCTGCTTTCTATAGAGCGCAA…		---	---		AT3G06720.2	AT-IMP, ATKAPALPHA, AIMPALPHA	importin alpha isoform 1	79.47	531	0	850		gi|224123916|ref|XP_002330241.1|	predicted protein [Populus trichocarpa]	83.55	529	0	901
	425	UN00433	1965	GGGCGTGTCGTCCACCTGCGTGGCGCCGCCGTGCGCGCGCGGCTTGGGCTGTGGCCTCCAGTTGTGCTTCGGGATGCGGAACACTGTGCGGGCATTGCTTCCACGTCGTGGATGCGGACGCCCAATCAAGCGTTCTTCKCTGGAAACGAACGACGGCCGTGTGCGTGTTGACCCCCCCGCTAGCTCGGGGCGGCGTCATGCGCGCCGGCGTCATCGAGGGTGCTACCTGGTTGATCCTGCCAGTAGTCATATGCTTGTCTCAAAGATTAAGCCATGCATGTGTAAGTATGAACTAATTCAGACTGTGAAACTGCGAATGGCTCATTAAATCAGTTATAGTTTGTTTGATGGTACCTGCTACTCGGATAACCGTAGTAATTCTAGAGCTAATACGTGCAA…		---	---		AT2G26500.1	---	cytochrome b6f complex subunit (petM), putative	54.17	96	4e-19	84		gi|357488185|ref|XP_003614380.1|	Cytochrome P450 likeTBP [Medicago truncatula]	71.57	102	9e-68	140
	426	UN00434	1964	CTCCTCTCTCCTTCCTTCCGTGCTACGTTTCACTCTGTAACTACTGTCACACAAAAGAAACCACCTTTGCCGGAAATACACAACCAACCCCACCCCCCAACGAGGCGTTTCCCTCATGGCGAGCATCGACGCCACGCCGTTTCTAGCTCACAACGGCGCCACCTCGCCGAGCCCGTCATCGGTGCGTGCGCAAGGGCTTCGCCACGCAGCCCGGATGATCCGGCTGGCGAGCACCGGCCGGAGAGGTATGAGGGAGCCGTCGATGGCGGTGAGGGAGACGGCGGCGCAGGAGATTGAGGACAGGCAAGTCGACTGGGCTTACTCTCCCCCCGTGGTCGCTCTCGACGTTGCTTGGAACTCCGCCTTCGTTGCCGCCGCGGCCGCCGCCCTCATCGTCAG…		---	---		AT4G11680.1	---	Zinc finger, C3HC4 type (RING finger) family protein	48.69	191	9e-37	142		gi|224071764|ref|XP_002303570.1|	predicted protein [Populus trichocarpa]	56.03	141	9e-39	145
	427	UN00435	1962	CTTTCTTTTGTTGTTCCCAAAGCCTCTCTCTCTCTCTCTGCGCCATGGGGCAGAACGCAAGCGGCCTGAACCGGCCGGGGGGGCCAACCGGGGGACCGGAAGTCGGACGGCGAGAAGAAGGAGAAGAAGTACGAACCGGCGGCGCCGCCTGCTCGGGTGGGTCGGAAGCAGCGGAAGCAGAAGGGTCCGGAGGCAGCGGCCCGGCTGCCCGCCGTGACACCCACTACAAAGTGCAAGCTCCGCCTCCTCAAGCTCGAGAGAATCAAGGACTACCTTCTCATGGAGGAGGAGTTCGTCGCCAACCAAGAGCGCCTCAAACCCCAGGAAGAGAAGACCGAGGAAGACCGCTCTAAGGTAGACGATCTTCGTGGCTCTCCTATGAGTGTTGGTAATCTTGAA…		K03062	---		AT2G20140.1	---	AAA-type ATPase family protein	94.43	431	0	754		gi|225464186|ref|XP_002263334.1|	PREDICTED: 26S proteasome regulatory subunit 4 homolog A [Vitis vinifera]	96.52	431	0	764
	428	UN00436	1962	TCAGAGTACCAAAGACCAGAGTTCGGTATTGAAGATCAAAACCTGTCTTTATGCTTCCGTATGCACAGCAAGGAGGCGGCCGGGACCATAAGTTAAACACATTACTCGTGATGAGTAGCACAGGCTGATTACAAGTCTGCTGCTTTATTGGTCAATTATGGTACAAATACACAGCAATGTTGCAAAGGGGAAAACAATGTCAACCACAACAGTCACAGCACTAGTTGGTGCACAAAGAAGTGTCAGAAGAATTTTCTGTACAAGGTCTTCAGTTACAACTTACAACAGGTTGAAATGCATTTGCCGAGCAGGGGAAGTCTTCAGTTACAACAGGCCGCTCTTGAAATATTTGCCCAGCAGCTCCTCCACTCGACAATACGCATGTATCACTCTGTACAC…		K08852	EC:2.7.11.1, EC:3.1.26.-		AT2G17520.1	IRE1A, ATIRE1-2, IRE1-2	Endoribonuclease/protein kinase IRE1-like	69.62	237	5e-144	323		gi|225457602|ref|XP_002272934.1|	PREDICTED: uncharacterized protein LOC100247854 [Vitis vinifera]	66.39	238	2e-149	318
	429	UN00437	1961	CACTTGTTGACCGGAGCTTTGGTGATACTCTGAAAAAAGAACTTAACAAGGGGGATATGGTTAATGTGAATCTTGATTGGAGAGAAGCTGTTCCTCACCCTGATGCTAGAGTAGAATATGAGCTATGGACAACAAGTAATGATGAATGCGGGGTCAAATGTGAAATGCTGCAGGGATTTGTTAAGGAGTTTAAGGGTGCTGCACAGATACTTGAGAAGGGTGGTTATACTCAGTTCACACCGCATTACATCACTTGGTACTGTCCTCAGGCATTTACTGTAAGCAAACAATGCAAGTCCCAGTGCATAAATCATGGAAGGTATTGTGCCCCAGATCCTGAACAAGATTTCAGCCAGGGTTATGATGGTAAAGATGTTGTAATTGAAAATTTGAGGCAGC…		---	---		AT2G14740.2	ATVSR3, VSR3, VSR2;2, BP80-2;2	vaculolar sorting receptor 3	73.8	332	0	541		gi|356536099|ref|XP_003536577.1|	PREDICTED: vacuolar-sorting receptor 1-like isoform 2 [Glycine max]	75.15	338	0	547
	430	UN00438	1961	TATCCATAAATTCAGAGAGATACATGCATGGATGGAAAAAGTGTTGTGCTTCATATGTTTGGAAGCACTGCCTATTTTTTGGCCTTCTCTTTTAACCTGCCCTGCTGAACTGAAAACACTCAATATAATGAAGTTGAACACAAACTGTTCAGTTCAGCAGGGCAGGTTAAAAGAGAAGGCTAAAAAAAGCAGTGCTTCCAAACATATCAAGCACAACACTTTTTCCATSCATAAATTCAGAGAGATACATGCATGCTCAAAACTTAACATGGAACAACATACATAAGATAACAATACAGTCTTAGATGACAACCGGAGCCCTCGTCAGAGGAAATGCCAGTTTATCAACTAAGGTTATAGCTTTTCGCTTCGAGTACAACATACATGTCGTGAGTCGTG…		---	---		AT4G35310.1	CPK5, ATCPK5	calmodulin-domain protein kinase 5	83.48	115	2e-66	197		gi|297802422|ref|XP_002869095.1|	calcium dependent kinase 5 [Arabidopsis lyrata subsp. lyrata]	84.35	115	1e-65	198
	431	UN00439	1960	TCTTTAAATAATATCTAGCTAAGAATAATTAGTTGTATCAGTAACAACGATACTTWSAGATTTGAAACCCATTGTCTCATCACCAAAAAGTCTCAACATCTCAAAGTATCGTTGTTACTGATACAACTAATTATTCTTAGCTAGAAATGATTTAACAAATCTTTAAATAATATCTATCTGGTAAAATTGACATAAACAAAGATGCCATAGTTATAACCCATTGGGGCCACTCAAAACCGTGATAGCTAAGTACACACAACTCGTATTCACTCGAAAACTGAGATGTATGCGCCCATTTTTGACTCATGCCCATATGGCCATATAACTGCCATTTCAGCTTCCAAACAGAATAGACAGCTCTAAATACCAGCAATTGCTGCTGTGGCGATGATGAGGGGA…		---	---		AT5G16620.1	PDE120, TIC40, ATTIC40	hydroxyproline-rich glycoprotein family protein	60.78	232	2e-84	272		gi|356569945|ref|XP_003553154.1|	PREDICTED: uncharacterized protein LOC100790904 [Glycine max]	70.85	223	4e-94	300
	432	UN00440	1959	CGAGACGNNNCCTCCCTTGANTTCTCTNTCCTCTTCATGCTCTTCCTCCCTTTGATTTGATGTTGTAGGTGGCGGCAATGGCGACCCAATCAGCTTCTCCTAATCCTCCCCCCTGAAAATCCCACAGCTAATCAAGAGTCCAAGCAAACAGTAGTGGATGAGGGGCAAACGATGGCAGAGCCTCCTAAAGAAGCATCTCCCAAATCCGTATTTGTAAATTCACAACCTATTCGAGAGGATCAGGTGCAGAATGCTGTCAGCTTTCTCTCTCACCCGAGAGTGAGGGGTTCCCCTGTTGTTCATAGGAGAAATTTTCTTGAGAGGAAAGGGCTTACGAAAGAGGAAATTGATGAAGCCTTCCGTCGTGTACCTGATCCATCTCCACCTGTTGCCAATGGT…		K13343	---		AT5G62810.1	PEX14, ATPEX14, PED2	peroxin 14	52.97	387	3e-95	302		gi|255540671|ref|XP_002511400.1|	conserved hypothetical protein [Ricinus communis]	59.19	419	1e-120	372
	433	UN00441	1959	CCTCGCCGCCGAGTTTTGAGGATTTCCAGAAGCAGACGTCTCTGATGACGTCCTGCACTCTGCTATGGAAGGAGCTCTCAGATCACTTCACAACCATCGAAGAAGACCTTCGTCGCAAATCTGAGGCTTTGAAGCGCAAAATCCAAGCTCTAGATGATCAAACCAAGCTGTCTCTTGAGGTTCTGAAGAAGCGCGAGGTCACCATTGACGGTTCTGTCGAAATCGCCATTGGAAGAGCTGAGGAGTCGCAGAAAGCTGCTTTGAGTCTTCTTGGAGCTGAGGAAGAACGATGTGGTGATGGCGATGGCCATGGTGAAGTTGATGATGGAGAAGGTTTGCTCATGAAATTGAGGGGATTTTGTGTCAGGATGGATTCTGAAAGGTTTTGGAGGTTCGTCA…		---	---		AT3G22440.1	---	FRIGIDA-like protein	69.44	504	0	641		gi|225432666|ref|XP_002282465.1|	PREDICTED: protein FRIGIDA-like [Vitis vinifera]	75	516	0	731
	434	UN00442	1959	CAGAGTAGCATCAGCTTGCATACGAATGCATTCCATGCTCTTTACAGGATTGTTGCAGATGAGGGTGTTCTGGCGCTTTGGAAAGGTGCAGGTCCAACTGTTGTAAGAGCAATGGCATTGAACATGGGAATGCTTGCGTCTTATGAYCAANCCRNGGGAATTTTTCAGAGATTCCCTTGGCTTGGGTGAAGTTTCCACTGTCGTCGGTGCTAGTGCGGTTTTCCGGATTCTTTGCGTCTGCCTGCAGTCTACCATTTGATTATGTGAAAACACAAATACAAAAAATGCAGCCTGATGCTACTGGCAAGTACCCATATAGCGGCTCTTGGGACTGTGCAATGAAAACCCTGAAATCTGGCGGACCCTTCAAATTCTACACTGGGTTTCCTGTCTACTGTG…		K15104	---		AT5G19760.1	---	Mitochondrial substrate carrier family protein	85.22	291	2e-164	473		gi|255582572|ref|XP_002532069.1|	mitochondrial oxoglutarate/malate carrier protein, putative [Ricinus communis]	90.69	290	2e-175	503
	435	UN00443	1958	CTGGTGGAGAGGGTGGAAGTGGTGATGATTCTGATGTGGGGAGTGATCTCTACAAAGGGGAGGACGATAGGCAACAACTTGCTCAGTYRACTGAGCNCGAGAGGGAGTTGATCTTGTCTGATCGAGCAACGAAGATAGATGACAAGAAGTTGCATGAAAGGGTGAGATCGAGGTGGAAGAATGAAAAGAAGCCTCAACCCGCAAGGGAGAGCACTCCTCCTTTAGCTTCCTCTCGTGGGGTCCGCTCATCTACTAGGTTTGCTGACAGGGCAGCTAATAAAGTGGATGCGTTGAATGAATTACGGGCAAAGCGGATGAGGCAGCAGGGGTTAGATGCTTCCAGAGGTGGTTCAGGATCCCGGGGTTACTCACCCATCAAACGTAAAGCCTTCACTTCTG…		K15178	---		AT1G61040.1	VIP5	plus-3 domain-containing protein	63.09	298	2e-107	302		gi|356521329|ref|XP_003529309.1|	PREDICTED: RNA polymerase-associated protein RTF1 homolog [Glycine max]	59.6	297	2e-163	301
	436	UN00444	1958	CTTGGCCGTTAATTCTACTTCTTTGGGTGCTGCTTCTGAAATTAATTTGTGGGTTTCAAATGGTTCCGCCATAGCGTCCCAAAACCCTAGAAAAGATTTCACTCTTCACTGCGCTTGAAAAATTCTGGGCATTTTTGTGGGGAGGGGGAGAGAGAGAGAGATGTACGTGGCCCCGCCGTCTTCACAGAAGTCGGATCCTGCATCTGGGTCTGGGGATTTAAGAGTCTATCAAACATGGAAAGGCAATAATAAATTTTCTTCAAGGGTGGCTAATCTTTGGGCCAGATGTGAGATCGTTACTTTTACGCTGCCCATGATCGTTGCCCCAGTCGCAATTTTTGCGTGTTTGTCGCTAGGAAACTGATGCATGCTTATCCTCATAACTCAGGCGTAGCAATC…		---	---		AT3G26935.1	---	DHHC-type zinc finger family protein	60.81	148	2e-103	190		gi|255540119|ref|XP_002511124.1|	Palmitoyltransferase ZDHHC9, putative [Ricinus communis]	75.49	102	7e-114	171
	437	UN00445	1956	CATGGATGTAATATCCATCCCTGAGTCCACCAAACTTCTCTTGTCTGGTGAATTTGAGAAGAAATACGAGCCTACCATTGGTGTTGAAGTTCACCCTTTGGATTTCTTCACCAACTGTGGGAAGATTCGATTCTACTGCGGGGATACAGCAGGACAAGAGAAGTTTGGTGGACTCAGGGATGGATATTACATTCATGGTCAATGTGCCATTATTATGTTTGATGTCACCGCTCGTTTGACATACAAGAATGTCCCAACATGGCATAGGGATCTCTGCAGGGTGTGTGAGAATATACCAATTGTGCTATGTGGAAACAAGGTTGATGTGAAGAACAGGCAGGTGAAGGCCAAGCAAGTTACCTTCCACAGGAAGAAGAATTTGCAGTACTATGAGATATC…		K07936	---		AT5G55190.1	RAN3, ATRAN3	RAN GTPase 3	97.41	193	1e-137	401		gi|356507754|ref|XP_003522629.1|	PREDICTED: GTP-binding nuclear protein Ran-3-like [Glycine max]	97.93	193	9e-138	404
	438	UN00446	1955	GGATCGGGCTGAGTCTGCTGTTCAATCGGCGATGTCGAAGCTCGAGGACGAGCTTCGGAGGCTTCTGGTGCGGAGTTCTGTGCCGTTGGATGCTGATCGCTTGTACGGATCGATTCGTAGGGTGACGCTTTCTTTTGTATCGCATGATGGTGAATTGATCGACGAGGAATTCGGGAATTTTAATGGTCAGTGTTTTCATGAGAGAGGGGGGAGTATTGCGGGTGATGTATCAGTCGATTTGATCCGACCCGATGTGCTTTCGGACCTCCGGGATATCGCTGATCGGATGATTCGTGCTGGGTATGAGAAGGAGTGTTGTCAAGTTTACAGCAGTTGTCGGAAAGAAGCCCTCGAGGAATGTTTAGGGGTTTTGGGGTTTGAGAGACTTAGCATTGAGGA…		K07195	---		AT5G50380.1	ATEXO70F1, EXO70F1	exocyst subunit exo70 family protein F1	61.4	285	9e-173	310		gi|225456309|ref|XP_002279988.1|	PREDICTED: uncharacterized protein LOC100268151 [Vitis vinifera]	69.5	282	0	362
	439	UN00447	1954	AGGCCAGGGCACGTTCGCCAAGGTCTACCATGGGAAAAATATTGTTACAAATGAGTCTGTCGCGATAAAAGTCATCAGCAAAGATCAGGTGAAAAAGGCGGGTATGATGGAACAAATTACAAGGGAAATATCCGTGATGAGATTAGTTCGACATCCAAATGTGGTCGAGTTGAAAGAGGTCATGGCCACTAGGGGGCGGATATATTTCGTCATGGAGTATGTCAAGGGGGGCGAGTTATTCGCCAAGGTTGCTAGGGGAAGACTCAAAGAGGAAGTTGCCCGTAAGTATTTTCAACAACTTATTAGTGCTATCGATTATTGTCATAGTCGTGGGGTGTCACATCGCGACCTCAAGCCTGAGAACCTACTCTTAGATGAAAATGAGAACCTAAAGGTTAG…		---	---		AT5G10930.1	CIPK5, SnRK3.24	CBL-interacting protein kinase 5	59.92	252	2e-134	260		gi|224089358|ref|XP_002308703.1|	predicted protein [Populus trichocarpa]	65.6	250	2e-145	278
	440	UN00448	1954	CATCAATTCATCAATCAATCCATAAACACAAACATATCAATAAATTTCTACTCTGCAAGATTCAATTCGATCCCAGAATTGAAAGGGGAATAATGGATCTAGTGTTGTTACAGAAGATCCTATATGCTCTGTTCTTTGCTATTACGGTNGCGATTGTGGTGTCGAAATTGAAGGGGAAGAAGTTGAAGCTCCCACCACGGCCCATTCGCCCCGTTTCCCGTTAGTTTGGGAACTGGCTNCAGGTTGGAGATGATCTAACCACAGGAACCTGACGGAGCTAGCCAAGAGGTTCGGCGACATTTTGTTGCTCAGGATGGGCCAGCGCAACCTCGTCGTCGTGTCCTCCCCGGAGCTAGCCAAGGAGGTGCTCCACACCCAGGGAGTGGAGTTCGGGTCCAG…		K00487	EC:1.14.13.11		AT2G30490.1	ATC4H, C4H, CYP73A5, REF3	cinnamate-4-hydroxylase	86.92	451	0	724		gi|255565927|ref|XP_002523952.1|	cinnamate 4-hydroxylase, putative [Ricinus communis]	92.67	450	0	768
	441	UN00449	1954	TGGCTCCCTAGACGTGTTGCCTTCAAGGGTGACAATGGCCTCTTCTTGGGGCCCGCTACGTACGGCGGCCAGCCTAGCCTTAGCTTTGCATTCAAGGATCCTAAGGATCCCCAGGTGGTGCAAGAAATCTTCCCAGCTCCGGATGGAACCATTTTCATAAAGTCAGAACACTATGGAAAATTTTGGAAAGTTGGTGGAGGCGATTGGATCGTTGTTGATGCAGAAGACCCCCGCGGTACACACAATACTGATGCGATGTTTAGGCATTCTGTGCTTGACATCAACGTGGTTGCACTCTTGAACATGAAAACTACTACTTTTCTTAAAAGATATACTGCAGGCAATAGGCAGAGTTTTCTTGCTGCAGTTACCAAAGACATCGACGTACATGCTCGCCTG…		---	---		---	---	---	---	---	---	---		gi|225465427|ref|XP_002264911.1|	PREDICTED: uncharacterized protein LOC100263724 [Vitis vinifera]	50.51	297	7e-93	298
	442	UN00450	1953	CYNGNNARATAAAATTAGTCTTATCATTAAAAATTATTTTGAAGCCGATAACTTAAGATCTATCTGACGATACATATTTTGACTACATCAACTGATCTCCAAAAGACTAAAGCTTCCTGAAGGCCAGAAAAGGTAACATAGAGGCCTCATTTATTTCAGTGAAAAGCATCTGAAAGTCAGGGGAGGAAGAAAAGAGAAGAAAACAAAGAAGACGAGCAAAAGCCAGGATGACGACCATTACAGTTGTTGATCCGTCACAAAGGCTACACTGATCGACAAAGCGCTCAAAGGATCAACATAACAGCGTCAACTGGATTCTGTTCGTATCGTGTTCCGCCATGAACGTCTGTTTACTCACTCATAGCTCGTCCTTAGATGAAGATTCCTGCACTGTTTCCT…		K09580	EC:5.3.4.1		AT1G77510.1	ATPDIL1-2, PDI6, ATPDI6, PDIL1-2	PDI-like 1-2	62.13	470	0	583		gi|225459587|ref|XP_002285864.1|	PREDICTED: protein disulfide-isomerase [Vitis vinifera]	66.95	478	0	654
	443	UN00451	1953	GCCCTGTCCACCAAAAATTTACAAAAACCCCTAAACCCCTAAACCCCTAATCCGATGGCCCGGCGATCCGCTCCGACCCTCCTGAAGCATATACTCACCACCTCTTCACWCCAAAATCCATGGTTGACAAGATCCGTCACCTACATGCCYCGGCCCGGCGACGGGGCTCCGAGGGCGGTGACKCTAATTCCCGGTGACGGAATCGGGCCGCTGGTCACCGGCGCCGTCKAGCAGGTGATGGAGGCGATGCACGCGCCGGTGTACTTCGAAAAGTACGAGGTTCACGGCGATATGAAGAAGATTCCTGAAGAAGTGTTGGATTCTATACGAAAGAACAAGGTGTGCCTCAAGGGAGGTCTCGCAACTCCTGTTGGAGGTGGGGTTAGCTCGTTGAATGTG…		K00030	EC:1.1.1.41		AT4G35260.1	IDH1, IDH-I	isocitrate dehydrogenase 1	84.28	369	0	615		gi|255575724|ref|XP_002528761.1|	isocitrate dehydrogenase, putative [Ricinus communis]	86.33	373	0	640
	444	UN00452	1952	GGAATAAGATTGAACACAACCATTTTATGATCATCGAACTCACGAACGCACCCAGACAGATACAACCTTTACAACCTCCTGTGAATCCTRATGAAATTGGTTGTAAAGGTTATATCTGTCTGGGTGCGTTCGTGAGATCGATGATCATAAAATGGTTGTGGGAAATGAAACGAGTCCATTGAGATTATAGCAAGGATAAGTGCCGGGGAAGCGGTTCTCCAGAATACATTGTATTGTATTGTATTGCATATGCCACCTCTCAGCCCATCGCTGAATTCTTTTGCAGACTTGTACTTTTCAATNTTCAATGTGAAAGCACTAAAACGCCCTTTTCATTATGAGCTACAAATTTCTCTTGTAATGTATAGGTTGAAGATTGAAAAGTACAAGTCTGCAAAA…		---	---		AT2G24820.1	TIC55-II	translocon at the inner envelope membrane of chloroplasts 55-II	65.49	255	5e-146	335		gi|359475902|ref|XP_002283433.2|	PREDICTED: protein TIC 55, chloroplastic-like [Vitis vinifera]	69.41	255	4e-153	353
	445	UN00453	1950	CCAGGATCACGGTCATGGAAGTTGGGTTGTGATTGGAATATTGGCCGGTGGCATCTTCATTTCGCTTTGTAAGAAGATGCTAGATCAATATGGAGAAGTAAGCATGCTGGACATAAAAGGAGCAGATGCAGCTAAAAGTTGTTCTTGTAGTTGGTATTATGACTCTACATGCTTTTGGGGAGGGCGCTGGAGTTGGTGTTTCATTTGCTGGCTCAAAAGGTCTCACTCAGGGTTTACTGGTGACTTTGGCCATTGCTGTTCACAACATACCAGAGGGACTGGCTGTCAGTATGGTGCTTTCCTCAAGGGGTGTTTCCCCCCCAAAACGCAATGGTGTGGAGCATACTTACATCGTTGCCTCAGCCTCTTGTAGCAGTACCTGCATTTATATGTGCTGAT…		---	---		AT3G08650.2	---	ZIP metal ion transporter family	69.86	365	4e-159	416		gi|225439099|ref|XP_002266161.1|	PREDICTED: putative zinc transporter At3g08650 [Vitis vinifera]	75.21	363	5e-171	454
	446	UN00454	1950	KTCGGGGGGCAATGCTACTACGGAGCTGCGTCGACGCCATTGCTGAACTCATGGGGTTCGACAATCGGGTCGACCCATACCCATATCCATTCTCACACCTCTTCGCCCGAACACAAATCCATAGTCGCTTTGACGACGTCGTCTGGCAACAATAGTCCCGTCGGAAGAATGAGCCGGGCTTCATCGGAATCGGATCTCCGGCATCTGGGATTCGTTAGCCCGAAGCGGAAGTCGTTCGGGTCGGGTCTGGATATGGGTTCGGGTTTGGGATTTGAGATTAGGAGTAGTAGGTTCGGATTTGGGTTAGGAGAGAGAGTGGAAGAGAAGGAGAGTGATATGGGGTGTTGGGTTAAGGAGAGAGACGGTGAGGTTTTGGTGGGTGGTGGTGGTAGTTGTGGA…		---	---		AT5G20190.1	---	Tetratricopeptide repeat (TPR)-like superfamily protein	45.45	264	3e-48	171		gi|356548565|ref|XP_003542671.1|	PREDICTED: uncharacterized protein LOC100784254 [Glycine max]	44.22	303	2e-53	187
	447	UN00455	1948	TCGATGCTCAGACGTACGTAGTGTACACGTTTAGTTGCTTTGCTGGCCTTGTCATTCTTTCGGATAGGGCGGCATATGTTGAGCATACATCTCTGTTTTAGTTTCGTAAAACCACCAATACCATTTTGTGTCCTGCTACTAAAACAGAGATGTATGCTCAACATATGCCGCCCTATCTGAAAGAATGAAAAGGCCAGCAAAGCAACTAAAGTTAAAAACCAACAATTCCACCAACCTAGTAAAAGCCTGTAATTAAATGTGTAATCTACGTTAAGTGAACGTTTAGGCTCTGTACTAGGTTGGTGGAATTGTTGGCTTTTAACTTTAGTTGCTTTGCTGGCCTTGTCATTCTTTCGGATAGGGCGGCATATGTTGAGCATACATCTCTGTTTTAGTAGC…		---	---		AT1G43580.1	---	Sphingomyelin synthetase family protein	72.75	356	0	527		gi|225460646|ref|XP_002266417.1|	PREDICTED: uncharacterized protein LOC100267465 [Vitis vinifera]	74.53	373	0	563
	448	UN00456	1947	CAGAGGAAAATATCCTGATGGATGTTTCTTCATTGGTGCTCTCTTGCCCCACCCACTGTAATAATAAGACCAATTTTTCAGCATCTATTGAGAAACTTTTCCTTATTATTACAGTGGGTGGGGCAAGAGAGCACCAATGAAGAAACATCCATCAGGATATTTTCCTTCTGTTTCTTTTTGGAGGGGAGCGGTGGTGATTAAACCACAAAATGCACAGCAGATTTCCCCATTCAAAACATGATGCCTTGTCCCACCTTATTGGCAAGAAAGGATCAAAAAGACAAGCACTCAAAATACAAGCACTCAAAACTAAACTGTCCTTCCTAGGCAGGGGGGCAAGACCTCATCCTGCTCTTCACAATTCGTCCTTAAGAGCCGCTTCCTGACCCTCTTCCTCCT…		K09580	EC:5.3.4.1		AT1G21750.1	ATPDIL1-1, ATPDI5, PDI5, PDIL1-1	PDI-like 1-1	60.61	462	0	567		gi|225459587|ref|XP_002285864.1|	PREDICTED: protein disulfide-isomerase [Vitis vinifera]	60.72	471	0	581
	449	UN00457	1947	GCCGGCTCTCTCTCTCACCTTCATCTCAGCCCGATCTCTCTCTCTCTTCCTCAACAANNGGCGTCCTCCTCTCTCCTCCACCCCTCCTCCCCATCCTCCCTCTTTCNAAAACCCTAACACTTGCAAACCCAAACCTAAAACCCTCGTCTCCTTCCCCACCATCACCGCTTCCTCATCGTCCTCTTCCTCCGCCGCCTCCACGACCAATTCCGCCCCTGCCGCCGCCATCAGCAATCATCGCGCCGCCCACGAGAACATCCGCGAAGAGGCTCGCCGCCATGTCAAATCCCACAACTTCTCCGCAAAATACGTCCCCTTCAACGCTGCCCCTGACTCCACCGAGTCCTACTCGCTCGACGAGATCGTCTATCGCTCCCGATCCGGCGGCCTTCTCGACGT…		K01733	EC:4.2.3.1		AT4G29840.1	MTO2, TS	Pyridoxal-5'-phosphate-dependent enzyme family protein	91.04	346	0	639		gi|255546057|ref|XP_002514088.1|	threonine synthase, putative [Ricinus communis]	92.61	352	0	654
	450	UN00458	1947	GCCGGGCCTTTGGTATTCATGCTGCCAGTAAGGTTCCAGATGAAGCTACAATAAAATGCAATGGAGGAATTTTACAGGCAGATATATGCATTGGATGGCATTAGTGATCTTAAGTTTCCAGAGCATTATCCAGTGTCAAGACTTCTGGGTTGTGTTGAAGTGGTTGGCTGTCTCAGACGTGAAGAACTGGCATGTTGGACGGCAATACCTGAAGGTGAGGCTGGAAGCACTAACAAATTTCTGTTGGCTCTGTGAGCGTCCACAGAAATTATTAGATCCCCTTAAGATGCGRGGTGATCAAGGCGTTTATAACCTGGACATGAAGATAGCAGAGGCTGCAGTTAGGTGTCTTCTCCCTGTAGAAAGTCCATCTTCAATTAAGTTTCCACTCCCAAATCC…		---	---		AT2G20410.1	---	RNA-binding ASCH domain protein	53.19	94	4e-24	104		gi|225463984|ref|XP_002272470.1|	PREDICTED: uncharacterized protein LOC100246193 [Vitis vinifera]	57.86	140	2e-55	135
	451	UN00459	1947	TGATCCCTCTGTGTGATCKKKTTTTTAGGGCAAACACAACAGAAGTATTTTTAACATTCTATAAGAGTCTCGCGGTCTCAACAGAGCACAACTCAGTTCATCCTAAACGCAATTGAACACCTAAAAACCCGATCACACAGAGGGATCAACAGACCACAAGACTGACCAAACCAATGTCAACAAGACCCGACAACTAGACAAGCACACCAGCAGCACGAGTATATACACGAATACATAATTTGACAACTACTGTGCTTTCAGTACTTGGATCACAGCCCAACGACTTAGCCCTTATTTTTCAGTCATATATCAATATCTGTTGAAGAAAACTGTGTCAACCTGGGCATCTTCCCCAATTTGAAGCGATGCAACAGCCTGTGCTGCAATAAGGCCAGCAGA…		---	---		AT4G25670.2	---	unknown protein; LOCATED IN: cellular_component unknown; EXPRESSED IN: male gametophyte, pollen tube; EXPRESSED DURING: M germinated pollen stage; BEST Arabidopsis thaliana protein match is: unknown protein (TAIR:AT4G25690.2).	50.25	201	1e-30	118		gi|225464569|ref|XP_002273424.1|	PREDICTED: uncharacterized protein LOC100250830 isoform 3 [Vitis vinifera]	61.03	195	4e-49	174
	452	UN00460	1946	GGGGTGATCTGCTCCGAAATTGTTGAAGGATGACGTCGTCGTCTCCATCGTATTGGTGCTACAGATGCAATCGATTCGTTAGGGTTTGGAGTGCCACCCGAGATTCTTCGATTGTTTGCCCCGACTGCCACGGCGGGTTTGWTGAAGAAATCGACTCTCCTCTCTCTCAATCTCCTTCTCTTTCCGATTCTCAACGGCAACTTTTCCCAAGGTATATGGTCGGGAATACGAATTCCGATCAGATTTCGTCCAKCCCTAGGATCCGCCGCGGCCGCCGAAACGCCGGGGACCGGTCTCCGTTCAACCCGGTAATCGTGTTGCGGGCCCCTTCCGAAGGTGAGGGGAGTGAGAGAGGAGGGTACGAGCTCTATTATGATGACGGCGGTGGTTCTGGGCTGA…		---	---		AT5G59550.1	---	zinc finger (C3HC4-type RING finger) family protein	49.51	305	2e-65	221		gi|225449444|ref|XP_002283100.1|	PREDICTED: E3 ubiquitin-protein ligase RING1-like [Vitis vinifera]	64.46	332	2e-98	308
	453	UN00461	1945	TGGCTCCGAAAAGAGGTGTGAAGCCTGTTGTTACAAAAAAGAAGCCTGACAAGCCTGTGAACCCTTTGTATGAGAAGCGTCCCAAGCAATTTGGAATCGRTGGTGGCACTTCCACCAAAGAAGGATCTGACCAGATTCGTCAAATGGCCACGAGTGGTTCAAATTCAGAGGAAAAAGAGGATTTTGAAGCAGCGTTTGAAGGTTCCTCCTGCTATCAATCAATTCACAAAGGCTCTTGACAAGAATCTTGCTTCAAACCTTTTCAAGTTGTTGCTCAAGTACAGACCAGAGGACAAGGCTGCCAAGAAAGAAAGGCTTTTGAAAGCTGCACAAGCTGAAGCTGAGGGAAAGAAACCAGAGATCAAGAAACCTGTTGTTGTGAAATATGGTCTTAATCAC…		---	---		AT3G62870.1	---	Ribosomal protein L7Ae/L30e/S12e/Gadd45 family protein	83.33	222	1e-99	305		gi|359474299|ref|XP_002277080.2|	PREDICTED: uncharacterized protein LOC100267262 [Vitis vinifera]	72.12	208	5e-103	317
	454	UN00462	1943	TATTCTATTTTAAACAGATAAGACCGTTATATCTACATTTACCGTACATGAATAGCATACATAAATAATAGCCTCTATGTATGCTAAGAAAAGGCGATCCCTGGTCCTTACTTGAGACATACACACCCATCACAGCAGACCCAAAAGACTGCAGGTCATACGTACACTTGAGCCACAAAACCGTGCTGACAAGGCTCTTATGATTCATCTCCTTTGATATTTACAATATTGGTAGCAATGGCAATCACACTTGTAGTAACTGCTAATATCACCATCAACGCTGCAGTAACTTTATCCTTAATGGAAGATATACCGCGAACATCTCTCAAGGTGATAGCAGCTGGGAAAATCAGTGACAAGGAGACGGCAGCAGTAGATCCAACGTACTGAAAGAAAATC…		---	---		AT3G56200.1	---	Transmembrane amino acid transporter family protein	60.12	326	1e-113	348		gi|255559605|ref|XP_002520822.1|	amino acid transporter, putative [Ricinus communis]	64.65	331	2e-126	383
	455	UN00463	1939	AGTTTAAATTGCTTCGGCCATGCCAAATTGAATTTTGATCAAGCCAAACAGCATCAATCACAATTGCTCTCTGCAAAAGCCAANAGACAACCTAAACCACCAAACATTCCACACAGGTCATGGAGAGATGGAAAGGAGCAAACGCGGCAATATATGCAGATAACAAATGTATTAACCATTGACCTTGACTCGAGATGGTAAACATGCTACATGACCAAACTCAAGACGACATCAAGAGACTTATCGTGACAGACTCTAAGACACAAAAGTCTGAGAGGAGAATTAGCTCCCCTCAAACACCAAATAACAAAATCCTTAGGCTAAGACCCTCAACGACAAGAGTTAATACTCTGTATCAACAACGGGGACAGAAATATGGTGTATACAAGACAGTAGGGC…		---	---		AT5G52640.1	HSP81-1, ATHS83, HSP81.1, HSP83, ATHSP90.1, AtHsp90-1, HSP90.1	heat shock protein 90.1	88.86	386	0	612		gi|356530818|ref|XP_003533977.1|	PREDICTED: heat shock protein 83-like [Glycine max]	90.67	386	0	621
	456	UN00464	1939	CCGAAATCTCACTGTAATTTAGTGCCAAGGGGGTGGAAGGATACATCTACGCAGACGTCCCCCTACATTCTGATGGAGATGGCCTCTGCAATGTAGGGGGACGTCTGCGTAGATGTATCCTTCCACCCGCTTGGCACTAAATTACAGGGAGATTTCGGCGTATCAGATTGGTGGACTGGTTCGATTCAATTTCTGTTGTATGATGGTAGCACCACGATAATCAACGTTTTATGTACCAGTAACGTGAAAATATGTGTACTTGGGGAAGCTTTTGATCGCAATATGTTTGAATCTCAATCTGCAATTGCGATCAAAAGCTTCCCCAAGTACACATATTACAGGTACATTGATTATCGTGGTGCTACCATCATACAATAGAAATTGAATCGAACCAGTCCA…		---	---		AT1G17130.1	---	Family of unknown function (DUF572)	77.1	131	3e-84	219		gi|255555519|ref|XP_002518796.1|	Coiled-coil domain-containing protein, putative [Ricinus communis]	91.96	112	3e-85	224
	457	UN00465	1938	GATGCCCTTACTCAATGCAATGCTATTTCTGAAGGTATGATGACTGATGAGTTGAGAAATTTCCTGGAGCTGAACTTCCCTAAGTCAAAGGCCAAGGATCTTGTTCTTGGAGTTGCAGACCCCAAGCTTGGAGCAAGCATTTCTGAAGGGGCAAAGATTCCATGCAGAAGTAATCCTTTTATTCAGGAGCTTCTNCGTGGTGTGCGTTTGCACTTTGAGAAGTTCATCAAGGATCTTACAGCCTGGTGATTTAGAAAAAGCTCAACTGGGTTTAGGACACAGTTACAGCAGGGCAAAAGTCAAGTTCAATGTTAATCGTGTTGACAACATGGTCATACAGGCAATCTTTCTCCTTGACACCCTTGACAAAGATATAAACTCATTCTCTATGAGAGTCAG…		K14564	---		AT3G12860.1	---	NOP56-like pre RNA processing ribonucleoprotein	86.24	189	1e-138	324		gi|225456270|ref|XP_002283518.1|	PREDICTED: nucleolar protein 56-like [Vitis vinifera]	87.96	191	3e-147	338
	458	UN00466	1938	TAAAGCCAACAGAGCGAGAGAAACTAGCTATGCTGGCATTTCTGCTTCATTTGGGATCTGGTTTTTACCTTTTCCCTGCTGTAATCTTCTAAGTTGAGAGATTTCACAACAATCCATTCAAGATGTTATGTGACACAAATCAACTTAGAAAATTACAGCAGGGAAAAGGCAAAACCAGATCCCAAATGAAGCAGAAATGTCCACAGAGCGAGAGAAACTAGCTATGCTTTGCTACAAGAAAAACCTAATTTCAAAATACAAACCCAATACTCCAAAGACCTTTCATCTATGGCACCCGGCGACTTCCACAACTAGAATGTTCAAGATTTGCCCCACCCCAATAAACATGGATATGTGCGGTCCGAAGTTCAAGATCTTGCAGCTTGCTTCTCTTTGGTC…		K10580	EC:6.3.2.19		AT1G16890.2	UBC36, UBC13B	ubiquitin-conjugating enzyme 36	98.69	153	3e-102	307		gi|255564766|ref|XP_002523377.1|	Ubiquitin-conjugating enzyme E2 N, putative [Ricinus communis]	98.69	153	3e-101	308
	459	UN00467	1937	CCGAAGGTGGGGCTGTTTCCGGTGGGAAGGTCGTCGATGAGTTCACCGGAAAAGGTGCGATCGGAAAGGTTTGCCAAGTGATCGGAGCCGTCGTCGATGTGCGGTTCGAAGAGGGTTTGCCCCCCATTTTGACTGCTCTTGAGGTGCTTGATAATCAGACAAGGTTGGTCCTTGAGGTGGCTCAGCATTTGGGTGAGAATATGGTTAGGACTATTGCTATGGATGGTACTGAGGGTTTGGTTAGAGGTCAGAGAGTTTTGAACACTGGATCTCCCATCACTATTCCTGTTGGAAGAGCTACCCTGGGTCGTATTATGAATGTCATTGGAGAGGCAATTGATGAAAGGGGAGAAATTAAGACCGATCACTATCTGCCCATCCACAGAGAGGCACCTGCAT…		K02133	EC:3.6.3.14		AT5G08690.1	---	ATP synthase alpha/beta family protein	91.04	469	0	846		gi|115465323|ref|NP_001056261.1|	Os05g0553000 [Oryza sativa Japonica Group]	94.93	473	0	892
	460	UN00468	1936	GGATTTGGGGAAGCCTAAGCTGTCTGACAAGAAAAGACATGTTGCTATTGTCACTACTGCTAGCCTCCCTTGGATGACTGGAACAGCAGTAAATCCTTTGTTTCGAGCAGCGTATTTAGCTAAGTCTGCAGAGCAGAATGTAACTCTACTTGTTCCGTGGCTTTGCAAGCCTGATCAAGAACTAGTTTATCCCAGCAGCATCACATTCAACTCACCTGAAGAACAAGAGGTCTACATACGAAATTGGCTTGAGGAAAGGATAGGTTTCAAGGCTGATTTTAGAATATCATTTTACCCTGGGAAGTTCTCGAAAGAGCGGAGAAGCATAATTCCAACTGGAGATACTTCTCAGTTTATACCTTCTAAGGATGCCGATATTGCTATCCTTGAAGAACCAGA…		K09480	EC:2.4.1.241		AT3G11670.1	DGD1	UDP-Glycosyltransferase superfamily protein	77.25	211	4e-126	331		gi|224140022|ref|XP_002323386.1|	predicted protein [Populus trichocarpa]	81.52	211	6e-142	353
	461	UN00469	1936	TGCAAGCCCTGAAACAGCTCCCACCTGAGATTCACCCCTCTCTTCGCCTCCAGGTTCCATCTCCAGAGACTTAYGGAAACGGCATTGTACCAAAGCAACTGGAGATGGGAACCTGGAGGCGAAGAGAGGGGTGAATCTCAGGCGGGAGCTGTTCCAGTCAGCTCTGCAAGCCCTGAAACAGCTGACTGGAAAACTATCGATCGACTCCGATCCAAAAGTAGCGTTGTAGTAAAATTAAGTGACTTGGTGTGTTTGAGTGTATTTGATTCAGAAGTTACTGATCTATGTACTTCCATTTAACAATACATCAAACACATCACTTTCTGATCAAAGTTGGCTGTTACTTTCTCTGAGAAGTTACAACCTATTAGGGACACAAAAACCGAGGTAACAGTGGAA…		K00924	---		AT5G26751.1	ATSK11, SK11	shaggy-related kinase 11	91.4	407	0	780		gi|356572898|ref|XP_003554602.1|	PREDICTED: glycogen synthase kinase-3 homolog MsK-1-like isoform 1 [Glycine max]	93.14	408	0	791
	462	UN00470	1936	ATTTTCTCTCTCCTAATTTTCYTTTGTTCAGATCTAAAATTTCTCTGCGAAAATGAGAGAGTGCATCTCAATTCACATTGGTCAAGCTGGTATCCAGGTCGGAAATGCCTGCTGGGAGCTTTATTGTCTCGAGCACGGTATTAAGCCTGATGGCCAGATGCCTAGTGACGCAACTGTTGGAGGAGGAGATGATGCGTTCAACACCTTCTTCAGTGAAACTGGAGCAGGAAAGCACGTTCCTCGTGCTGTGTTTGTAGATCTTGAGCCTACTGTCATTGATGAAGTGAGGACTGGAACATACCGCCAGCTATTCCACCCAGAGCAGCTTATTAGTGGCAAGGAAGATGCTGCTAACAACTTTGCTCGTGGTCACTACACCATTGGAAAGGAGATTGTGGA…		K07374	---		AT1G50010.1	TUA2	tubulin alpha-2 chain	96.74	430	0	816		gi|255562192|ref|XP_002522104.1|	tubulin alpha chain, putative [Ricinus communis]	98.14	430	0	825
	463	UN00471	1936	CCACCGGAGCAGATAGCTCCGGTGGTAGACGGGAATGGTGCTGTAACTGGACATATTATTTCTACAACAATTGGGGGAAAAAATGGAGAACCTAAACAGACCATCAGCTATATGGCGGAAAGAGTTGTGGGCACGGGATCTTTTGGAATTGTGTTTCAGGCAAAAATGCTTGGAGACCGGAGAGACAGTGGCCATTAAAAAGGTGTTGCAAGACAGGAGGTATAAGAACCGTGAGTTGCAATTAATGAGGGTGTTGGATCACCCTAATGTAGTATCCCTTAAACATTGCTTCTTTTCGACCACAAGTAAAGACGAGCTTTTCCTCAACCTGGTTATGGAGTATGTCCCTGAGACCATGTATCGTGTTTTGAAGCATTATAGTAGTGCTAATCAGAGGAT…		---	---		AT4G18710.1	BIN2, DWF12, UCU1, ATSK21, SK21	Protein kinase superfamily protein	87.5	192	2e-178	319		gi|359483773|ref|XP_003633016.1|	PREDICTED: shaggy-related protein kinase eta-like [Vitis vinifera]	93.23	192	0	335
	464	UN00472	1935	TCCTGGAAAGAAAGGGCAGCTTGANCYAGGAGAACCAAACTCAGGAAACTCCAAGAGATCATCAACAGCCCATGAAGGTGGGGGCGAGTAAGCTGGAAGGTTCTTGCAAAGTCTTTGTTTCAAGGTCGACTTTGCTTGCGCATTTTGATTGGATGGTTCTTGGCAGTGCTTTTCGGGCTCAGTTCTGCACTTGGAGAGGGAGCCGAGTGCCACACGAATGCCGGTGGCAAGGTATCTCTGGTGGTTTGCAGTAAGAGTACTGACTGAGTGAATTGCTTCATCACAATCCTGGCAGTATAGAGCTCTGTCTTCCACACAGAAAATGAAGGCAGCCTTCTCCTGGCAGATGTCACAAGAAGGAAGCTTTTTGGAGAGACATTGAAGTTGCAACCTCTGATG…		---	---		AT1G06040.1	STO	B-box zinc finger family protein	59.76	251	2e-89	278		gi|224133194|ref|XP_002327983.1|	predicted protein [Populus trichocarpa]	69.39	245	2e-106	324
	465	UN00473	1935	GTCAAAAATTGACCCGACCCGAACCCGCCCGAAAGTTTTGGGTTCTGAACACGATTTTCTCGACCCGAACCCAAACAGGAACAGCAAATAACAAAGAGGATTTTGTGCAAAATGTCTCGCCTCAAGAAGATGGCTAAAATCGCATTCCAACTTAAGCAAAATCAAAAACCCTCCATACTTCATTGGTTCATAGCATATAGCATTAAAAGTCTAGATATACCAAAACTGAGAAAATCACTAAAGACACATCGTAATCCAGATGATAATCCAAGCTTCCAAGTACTCAACGGTTGGCCTTGGCTACTCTTTCAATCTCATCCTTCTTCTTGATGGCATAGCTGTTAGATGAACCCTTCGCAGCATTGATGAGTTCATCAGCAAGGCACTCAGCAATTGTCT…		K02989	---		AT2G37270.2	ATRPS5B, RPS5B	ribosomal protein 5B	85.85	205	5e-118	350		gi|356530665|ref|XP_003533901.1|	PREDICTED: 40S ribosomal protein S5-like [Glycine max]	89.16	203	2e-119	357
	466	UN00474	1934	GGTGGGTTGATGTATGAGTTTCAATTTGAATAGGGTTCTTTNGGGTTGTCCAATGGAGGCTCAAAATGGGGTTCACGTAGAAGATAAGAAGTGCGTGAGTGAGAATGGAGTCAGTGAGAAATCTGCTGTGGAACAATTGGCTATGGATGCCACCGACACGAGTACGCAGAATGTTGTGAATGATGAAAAGGTTCCAGAATCAACTGTAGTTCCTAAGAACTCATGCAAATCTGAAGGAGGAAAGGGTTCTAAGATCAAATCTAGTGGTCCGAAGGGATCCAAGAATGGGTTGGACACTGAGGTCTCAAAACCCTCGAAGCCTAAGGAATCTGCTGCTGAGGGTAATTCAAAATTCAAGAAGGTGGGCAAGGAGCAACCTAATGGGAAAGGCACGCCCTC…		---	---		AT2G35880.1	---	TPX2 (targeting protein for Xklp2) protein family	37.56	394	7e-43	160		gi|255566211|ref|XP_002524093.1|	conserved hypothetical protein [Ricinus communis]	39.95	423	9e-55	197
	467	UN00475	1934	GATGTGGGGAACTCACGTGATGGGGGCACCGGCGAAGCCGACGGCTCACCCGACCAATCAGGAGGCGGCTCTGTGGAAGGCGGAGGAGCAGCAGAGGCAGTATTACCATGACCAGCCCTACCTGGTGTGCTCCCCCCTCGAGAAGCCCCCAAGCAATAACCCCCTGGAGCCCGTCATACAGGCCTTCACCACCTGGAGCACCAAGGCCGAGACCCTTGCCCGTAACATTTGGCACAACTTGAAAACGGGGCCATCTGTGGCAGAGACAGCATGGGGGAAGATTAATATGACAGCCAAGGCGCTATCCGAGGGCGGGTTTGAGACCCTTTTCAAGCAGATATTCCAGACTCAACCTGTTGAGAACCTTAAGAAGACCTTTGCCTGCTACCTCTCCACCAC…		---	---		AT5G13200.1	---	GRAM domain family protein	68.7	230	2e-117	351		gi|255543156|ref|XP_002512641.1|	conserved hypothetical protein [Ricinus communis]	72.89	225	2e-116	350
	468	UN00476	1934	GCACAGTGGGAGAGTGCATGGGGTTGGGGGAGGAGTTCGAGATGGACTCCGATATCCACCGGCGCATTTTAGCAACGACGAGCTACATCAGCCCCTATGGTGCGCTGAACAAGAACAGAGTGCCCTGTTCTAGGCGTGGGGCCTCCTACTACAACTGCCGCCCCGGAGCTCAGGCTAATCCGTACACCCGTGGGTGCAGCGCCATCACCAGATGCAAACGCTAAGTTTCTTTTCTCTCTCTTGAGAAAGAAAAAANAGRAARRATTRTAATTGTATCTGTATTTCTTTTTATTYTGGCTAAAATCGAATACCTTCTGACAGGCAAACTCCCTTCAAACTGGTAAGGGCTACACAGTATTCAGTATTCAGAAGATCTTTACATGATTTATTATCTCAAAC…		---	---		AT5G35560.1	---	DENN (AEX-3) domain-containing protein	75.43	289	2e-148	448		gi|225444758|ref|XP_002279372.1|	PREDICTED: uncharacterized protein LOC100257610 [Vitis vinifera]	79.66	290	2e-162	478
	469	UN00477	1934	ATTTTTCGTAATTCTCATAAAATATGAAATGAGCCATTCTGATGATAGATACATCAGGAAATCATTAATAGGTGCCTCGTGAGATGATGAGTTCCCACTAGGCCAGAGAGCAGCCAATGGCAAAACTTGAAGTTTACACCAGACTGGAGCAAACTAGCATAGCGCTGGCAAGCCTCCTCGAACAACTCTGCGCGGAAGGTAATACAAGATCTCACAAGAAAAACCATTAATTATTACAATCAAGTAGGCCAAGGGAAGTGGGCAGAGTTTCCCAGAAACGAAAAAACAAATAATTTCACAAATGAAAGAGAAGTTACAGAAGAAATATTGCCAAAGCCTTGAGGAAAAGATTGTGCCTATGTTCTTTGTAGCTACCACACGTTGAGAAGGCAATGCTTA…		K14454	EC:2.6.1.1		AT5G11520.1	ASP3, YLS4	aspartate aminotransferase 3	82.13	442	0	737		gi|224089058|ref|XP_002308618.1|	predicted protein [Populus trichocarpa]	82.31	441	0	742
	470	UN00478	1933	AGAGAAAAAAGAAGGTGGTGTGGACGAGCCCTTGAGCCCTGAGGCAGAGGAGCAGCCACCAAGCGCGAGGAAGAAGAAGAGCAAGAGCAAGAGGAGGTTCAGCGACGAGCAAGTTAGNTNACTTGANNCTATTTTTGAGGCGGAGACGAAACTTGAGCCGAGGAAGAAGGTGCAAGTGGCTAGAGAGCTTGGCCTCCAACCGCGGCAAGTTGCTATATGGTTTCAGAACAAAAGAGCTAGGTGGAAGTCCAAGCAGATTGAGAAGAACTACAGGTTACTCAAAGCTAACTTTGACAATCTAAAAGCTCGGTTCGAGACCATGAGAAAAGAGAAGGAATCACTGCTTCAACAGGTGCATGAGCTAAGTAGTCTCTTGAAGAAAACCCATGAAAGGAGCGA…		---	---		AT3G61890.1	ATHB-12, ATHB12, HB-12	homeobox 12	41.67	216	6e-43	154		gi|224130632|ref|XP_002320889.1|	predicted protein [Populus trichocarpa]	44.17	206	4e-46	166
	471	UN00479	1932	AACGACGAAGAAGAGCCAGAAGGTTGTAGCAGCAAAAACAGAGTAGAGAGAATTAGCAAGAAAGAAGAAGAAGAAGAAGAAGAAGAAGAAGATGCCTGAAGAACCAACTTCAATAGATTATGTGATGGAGAAGGCTTCAGGCCCGCATTTCTCGGGCCTACGCCTCGATGGCCTTCTCTCTCCTTCATCGTTGTCTTCTCCTCGTGCTCCTGGTTCTGTTTCTACCCCTTCCTCTTCTTCTTTCGCTGATTCCACTGCTCCTAACCAACCCTTTGTCATTGGAGTGTCGGGAGGAACGGCTTCTGGGAAGACTACGGTTTGTGAYATGATNATTCAGCAGCTTCATGATCAYCGRGTTGTGCTTGTTAATCAGGATTCRTTTTACCGTGGATTGAGTGC…		---	---		AT3G27190.1	UKL2	uridine kinase-like 2	90.74	162	0	279		gi|356558725|ref|XP_003547653.1|	PREDICTED: uridine kinase-like protein 1, chloroplastic-like [Glycine max]	97.53	162	0	294
	472	UN00480	1932	ACAATTCAACATAAGAATATGTTGAATTGTAATCACATTCCAGAGCTKYHACTCTAGCACCATTGCAAGACTAAAATCAGAACGATGGAGCAGAAGTTGGCTAACCCTTGGCTGTGATTACAATTCAACATATTTTTATTGCCCTTTTGTCAGGAACCAAAACAATACACATAAGTGCAACTTCAGTAAAATCATTACAAGCACAAGACTAGTCACGCTAAAACATTAGCATCAAATCATACAACAAACTTGTTGCTCATAAAGCATTGGAAGACTCAGGCAATTGAGCAAAAGGTATACAATTAAATTGCATAATTCATAAGAATACCTCAAATGTTCTTCAGAACCTACCTCAAAATAGAACATGTGACCCAAAAAAAAAAAAAGGAAGTCTTTTAC…		K02358	---		AT4G20360.1	ATRAB8D, ATRABE1B, RABE1b	RAB GTPase homolog E1B	80.43	460	0	675		gi|224053971|ref|XP_002298064.1|	predicted protein [Populus trichocarpa]	83.95	461	0	692
	473	UN00481	1931	TAAAATTTTCATGAAATAAAATTTTCAAAATAATGGTTCACCACTAGTCCTGCTATTGTGCATATTCCCCTCTTACATCAACAAAGTTCAACAATTTCATACAGTATAACTTTGCTGTCTTTGCAAAGCATCTGAGCCAATTTGCCTTTGCAGCCTGCAGGCACCACAATCGAATTCCAATGGAGTGGGAAAATGCCAATTCCGTGTGAGGCTTTATGAACTGAACAAGATTATACAACTACAGGATTCAATATGATCAGATGCTACAATAGTATCTTTGGTYAAAAACCAAAATTCCCTGCTCGGATCATTTTCCTTACATTCAGCTAATCTGACAGGAAACATGACTTCAGATTCCGATAAAATGGACTTCAAACTACAGGCATTTGGACTAAGCCT…		---	---		AT4G30930.1	NFD1	Ribosomal protein L21	79.7	133	5e-50	175		gi|255556067|ref|XP_002519068.1|	50S ribosomal protein L21, mitochondrial precursor, putative [Ricinus communis]	80.45	133	2e-49	176
	474	UN00482	1931	AAGGCAGCTCAGAACTCGATCGGGTGCCAGATCCAGTCACCGGTTACTACAGACCGGCGAATCGTGCCCATGAGATCGACGTCGCTGAGCTTCGCGAGATCTTCCTCAAGCAGAGGATCACATCCCAGTAATTTCATTATCCTAGCTAAACCAACCACCGATCTAGATTCGCCGATTTAACGCAGAACCTAAACAACTAACTAGATCAAGTGAGATTGGTGATTGGTTTAGCTAGGATAATGAAATTACCCAGATCTTCCTCAAGCAGAGGATCACATCCCAGTAATTTCATTATCCTAGCTAAACCAACCACCGATCTAGATTCACCAATCTCACTTGATCTAGTTAGTTGTTTAGGTTCTGCGTTAAATCGGCGAATCTAGATCAAGTGAGATTGGT…		---	---		AT4G29190.1	---	Zinc finger C-x8-C-x5-C-x3-H type family protein	67.22	180	3e-76	248		gi|225429416|ref|XP_002275926.1|	PREDICTED: zinc finger CCCH domain-containing protein 20 [Vitis vinifera]	51.55	386	5e-101	316
	475	UN00483	1931	ATTATATTACAACTGTAATTGATGAANNYAAATTACGAGTAAGAAACTACTTGGAATCCTTGTAAGGAATCACTGTATGCTTTCTATACTCGTAATTTAGCTGGAGTACTATAGAGATTGTTCACACCATAAAGCTTCTGAAACATCAAATTTCAATAGTACTCCAGCTAAATTACGAGTAAGAAACTACTTGGAATCCTTGTAAGGAATCCTTGTATGCTTTCTACAACTCTAATTGATGAATACAAATTACAAGAATAGAAAGCATACAGTGATTCCTTACAAGGATTCCAAGTAGTTTCTTACTCGTAATTTAGCTGGAGTACTATAGAGATTGTTCACACCATAAAGCTTCTGAAACATCAAATTTCAATATAGGCATCAATAGCTATGTTACAC…		---	---		AT5G43060.1	---	Granulin repeat cysteine protease family protein	71.36	419	0	602		gi|225458701|ref|XP_002284973.1|	PREDICTED: cysteine proteinase RD21a-like [Vitis vinifera]	75.35	430	0	667
	476	UN00484	1927	TGCTGACNYTTCTGTNTGGTCAGGGTTGCAGGATGGACAGCAATATGAACAGCTACTGGCAACTGGGGGATGAACTGCGTGGACAATCGAAAATTTCAGAAGATCACAAATGGATGATGGTAGCTTCAAAGCTTGCTGAGCAGACTAGATCAAAGGGAGAGCGGATGAATAATCTTGATTTCACCAAGGGAGCTGCCGATATGAGGCCAAGGGATAGATTTGGGTTCCAAGAGGACAAGAAATTTGAAAACCTTAACTTTAACATGCTGAGTTTAGACTCCAAGGGCCCTGAAAATCTGAACAAAAGTGCCTATAGCCATAGGAACAACATTTACAATTTGAATGTTGTCTATCCAAAGAGCAATGCCAATGTTAACTTTGTGGAAAACATGGCCATTA…		---	---		AT3G27090.1	---	DCD (Development and Cell Death) domain protein	69.08	304	9e-130	384		gi|225451443|ref|XP_002269664.1|	PREDICTED: B2 protein-like [Vitis vinifera]	77.81	302	4e-151	441
	477	UN00485	1924	CCTCTACATGGACGGCCTGTTGGCGGTTGTGGTCACTGTCATCCGTACGTGCGCGGATGCTGTGCACCTCTGGCACGTGTGGCTCCAGTTCCGGCTTGCTTACGTGTCCAGGGAGTCCTTGGTGGTGGGGTGTGGGAAGCTCGTGTGGGACGCACGTGCCATTGCGTCTCACTATGTGAGGTCTCTCAAGGGCTTCTGGTATGATCTCTATGTCATCCTTCCTATCCCGCAGGTTGTATTCTGGACCATGGTTCCTAGGTTACTCAGAGAAGACAAGATAGAGTTCTTGATGACGATACTGTTAGTTATATTTTTATTTCAGTTCCTGCCCAARGTTCACCATAGCATATCCTTAAATGAGAAGAATGCAAAAGGTTACTGGATACATCTTTGGTACCA…		K05391	---		AT5G15410.1	DND1, ATCNGC2, CNGC2	Cyclic nucleotide-regulated ion channel family protein	68.14	204	9e-167	267		gi|115455461|ref|NP_001051331.1|	Os03g0758300 [Oryza sativa Japonica Group]	64	200	0	245
	478	UN00486	1923	AGTCCCCCCTTTCTCTCTCATCTCAGCTTCATCAAATCAAATCGAATCTTCCCTGATTTTCATCAGATTCAGACAATGAGCGAAAACACCACAAACAACAACAAAGATCAGCTCGATATGGCTGATCTCGCCAGCAATCTTCCCGCCGCTGCCGCTGCACTTAGTCCTGAGGATAGGGCTGGTCTCGTGAATGCGCTCAAGAATAAATTGCAGAATCTGGCTGGGCAACACTCGGATGTACTTGAATCTCTTAGTCCCAATGTGCGGAAGCGTGTTGAGGCCCTCCGCAATCTTCAGAGCCAACATGATGAGCTTGAGGCAAATTTTTTTGAAGAGCGAGCTGCTCTTGAAGCTAAATATCAAAAGCTTTATGAACCACTTTACTCGAAGAGATATGAA…		K11279	---		AT5G56950.1	NFA03, NFA3, NAP1;3	nucleosome assembly protein 1;3	76.68	283	7e-107	328		gi|359482848|ref|XP_002280211.2|	PREDICTED: nucleosome assembly protein 1-like 1-like isoform 1 [Vitis vinifera]	81.99	311	3e-117	358
	479	UN00487	1923	AACCTAACCCTAGATCGTCATTGTCGTCGTCTATGTACCCTACCATCAACATGTCTGACCTCGTCGAGAATCTCTTCCCCGATGACTACCGCAACCCTAACCCTAATGTGGAAAYCCCTTCTGCTCCTCCTGAGCTTGAGCCCGAACCCGTGGAGGAGACCCTGATTGCTGTCCCCGGTGCAATCGCCCATTTGATCGATAAGCGGTACAGCGTTGAGCTCGGTGTCGGCGATTTCTCTGTCGTTCAGCTTCGYCAAGGTGAGAACGTCGTTGCTGTTCTCGCTCGAAGCTCGGATGAGGTGCAATGGCCGTTGATGAAGGATGAGGCCATTGTTAAAGTCGATGATTCGCATTACTTCTTCTCTTTTCCCGGAAATGAGGGTGAAGATGAGTTGCTGA…		---	---		AT2G17840.1	ERD7	Senescence/dehydration-associated protein-related	58.53	422	4e-138	411		gi|255577538|ref|XP_002529647.1|	conserved hypothetical protein [Ricinus communis]	66.58	407	1e-152	451
	480	UN00488	1923	TAATTATCCTGCTAATTAAGCTATTAATCAACAAATACTTGCCAAAATAAATAAAAAAGAAGTTACCTGGATTGATTGATGCGGCCATGAATAACCACCAAAAACCGGCGGTTCTCGGCGGCGGCGGAATGAAGAAAAGCGCGTCGGAAGTGGCTCTGGAGGCGCTCTTTCAAAACGACGACGTAGCCATCACTANTAATAACAACAACAGGTCATCGATCGTCGGAGATTCCGCCGCCGAAGAGGGAATCTTCGGCTTCGCGAATCCCGCGCCGGCGCCGGCGGGACCTGATCTGGCCTTCGCCTTCAAGAATCAGGAAATAGTTAGCATGTTTTTCAGCATGTGGAGGAGTGGGAGAGACCCCTTCATGGTATCAAAGCCTCACCCCCCAGCAACCC…		---	---		AT5G24800.1	ATBZIP9, BZO2H2, BZIP9	basic leucine zipper 9	60.8	176	2e-42	154		gi|225429828|ref|XP_002283059.1|	PREDICTED: uncharacterized protein LOC100264680 [Vitis vinifera]	62.76	196	1e-62	211
	481	UN00489	1922	GCCTGACATTCAAGTTTTGAATTTTAAACACCATTATCATCAATTCTCTCAACTCTTTTTCTCATCACCACCCTCCATTCTCAGCAGGGTATTTTTTCTGGTTTGTCAAATGGAGTCTACAAAAATGGGGGTTCATGCGGAGGATAAGAATGATGTCTCTGATAAGCCCGTGGTGAAAGAACCAAAGTTCAATTTGACTGTCGCCGATAAGCAGAATGTTCTGAATAGAGAAAAGGTTCCAGAATCAAATGAAGTTCCCAAGAGTGCAGTGGAATTGGAGGGTTTAGAGGGTTCTAAGCCTAAATCTCGTGGCCCTAAAGAATTCAAGAATGATTTGGTGACTAAGGCATCAAAAGCATCTAAGGAATCTGCTGCAACACAAGAGGGTAACAATACCAA…		---	---		AT2G35880.1	---	TPX2 (targeting protein for Xklp2) protein family	36.6	429	6e-64	217		gi|255566211|ref|XP_002524093.1|	conserved hypothetical protein [Ricinus communis]	38.66	419	5e-71	241
	482	UN00490	1922	CGGGGGGTGGGATGCCTCTTGCTGTGATACTCCAATAATCAAGCTGGGATTTGGGATGGAGCCCGTGTGTGCAAAAGAGAGTGATGGAGAGCCCGATTCTTCGAGAGGATCAGCCGAAAATGATAGTTGTTGTGCTTTTAGTGACAACGTTGATCAGGAAAGYAGTGAGGAAGGCTTCTTTTCGAGCTCCCAGTCGGTGGCTAGTGAGATAAGTAGTATCAATGGGGAGGAATTCTTGGCTCCTGAGGCGAATTCGGTGCCCCATTCGCCAGTTTCTGTGGATCTGGAGAAGACTGCTCGAGAATCTGAAGCCATTGTGGAGTCTAAAAAATTGGAACTGAATGCTGGTTTAGAGCCTATTACAGAAGTGTTGGCAATGGCGGAGGATCTTGATGTGGA…		K14497	EC:3.1.3.16		AT1G72770.3	HAB1	homology to ABI1	71.97	157	5e-108	242		gi|356563938|ref|XP_003550214.1|	PREDICTED: protein phosphatase 2C 16-like [Glycine max]	75.32	158	6e-129	249
	483	UN00491	1922	GGCTGCTGCTGTATTCCTGCCGTCCGGCCGAGCGGCGCCCGAGCTTTGACGATTCACGCGCTGATCCTGCTGTCGATGCCAATTGCCCTGAACGCCAAGGCTTCTACCACCATCTTGGACTTCATTCCTTTCGTCAGAATTTGCTGTCTTTCCTCCCTGAGAACAACCGCATAAGCTTTGTTAGATTTGGGAAAGGCTCCATTGCAAGAAGATCCGATCTCGTTGTCCCAAACTGCTCGGTGTCAAGACCNANCAGCAATTGGTGTACTTTTTCGGCTTCAACGAATTTGAATNAGATTAAATTCGTTCCTACAGTTATAATTTGGCAACGCGAGTTAAATTTCTCCCAAATCTGTCGGCTCTGATGTCAATGCAAACATGGAATCTGACAGGTTAAAT…		---	---		AT1G08125.1	---	S-adenosyl-L-methionine-dependent methyltransferases superfamily protein	62.38	311	1e-124	371		gi|225465726|ref|XP_002263990.1|	PREDICTED: methyltransferase-like protein 21D-like [Vitis vinifera]	66.13	313	3e-135	401
	484	UN00492	1921	GGGCTGATATGATTCAATGGAGGAAAGACTTTGGTGCTGATACTATTGTGGAGGACTTTGATTTCAAAGAGAGGGATGAAGTTTTAAAGTATTATCCACAAGGTTACCATGGAGTGGACAAAGAAGGAAGACCTGTTTATATTGAAAGATTAGGGAAAGTTGATCCAAACAAACTTATGCAAGTAACTACTTTGGATCGCTATATAAAATACYRTGTGCGGGAGTTTGAGAAAAGTTTTGCAATTAAGTTTCCAGCTTGTACCATTGCTGCAAAACGACACATAGATTCAAGCACAAACAATCTTGGATGTCCGAAGGAGTGGGCTTAAAAAATTTTACGAAGTCTGCTAGGGAACTTATAATGCGGCTGCAGAAAGTTGATGGTGACAATTATCCTGA…		---	---		AT2G21520.2	---	Sec14p-like phosphatidylinositol transfer family protein	66.42	399	0	489		gi|357467367|ref|XP_003603968.1|	Sec14 cytosolic factor [Medicago truncatula]	76.52	396	0	563
	485	UN00493	1921	GTTGGTCATGGAGTCAGGAAGATCAAGCCTGGTGTTGCTTACTCTGTNTTGACGTCAAAGAATGCTACTGAAAACNACTACGATTGAGACACCAATCTTTGAAAGGCGAAGAGCCGACCCTAAAAATGTGGTGTCAATYATATTGGGAGGTGGAGCAGGAACTCAACTCTTTCCTCTTACCAGCAGAACAGCCACTCCGGCAGTTCCTGTTGGAGGGTGTTACAGACTTATTGACATTCCAATGAGCAACTGCATCAACAGTGGAATAGGCAAAATATTTATATTAACCCAGTTCAATTCTGCCTCCCTTAATCGCCACATTTACCGTGCTTATCATGGGAATGGTATCAATTTCGGAGATGGCTTTGTAGAGGTTTTGGCGGCCACACAAACTGCAGG…		K00975	EC:2.7.7.27		AT2G21590.2	APL4	Glucose-1-phosphate adenylyltransferase family protein	73.71	407	0	645		gi|225428422|ref|XP_002283855.1|	PREDICTED: glucose-1-phosphate adenylyltransferase large subunit 1 [Vitis vinifera]	80.84	407	0	686
	486	UN00494	1921	TGTATTGTATTCCTTTAGCTTTAGAATGGCCCTCTACCAAATGGGCATTTCCTTTGTAAAGGAGTTAGTGAAGCAGTTGTGTGATGGAAGGAAGTGAACAGAAAGGAAAAAACTGTCCACATAATGAACATATTTTCTTAATATTACAAAGTGATTGATGGAAATTACAAAACAGTTTTTTCCTTTCTGTTCACTTCCTTCCATCACACAACTGCTTCACTAATTCCTTTAGCTTTAGAATGGCCCTCTACCAAATGGGCATTTCCTTTGTAAAGGAGTTAGTGAAGCAGTTGTGTGATGGAAGGAAGTGATTGATGGAAATTACAAAACAGTTTTTTCCTTTCTCTTCACTTCCCTCCATCACACAACTGCTTCACTAACTCCTTTACAAAGGAAATG…		---	---		AT2G19170.1	SLP3	subtilisin-like serine protease 3	83.75	240	0	389		gi|224142711|ref|XP_002324698.1|	predicted protein [Populus trichocarpa]	84.17	240	0	396
	487	UN00495	1921	AAAAGGGTGTGGGGTTGGGTTTTCAGATGTCAACTTCTCACGAGAGTTTGTCTAACTACATTATCYGCTTAACCATTTTACAGAATAGTTTGAAAATGGCATGAATAGGCTGCACAGAAAAGCCTTCATTCTGATTTCAAACAAGCATTTCCAAAAGAGAGAACGATGTTTTCAGTCTACACAGGTTAGCCATCTTTGTGTCCTTACATTATCCAGAGACAACAGGATCAAGGGCTTCATTATTGAGAACTGATGAGAAAAGAGACTGATATACATATCACAACCAGGCTGGATCTCTGAGAGGAGTGACGACAGCCTTGACTTGGAGGTAATTGTTGAGGCTGTACACACCCTTCTCTCTCCCTATACCACTCATCTTGTACCCACCGAAAGGGATCG…		K00128	EC:1.2.1.3		AT3G48000.1	ALDH2B4, ALDH2, ALDH2A	aldehyde dehydrogenase 2B4	81.96	499	0	845		gi|225457075|ref|XP_002283132.1|	PREDICTED: aldehyde dehydrogenase family 2 member B4, mitochondrial [Vitis vinifera]	84.97	499	0	882
	488	UN00496	1919	CCCGCACTGTCCTTATCGATGGCACTTAATTACAGCCATGCCACGCTCTCTCTCCTCCACCTCCTGTTTCTCTCTCTCCACCTCTCCACGGCCGCCCTGGTCAAGCAGCAGCCTCTGACCCTCAAGTACCACAACGGCGCCCTTTTGAAGGGCAAGATCACGGTGGATCTTATATGGTACGGCAGGTTCACGCCAGCTCAGCGCGCCATCGTCGTTGATTTCATTCAGTCCCTGGGGTCCACACGGGCCCCGGGTCCTTCTGCCGCGTCATGGTGGAGGACTACGGAGAAGTACCACGGAGGAGCCAGCACCTTAGTCGTAGGGAATCAGATCCTCCACGAGGACTACCCCTTTGGAAAGATCCTCAAGAACTCCCACATCGTTGGGCTGGGCTCAAGG…		---	---		AT5G64260.1	EXL2	EXORDIUM like 2	68.57	280	6e-138	405		gi|224055948|ref|XP_002298705.1|	predicted protein [Populus trichocarpa]	74.63	272	7e-149	435
	489	UN00497	1919	GTCCGRGGCGTTTTTYGTNAYTTYYGGYTGAAAATGGCGAATATAGACATAGAAGGAATACTGAAGGAGCTTCCTAACGATGGTCGGGTNCCAAAGACGAAGATCGTGTGCACTTTGGGGCCGGCGTCGAGGTCGGTGCCGATGCTTGAGAAGCTGCTTCGAGCCGGCATGAATGTCGCGCGATTCAACTTCTCTCATGGTACTCATGAGTATCACCAGGAGACTCTCAACAATCTTAAGATTGCTATGGAGAATACTCAGATCCTGTGTGCTGTTATGCTTGACACCAAGGGACCTGAAATCCGTACTGGATTTCTGAAGGATGAGAAGCCCATCCAACTCACAGAAGGACAGGAAATCACTGTAACCACAGACTACAGTATTAAAGGAGATGAAAAC…		K00873	EC:2.7.1.40		AT5G63680.1	---	Pyruvate kinase family protein	85.88	510	0	854		gi|225439062|ref|XP_002266160.1|	PREDICTED: pyruvate kinase, cytosolic isozyme [Vitis vinifera]	90.78	510	0	897
	490	UN00498	1918	CTGGGTGCCGAATTCTTCGTTGCAAGGCATCAAATTCGAACCTAAGAATGAGCTCCCAGGGAGACAACGTCAATCCGTTCGCTAATGGTTCTAACACAACTGGTTCAAAATTTAGCCTACCTTCCTTTGGTTTTGGTCAGAAACATGATGCCAATGTTGATATACCGCTGGATGTGATGAATGATCCTAAGAAGAGAGAGAAAGAACTTGCTGATTGGGAAGCGAATCTCAAAAGAAGAGAACTGGATATAAAGCGAAGAGAAGATGCTGTATCGAGAGTTGATGTACCTACGGATGATAAAAATTGGCCACCGTGCTTCCCCATCATACACCATGACATATCTAATGAAATACCGGTTCATGCTCAAAAGTTGCAGTATTTGGCATTTGCAAGTTGGT…		---	---		AT1G32050.1	---	SCAMP family protein	71.2	250	9e-114	341		gi|359806258|ref|NP_001241214.1|	uncharacterized protein LOC100780723 [Glycine max]	78.99	257	3e-131	389
	491	UN00499	1918	TACTCCGTATTCTCTTTCAGTATTTCTCTGTTTCTCTTCGATATCTCTGTTTTTTGGTGTTTCAGTTGATTGTTTTTCTCTCTCTTCCTACTTTTGTCGTTTTTATTGTTCGTCGTGTTTACTGTGATTAAGNAGNGYTYTNCCANGTNGCTCTTCGCAGAAGATGGATCGGTACACAAGGGTAGAGAAGCCAAAAGCGGAGACACCGATTGATGAGAATGAGATTCGCATTACAAGTCAAGGCAGGATGCGCAGCTATATTACCTACGCCATGACTCTTCTTCAGGAAAAAGGTTCCAATGAAATTGTGTTTAAGGCAATGGGTAGAGCTATCAATAAGACTGTGACAATCGTGGAGTTAATTAAGAGAAGAATTGTTGGTCTGCATCAGATCACATC…		---	---		AT1G76010.1	---	Alba DNA/RNA-binding protein	73.91	184	3e-55	191		gi|359492084|ref|XP_002284740.2|	PREDICTED: uncharacterized protein LOC100254082 [Vitis vinifera]	78.08	260	4e-75	244
	492	UN00500	1918	GTGCAGGAGGCTATCATAGTCATCAAAGATATATTCAGAAGATACCCCAACACCTATGAGTCCATAATTGCAACACTCTGTGAGAGCTTAGACACCTTAGATGAACCAGAGGCCAAGGCTTCTATGATTTGGATCATTGGTGAATATGCTGAAAGAATTGACAATGCCGATGAGTTGCTTGAGAGCTTCTTGGAGAGCTTCCCTGAGGAACCTCCACAAGTCCAGTTGCAATTGCTTACTGCTACTGTTAAGCTTTTCCTTAAGAAGCCAACTGAGGGACCACAGCAGATGATTCAGGCTGTTCTGAATAATGCTACTGTTGAGACTGACAATCCAGATCTGCGTGATCGTGCTTATATCTATTGGCGTCTTCTTTCAATTGATCCTGAGGCGGCTAAA…		K12392	---		AT4G23460.1	---	Adaptin family protein	78.04	501	0	671		gi|255564498|ref|XP_002523245.1|	AP-2 complex subunit beta-1, putative [Ricinus communis]	80.76	499	0	691
	493	UN00501	1915	GGAGCGGGCAGAAACGCGGCACGGGGGCACTGTGCCACATGGCACGGTCGTGCCATGTTGAAATTTGCCGCCTCTCTTCCTGGCGGCTAGGGTTTTGGCGCAGAGTCTTCTTCARCGGCGRCTAGGGTTTCYCAGGAGGGGGAAAACCCTACTATTCAGCCCCTATAAAAGGGGGGTCAGGCCTTGGTTCTAAATCATCCCAAAACACAAGAAACACACTCCAGTACACAGAAACACATTGAGAGGTAAAAGTAGTTTGTGAGAGATTACAATAGAGAAATTGTAATACTGCTCTAGATCGAATCACAGTGGTGATTGTGATCATATTGTACTTTCCTACTCATAGTGGATTGATTCTGGTGCTGTCACCGTCCGTGGTTTTTCCCAAATTGAGTTTTC…		K01363	EC:3.4.22.1		AT4G01610.1	---	Cysteine proteinases superfamily protein	72.2	313	1e-163	473		gi|224064400|ref|XP_002301457.1|	predicted protein [Populus trichocarpa]	75.32	312	6e-174	501
	494	UN00502	1915	TAAGCAGAAAGCCAACAGCAACACCGATAAGAACAAGTCCWTTTTTGATGGGKWWAWGWAATAATGGGAAATTGAGCTGCATAAACATAATTATTAAACTTACAAACTGGACACCAGTTTCCACTGATTAATCATCGACGACTTGAAAAACAATATACCAACTAATATAGTAACTCCCAGAGATTATAAACTTGAAAACAAAGTAATAAAAAGGTAAAAAAATAATGTTACTCAGAGTCTTCAAATGCAGCCTCAATACGAATAAGCAGAAAGCCAACAGCAACACCATWWKTTTCAAACCACAAGTTCATAGCAATATATATCCATATATAGAAAGTAATATTCGGAGTTCTAAACACACATTACATCACAAAGAACCAAAACAGACCAGACTGAGAC…		K03231	---		AT5G60390.3	---	GTP binding Elongation factor Tu family protein	94.85	427	0	825		gi|255574227|ref|XP_002528028.1|	elongation factor 1-alpha, putative [Ricinus communis]	97.19	427	0	841
	495	UN00503	1915	TTGCGTTAGAAATAGGGAAGATCTACCCCGTGTTGTTGTCTAATTATCAGAGCACTACTATTTTAGCAAACATCTGTAAATTWTTTCWRCYTTCAAATAGAACACTGGTATTGAAGGCAGAAATAATTTACAGATGTTTGCTGAAATAGTAGTGCTCTGATAATTAGACAACAACAATAGTAGTGCTCTGATAATTAGACAACACCACGGGGTAGATCTATCAAGTTTGAATACAGCTGCCTACATTGAGCATTTACACTACTATGGGATCTACAGTCTTTCAGGACACATTTTGCTGACATTCATATTTCAAAGGCTGCAAATTGTCTGTTTGCGTTAGAAATAGGGAAGATCTTAATCGTTCGTAAGAACTGGGGGAAACAGCACCCATTTCCACTA…		---	---		AT3G04760.1	---	Pentatricopeptide repeat (PPR-like) superfamily protein	38.04	418	2e-85	279		gi|225453062|ref|XP_002266822.1|	PREDICTED: pentatricopeptide repeat-containing protein At3g04760, chloroplastic-like [Vitis vinifera]	37.74	583	7e-109	343
	496	UN00504	1913	GCATTTCTTTCATGGGATTAGAGTTAATTGGAAGAAATGCTCAAGCCTCCTCCTGCTAGCTGTGGTTTTTTCTGGAGTTTTAGCTGTCCCAGAATCTGAGTTTATATGGAAGGTGCATTTAAGTTGGAGAAAAGTTGCAGACTTCCCAATGAATGCAGTGCGATACAAGCACACTTATCAACGTGTGCATCATCCAAGGTTGTTGATCTGGTTCACAAAATTTCGTCCTATGCTCTTGTTAAAAGAAGTACCCCGGATAGGCACTTGGCCAATTCAATTTCAAAGGAAACTGCCCATGGAACAAGATATTGCTGTTTACTTCTTTGCTGAAGATCTAGAGAGCTATTCAACAANTTACAAGATGATATTGGAAGGCATGGTAAAATATGATTTGGCTCT…		---	---		AT3G02890.1	---	RING/FYVE/PHD zinc finger superfamily protein	40.67	150	3e-28	121		gi|359474477|ref|XP_003631477.1|	PREDICTED: uncharacterized protein LOC100243800 [Vitis vinifera]	46.05	152	6e-34	142
	497	UN00505	1912	CAAACTGGTTGAATCCTCAAATTTTAGTTTTGCTTGATCAGGCATATTTTGTCAACCATGTCGCTCAACCTCGACTCTTTGATTTGGCTCAAACTCAATCACAWTTKWAAAATATGAATCACACTGGGTTAGATAGATCATATTGTAGCTTAGAAATGACTCAAAACTCACCCACAGTGAGAGATCTGATACATTATGGGGTTAAGGTATTAAGAGACGTTTAGTCTTGGTCGTATTTGACATCCATCTCAATGATGTCACATTTGACATCTCAGACATGATACGTTAAGATTTGCCCACCATTAGCTCCAAGAACTATAAGGCTGTAACCAAAGTGATCACCATATTAATGATCAGCCTTCCCTCACTTCACGAAATCCTATCTACGGTGAAGTGTAT…		---	---		AT5G13800.1	PPH, CRN1	pheophytinase	65.94	411	0	551		gi|225449963|ref|XP_002271167.1|	PREDICTED: uncharacterized protein LOC100265442 [Vitis vinifera]	70.71	437	0	603
	498	UN00506	1910	TAGGTACTCCAATCAAAAGAGTACCATATATACTAAACAYACGCTAATCYGTTCAACTTCAGTTGCAGAAAAATTGTTTCTTTTGGAACCYAAATAGAAGACACTGACTGTCCAATTGTTCAGAGAGTGATAGGACAGACAAGCAGAATCCTGAGTCATTAACACCACCTTCAGGAACTCAAGCAGAGCGACAAGCAAAATAATTTACATTAAAGAAGAAATGATAACAAAAGTTGAACAAAAAAAATTAGCTCAATCTGGATCATAAAGCTATGATTTTACAATAAAGATGCAACCCAGTCAGGATATTGTGAAGTCAAATATTGAAAACACAGTAACACCTAAACTAGGATTTCCAAAATGACATTCTTTCCAACGGGGGTGAAGCTCTCAAAAGAC…		---	---		AT3G13772.1	TMN7, AtTMN7	transmembrane nine 7	89.11	248	3e-130	397		gi|255572953|ref|XP_002527407.1|	Endosomal P24A protein precursor, putative [Ricinus communis]	92.34	248	9e-134	409
	499	UN00507	1909	GGCTACCAACTTCATCATCACATTCATATCGCCATCTGCCTTAATTTACAATGAAAGATCCGGGAGGACAGGAAGTTCCAGACAGTAATAAAGTTACAACAACAAAGACATATATTTACAACTTTAACATGGCAACAAGCAGCAAACGCAGAAAAGATCATCACAGGCTCTACCAACTGAAGATAAGTCTCAGCCCATGCATCAACAGCACAAACTGTTCATGCTYGGATCCTTATGATCATAAAAAGGGACAGAAATTTAAAAACTAAAGATGGTGGCGAGGACGAACCTTCCCCAATGCCTATAAATATTCTTCATGGGTAATCAACCACCACAGGATAACATTCAGAAGCCTTATGAGCACACTYCCATATTTGCAGCACCTGCTTCAGGATGGTA…		K04371	EC:2.7.11.24		AT1G59580.2	ATMPK2, MPK2	mitogen-activated protein kinase homolog 2	86.77	325	0	562		gi|359492156|ref|XP_002281075.2|	PREDICTED: mitogen-activated protein kinase homolog NTF3-like [Vitis vinifera]	90.46	325	0	590
	500	UN00508	1908	ATGGTGGTGTTTAGGGTTTAAGCAGCCATGGCGGAGCACGAAGAATCCAAGGCTGAATCAATGATGGAGAAGATCGTCGAGAAAATTCATCGTCATGATTCATCATCATCATCATCATCTGATTCTGAGGATGAGAAGAAGTCATCGGCCTCGTCTTCGTTGAAATCGAAGATTTATCGCCTCTTTGGGAGAGAGAAGCCTGTTCACAAGGTGCTTGGCGGTGGTAAACCGGCGGATATTCTTCTATGGAGAGACAAGAAAATATCAGCAGCAGTTCTCGGCACTGTCACAGTTGTGTGGGCACTGTTTGAAGTATTTGAATACAATTTGCTGACATTGATCTGCCATCTCTTGATGGTTACCCTTCTTGTGCTATTCTTGTGGTCTAATGCCTCAACT…		---	---		AT5G41600.1	BTI3, RTNLB4	VIRB2-interacting protein 3	67.34	248	4e-90	280		gi|359474299|ref|XP_002277080.2|	PREDICTED: uncharacterized protein LOC100267262 [Vitis vinifera]	68.48	257	6e-101	311
	501	UN00509	1908	CAAAAATTTTGCTATTCCTGAATTTTGGTGCTCTGTATTATTACCNNNCATTGAACTTCAAATGATCATAGATAAATGTCTGGTAATAATACAGAGCACCAAAATTCAGGAATAGCAAAATTTTTGATTTTTTGGTAGCAAATCCTTGTCAAGAAGTCAGTAGCAAAGAGTAATACATTCAAATATATTTAGCACTAGACAAGCCTCAGATCTGTTATATAGTGACTACACCTTAGCCTTTCCAGCTTGAAGAGCTTGGATTCTCTGCTGAAGCTTCAATATCCCTTCCTTCTTGCTATTTTGCTTCTCCTCCATATCTTGCAAAGTGGCATCAAGGCGTTTCAATTCAGCAGAAATATACTCAATCCTCTTGCGCACATTGGCGTTTGCCTCTGCTAA…		K04798	---		AT1G29990.1	PFD6	prefoldin 6	83.61	122	4e-63	204		gi|357488567|ref|XP_003614571.1|	Prefoldin subunit [Medicago truncatula]	86.89	122	1e-64	212
	502	UN00510	1907	TGATTTGGAGGCAGTGGTTCATGTCTGTCAGCTGGCTGCTGAATGGCGTCAGACGTTCCATTCAGATGTTGTGGTGGATATAGTTTGCTACCGTAGATTTGGCCACAATGAGATTGATGAGCCATCATTTACACAGCCTAGAATGTATCGGGTTATCCGGAATCATCCTTCAGCACTTGATATCTACAAAAACAAACTTCTTGAAACTGGGGAGGTGTCTAAAGAAGATATTGACGAGATCCACAAAAAGGTAATTACGATCCTCAATCAGGAGTTCGAAGCCAGCAAGGATTATGTGCCTCAAAGGAGGGATTGGCTTGCTGCTTACTGGCAAGGATTCAAGTCCCCTGAGCAGCTTTCCCGAATTCGCAACACTGGGGTTAAGCCAGAGATCTTGAA…		---	---		AT5G65750.1	---	2-oxoglutarate dehydrogenase, E1 component	89.29	168	0	322		gi|224100929|ref|XP_002312072.1|	predicted protein [Populus trichocarpa]	90.48	168	0	325
	503	UN00511	1907	GCCGCTTCAGAATCGAGAGAGAGAGAGATTAGAAATGGCGGAAGAAGGACAAGTGATCAGTTGTCACACCGTTGAAGCATGGGAAGAACAGCTTAAGAAGGCCAATGAATCCAAAAAACTGATGGTGGTTGATTTCACTGCTTCATGGTGTGGACCATGCCGCTTCATTGCACCCTTCCTGGCTGAGCTTGCAAAGAAGCTACCACAAGTCATCTTTGTTAAGGTGGATGTGGATGAGTTAAAGCAAATCGCATCTGATTGGGCCATAGAGGCAATGCCAACTTTCATGTTTCTACGAGATGGAAAGATTGTTGATCAGGTGGTCGGAGCGAAGAGGGATGAGCTGCAGCAGACTGTTGCAAAGCACCTTGCGGCTGCCTGAATTCGCTGCTGGTTCTG…		K03671	---		AT3G51030.1	ATTRX1, ATTRXH1, TRX1	thioredoxin H-type 1	79.46	112	8e-60	195		gi|15230385|ref|NP_190672.1|	thioredoxin H1 [Arabidopsis thaliana]	79.46	112	1e-58	195
	504	UN00512	1906	CAGGTTACAGCCCAGAAGAGATATGAGTAGTTGATACATGTGTCTGAGATGTTGGCTGTAACCCTGTAACCAAGTTCTATTACCAAGGTGACATGAGAATCAAGCAGTACAACAGAAATTATATAATCCCAAAGCATCCAAAGATCCCCACAAGAATAAACATCATGCAAGACTTCTAGCAGTAAAATCTAACAATATTTTTGAGCTAAAAATAGTAGCGTACCCCTATGTACAAATACACTAATTCACAGGACAAACAAAACTTACAGAGCTACATTGCTTACTCAGTCATTATTAACAAGTGGGGTAAAGTCCATAAAGGACTTGCTGCTACAATTTATTATCCATTATGGAGGTTGAGCATATATAAAGCCATGAACAGAGAATATATAGGTTCTG…		---	---		AT2G47850.3	---	Zinc finger C-x8-C-x5-C-x3-H type family protein	54.04	396	7e-120	364		gi|225436765|ref|XP_002267320.1|	PREDICTED: zinc finger CCCH domain-containing protein 32 isoform 1 [Vitis vinifera]	61.83	393	4e-141	422
	505	UN00513	1905	ATATGCAGNAAACAATAACAGTTGCTTCTACCATTTCTAATGGCAAGCAAAGATATCTGACCAAACCGTCAAGATAACTAACCACATATCCAAATAAGTAACAGTCATCAACAGAAACAAAACAGGGCCGCATCTGCGTAAAATAGCCTGAAGCAAAAATTATGCATTGCTGGAGTATCTATCTTCACAATCCAAAATCAGCTTTTCGGAGCTTATTGAACAATGAGATGCCTATCACGAAACGTATATCAGAGAAATTGAAGGACCCAGCACGGAAGACAATTGACTAATCTTCTCAAACACTTTGTTCCTTCAGCATAGAAAGAGTACCAGGCAGAGTTTATGCCACAAAATGGCATCAAAAATCTTGGAAATCAGAAAGAAATTAACAGAGAGGAT…		K00382	EC:1.8.1.4		AT1G48030.2	mtLPD1	mitochondrial lipoamide dehydrogenase 1	72.87	505	0	658		gi|356565179|ref|XP_003550821.1|	PREDICTED: dihydrolipoyl dehydrogenase, mitochondrial-like [Glycine max]	79.7	468	0	680
	506	UN00514	1905	TGATAATTTACTTCGTTTYWRADACGAAGTAAATTATCATAATATTCCAAATGGTTCCACAAAGAAAACAAATACATTAAGCAAACACATCACAGGGATTATAGCTCCCATTACATGGTATACTCTTAGCAAGACATGAACTCAACAAGAATCCAAAATGATACAACTGTCTATGCGAGAAGATGCGAAAACCGTGTAAAAAGCAATCAAAGAGTTGCCCGCACACGCACACGCACGCGCCCACGCCCACACCAAGGCCTGTATACATGCAGACTAGGATGCTCGATACTTAACAGCATATTACCATGCAGTGTTGACTTATATTATTCCATAGAGCGGTCGTTAGCCTTTTACTGCTTGATTTATTTATTTTTTCTAATTTTTACCACAAGTACTTAT…		---	---		AT2G19900.1	ATNADP-ME1, NADP-ME1	NADP-malic enzyme 1	82.16	426	0	642		gi|359475960|ref|XP_003631773.1|	PREDICTED: NADP-dependent malic enzyme-like [Vitis vinifera]	84.94	425	0	665
	507	UN00515	1904	CTTTCTTCCTCACGCCCATCTGATTTCATCAGTGCCCTCTTTGTATGCAAGAGATTCAACAAATGGGGTCTCAATCAATTCGTGCTATCGAAAGCTAGTCCAGGAGTTTTCGCCATTAAAGCCAAGAATTGGTCGGAGTCTGCTCACCGGTTTCTTAAACAGTGCGTTAATGCCGGCAGCGTCGAGGCCTGCTATTTTCTCGGANTGGTYTGCTGCTTGGTGGGCAGGTCCGATTCTACTGCCTAGGAGACAGGGGAAGCGGCGCGTCACTAATGGCGAAGGCGGCGATTAAATCTCACGCGCCGGCGCTGTATTCATTAGCCGTGATCCAGTTCAACGGAAGTGGGGGAACCAAAAGCGACAAAGACCTACGCGCCGGCGTCGCGTTATGTGCACGCG…		---	---		AT1G67340.1	---	HCP-like superfamily protein with MYND-type zinc finger	71.04	221	5e-99	307		gi|255540243|ref|XP_002511186.1|	conserved hypothetical protein [Ricinus communis]	71.74	230	2e-108	321
	508	UN00516	1902	ATTAGGTGTTGTATTTTGGTAAGAAAGAAACACAATTGGCGAATCATGAAACTTCTAGTATGGAAGATAGACGATACACATTGAACATAGTAATGTCTATCTTCCATACTAGAAGTTTCATGATTCGCCAATTGTGTTTCTTTCTTACCAAAATACAACACCTAATTCCTCTATGCAACCCCCAAAGTCCCCTCTTTCTCGCTCTGTTTTTCAGCGAACAGACCATCTGCTTCTGTCTCTGTATCTGCCACTACTCAAGAAGGGAAACAAAACTACGTTGAAAAAATATGTGGGCATTGAGGTCCTCCACATAAAGCCTCAGCAGACCTTTCNAACAAAATACTAAGGAGAAGAAAAAAAATTGACAAAGGCAGATGATAGCACCCTAGATGACTTGGC…		K13430	EC:2.7.11.1		AT5G13160.1	PBS1	Protein kinase superfamily protein	82.99	341	0	537		gi|224075521|ref|XP_002304664.1|	serine/threonine protein kinase PBS1, partial [Populus trichocarpa]	86.84	342	0	566
	509	UN00517	1901	GTCAGAAATCAAGCACTTCACTCGACCNANRCCCCCCATCAAGCAAACACACTCAATTCAGCCAAATCAGAACAATGGCGTTGATTCCAAGCTTCTTCGGAGGGCGACGAAGCAGCGTCTTCGACCCATTCTCTCTGGACGTGTGGGACCCCTTCGCTGACTTCTTCCCCTCCACGACCGCCCTCTCCGTACCCACCAAATCGGAGACCGCCGCCGAGACAGCCGCCTTCGCCAACGCCAGGATCGACTGGAGGGAGACGCCGGAGGCCCACATCTTCAAGGCTGATCTTCCTGGGGTGAAAAAGGAAGAAGTGAAGGTTGAGGTGGAGGACAACAACGTCCTCCGCATCAGCGGCCAGAGGGCGCGTGAGAAGGAGGAGAAGACGGACACATGGCACC…		K13993	---		AT5G59720.1	HSP18.2	heat shock protein 18.2	69.38	160	2e-63	206		gi|224156134|ref|XP_002337678.1|	predicted protein [Populus trichocarpa]	75.78	161	1e-69	226
	510	UN00518	1901	ACCAGAAAAAAACGTAGCTACCGACCAGCTTGTGTGATGCTCATCAATGGAAAATTCCCATTTTCGCATCTCATCAACCCGTAATTTGACGAAGGTTAAAATAAATAAAAATAAATAAGGAGCTTGGGAGAGAGAGGAATAATGGCATATCATCAACATCATCATCATCAGCAGCYACAGCAGGCAGCAGCAGGGGACYNCNAANTGGCNNGCCANTTCGAAACGACGTCGTCTGTCCTCCCAAAACCCGACGACGGAGGCGGAAGCTCAGGAGGAGGGCACAACTGGCTGACCTCCGCCGTGCTCGGTGGCTCCGGCGGCGGGGGAGGGAACGGCAACAGCTTCCTGAACCCTCATTCGGNGGTGGACGACTCGGTGTTGTCGGCGATTCCACAGCAG…		---	---		AT5G25220.2	KNAT3	KNOTTED1-like homeobox gene 3	89.73	263	5e-156	455		gi|359475858|ref|XP_002285407.2|	PREDICTED: homeobox protein knotted-1-like 3-like [Vitis vinifera]	90.46	262	7e-161	470
	511	UN00519	1901	CACTGACAAGCTCGATATCAAATATAAGGGTTCCTAGCGTTGAACCTTCTCCATTGGYAAGCCGAGTTGGGTTGAAGATGGTCGTGAATAGTCGTTGCCTGTCAAAGAACGAAAAAGCAAGTGGCCGGATGGTCCTTGCTCCCCATTTCCACGCTCCCCACCCGAGTTCGACTCGGGGGGGACGCAATATTTGTGCTTTGTGCACAATTTGCGGTTGGGCTGGGTTCCTGAGCGTTCTGCTTGGGCTTTGGTACCCCTTTYTGCTGCTCTCACAGGGCTGGTTTTCAAGGAAGGGCTCTGCTATGGGAAGCTAGAAGCTGGGGCTCTTACTTTCGTAATACCTGCTGTTCTTCTAGCTCACCTGACAGGTGTAATTGATGATGGAGTCAAATCAAGCCT…		---	---		AT1G28140.1	---	unknown protein; FUNCTIONS IN: molecular_function unknown; INVOLVED IN: biological_process unknown; LOCATED IN: chloroplast; EXPRESSED IN: 22 plant structures; EXPRESSED DURING: 13 growth stages; CONTAINS InterPro DOMAIN/s: Protein of unknown function DUF2301, transmembrane (InterPro:IPR019275); Has 140 Blast hits to 140 proteins in 72 species: Archae - 0; Bacteria - 86; Metazoa - 10; Fungi - 0; …	68.67	233	1e-100	308		gi|225425268|ref|XP_002270985.1|	PREDICTED: uncharacterized protein LOC100245345 [Vitis vinifera]	71.74	230	3e-103	318
	512	UN00520	1897	GTCCTGAATATCCGGGCAATCGTGCAGAAGATGTGATAAACCCGGGCCTGTGGTGGATGATTGGTTTCTTGTTCATTGTCAGCTTCCTGGGGCTTTTTAGTCTTGTTCCACTCCGTAAGGTCATGGTACTGGATTATAAGCTTACATATCCAAGTGGAACAGCCACAGCTATGTTGATTAACAGTTTTCACACAACCAGTGGAGCTGAGCTGGCAGGGAAGCAAGTGAAGTGCCTTGGAAAGTATTTGAGCTTGAGTTTAGTCTGGAGTTGCTTTAAGTGGTTTTTCAGCGGTATAGGTGATTCATGTGGCTTTGATAATTTTCCTACTTTTGGCCTAACACTATTTAAGAACACGTTTTACTTTGATTTTAGTCCTACTTATGTGGGATGTGGGCTCA…		---	---		AT3G27020.1	YSL6	YELLOW STRIPE like 6	84.44	302	0	539		gi|359488466|ref|XP_002274559.2|	PREDICTED: probable metal-nicotianamine transporter YSL6-like isoform 1 [Vitis vinifera]	84.87	304	0	547
	513	UN00521	1897	TCAAGGGGCAGATACAGAAGCTAATTTGACTATGTGTTATCAAGAGATTGCGAACAAGTGCAAGATGACATGGATATAAAGCTCAACATAAACAACCAAAGTTGTCTGCCGTAACAATTTACAAGCAGATCCACCCATAATCTGCTTTGAAAATTACATTTAATCAAGAAATGTAGGACTAACCACAGTCGTAGACAAAACATTGACCTGTAGGCTCTCAATCTTTATGTACACCCGTTTGAAGTATAGTGAAGTTGACAAAACCTATAGCAGTTTGGCCTCAATTTCCTCAAGAGTTAGCCCCTTTGTCTCTGGTATTATAAAGAATATGAATACCAGAGACAAGACTGCTATGCCACCAAAAACAAAGAATACGGCTCCAGCTCCAATAATATCCTT…		---	---		AT3G03090.1	AtVGT1, VGT1	vacuolar glucose transporter 1	64.67	167	4e-146	187		gi|255557987|ref|XP_002520022.1|	sugar transporter, putative [Ricinus communis]	67.66	167	2e-167	218
	514	UN00522	1897	CAGAATCAAAGATGTGCTTCTCTATTTCGGTCCAGCCAAGGTGTGCCTAATCGTTCAAAAGGTTCCCGGGTCACAAATCTGATTTCTGACGATCAATATGTCCCTATTTTGCCGGGGAATTCCTGATGATGTTGGCAAAGTTATGCCTGGCACTTGTGCCACGAACTGATCTTCCCGCTATGGGGGCGGTGTCTAAGCGATGGAGGTCATTCATCCGAAGTAAAGAGTTCATTACCAATTCGGGAAACAACTTGGGCTGCTAGAAGAGTGGCTCTATATGTTGACTATCGATGACGAGGGCAAAGAGAGCCACTGGGAGGTGTCGGATTGTTTTGGCATTAAACATGGTGACGTCTTAAGTGAAGGAACAGATTTGGAGATATGTGCAAGTTGAAGCTC…		---	---		AT3G08780.1	---	unknown protein; FUNCTIONS IN: molecular_function unknown; INVOLVED IN: biological_process unknown; LOCATED IN: cellular_component unknown; EXPRESSED IN: male gametophyte, cultured cell; EXPRESSED DURING: L mature pollen stage, M germinated pollen stage; Has 129 Blast hits to 129 proteins in 38 species: Archae - 0; Bacteria - 0; Metazoa - 96; Fungi - 0; Plants - 31; Viruses - 0; Other Eukaryotes …	39.63	217	6e-51	116		gi|22330921|ref|NP_187490.2|	uncharacterized protein [Arabidopsis thaliana]	39.63	217	7e-50	116
	515	UN00523	1897	AAAACTACCAGGGCTGYCATTGTCAATTTTGTGTATGAGAATTGCTGACTGAGGTTACCATGTCACCAAGATATGCACTGTAAACTGTAAAGCTATCCTCTCGGGAAAGAGTGAGAACCTTAATTAACGGCCAGATAGTACAAACGAACAGCTGCAAGGAAGAAAATTGTATTGAGTTTTCTTCCTTGCAVAGWAAACTGTAAAGCTATCCTCTCGGGAAAGAGTGAGAACCTTAATTAACGGCCAGATAGTACAAACGAACAGCTGCAAGGAAGAAAACTCAATACAATTTTCACAAGAGCGACAGTATAAAAAAGAAAGATTCCAGATTCAACGTACAGTGCCCGAATTTAAGACGAGTTGCCGAAAGGCAATATGGAGTTCTGCAAGTGTTCTTAG…		K12872	---		AT2G29580.1	---	CCCH-type zinc fingerfamily protein with RNA-binding domain	73.97	315	1e-165	444		gi|225434698|ref|XP_002280897.1|	PREDICTED: zinc finger CCCH domain-containing protein 49-like [Vitis vinifera]	89.94	308	0	524
	516	UN00524	1894	CCATTTTTTTTGCAATAAAATGGCATCTGATGAGAACCCACGAGATCAYGTGGCTGTGAATGACTCAGTGTTGTGATGAACTGATGGCATTGGGCCCGAACACATCAATATTAACTGCGCTTGCGTAGGCAAATAGCAGAGTTGCTCCATTCTTGGCTTCCTTCATTCACCGATTAACACACCACAGAAGCATAACCCCCCTTGAAGGATGAAGAAAGAAGTGGGATGCGAGCTGTGTGGGGGTGCGGCGAGGGTCTACTGCGAGTCGGACCGGGCGAGCCTGTGTTGGGGGTGCGACCACAAAGTCCACGGAGCCAACTTCTTAGTGGGCAAGCACAGCCGTAGCCTTCTTTGCCACCGGTGCCAGTCTCCGACGCCATGGACCTCCTCCGGCTCGAG…		---	---		AT4G27310.1	---	B-box type zinc finger family protein	68.85	61	4e-24	101		gi|224122866|ref|XP_002330383.1|	predicted protein [Populus trichocarpa]	72.58	62	7e-27	109
	517	UN00525	1894	AGCAAAACACATATCCGAGGCTAACAAAGACAAATAGTCTTCCATCGCTAATACTCTAAATGCCAAAAGACACTTTGGAAACCAAACATAGAGCAGTGGCAGCCTTTCNAAAGGGGTTTTCCTCACTATCTCAGTCCGTACGTGAAAAGTTAATTTACATCACAGATGACACAACAAATAAAAAATCAAATCAAAACCATCCACACAAAGAGACTTCAGCAACTCAAGACACACACACACACCCACAATCTCTTCTAATTACACACCATTTTGTTTTGCTACCTCATGCATGTCCTTTCTTCTGCACTGTCATCAGATCCAAAGTAGACCCATAAGTTCTGTTCAGAGCCTCAGCACACCACCCATGCCCATCATCCACAGTTGGCATCCTCACCTCCA…		K09489	---		AT2G32120.2	HSP70T-2	heat-shock protein 70T-2	67.98	253	0	356		gi|356497462|ref|XP_003517579.1|	PREDICTED: heat shock cognate 70 kDa protein 4-like [Glycine max]	73.52	253	0	369
	518	UN00526	1894	TTTGTTTTGTCAAAGGGGAATCAGAAGTTTCTGGAAGCTCACAGGTTGGAGCAATGGTGGGGCTGATGACTTGGAGCTTCAAGCTGTTATCGATAACAGCAAGCTGATTAGTAGGCAGCTCAAGTCTCTGTATCAACTCCCGTCTTCACAGCAGGCGCCAGGAAAGCAGAGATAGCAGGAAACAAAGTTGCTGCAGTTGCTGAAAAGTTGACCCTTTTTCTTGGTTTTTTCCGTTTACATTCATCTCCAAAAGTGTGATAATTTCTGTAATCATGACATTTCTCTTTAGCAAAAGTAAATTCCCTTCTCCAATAACTGTTAGCCATTTCAAGYACNAGATNATTNATATCATCTGGTTAAATTTATTGGCTTAGTACTACTAAAACAGAACAAAGCCAT…		---	---		AT5G61820.1	---	FUNCTIONS IN: molecular_function unknown; INVOLVED IN: biological_process unknown; LOCATED IN: vacuole; EXPRESSED IN: 24 plant structures; EXPRESSED DURING: 15 growth stages; CONTAINS InterPro DOMAIN/s: Stress up-regulated Nod 19 (InterPro:IPR011692); Has 30201 Blast hits to 17322 proteins in 780 species: Archae - 12; Bacteria - 1396; Metazoa - 17338; Fungi - 3422; Plants - 5037; Viruses - 0; Oth…	57.71	428	2e-178	514		gi|255540019|ref|XP_002511074.1|	conserved hypothetical protein [Ricinus communis]	63.59	412	0	558
	519	UN00527	1894	GCGACCCTGTGTGAACGCGAGATGCTTGTATACTAGACTGTTCTTTTTATATATATATATCATACTTCTGAGATCCGTCTTAGCTTGGTGGGTGAATAAATAGGAATATATAGCAGGAGGTGASATTGATTGTWGTTGGCGTTGGAGAGAGAGAGAATCAGAGGATGGTGGTGAGCGAAAACAAAAGCAGGAGGTGATGAAAAGAGCAACTTCATAGACTCAACCTTTGCCTCACGCTATGTCCGCACTTGCCTTCCCAGGTATCACATGCCAGAGAAATCAATACCAAAGGAGGCAGCTTATCAGATAATAAGTGATGAGCTCATGTTAGATGGAAATCCAAGGCTAAATCTGGCATCATTTGTGACAACATGGATGGAGCCTGAGTGTGATAAGCTC…		K01580	EC:4.1.1.15		AT5G17330.1	GAD, GAD1	glutamate decarboxylase	83.22	441	0	764		gi|350539950|ref|NP_001233822.1|	glutamate decarboxylase isoform2 [Solanum lycopersicum]	83.94	436	0	771
	520	UN00528	1893	GGCTGCCGTCTGATCATTCATCAATACTTGATCGTGTTTATCATGGTAGTGATAAGTTTGATGATGATTCTGTTGGGACTAGATGGGCCGTTTTGATTGCGGGGTCTAATGGATACTGGAATTACAGACATCAGGCTGATGTTTGTCATGCTTATCAAATTTTGAGGAAAGGTGGTCTAAAGGATGAAAATATCATCGTCTTCATGTACGATGACATTGCGTACGATAAGGAGAACCCCAGACCAGGGATCRTCATCAACAGCCCAGATGGAGATGATGTTTATGCAGGAGTTCCAAAGGATTACACTGGTGAAGCCGTGAATGTTAACAACTTTTTGGCAGTCATACTCGGAAACAAAACGGCTCTTACCGGTGGGAGTGGAAAGGTGGTTAATAGCG…		---	---		AT4G32940.1	GAMMA-VPE, GAMMAVPE	gamma vacuolar processing enzyme	75.24	206	0	320		gi|224141591|ref|XP_002324151.1|	predicted protein [Populus trichocarpa]	75.24	206	0	321
	521	UN00529	1893	CTTGTCTGTCNGTACTTGGTAATCGAATTTTTGAATTCGATGCTTGCAGCTCGAGAGCCCTACGAGAGCTGGAGTTGTACTGCCTGAAGTTTATGTTTGAGNGCGAAATTCATGGAGGGTTAAATCATAATTGGTTAGACCATTTGGCTTGGAGTTTCATTCCAGTGTGCTGGAAAAATTCTTAGGAGTTGCTGGTGCTGCCATGTTTGATTGTTTATTGTGATGATCATTCATCAGCTTTTGACTGGGAAAACACAATGATAATATTAAATGATGTGTTTTCCCAGTCAAAAGCTGATGAATGATCATCACAATAAACAATCAAACATGGCAGCACCAGTACTTCCTAAGAATTTTTCCAGCACACTAGAATGAAACTCCAAGCCAAATGGTCTAACC…		---	---		AT2G17970.3	---	2-oxoglutarate (2OG) and Fe(II)-dependent oxygenase superfamily protein	81.01	258	1e-153	449		gi|225431153|ref|XP_002268446.1|	PREDICTED: uncharacterized protein LOC100250563 [Vitis vinifera]	80.59	273	7e-162	476
	522	UN00530	1891	TGGGTCGGGTGGGGAATTCTACGGCCATTAAGACATTGAAATGGCAAATCCTTCATGGGTCTTGGGCCAAACGATTGGCTATGCGTACTTTGATGTTTACTGTTGCCATTTCAATGTTGCCGCTAATGCAAGTTGTGTATGATGTGGAYCCAACAAAGCCGTTCTTATTGAGCTCTGATGGGTGTGATTCTGAGATGGATATTTTGGGTCCGACTTCTTTGTTGGGGAGGGTTCTAGCACCTTTAACACCAATTGCGTTTCTACATTYNAGGTCTGGAATGTGCAAGGAAANNGTGAATTTGACTGCTAATGTGGCTATGGAGCTTATGAGCAAGAACTTGTTGAATTATGGTGCAAAAGCTCTTTGTATTGGCTTGAGGTCGTCTGAGGCCGTAATGC…		---	---		AT3G53400.1	---	BEST Arabidopsis thaliana protein match is: conserved peptide upstream open reading frame 47 (TAIR:AT5G03190.1); Has 285 Blast hits to 285 proteins in 23 species: Archae - 0; Bacteria - 0; Metazoa - 1; Fungi - 0; Plants - 279; Viruses - 0; Other Eukaryotes - 5 (source: NCBI BLink).	42.13	470	2e-111	342		gi|255557022|ref|XP_002519544.1|	conserved hypothetical protein [Ricinus communis]	47.96	465	4e-138	414
	523	UN00531	1887	TAAGACATTAACCAGAAATTGAGGCAGAGAGCCATAGCGGAGAGTGAACTGTGTCCTGTCGAATGGATGACTAAATAATAATGTAACTTTNGGGGGTTGTGATCTTTTGCTCGCCAGAGGAATCTATCTGGCACAGAGTAGACCTAACCATTCGCAGATATCATTAGATTTCACACTATCATTGAAGCAACCTGCAAATGTCACATCCAGACAAACGATCACAACCCCCAAAAGTTACATTATTATTTAGTCATCCATTCGACAGGACACAGTTCACTCTCCGCTATGGCTCTCTGAACCTTCTAAGACACTAACCAGAAATTGAGGCAGAGATGCGATCCTAGGCAGATGGAGGAGCAACTCCCCCCCAGAGTCGACCCTCGACATGCTCGACCGCAG…		---	---		AT2G24100.1	---	unknown protein; BEST Arabidopsis thaliana protein match is: unknown protein (TAIR:AT4G30780.1); Has 101 Blast hits to 101 proteins in 16 species: Archae - 0; Bacteria - 0; Metazoa - 0; Fungi - 0; Plants - 95; Viruses - 0; Other Eukaryotes - 6 (source: NCBI BLink).	43.97	489	2e-106	330		gi|224057176|ref|XP_002299157.1|	predicted protein [Populus trichocarpa]	53.72	484	2e-148	442
	524	UN00532	1887	CCCAACTGGGTGGCTTATTGGCTGAAGCATCTGTTGAGGAGGATTTTACTGGCAAGGCCGGTCAGTCAACCATTCTTAGGCTTNNTGGGCTGGGGTCTAAGAGGGTTGGGTTGATTGGTCTTGGTAACCCATCTGCATCTGTAGCAGCCTACCGTGGTTTAGGTGAAGCTATTGCTGCTGCTGCAAAGACTGCTCAGGCNAGTAATGTTGCTGTGTGTCTCGCTTCTTCGGAGGGGCTCTCAGAAGAATCTAAGCTGAACACTCTTTCAGCCATTGCATCTGGGACTGTGCTCGGCATACATGAAGATAATAGGTTCAAATCTGAAGCAAAGAAGCCAGCCCTTAAATCTTTGGATATCATTGGGTTTGGGACTGGGCCGGATTTGGAAAAGAAGCTTA…		K01255	EC:3.4.11.1		AT4G30920.1	---	Cytosol aminopeptidase family protein	86.94	268	0	482		gi|225445867|ref|XP_002276114.1|	PREDICTED: leucine aminopeptidase 2, chloroplastic isoform 1 [Vitis vinifera]	91.88	271	0	511
	525	UN00533	1886	GAGGGACCTTCTTATCATCAAATGGTTTTCTATGTGCAGTAAGACACAGTCTGTGAGCTCACATTGCTCCGGGCTCTCTCGTTCACCAACGCCAACGGGCAGGGGCACTTTCTATCAGGACTCACCAGCAAAGCAAAGCAATGTGACGGGTTCTTATTAGGAAGATCGAGTTGTTTGCTAAAATAGTTTGTCTACAACAGTGTCATATGTCATCTCCGTTGTTCATGTGTAATCGACTCTACAACTACTTTTGTTATCCGAATTTAGCGTTAGCGTTGCTCCTGGAGTGAAGCAAGTGGGTGAATGGATTTTAACTTTTACTTTGCTTCTGTAAATAACTGGGTAAAGCTTGTGTAGCGGTGTATGTACAATCAGTTGGAACTTACTTGGGACCTCAAA…		---	---		AT3G11810.1	---	unknown protein; BEST Arabidopsis thaliana protein match is: unknown protein (TAIR:AT2G03330.1); Has 141 Blast hits to 141 proteins in 21 species: Archae - 0; Bacteria - 9; Metazoa - 0; Fungi - 0; Plants - 131; Viruses - 0; Other Eukaryotes - 1 (source: NCBI BLink).	47.37	133	2e-49	109		gi|15229864|ref|NP_187787.1|	uncharacterized protein [Arabidopsis thaliana]	47.37	133	2e-48	109
	526	UN00534	1884	GTCCCTTGTTGCCGTCCCAGATAACTCAGGAAAACCAACACTAGCCGGAAAGAGGAAGAGTNAAGGAGACAACCATCAGCAAAAAGGAAGACGCCACTAGAGGAAACAAACTTCAAGGCATTGGTGAAGCTTGAGGGGGAAAGATCCTACAGTGATCGAGCTGGAGTTGATATTGTGACAGTCTTAGATGTAAGTGGAAGCATGGGTGATGACCAGAAGTTGGAGAAGCTGAAGACTGCAATGCAGTTTGTGATTAGGAAACTCAGCTCTGTCGATCGTTTATCAGTCGTCACTTTTGCTAATCATGCCGCTAGGTTGTGCCCATTGCGACAGATAACTAATAACTCCCAGTCGGATATTGAGAAGATAGTCAAGGATTTGGTTGCAAATGGAGGCACT…		---	---		AT5G60710.1	---	Zinc finger (C3HC4-type RING finger) family protein	36.85	426	6e-56	201		gi|255566346|ref|XP_002524159.1|	protein binding protein, putative [Ricinus communis]	56.61	484	0	528
	527	UN00535	1884	CGCCATTGAAGGCTCTCAAAGCTCGTGTTGTTCCTTCCAGAGGTGGATCGGCTATGTCAGCTAAAATGGTCTCAGTTCCTGCTRTGCAGAAGGCTGCCTCAACTCTTGACTTCGAGAGCTCCGTCTTCAAGAAAGAGAAGGTCAATCTTGCTGGCCATGAGGAGTACATTGTTAGGGGAGGCAGGAACTTGTTTCCTCTGTTGCCCAGAGGCTTTCAAGGGGATTAAGAAGATTGGTGTTATTAGGAATGGGGATCTCAGGCTCCTGCTCAAGCTCAGAACCTGAGAGATTCTTTGGCAGAGGCAAAAAATCTGATATTGTTGTCAAGATTGGTCTCCGCAAAGGATCTCGGTCTTTTGAAGAGGCACGTGCTGCTGGTTTTACTGAGGACGAGTGGCA…		K00053	EC:1.1.1.86		AT3G58610.3	---	ketol-acid reductoisomerase	83.56	450	0	691		gi|224125336|ref|XP_002329780.1|	predicted protein [Populus trichocarpa]	84	450	0	695
	528	UN00536	1884	TGTCTTTGACAAGGGCAGTTTTCTACATGGTAATGCAGTGCTTGGGAGCCATTTGCGGTGCTGGGTTTATGTGCCTCCTGAGATTCCAGCACTGCAGCAAACATGGGTCGTATTTTAGTAGGCTTAACTTGCTGGGAAATGCTTGAAAATTCCTAGGATAATATAACTGGTTCTGTTCACCTTGTTATATTATCCTAGGAATTTTCAAGCATCAAAATGCGTACTGTAACAGTAATCTATTAAATCCTTCACACACAAACACACTGAATCTGCAGCAAACATGGGTCGTATTTTAGTAGGCTTAACTTGCTGGGAAATGCTTGAAAATTCCTAGGATAATATAACAAGGTGAACAGAACCAGTTAACTGAAACATGAAAGAGGAGATAGGAGACAACAG…		K02997	---		AT5G39850.1	---	Ribosomal protein S4	93.02	172	2e-108	325		gi|255552894|ref|XP_002517490.1|	40S ribosomal protein S9, putative [Ricinus communis]	95.93	172	3e-110	332
	529	UN00537	1883	TAGACCTCTGCGTCTTGATTCTCCCTTATTCATATTATTCTTCGCCARAAGTCCCAAGTTTTCTGCACTTCATCTATCAGTCAGACGAGGATATAGTAGCCCATCATNAGTATGGCTGGGGAAAGACAGGTCCACCCAGATTGCATAAATGCATCAAACCCTTACCATGAATGCGTTGAGTATTGCTTCAGGAAGATTGCTGAAGCCAAAACTCGTTCAGCTCTACGTGATTCCGGGGTTGCACAGGCTAGTGGCAGCAATTCCCAACCCTGAGTCAACTGTTCCTGATGAAATTGAGGAATCGCATGAGGAAGCTAATAGAGCCGGGGAATATGGTGATAATGGTGATGACCATCCTCCTGAAGGGACTATTGAAGGCGATTTATCTAAACTTACAGG…		K12868	---		AT2G16860.1	---	GCIP-interacting family protein	82.54	189	2e-108	308		gi|225428055|ref|XP_002279493.1|	PREDICTED: pre-mRNA-splicing factor syf2 isoform 1 [Vitis vinifera]	89.01	191	7e-121	334
	530	UN00538	1882	CTTTTTCAATAAACGGACCAAATACCAATAAATCCTTTCTATGGTCATTTTAATTTGCTTGCTGTTACTTCAGATAATTGACGCCAATTTATAAATGTGGACAAATGCAAAATCTACATAAATTAAAGAAAACAGGTTAATAGTACAGCAATGAACTCGACTGCCCTAGTGCCCTTGACACAGAGATACCAAAAAGATTATAGCAGCTTTCGTCAAATCTTGAATTTTGTCGAGAAAGAGAAGCACCCCTAGAGTGACAACCTAAAACTAGAACCCACAACCAATTCCTGAAAGCAGACTAAAATTGTCTTTGTATGGTATAGTAAATTCCTGAAAGCTTTAGAAACACAAAGTTGTTACAAAGTTATCACTGAGTCATGCCAAAGACGCACAAGATGG…		K17255	---		AT3G59920.1	ATGDI2, GDI2	RAB GDP dissociation inhibitor 2	86.62	284	0	520		gi|255545283|ref|XP_002513702.1|	protein with unknown function [Ricinus communis]	91.9	284	0	544
	531	UN00539	1880	TGCCCATCAAACTCGTGTATGTCAATAACATATTCTTTCTAACCTCGGATTAGCCTTTCCAAAAAAAGAAAAGAAAAAATTTTCCTTCCCGTGACTGTATGCATATATTTTAATCAGGCGCATAAGTATTAGTAGGTGGAACGCGGCCGTGGCCCCTTAGATCTTTCAGGAACAAGTTATTTTTAATTATACGCGCAGTACTAGAAAATATGTAAAATTGAGTTGATTTTTCAGGGTTATGAGCCTCCTAAATTATTGAATCTAACATGTGATCATCCTTCAATATTAACTTTGATATTGCGCCTGATTCTAACATTAATAGAATGCATATATTTGTCTATATGCAGGTCCAATGCTGGCATAAGCGCAGTGTAAGCCAAACGGGGTAAGGTGCACAGA…		---	---		AT1G64230.2	UBC28	ubiquitin-conjugating enzyme 28	98.98	98	3e-64	208		gi|79320672|ref|NP_001031228.1|	ubiquitin-conjugating enzyme E2 28 [Arabidopsis thaliana]	98.98	98	4e-63	208
	532	UN00540	1880	TTTTCTGTTGTGGCTCTGGCAAACCAGAAGTTGCTGGGGCTTGATCCAGAAAAGGTTAATGTCCATGGCGGAGCTGTGTCTCTAGGCCATCCTTTAGGTTGCAGTGGCGCTCGAATTTTGGTGACATTGCTTGGGGTTCTAAGGCAAAAGAGAGGGAGATATGGTGCCGCTGGTATCTGCAATGGAGGAGGAGGAGCATCTGCTCTCGTCCTGGAGCTTATGTCAGGAGCAGCCCTTGGTCGTTCAAAATTGTGATGCTGAATGGTTTCAAAACGAATGTGCAGAAGGAACCCGTGCTCTTGATGTGATTTTCCACACTGTTATACCTAGGCAGCTTATATAGACCATGTGCAGCTCACCTTTTTGATACAGCTGAAGTAAGATGGGTCGCATTTTATG…		K00626	EC:2.3.1.9		AT5G48230.1	EMB1276, ACAT2	acetoacetyl-CoA thiolase 2	77.23	347	0	551		gi|224089557|ref|XP_002308755.1|	predicted protein [Populus trichocarpa]	81.84	347	0	578
	533	UN00541	1880	TGGAAAACATGATTCCCAATACACAATTCACGTTTTCCATTGCTTATTAAATGTGTTAAATAAAGGGGAGTACAACCAGACTTTAGTTAACACATTTAATAAGCAATGGAAAACATGATTCCCAACACACAATTCACGTTGAACTTCAAGTTTTCCATTGCTTATTAAATGTGTTAAATAAAGGGGAGTACAACCAGACTTTATTTAACACATTTAATAAGCAATGGAAAACATGATTCCCAATACACAATTCACGTTGAACTTCAAGTTACACAAAAGACAGCTCCCTCCTAGGCTATGCTCATATCGTATGGGCAAACCACATGCTGCACAAATTCACCAATAAAGTCTACATAAGGATACAAAAGACTCGTTCTTTTCTATTAGCAAATAGATTCA…		---	---		AT1G10180.1	---	BEST Arabidopsis thaliana protein match is: exocyst complex component 84B (TAIR:AT5G49830.1); Has 132 Blast hits to 132 proteins in 25 species: Archae - 0; Bacteria - 0; Metazoa - 7; Fungi - 0; Plants - 117; Viruses - 0; Other Eukaryotes - 8 (source: NCBI BLink).	58.16	239	3e-104	270		gi|255579183|ref|XP_002530438.1|	conserved hypothetical protein [Ricinus communis]	66.94	242	2e-130	335
	534	UN00542	1879	TGTAGACAAAGTTATCTTCGCGTGTGGCCGTGGTTCTGATCTTCTCAAACGTGGCTTCGCATCTTCATCTCATAACGATGAAGCTTATGAGGCCAAAGAGGCTTCCAAGTGGGAGAAAATTACTTATGTTGGAATTGCCATCTGCACTGTGTTGTCCATCTTCAACTTATCGAAGGGTCATCATCATTTTGAGGAGCCTCCTCCATACCCATACTTGCACATTCGCAACAAGGAGTTTCCATGGGGTCCAGATGGGCTTTTTGAGAGCAAACACCATTAATCAAGCTGATCTGCTGGTTTCGTTCATGGATTAATTGTTGAACCATCTGCATATTTGAAGATAACTTTGTCTACAGTTGATGCGTTAGCTTTCTATCTACGTTGTGTAGGGGTGTATGG…		K02266	---		AT4G37830.1	---	cytochrome c oxidase-related	58.82	102	3e-27	106		gi|255582409|ref|XP_002531993.1|	cytochrome-c oxidase, putative [Ricinus communis]	71.29	101	2e-36	134
	535	UN00543	1878	GGGGTCTTCTTCTGAATCATCGCATCCTGTTACTCTTACCAATATCAATCCCAAGGTGTTGGAATGCCAATATGCTGTCCGCGGTGAAATTGTTGCTCAAGCTGAGAGGTTGCAANAACAATTGAAGCAGANTCCCGGGTCTCTTCCTTTTGATGAGATACTTTACTGTAACATTGGGAATCCTCAGTCTCTAGGACAGCAACCAATTACANTTTTTCCGAGAGGTACTTGCANTGTGTGATCATCCTAACCTCCTGGACAANGGTGAAACAGGGAAGTTATTCAGTGGTGACTCAATACAAAGAGCTTCACAGATTCTGAGTCAAATTCCAGGAAGAGCAACTGGTGCATATAGTCACAGTCAGGGTATCAAGGGACTACGTGAAACAATTGCTGCTG…		K00814	EC:2.6.1.2		AT1G72330.1	ALAAT2	alanine aminotransferase 2	83.77	419	0	701		gi|359482440|ref|XP_002265294.2|	PREDICTED: alanine aminotransferase 2 [Vitis vinifera]	85.2	419	0	721
	536	UN00544	1875	CGAAGAGGCTGCTTCATTCATTCTCTAATTTTCTCTCATTCTGCGGCTAGGGTTTTAGCGGAGCCTCTCTCAGCTTCACAAACTTCATCATGGGTAAGGAGAAGACTCACATCAGCATTGTGGTCATTGGCCACGTCGACTCTGGGAAATCTACTACCACTGGTCACTTGATCTACAAGCTTGGAGGTATTGACAAGCGTGTTATTGAGAGGTTCGAAAAGGAAGCTGCGGAGATGAACAAGAGGTCCTTCAAGTATGCATGGGTTCTCGACAAGCTCAAGGCCGAACGTGAACGTGGTATTACCATTGATATTGCCTTGTGGAAATTCGAGACCACCAAGTACTACTGCACTGTCATTGATGCTCCTGGACATCGTGACTTTATCAAGAACATGATTA…		K03231	---		AT5G60390.3	---	GTP binding Elongation factor Tu family protein	95.17	435	0	844		gi|115451095|ref|NP_001049148.1|	Os03g0178000 [Oryza sativa Japonica Group]	97.01	435	0	857
	537	UN00545	1875	CCAAACTAAATTTCCTTTTACAAATTTAGTTTGGCATTGTGGTTTTCATGTTGAAATTGGAATTTCAGTAGCCAGACTTGAGGTACTTAAGTTGGTTGAGCTGCTTCAAAGTGTCCAATCTTCAAGATTTGTTTGAGCACGGAAACTTTTAACATTCTCAAGAAACCCTTGAAGAATGGGGATCTCCAAGAATTCAACCTGAAAAGAGACCGTGCTCAAACAAATCTTGACGATTGGATACTTTGAAGCAGCTCAACCAACCAACTTAAGTACCTCAAGTCTGGCCACTGAAATTCCAATTTCAACATGAAAACCACAATGCCAAACTAAATTTCCTTTTACAAATTTATGACAGAAATACAGCTTCCGCAATCCCGATGATAACTTAGTGACGCCAGC…		K03061	---		AT1G53750.1	RPT1A	regulatory particle triple-A 1A	98.44	384	0	764		gi|115466876|ref|NP_001057037.1|	Os06g0192600 [Oryza sativa Japonica Group]	98.96	384	0	768
	538	UN00546	1873	GGGGCACATCTTGATCACTAGACATCCTTGTTCTCTAGACTTTAAAAGACAAAGCAAACAGTGTTTTTGAGAAATCAAAAAAATGGAGGGGAAAGAAGAGGATGTGAAGTTGGGAGCTAACCAGTTTGCAGAGAGGCAGCCATTAGGAACAGCAGCACAGACAAAGGACTACAAGGAGCCACCCCCGGCTCCGCTGTTCGAGCCGGAGGAGCTCAAGTCATGGTCTTTCTACAGAGCCGGCATTGCCGAGTTCATCGCCACCTTCTTGTTCCTTTACATCACCATCTTGACTGTCATGGGTGTTAATCGCTCTCCTTCCAAGTGTGCCTCTGTTGGTATTCAGGGCATTGCTTGGGCTTTTGGTGGCATGATCTTTGCCCTTGTTTACTGTACTGCTGG…		K09872	---		AT1G01620.1	PIP1C, TMP-B, PIP1;3	plasma membrane intrinsic protein 1C	88.42	285	1e-174	497		gi|255541616|ref|XP_002511872.1|	Aquaporin PIP1.3, putative [Ricinus communis]	87.72	285	1e-173	497
	539	UN00547	1871	TCATGTTCATCTCTCACTCTCTCCCTCTCTCTCCGCAGTCTCCTGTTCGTCAAAATCAGCCAAGATGCTTCGATGCTCACTTCAACGAGCGAGAAATGCAAAATTNTTGCGGCCTCAGATTCTTGTTCTAAAGTATACAACTGCAACTGAGCCCTCTAATCAGCACCGAAAATCTCTGAGGGTTCCAAATCTGATTGGTGGCAAATTCATTGAGTCACAAGCAACTGAAGTAATTGACGTTATTAATCCGGCGACACAAGAGGTTGTTTCGCAGGTTCCCTTAACTACCAAGGAGGAATTCAAAGCTGCAGTTTCTGCGGCAAAACAGGCTTTTCCCTCATGGCGGAATACACCTGTTACTACCCGCCAGCGTGTAATGTTGAAGCTCCAAGAACTTAT…		K00140	EC:1.2.1.18, EC:1.2.1.27		AT2G14170.1	ALDH6B2	aldehyde dehydrogenase 6B2	79.36	528	0	805		gi|225429271|ref|XP_002266390.1|	PREDICTED: methylmalonate-semialdehyde dehydrogenase [acylating], mitochondrial [Vitis vinifera]	80.74	540	0	826
	540	UN00548	1871	ATTCAATATTCAATAAGCAATATCATACAAGCTCAACCCATGCTTGTGTGTAACTATTGTCACGTTCGACTATGTATGATGTGAGCTTTTGTTTTTCTTGTTGGGCAAAGCATGGGTTGATYTTGTGTACCTCAAATTTGTGAGCTATATATTGCCAAATGTAAATCACGTTGCTTCTTTGTAAGACTTTTTTNTTCAAATTGTCAATTCTACTACGATTAAACAAAAAAGTCTTACAAAGAAGCAACGTGATTTACATTTGGCAATATATAGCTCACAAATTTGAGGTACACAAAATCAACTTCATACGGCCAGAAACCGACGATGTTTCGTACAAGATTTGTGTTGGCCGGAATCAGCCATGCTAGCTCGGGGTCCAACATAAGAATAACGTTGAAA…		---	---		AT1G14000.1	VIK	VH1-interacting kinase	84.83	323	0	539		gi|255562954|ref|XP_002522482.1|	protein kinase, putative [Ricinus communis]	90.71	323	0	565
	541	UN00549	1869	TGCTATAGCCTGAGGTATATTTGTTGTGACTGTACCGGCTTTTGGATTTGGCATAAGCCCCCGTGGACCCAAATCCTTCCCAGGCTGGCAACCTTAGGCATCATGTCAGGAGAAGCAATTAATTTATCAAAATCCATGAATCCCTCCTTAATTTGTTCTATCAAATCATCCCCACCAACTATATCTGCTCGCTCTCTTTCCAGCGCCTAAGTACTTTGGTTTCTCTTGTTGCTGACAACCTCTCCGTTGCTCTCCAAAGGAGGGGTTACGNNGGCTGCATCGCAAGGAGTAGGAGAAATGGGGAAAACGAAGCGGGCAGGCAGCTCAGGAGGAGATGAGGAAGGCAGCCCAGAACTCATGGGTGCCAGATCCAGTCACCGGTTACTACAGACCGGCGAA…		---	---		AT3G50820.1	PSBO2, PSBO-2, OEC33	photosystem II subunit O-2	75.58	303	2e-150	437		gi|224084209|ref|XP_002307234.1|	hypothetical protein POPTRDRAFT_716206 [Populus trichocarpa]	82.39	301	2e-162	471
	542	UN00550	1868	CCAACCGACTGATGTTAGTGGGNTGGACCTCCGTAGTAACCGGATCACTGGTTCGATCCCTGCCAGCTTTGGCTCCTTCAAGAACCCGAAGATGTTCCTGTTTTTATCGGGCAACCAGTTGAGTGGACCAGTCCCGAGGTCACTTGGCCNGGCCAAGGTGAACCTCCTGGACCTATCCAGTAACCACCTTACTGGCGAATGCGTCCTTTTTATTTGGGAGGAATAAGACGTGGTTGGAAACCATATACCTCAATTATAATAGTTTCAAGTTTGATTTCTCGAATGTAGAGTTTCCTCTAGGGCTGAGAAACTTACAGATTGAGAACAATGAGATTTATGGGTCGCTTCCGAAACAGTTAGGGCAATTGCCATTGGAGTTGCGGGGTTTGGATGTGAGCA…		---	---		AT3G12145.1	FLR1, FLOR1	Leucine-rich repeat (LRR) family protein	42.25	213	3e-45	163		gi|357503055|ref|XP_003621816.1|	Polygalacturonase inhibitor protein [Medicago truncatula]	61.67	180	5e-87	223
	543	UN00551	1868	GAAAAAGCAATCTTTAGGTGCATCATAATCATCTTCCCCCTGCCAATAAAGTGAATACTATGTACACAATCCAATATTCTGGTGTCTATAGTATTCACTTCATTGGCAGGGAGAAGATGATTATGCCTCTTGCTGCTTGTATTTGAAACGAATCATCAATTTAAATTGATTGATTCGTTTCAAATACAAGCAGCAAGAGGCATAATCATCTTCCCCCTGCCAATAAAGTGAATACCATAAACACCAGAATATTGGATTGTGTACAATATTTTACATGTATTTGTTATGTACGGGTTACTTTTTTACAAGATATAGCAACAAATGGGGATGCTAAACCAGTAAAAGAATAGCAAACGCTTGAACATCCACCTTCAAAGCTGTAATGGGCAAAGAATGGAT…		---	---		AT5G01450.1	---	RING/U-box superfamily protein	42.73	330	1e-81	264		gi|225439436|ref|XP_002264526.1|	PREDICTED: uncharacterized protein LOC100247198 [Vitis vinifera]	56.33	332	7e-119	365
	544	UN00552	1866	AAGCTCCCTGACCAACCATACTTGCTGATGTAGCATAGCAAGAGTAAAAAGCCATTAYCTTGCACATCCTGAATAAGCCCATCTGAAATTAAACTGCTACAACCAGTCGGATAAAACACGAGGCAATGCACTGATACCTCAGAATTCAGGAGTCAGGACTTCCCAAGTTCCAACAGAATGTATAAAGGTCCCACAAAGTATGAAAAGACAGCAGGGGTTCAGAAGGTCAAAACTACTGAGCTGCCAATCGATATGAACAACTCAGAAATCTTAACACCCCATTAAACAGTACTGTGTTCTACTTCAAAGCCTAGACAACAAAGAACAATTAATTACCAAAAATTAAGCCTGCTGCGACTAGAAAACACCTTTTATAGCTCTCCTCCAGCAGCTAGATTG…		K03231	---		AT5G60390.3	---	GTP binding Elongation factor Tu family protein	95.17	435	0	844		gi|115451095|ref|NP_001049148.1|	Os03g0178000 [Oryza sativa Japonica Group]	97.01	435	0	857
	545	UN00553	1865	GGGGTGGTGTTGAAACTGTGGAAGAACTTTCAAAAATCTCCAGCCAACTTGAGGGCTCTGAAGTCATTGAGACTGTTGAAGAACACTGTAGTGTTGCTGGCTTAGATGAGTGCTCTAGAAATATTGGTGAAACTGCTGAGGAGTCCTCAAAAGTAATGAGCCAAGTAGAGAGCTCAGCAGGGGAGGAAAAAGGGCCAAAAACTTGCACAGAGGATGAGGAGGTGCAAAAACTTACGAGCCAGGATGTTGTGGGCGATTCTTCTGAGGAGACTTCGGAGACATCCCCTGCAAGAATGGAAACACAAAGTGAGCCTTATGATGAGATCGCAAGCAGTCCTCGTGTGCCCACAGTGGCTGATTCAGTGATAGCTGTGAAGAAAGAAGAATCTGATGCGAGTG…		---	---		AT2G22795.1	---	unknown protein; BEST Arabidopsis thaliana protein match is: unknown protein (TAIR:AT4G37820.1); Has 799854 Blast hits to 188815 proteins in 4452 species: Archae - 4529; Bacteria - 144236; Metazoa - 287749; Fungi - 87083; Plants - 43826; Viruses - 3662; Other Eukaryotes - 228769 (source: NCBI BLink).	24.15	472	1e-13	74.3		gi|225454410|ref|XP_002279584.1|	PREDICTED: uncharacterized protein LOC100256846 [Vitis vinifera]	23.89	561	2e-18	93.6
	546	UN00554	1865	AGGATTTAGAGTATTGCACTTGGTCTAGACCGTTTCTTTCATTCCTTCCTGAGGTTCAAAGTGCAGACAGGAAGGTTCCTTTCAGAGAAAAGGTCATCTACACTGTTATCTCTTTGTTCATTTTTCTGGTCTGCAGTCAGCTTCCACTCTATGGCATACACTCCACGACGGGTGCTGACCCGTTCTACTGGATGCGTGTCATCCTTGCTTCCAACCGTGGAACTGTTATGGAGCTCGGTATCACTCCTATTGTCACGTCTGGGCTGGTGATGCAACTCTTGGCTGGGTCAAAGATAATTGAAGTTGACAACAATGTCCGTGAGGATCGTGCACTTTTGAACGGTGCCCAAAAGTTGTTGGGCATCCTTATCGCTGTTGGGGAGGCTGTAGCGTATGTCC…		K10956	---		AT2G34250.2	---	SecY protein transport family protein	93.75	464	0	854		gi|357516315|ref|XP_003628446.1|	Protein transport protein Sec61 subunit alpha [Medicago truncatula]	96.98	464	0	885
	547	UN00555	1865	TACAATAAAGATGCAACCCAGTCAGGATATTGTGAAATCATAGCTTTATGATCCAGATTGAGCTAATTTTTTTTGTTCAACTTTTGTTATCATTTCTTCTTTAATGTAAATTATTTTGCTTGTCGCTCTGCTAANAAAAAAATTAGCTCAATCTGGATCATAAAGCTATGATTTTACAATAAAGATGCAACCCAGTCAGGATATTGTGAAGTCAAATATTGAAAACACAGTAACACCTAAACTAGAATTTCCAAAATGACATTTTTTCCACCGGGGGTGAAGCTCTCAAAGACAGATGACGGATCTCCACAAACTCTTCCTCATTCTGCACTTCCTAACTAAACACTGCCAACTTGCTGTATAGAACCCTAAAATACAAGGGATCAGTCGATCTTCACA…		---	---		AT3G13772.1	TMN7, AtTMN7	transmembrane nine 7	89.96	279	0	456		gi|224135001|ref|XP_002327542.1|	predicted protein [Populus trichocarpa]	91.4	279	0	464
	548	UN00556	1864	GYGTCGTCCTTGGTAGTGGAGAAGGCTAGCTCAGGGAGGGAGTACAAGGTCAAGGACATGTCTCAGGCTGACTTCGGTAGGCTCGAAATCGAGCTCGCCGAGGTCGAAATGCCTGGACTCATGTCTTGCCGTGCTGAGTTCGGTCCTTCTCAGCCATTGAAGGGCGCTAAGATCACCGGTTCCCTTCACATGACCATTCAAACTGCTGTTCTTATCGAAACCCTAACCGCCCTTGGAGCTGAGGTCAGATGGTGCTCCTGCAACATCTTCTCCACTCAGGACCATGCTGCTGCTGCCATTGTCCAGGGACAGTGCCNGCAGTGTTCGCTTGGAAGGGTGAGACCCTCCAAGAGTACTGGTGGTGCACAGAGAGGGCTCTTGACTGGGGTCCCGGTGGCG…		---	---		AT4G13940.1	HOG1, EMB1395, SAHH1, MEE58, ATSAHH1	S-adenosyl-L-homocysteine hydrolase	91.6	381	0	657		gi|225433506|ref|XP_002266154.1|	PREDICTED: adenosylhomocysteinase isoform 1 [Vitis vinifera]	94.49	381	0	668
	549	UN00557	1864	CAATATTTTATCTGTTTGTATAAATCAAATGTCGAATTGAATCGAACTTGGAGTCGTAATCAAGACTTGCATCTAAATACTGCTCTGCTTAGACTCAAGCCCCTTGATTACGACTGCAATGGGTATATTAATTCATTTGAAAATTACAATTAACATAATAACAAAAGGCGGAAACCAATTAATATTTTATCTTTTTGTATAAATCAAATGTCGAATTGAATCAAACTTGGAGTCGTAATCAAGGGGCTTGAGTCTAAGCAGAGCAGCATTTAGATGCAAGCCTTGAGCTTCCAGGATCGCACGAGCAGATGTTATTATGCGGGGACTTTGTCCCCTTTGAGAGGCTTGACAGTCTCCCAGGTGAAGTCTGGGTCGTCCCTTCCAAAATGCCCGTATGCA…		---	---		AT4G01850.2	SAM-2, MAT2, SAM2, AtSAM2	S-adenosylmethionine synthetase 2	93.51	231	1e-140	414		gi|356556482|ref|XP_003546554.1|	PREDICTED: S-adenosylmethionine synthase-like isoform 5 [Glycine max]	96.12	232	2e-145	429
	550	UN00558	1864	TCCCCGCCTCCCCCTTGGTTCTGATCATGGCGGCGGGGACGGGGAACATCGTCGAGGCCGTGCGTCACGTGAGGAGCGTGATGGGTGAGATCCGGGTTTTGCGGAACATGGACGATGATGAGGTGTTCGCCTTCGCGAAGAAGATCTCTGCGCCGTGCGATCTGGTGATGCAGACCAAGCAGCTGGGGAGGTTGCCGGTGGTCCACTTCGCCGCCGGCGGGGTGGCCACGCCGGCGGATGCTGCGCTGATGATGCAGTTGGGCTGCGATGGAGTGTTTGTCGGGTCGGGTGTGTTCAAGAGCGGTGACCCGGCTCGGAGAGCTCGGGCGATTGTTCAGGCGGTGACCCATTACAGTGACCCGGATTTGCTGGCCGAGGTGAGCTGTGGACTGGGAGAAG…		K06215	EC:4.3.3.6		AT5G01410.1	PDX1, ATPDX1.3, RSR4, PDX1.3, ATPDX1	Aldolase-type TIM barrel family protein	90.37	301	6e-169	483		gi|225434584|ref|XP_002278391.1|	PREDICTED: probable pyridoxal biosynthesis protein PDX1-like [Vitis vinifera]	93.69	301	3e-173	497
	551	UN00559	1864	CCATTGTGCAATCCGGCCCTTTGTAATGTTTGCACAATGGTAAAGTGTTACATATGTCCTTCTAAGCCTCATTAGAGCGTTGGAATATGAAGAGAAGCTCACTCAATGGGGTTACTATTTATTGTGAACGAGTTTCTCTTCATATTCCAACGCTCTAATGAGGCTTAGAAGGACATATGTAACATTTTACCATTGTGCAATCCCGCCCTTTGTAATGTTTGCACTAGTCCCATTAGGCATTAGCCCTTACAATTAAAGGAAATAAAGCCATTCATAACTGATGAGTGCTGAAAAGACAAACTACATATATGTATATATTCTCTCTCTTCCTCTCTTCATATTCTAGCTCGATGCTCCCAGCCTCTCCTATGTCCTTGCGAAGGTGTTCACCTGCAACTG…		---	---		AT3G06760.1	---	Drought-responsive family protein	52.78	180	2e-47	166		gi|224110250|ref|XP_002315460.1|	predicted protein [Populus trichocarpa]	52.75	182	4e-52	181
	552	UN00560	1863	TGACCACCACAAGGCCCCTGARAGGTTCTCGAGAAGGCTCCCGAATCTTACTCCATTACGGGTCACAGCTTCCCCCAAACCAACCCCTCCAGCYGAAGAGGAACGGCAACAACAACCTACCAACCGTGGACAACGTGGGTTTTCCTGAAATTGAAGACGCAGATGAATCCTCCAAGTTCACTTGGCGAGACCACTGGTACCCTGTCTCTCTCCTCGAGGACCTCGACCCTCGCAGGCCTACCCATTTCCAGCTTCTCAACCGTGACATTGTTTTGTGGTTTGACAAAAACAGTAACGAGTGGGTCGCCTTCGATGACAAATGCCCACATCGTTTAGCCCCTCTTTCTGAAGGGAGGATCGATGAGAATGGGGATTTGCAGTGTTCGTATCATGGGTGGT…		K13071	EC:1.14.12.20		AT3G44880.1	ACD1, LLS1, PAO	Pheophorbide a oxygenase family protein with Rieske [2Fe-2S] domain	76.16	453	0	739		gi|356539354|ref|XP_003538163.1|	PREDICTED: pheophorbide a oxygenase, chloroplastic-like [Glycine max]	79.72	434	0	758
	553	UN00561	1863	TTCGAAGGTGTAAACGCCACCATTGTTGTACATCAATTTGTAGGTCTTTTTATTCAAAGATAAAATCTTACATCTTAGTCTCAGCAATACGATCTTGAGTTTCAAATCAAAAGACCTACAAATTGATGTACAACAATGGTGGCTTTTACACCTTCGAAGAATACGTAAATACAAACCGACGCGCCACTGTTGGCTGTCTTGACTCTGGATCGACTTGGGGACGACTTCAGAGGTGGGGTTGGGAAAGAGACGAGGATTGACGACAAGGTAGGTGCAAACCCTACATGACATCCTTTCACACCTACAGAGGGTCTGCCTAATGGCAATGACTGAGCAGCCATTGAAGAATAACAATACTTCTCATCAAGAAAGAAAGAATTCTTAGCTACCTAATAATAA…		---	---		AT2G28840.1	XBAT31	XB3 ortholog 1 in Arabidopsis thaliana	71.61	391	0	564		gi|225434974|ref|XP_002283965.1|	PREDICTED: putative E3 ubiquitin-protein ligase XBAT31 isoform 1 [Vitis vinifera]	79.11	383	0	610
	554	UN00562	1862	TGTGCGTCAGCAACCTTGGCAGTTGCTCTGAGAAAGTGAGCATCCTGTTATCAGGGTGGGAATCGTCTTCAGTGGGCGACAATCGCCAGGAGGACAYAATGTTRTYTGGGGTCTTTACAATGCTCTCAAGATACACAACAAACACAATGTCTTGCTTGGATTTCTGGGTGGTACGGAAGGTTTATTTGCCCAAAAAACTCTTGAGATAACCGATGAGATTCTTTCCACCTACAAGAATCAGGGTGGTTATGATTTACTCGGAAGGACAAAAGATCAAATTCGAACGACCGAACAAGTTAATGCTGCACTTGCTTCGTGTGAGGCCTTGAAACTGGATGGTCTTGTGATAGTTGGAGGTGTGACATCAAATACGGATGCTGCACAACTTGCTGAAACATT…		---	---		AT1G76550.1	---	Phosphofructokinase family protein	79.77	351	0	588		gi|225457674|ref|XP_002276269.1|	PREDICTED: pyrophosphate--fructose 6-phosphate 1-phosphotransferase subunit alpha-like [Vitis vinifera]	86.63	344	0	615
	555	UN00563	1862	GCTTCGTCGAAAACACTTTTTCATCTCCATTGATTACSTCGCGCCGTCAATTCAATCTTCCCGGCCTCATCAACGCGCAGAGGAGCTCATCCCCCAATTTGGAGCAAGCCTGAACGTCGACATTTTGCCAAAGAAAAATGTGGAACTGGGGCCGAAGACGAAAACGGTGATGGAGGAAGAGGCGAGGGTGATTGTGCCAACGTACGCTAGAGCTCCGGTGGTGTTGTCCCATGGCAAGGGCTCAAAGTTGTTCGATGTTGAGGGACGCGAGTACTTGGACATGACCTCAGGRATTGCCGTCAATGCCCTCGGCCATGGCGATCCTGATTGGGTCCGGGCCGTTACAGAACAGGCTCATGCTCTTGCCCATGTCAGCAACATTTTCTACTCCTTACCTAT…		---	---		AT1G80600.1	WIN1	HOPW1-1-interacting 1	76.92	195	1e-165	309		gi|225443065|ref|XP_002272158.1|	PREDICTED: acetylornithine aminotransferase, mitochondrial [Vitis vinifera]	80.4	199	4e-174	328
	556	UN00564	1861	AGGGCCTTCTCTTCTTCATTGTCGAAACCCTTCGAACCCTAACTTACACAAACTCACACACTTTCTCTCTCTAAATCCCCCTGATTCTCTCCTCCATTGTAATTGAGAATGCAGAACCAACGATTGAAGCAGCAGCAACAACAGCAGCAGCAAGCTTTGATGCAACAAGCTCTTCTTCTAACAACAATCTCTTTATCATCCTGGCCTTCTTGCTGCTCCCCAGATAGAGCCTTACCCCAGTGGAAACCTTCCTCCTGGTTTTGATCCCTCTACATGCCGCAGTGTGTATGTGGGTAATATTCATCCTCAGGTCACAGAACCATTACTCCAAGAGGTTTTTGCAAGTGCTGGACCTGTTGAAGGTTGCAAGCTTATTAGAAAGGACAAGTCTTCCTATGG…		K13201	---		AT1G17370.1	UBP1B	oligouridylate binding protein 1B	76.87	402	0	616		gi|255576617|ref|XP_002529199.1|	nucleolysin tia-1, putative [Ricinus communis]	83.54	401	0	662
	557	UN00565	1861	GCCCTTGCAATTAAGCTGCTATACTAACTGATTGGAAAATGGCACCAAGTACAGATTATGACCGCAAGGCCGAGCTCGAAGCCTTCGATGACACCAAGATGGGCGTGAAGGGGCTCGTTGATGCCGGCGTTACCAAATTGCCCCGAATCTTTGTGAACGACCAACCACCATCTCCGAAGGCCAATGATGGCGGCCCTCAGCCTGAGAGACACATTCCGGTCATAGACTTGGCCGGAATAGTGGGTGGAGGACCAGAGAGACGGAAGGAGATCATCAAAACGGTGTCTGAGACGCTTGAGGAGTGGGGGTTCTTCCAGGTTGTGAACCATGGCATCCCCCAGCCCGTCCTGGATGAGATGATCGAGGGTTCTAGGAGGTTTCACGACCTAGACCCAGCAG…		---	---		AT1G06620.1	---	2-oxoglutarate (2OG) and Fe(II)-dependent oxygenase superfamily protein	44.72	246	1e-88	213		gi|225433035|ref|XP_002284663.1|	PREDICTED: 1-aminocyclopropane-1-carboxylate oxidase homolog 1-like [Vitis vinifera]	51.64	244	4e-107	259
	558	UN00566	1861	GTGGGATTGAAGATGAGGCAATCGCCCCCCACTTCAACCCAAAAGCCCGACGACGAGCCCGATGTAACTAGGCCAGGGTTCGGGCCGGGTCTGACGGGGCTGCGGAAGAAGGGGACAGGGGTTCGGGCTTGGCTGGTGCTCGACTCGACGGGTCAAGCCCAGGTGGTGGAGGCCGGAAAGCACTCAATCATGCGTCGAACGGGTCTGCCCGCCCGAGACCTTCGGATCCTGGACCCGCTGCTGTCCTACCCATCGACGGTTCTGGGGAGAGAGAAGGCGATCGTCATCAATCTGGAGCATATAAAGGCCATCATCACTGCYCAGGAAGTCCTCCTCCTCAATTCCAAGGATCCYTCTGTTACACCTTTTGTTGAGGAGCTTCAGCGCCGCCTTTTGCGT…		---	---		AT3G19640.1	MGT4, MRS2-3	magnesium transporter 4	69.31	290	3e-120	268		gi|225429039|ref|XP_002268333.1|	PREDICTED: magnesium transporter MRS2-3-like isoform 2 [Vitis vinifera]	77.63	295	5e-149	323
	559	UN00567	1861	TTGAAGTTTCCCGTCTTTTATCTCTGAAATTGAGGAGCGTCCCAATAGGCGGGCAAGTCTTGTAAGCCACAACTCAGTATCTTGAGAAACATATGGTTTAGMTCCCTTATTTTCTCAAGATACTGAGTTGTGGCTTACAAGACTTAAGGATCTTAGATATATCGTGGGATGAATAAAGATATGCATTAGACGAGAAACCATAAGTGTACCAAAGGAATATCTTTATTCATCCCACGATATATCTAGATCCTTAAGTCTTGTAAGCCACACCTCAGTTTCTTGAGAAACATATGGTTTAGCGCCCTTATTTTCTGCTTCTACATTAACAGATGAAGTATAATCATTTCTCTTGCCGCTAACTGGACTTGCCCGCCTACYSGGACGCCGCCTCAATTTCAG…		---	---		AT5G08720.1	---	CONTAINS InterPro DOMAIN/s: Streptomyces cyclase/dehydrase (InterPro:IPR005031); BEST Arabidopsis thaliana protein match is: Polyketide cyclase / dehydrase and lipid transport protein (TAIR:AT4G01650.1); Has 30201 Blast hits to 17322 proteins in 780 species: Archae - 12; Bacteria - 1396; Metazoa - 17338; Fungi - 3422; Plants - 5037; Viruses - 0; Other Eukaryotes - 2996 (source: NCBI BLink).	61.52	538	0	584		gi|255563831|ref|XP_002522916.1|	conserved hypothetical protein [Ricinus communis]	63.6	533	0	642
	560	UN00568	1860	GGCTGGAGTGCGAACATGGAAAGGATCATGCAGTCACAAACACTGAGTGATGCAAGTAAGCAGGCATATATGCGTGGAAAGAGGGTACTTGAAATCAACCCTAGACATCCCATCATCAAGGAGCTCCGTGAGAGAGTTGCAACTGACCCAGAGGACGACAATGTCAAGCAAACCGCAAGGCTTATGTACCAGACGGCCCTCTTTGAGAGCGGTTTCTTGCTCGACGACCCTAAGGACTTTGCTTCTCGGGTTTACGATTCTGTCAAGTCAAGTCTTGACATCAGCCCCGATGCAGCTGTTGAGGAAGAGGATGATGCCGAGGAAGAGGTGGCTGAAAAGGAGACAAAGGATGATTCTCTTCAACNGAGGCTGGGGYTGANGCTNATCRGCNTCAAGGAT…		K09487	---		AT4G24190.2	SHD, AtHsp90.7, AtHsp90-7	Chaperone protein htpG family protein	88.52	270	9e-163	486		gi|356564371|ref|XP_003550428.1|	PREDICTED: endoplasmin homolog [Glycine max]	83.06	307	2e-162	488
	561	UN00569	1860	AATGTTATAAAAATTTTCTCAGTTACTGTCACTTCTGTTCAAAAGTTTAATTTGAGGCCTGTGTGTCATCCACGTTCCATGTTTCTAACAGGGAACGTGGAGGTGTTCTGTTGTTGGTGACTCTTGTAATGTACTACATTATTTCTTGTGCTTTCAAAGAAACATTGTCATGGTAANRNACNACAGAACACCTCCACGTTCCATGTTTCTAACAGGGATGACACACAGGCCTTCAAATTAAACTTTTGAACAGAAGTGACAGTAACTGAGAAAATTTTTAATTTGAAGGCCTGTGTGTCATCCCTGTTAGAAACATGGAACGTGGAGGTGTTCTGTTGTTGGTGACTCTTGTAATGTACTACATTGTTTCTTTGAAAGCACAAGAAATAATGTAGTACA…		---	---		AT4G30600.1	---	signal recognition particle receptor alpha subunit family protein	95.53	179	6e-107	336		gi|224142381|ref|XP_002324537.1|	predicted protein, partial [Populus trichocarpa]	97.21	179	6e-113	343
	562	UN00570	1860	CCAATGGAGTATACAATGAAACCCATTTTATACTCCATTGGCAAGCAACTCGATGATTTTCTCAAGGACATGCCTGCTGTTGCTTAGAACCGAATGGGAATTATTGCTTCCTAGCAATAGTTGAGATTGAGGACAATTTGATACTTTCTTATGTTTGTTTGTTGTTTTTCTTTTTTCTTTTNCTTTTCTTCTTGNCCCATTCTTATTCTGTATTCAGCTGCTGTCACGCCGGCAGTATACTGTTATATTTCGGTTACGTACTCAGGTCAGAGGTTTGTATCTAGTTCAGAATCTGAATTTATTACTCTCATTGTGTAAAAACCTCCAAAAATAAATGCAGATTCTGAACTAGATACAAACCTCTGACCTGAGTACGTAACCGAAATATAACAGTATACT…		K00012	EC:1.1.1.22		AT5G15490.1	---	UDP-glucose 6-dehydrogenase family protein	85.94	434	0	734		gi|225423507|ref|XP_002269692.1|	PREDICTED: UDP-glucose 6-dehydrogenase-like isoform 1 [Vitis vinifera]	89.17	434	0	758
	563	UN00571	1860	CTTATCATCAACTTGACTTTTAAGCAGTCATATTTCCCTTTTTCTAAAAAATTAGTTACATCTTAACAACAGTGAAAAGAGAGATTAGACTTCTATTATAGTAAATATTTGACAATTACTGAAAACAGGATGGGGACAAACCACCATGCCTAATTAGAGAGAGTGTTAAAAGGAAGACAATGATGTGGCTAGTGACTCAATTAATGGCCCATGCTGCATAATCTCCCCCAATCAAGCAGATTCCTTGACCGGCGCAGCAGAATCAGCAGTAGGAGCTTCAGAATCAACGGTCTTAGCAGGGGCAGCGGGAACAGCCACGTAACCCTTCTTCTTAGGGTTGAAGATATCATCATCATGATCATCAGCATCGTCATCATCACTGGAAAACCCATCCAATGA…		---	---		AT2G07180.2	---	Protein kinase superfamily protein	71.57	197	9e-91	288		gi|255563878|ref|XP_002522939.1|	Protein kinase APK1B, chloroplast precursor, putative [Ricinus communis]	80	190	1e-98	311
	564	UN00572	1859	GCCGTCGTTCTCTGCCCTTGGCGCTCTGCTCTTTCTCTCTCTTTTCCTCTNGCTGCCCACTCTGCAAATCGAGCTCAGATCGGGTTCAGTGAGGAGNAAGTTTGAGTGCAAAAGAGGAGTGCGAGCGACAAGGAAAGATGTTTGGCAGACCACCCAAGAAGAGCGACAATACGAGGTACTATGAGGTTTTGGGAGTGCCCAAGAACGCGTCTCCTGAAGATCTCAAGAAGGCCTACAAGAAAGCCGCCATCAAGAATCACCCTGATAAAGGCGGTGATCCAGAAAAGTTCAAGGAATTAGCTCATGCTTATGAGGTATTAAGTGATCCTGAGAAACGTGAGATATATGACCAGTATGGTGAGGATGCCCTTAAAGAAGGGATGGGTGGTGGCGGCGGTG…		K09503	---		AT3G44110.1	ATJ3, ATJ	DNAJ homologue 3	83.89	422	0	607		gi|225463715|ref|XP_002263156.1|	PREDICTED: dnaJ protein homolog [Vitis vinifera]	89.23	418	0	638
	565	UN00573	1859	CGTTTATTTATTATCAACCAACAGAACTTACTGGACAATGATAAAAAATAAACGGACATCCTAGGCTGTTTGAACTCTTTTCTCAGGTGAGATGCATACACCAAATCTTAATTTCCTGTGCGGGTACAAATGTTAGACACCAGTCTGATTCTAGTTTGGCACATTGTAATAGCGTTGAATTTCTGCACTCAGTATAAATATAATAAAGAAAGAAATACAACGCTATTACAATGTGCCAAACTAGAATCAGACTGATGTCTAACATTCGCACCCGCACAGGAAACTAAGATTTGGTGTATGCATCTCACCTGAGAAAAGAGTTCAAACAGCCTAGGATGTCCGTTTATTTATTATCAACCAACAGAACTTACTGGACAATGATAAAACACACCCCCTTTT…		K00008	EC:1.1.1.14		AT5G51970.2	---	GroES-like zinc-binding alcohol dehydrogenase family protein	86.17	347	0	623		gi|224120122|ref|XP_002318247.1|	predicted protein [Populus trichocarpa]	88.47	347	0	640
	566	UN00574	1859	CCAAGGGTTACTCTCTGTCCGCCGGGTGGCTGACATGGCTTTAGTGCTTTAAGAGGGGGAAATCATAGTATCCTATGGTCGACAGTCCCATGTCAGTGAATGATTGCGGAGGGAAGTGACATTTTGTAACGGTCAAACTAAGCTTATGAGATATGCAAGTGTTTTACTGTTACAAAATGTCACTTCCCTCCGCAATCATTCACTGACATGGGACTATCGACCATAGGATACTATGATTTCCCCCTCTTAAAGCACTAAAGCCATGTCAGCCACCCAACGGACAGAGAGTAACCCTTGGGTTAAACAATATTATCATGGTCGTGGTTACAGATGGAATACCCAAACGCTAGCTCTTAACTGGTTAATCGTCTCCACATCCACGTTGAAAAAGAGTGCACT…		---	---		AT4G35450.1	AKR2, AFT, AKR2A	ankyrin repeat-containing protein 2	75.29	174	1e-108	245		gi|359474945|ref|XP_002283498.2|	PREDICTED: ankyrin repeat domain-containing protein 2-like [Vitis vinifera]	80.87	183	1e-140	280
	567	UN00575	1857	TAGATCTCATCACTCACAGGTTTTGAATATGTTGAACCTAATGGGAAGGATTCAGGGATCAATGTCAGAAAGAAAGCAGAGAATGTTGTGGCCCTTTTGAATAACAAGGATAAAATACAAGAAGTCAGGAATAAAGCTGCTGCTAATCGTGAGAAGTATGTTGGCCTCTCATCAACGGGGATGTCATACAAGTCAAGTTCAGCTTCATATGGYAGCAGCAATTTCCAGGGCAGCAACCGRTATGGAGGCTTTGGTGGCAGGTRTGATAGTGATAGTTACAAAGACAAAGATGAAGATCAATTTGGAGAAGAAAAGTTCGAGAAATTTGTTCCAAAATCCCATCAAGGAGCCTCTGCCGAAACAAAGACTGTACGCTATGGCAGCAAGGATCAGGATTTG…		K12471	---		AT5G11710.1	---	ENTH/VHS family protein	44.97	318	7e-64	176		gi|225429422|ref|XP_002276103.1|	PREDICTED: clathrin interactor EPSIN 1-like isoform 1 [Vitis vinifera]	53.61	319	4e-88	228
	568	UN00576	1857	GAAGAAGAAAAAGGATAAGAAGAAAGATAATGGTGGGTTTAGTAATGGGGTNGCAAAGAGTAAGGATGATGTCGTTGGGGAAGAGAAGCAGAGTTATGGGGGAGTGGTGGTTTCTGGGAAGAATTCTGGCGATTTGAAGTATGCCCAGGTGAAAACTTTCTCAGATTCTGGGCTTCCCAAAGATGTTCTTGAGTGTTGCAAAGATTTTGCCAAGCCTTCTCCCATTCAATCTCATGCTTGGCCTTATTTAATAGATGGCCGGGATTTTATTGGGATTGCACAAACTGGGTCAGGTAAAACCTTGGCATTTGGGGTTCCTGCAATGATGCATGTGTTGGGCAAGAGAAAGAGTGATAAGTCAAAGAGAGTGAACCCACTCTGCCTTGTCTTGTCACCCAC…		K14811	---		AT1G31970.1	STRS1	DEA(D/H)-box RNA helicase family protein	73.51	453	0	673		gi|225463253|ref|XP_002274688.1|	PREDICTED: DEAD-box ATP-dependent RNA helicase 5 [Vitis vinifera]	79.95	444	0	715
	569	UN00577	1857	AGCGTCGTGAGGGTATGTTCCTCCAATCTCAGTCTCAACCCCTCGTCAACGATGCTGCTCAGAATATCGACAAGAAGTTGGAAAGTATTCCTTTAATGGTGCAAGGAGTGGCATCTGCTGATCCTGCTGCTCAGTTAGAGGCAACCACTCAGTTTAGGAAGCTTTTGTCCATTGAACGCTGTCCTCCAATTGACGAGGTTATCAAAGCTGGTGTTGTCCCAAGATTTGTAGAGTTCCTCGACAGGCATGATCTACCTCAACTTCAATTTGAGGCAGCATGGGCTTTGACCAATGTGGCATCTGGTACTTCAGAGCATACTCGAGTAGTGATCGATCATGGTGCTGTTCCAAAGTTTGTACAACTGCYGGGTTCTGCCAGTGATGATGTTCGGGAGCAGG…		---	---		AT1G09270.2	IMPA-4	importin alpha isoform 4	84.13	271	0	472		gi|224125002|ref|XP_002319478.1|	predicted protein [Populus trichocarpa]	87.45	271	0	488
	570	UN00578	1857	TACAAATCCAGAGGGTTAAGGTAATACTGCCTGGATTACCACCTGAGTTGGTCAGGAAAATGAGGGAAAAGAATGTGGATTTTTCAGCTTATCCTCCTCAAATGAANGTGGGTGCTGCTATTCTTGAGATGTTGAGTAATTTTGCTTTTCCTTTTGATCTTGCTTGGTACTTTGTTTTTGAGGGCTGGTGGCTCTGGAACTCCTGGTGGCCCTAACTTGCCTTTTGGCCTTGGAAGGAGCAAGGCCAAGTTCCAGATGGAGCCAAACACAGGAGTGACATTTGACGATGTAGCCGGAGTGGACGAAGCAAAGCAGGACTTCCAAGAGATCGTAGAGTTCCTCAAGACCCCAGAGAAGTTCGCAGCGGTNGGGGCTCGGATTCCAAAGGGAGTCCTCCTA…		K03798	---		AT5G15250.1	FTSH6, ATFTSH6	FTSH protease 6	81.3	492	0	762		gi|350535368|ref|NP_001234191.1|	FtsH protease [Solanum lycopersicum]	85.71	497	0	808
	571	UN00579	1857	CGTCCAGAAACGTTCCGTCTGCCTTCCAGCTTGGAAGGGGAAGTGGGAGCAAGGTGACATTCTYAGTNGCCACTGCTCCAACGACGGCAGCAGCCATAAGAATGTCACTGTAGCTTATAGTGTCTTCAGGAGGTCCGGATAGCTCCTCAAAAGACACAAGCAATTGACTGTAACAAAATGCGTGGCTTTNAAGGTTACATCTTTTTTGTAGTGATGATTNGCYATGTAACCTNCAAAAAAGATGTAAGAATCAAAACTCCAGCAAATGTTGCAGATTATAAAGCCAATCTTTTGAGGAGCTATCCGGACCTCAAAAGCCACGCATTTTGTTACAGTCAATTGCTTGTGTCTTTCTCAGGGGTAGTTGAAATGAGTTTTGAGTAGTTCAGCAGTTCTGCG…		---	---		AT5G40510.1	---	Sucrase/ferredoxin-like family protein	46.84	348	8e-89	279		gi|225452328|ref|XP_002273410.1|	PREDICTED: altered inheritance of mitochondria protein 32 [Vitis vinifera]	56.98	351	3e-111	342
	572	UN00580	1856	TGCAAATCATCGCAACTCTCGGGTTTGGTTTACCATTTTCAGTATCGAAATTAGTGTTTGAATTTCCAGACCAAAAATGGTAAACCAAACCCGAGAGTTGYGATGATTTGCCCCAAGATCAGCCTCAAAATGTGAAGCTGCCGCTTTTACATAGCAAAAAAAGGGAAAGCAGTACAAAAATCAACACAGCAGAGAACAGCAACTTGAAAGTCATTGGAAAATTGGGGACAAACCGCTCCTGTCTAGTGTCTTCCCTTTTGCTGAACGTAAATAGCAACAGAGAGAGAAAACTAAATATTATTGCAGCATCTCTGAATCTAATACACATGGAGGAGAATGTACCGAGCCAAAGTTGAACTGCTCAAACCATTGCGAGGGCTCCTGACTTAAAAATACAAA…		---	---		AT3G54500.2	---	BEST Arabidopsis thaliana protein match is: dentin sialophosphoprotein-related (TAIR:AT5G64170.1); Has 162 Blast hits to 160 proteins in 41 species: Archae - 0; Bacteria - 0; Metazoa - 23; Fungi - 11; Plants - 118; Viruses - 0; Other Eukaryotes - 10 (source: NCBI BLink).	40.13	152	5e-23	103		gi|255544033|ref|XP_002513079.1|	conserved hypothetical protein [Ricinus communis]	48.03	152	4e-58	126
	573	UN00581	1856	GGGCAAGGAAGATAAAAATAATAAAAATGAAACGCATGATAACATGCTTCTGTCAAATAAGCATAAACTGTCTGAACAATACATACAACACCAAATATGTATGTATCTGAAGACTAAATAAAGGATGGAATAACAAATTTGATTGTACAAACATACTAAAAAGGAACTATTTTCATTAAGTTCACATATAAAGTTAGCAATGGACAACTATGAGGAGCTAGAAAAGCACAACAAACACGCTTTGTAAATAAGGAGAATGACTACTTACAGTTCTGAGCCATATCAGCTAACTTCCCTAAGCCTTCTTATTAATGCATCCAAAGATTTCTTTTTCGGATTTGGCCTAACTCCCCTTGTGGTAAAGAAACTCCGGTCCGAAGGCTCCCTCAATTTCTCAGA…		---	---		AT4G02350.1	SEC15B	exocyst complex component sec15B	72.97	333	0	491		gi|224128450|ref|XP_002320334.1|	predicted protein [Populus trichocarpa]	81.08	333	0	544
	574	UN00582	1854	TTCCTGGTTTCGACGATGAACTTTGGTCTCACTTCAATCGTCTTCCAGCTAGGTACGCATTGGACGTGAATGTGGAGAGAGCGGAAGACGTTCTCACGCATAAGAGGCTGCTGCATCTAGCCCATGATCCCGCCAATAGGCCTGCCTTGGACGTCCGTTTGGTCCAGGTCCGCGCTGTATCTGAGGGCCCCACACATGAGAATGCTCAAGAATCTTCCCCTTTTGCTCGAAAAGTCATCCACCACCTGCATTTGGTTCATCACCTAATCTTGAAGCCCTTGCTCTTGAAGCAAACAAACCACATAACGATGAAGACAATACAAATGCTAGCTCAAGGCTGTTGCGGCCCATGCATGAGATCACCTTTTCCACAGATGACAAGCCAAAAGTTCTTAGTCA…		---	---		AT4G38470.1	---	ACT-like protein tyrosine kinase family protein	72.94	255	0	362		gi|255560441|ref|XP_002521235.1|	protein kinase, putative [Ricinus communis]	72.4	250	0	355
	575	UN00583	1854	CCTTGGTTTACTGTAAGAGAGGCAGGAGGGCTGCTTTGGAAGATCGATTCTCTGCTATGCTTGATGTTCAAGGCGACCCTAAACAGGCTTTCTTTGGAGTATTTGATGGACATGGTGGAGCCAAAGCTGCAGAGTATGCAGCTGACAACATAGACAAGAACATCATGGCTGAAGTTGTAAANAGGGATGAAGAAAACCTCAAGCAAGCAGTTAAAGTTGGCTACTTGAAAACAGATTCAGTACTTCCTCAAGAAAGACNTGCACGGTGGCTCTTGCTGTGTCACTGCCTTGATCACTCGNGGCAACCTTGTTGTGTCAAATGCTGGAGATTGTCGGGCTGTCATGAGCTGCGGTGGTGTGGCTGAAGCCCTNACAACTGACCATCGGCCCTCAAGGCAG…		---	---		AT2G30020.1	---	Protein phosphatase 2C family protein	76.67	120	6e-90	191		gi|224055331|ref|XP_002298484.1|	predicted protein [Populus trichocarpa]	81.51	119	2e-99	206
	576	UN00584	1852	ATCTTGTGAATATGATAGCAGCCGGTAACTTTGATGCTGCTGTTGGTGATATTGCCATTGTCACAAGCAGGACTAAAATTGTCGATTTTACACAACCATATGCATCATCTGGCCTTCTGGTGGTGGCNCCATTCAAAAAGAAAAATTCAGCGGCCTGGGCTTTTCTCCGGCCATTTACACCGACGATGTGGGGTGTCATTGTTGTGTCGTTCATCGCTATTGGCGTGGTTATATGGGTTCTGGAGCACAGGATAAATGATGACTTCAGAGGTTCTCCAAGGCGACAGTGCATAACTATTCTGTGGTTCGGCTTTTCTACATTNACTTTCTCTCATARAGAAAATACAGTGAGCTGCCTGGCCGGATGGTATTGATCATATGGCTCTTTGTAGTTCTGAT…		K05387	---		AT1G42540.1	ATGLR3.3, GLR3.3	glutamate receptor 3.3	67.77	211	7e-120	269		gi|225457598|ref|XP_002272859.1|	PREDICTED: glutamate receptor 3.3 [Vitis vinifera]	59.64	280	2e-128	298
	577	UN00585	1852	TGGTAGGCTTTTGTCAAAAGCTCTAGTAAGCCTCTTGAAATTTTGAGTAAACTCAATGAAATGGCTGGCTTTGCCTCTGATGAAGAGATTGAACTTTTTGAGGAGATAAAGTTTGAACCATGTGTTATGTGTGAACATCTGGATAAGAGAACATCATTTAGGTTGAGTCAGATAGAAGATGGAGACATTATCTGCTACCAGAAAGCTCCTCCTGTTGACGGTGAGGAACAATACCGTTATCCAGACATACCTTCGTTTTTAGAGTATGTGCACAATCGTCAGGTTGTTCATTTCCGGTTATTGGAAAAACCAAAGAAGATGATTTTTCACTTGGAATTGTCAAAGATAAATACATACGATGAAGTTGTTGAAAGAGTTGCTCAGCGGCTTGGTCTGGAT…		K11838	EC:3.1.2.15		AT3G11910.2	UBP13	ubiquitin-specific protease 13	81.25	384	0	620		gi|255566265|ref|XP_002524120.1|	Ubiquitin carboxyl-terminal hydrolase, putative [Ricinus communis]	87.83	378	0	665
	578	UN00586	1852	TATTATTTTAGTTCATAGTATTGTCAATCCATACGATTCATGTCTGACATAAACATCTGCATGCAACACAACCTTATTCTGGAACCGGGCACATGTAATAGTAGGCCGAAGCAAAAATACAAATTAATTTTACAGTTTGTGCTAAAGAAACATTCTTAAAAAATTTCATCGAGTCAAACGAACAAATTAACTGATCTACCCAATTCATTTCAAAACCACGCTTTTTTAATTTAAAGTCCTTAACCAACCCAAACCCACTGAACCAAACAAGGTCATACCATGACCACTACCACCAAGTACCAACTAGACATCCAATATCTTATAGAGACACCCTATTCGAAAGTGGGGTACTCTTCCAGAATTTAGGTAATCTTGAGCTGACGCCTTTACGAGTGGTAA…		K13342	---		AT5G56290.1	PEX5, ATPEX5	peroxin 5	75.2	375	0	558		gi|225463548|ref|XP_002266713.1|	PREDICTED: peroxisome biogenesis protein 5-like [Vitis vinifera]	80.42	378	0	585
	579	UN00587	1852	TCTCAAACCGGCCCCAACTCCCTGACTTCCCGACATCTCAGCCGTTTGATCATCACAACCCACCCCCAATAAACCTCCYAYCATCRGATTTCAACCTCTGTGATTTCTCCTACAATCACAATCACAATCCCAATTTTGGGCCGTTCGATCTTCATCACAACCCGCATCAGAACAACCCGAACAACAATACCTACGGTTTTGATTTCATMGACGATCTCATCAAAGCAGCACAGTCCCTCGAATCCAACGACTCTCATCAGGTCCACCTGATATTGGCGCGGCTCAATCAACGGCTCAGATCACCCACCGGMAAACCGCTCCAGCGGGCCGCCTACTACTTCAAGGAAGCCCTCATCGCCGCCGCGGCCGGCCCGACCCGGCCCGCTCGGCTTTCRTCGT…		---	---		AT4G36710.1	---	GRAS family transcription factor	50.5	299	5e-83	248		gi|225430824|ref|XP_002268445.1|	PREDICTED: scarecrow-like protein 15 [Vitis vinifera]	57.58	297	1e-98	286
	580	UN00588	1851	TGTTGAAGCCAGATTTAATAGCAGAGTAATAATTATCTAAAGACCAGGATCTCATTCAAGTATGGGTGTTCAAGAGGTGTCTATGGAACACCAACTTTCTTTGTGAATGGCTNNGCNNNGCCYGATGCCGGCTCACCAATAGATTACAATGGATGGAGGAAGATTATAGACAAAATAATTAGTTCAAATGGGGTAAGGTGGGATTCAGTGCTTCTTGTGAAGTAGCATTGCCTGTGCTTGCATCTCGAATGCTTAGTGGATATGTGAAATTCTCTGGGCATTTCCGGGCTGCTCTGTTGTACTGTTGTGACTTCTGATAAGTGTATTCCGGCAAAAATAAAACTGTCGCTTATCAATTTCCTTATTTGAATAGTTGGAGCCTTGCAGTAGCTTGCCTAA…		---	---		AT3G09630.1	---	Ribosomal protein L4/L1 family	79.39	165	2e-165	269		gi|225439761|ref|XP_002274975.1|	PREDICTED: 60S ribosomal protein L4 [Vitis vinifera]	80.61	165	3e-169	271
	581	UN00589	1851	GCCATTCAATGGTCAAACACAGCTTATGAGCATTTGTGGTTCTATCAGCTCATAAGCATTCAGAATTAGGTTTAAACTGAACCGTTCACATTTGAATTGAGGAACAAACGATAGCCATAGGCACATAAGCGTAAGACCACAGAGCCTACACAGAGTTGGTCGTGAAATACCCCCTTCAACTCTTCAAATCACTTTGTCAGCTCAATCCTCCAACAAACACTGGAAAGCACAAAAGTAACAAAGACAACGATGTCTTGATGAGAAAATCCCACATTTAGAGGCAAATATATACACCGTGATCACTTGTAGAGTTACACCCACTTTGGTACGTCTCCCATGGAGAAATCACTGCATTTCAAGAGACAGATGGAAAAGCAAGAACACCCAGAAAATAGATAG…		K01110	EC:3.1.3.16, EC:3.1.3.48, EC:3.1.3.67		AT3G19420.1	ATPEN2, PEN2	PTEN 2	69.21	445	0	601		gi|225428881|ref|XP_002285306.1|	PREDICTED: uncharacterized protein LOC100246943 [Vitis vinifera]	72.94	436	0	631
	582	UN00590	1850	CGTATTTGTTCTCTCTCTGTCATCCTGAATTACGTTAAAGATCTCTGGTTGCCTAATAATCCCAACGGTACCATGGATGTCAGAGTGGGGCTCATTCTTCTTTCATTTTTGGCTTGTAGTTGGGCTTGTCATGCTAGAATTTTGGCAACTTCAAATCTTTCAGGTGAAGAAAACACCATTGGAAAAGCAGATTTCTGCAATATATGTGAAGATTACGCTAATGTGACTCTTAATTACCTTAATGATACCAAGACTCAGACTGAGGTTATGAATTCTCTCCACAGGGCCTGTTCTCAGATGCATGGTCTGGAGGATCTGTGTATGACGTTGGTGGATCATTATGCTCCTCTGTTCTTCTTAGAGGCCTCATCAATGCAACCTGAAGAATTGTGTGATGGT…		K12382	---		AT3G51730.1	---	saposin B domain-containing protein	41.95	205	2e-56	189		gi|351727405|ref|NP_001235368.1|	uncharacterized protein LOC100527899 precursor [Glycine max]	51.22	205	2e-62	209
	583	UN00591	1849	CTCGGATTGAGTATACTTTAAAGGCAGTTGGTGGRAGCCTAACAGCTCTTCCTGGTGTCTCTGACATGATTGATGATACAGTGGATACCATTGTGAAAGACACACTACAGTGGCCTCACAGGGTGGTTGTTCCCATTGGAGGTATTCTAGTGGACACAAGTGAATTGGAGCTCAAACCTCAGGGAAAGTTGACAGTGACGGTTGTGAAAGCCAGTGGCTTGAAGAACATGGAGTTAATTGGAAAATCAGATCCTTATGTAATCCTGCATATTCGACCACTTTTNAGGTTAAAACTAAGGTTGTTGATAATAATCTGAATCCTGTCTGGGATGAAACATTYGAATTGATTGCGGAGGATAAGGAGACACAGTCTACTTTTAATTGAGGTCTTTGACAAGG…		---	---		AT3G61050.2	NTMC2TYPE4, NTMC2T4	Calcium-dependent lipid-binding (CaLB domain) family protein	65.38	312	1e-59	207		gi|225453818|ref|XP_002276807.1|	PREDICTED: tricalbin-1 [Vitis vinifera]	69.77	311	1e-62	218
	584	UN00592	1849	GCCTACTCTACTGATTCACCCATCAACTCTTCAATCAAGCGTATTGGCACCCATAATGGCGAGCTTCCACTGCGACGAAGCTCTTGGCTGCTTCATGATTCGTCTCAGCAACAAGTTTTATGGCGCTGAAATCGTTCGTACTCGTGANCCCCCAGATTTTGGAGACGTTGGATGCGGTGTTAGATGTAGGAGGAATATACGATCCGAATAGGGATCGATATGATCATCATCAGAAGGGTTTTGGGGAGGTTTTTGGGCATGGCTTCACTACTAAGCTCAGTAGCGCTGGCCTTGTTTACAAGCATTTTGGGATGGAGATAATTGCAAAGGAGTTGCGGCTAGATGAAGGGCACCCAGATGTGTTTCGGCTGTTCATTGCTGTCTACAGGAACTTCATGG…		---	---		AT5G41970.1	---	Metal-dependent protein hydrolase	77.27	176	2e-124	286		gi|225426621|ref|XP_002280827.1|	PREDICTED: UPF0160 protein MYG1, mitochondrial-like [Vitis vinifera]	81.71	175	7e-129	310
	585	UN00593	1849	GTCGCGTGCAAGAAAACTGTTTATCCAATTGAAAAGGTCGCAGTGGATGGCAACTCGTACCACAAAGCGTGCTTCAGATGCAGTCATGGAGGATGCGTGATTAGCCCATCAAACTACGTGGCTCATGAGCACCGCCTCTACTGTCGGCACCACCATTCTCAGCTGTTCAAGCAGAAGGGCAATTTCAGTCAATTGGCAAGCCAACAACAAGAACATTCTAATGGAGCCGCTAATGTTGTAGCCAATGGAGCCACTGATGGAGTTGACGATGGAGTTGCCAATGGGGTGAAATTGNNNNTCNGCTTGAAGTCTCAGCCTAAGAGCGATCAATGCTTGTCTTATAGTGTAATGAATGTAATCTATTGCTTCAGAGCTGAAGAAGCTGTTGCTCCTACAAAG…		K09377	---		AT1G10200.1	WLIM1	GATA type zinc finger transcription factor family protein	71.84	174	1e-90	278		gi|225457122|ref|XP_002283525.1|	PREDICTED: pollen-specific protein SF3 [Vitis vinifera]	84.92	179	4e-110	331
	586	UN00594	1849	TAATAATTKGATGGTTCTTAGAGRTGGCAAGTCTGTTCATCTCTCCCTTGATGAAAGAACAGGTTCTGGATTCATGTCTCATGACCTCTATCAACATGGGTTCTTCAGTGCCTCAATCAAATTGCCTTCTGATTACACTGCTGGGGTTGTTGTTGCTTTCTATATGTCAAATGGTGACATGTATGAGAAAAACCACGATGAGATCGATTTCGAGTTCTTAGGGAATATCAGAGGGAAAGAATGGAGGGTTCAGACGAATGTGTATGGAAATGGAAGCACGAGCGTAGGGAGAGAAGAGCGATACACGTTGTGGTTCGATCCTTCAGACGAGGTTCATCGGTATAGCATTCTCTGGACTGAAGATCAGATCATATTCTATGTGGATGATGTCCCCATCAG…		K08235	---		AT1G14720.1	XTR2, EXGT-A2, ATXTH28, XTH28	xyloglucan endotransglucosylase/hydrolase 28	69.17	266	3e-136	400		gi|358349467|ref|XP_003638758.1|	Xyloglucan endotransglycosylase/hydrolase [Medicago truncatula]	76.03	267	1e-155	453
	587	UN00595	1848	GCTGGGAAGGTGCAACAAGACACTCTGAAGAAGATACTGGAGGAAAATGCCGATGCAGAGTACTTGCAGAAGTTGGGTTTGAATGGAAGGACTGACCCAGAAAGCTATAGGCAATGTGTACCCATTGTATCCCACAAGGACTTAGAGCCTTACATTGAGAGAATCATGGATGGGGACAGGTTCACCTATTCTCACTGGGAAACCTATCCCCAACATCACCTTGAGCTCTGGAACAACTCATGGAAAGCCCAAGTATGTGCCCTTCACTGAGGAACTATTTGAGTCCACTATGCAAATCTACGAGACTTCTTTCGCGTACCGAAACAGAGAATTTCCTCTTGACAATGGAAGGGCCTGCTTTGGTTTACAGTAGCAGACAGTTCAAAACCAAGGGTGGTC…		K14506	---		AT2G46370.3	JAR1, FIN219	Auxin-responsive GH3 family protein	54.53	464	0	523		gi|255586541|ref|XP_002533907.1|	Indole-3-acetic acid-amido synthetase GH3.5, putative [Ricinus communis]	66.67	423	0	561
	588	UN00596	1848	ATCATTTTCAAGGCTGTGAAGTGCAGACCAGTGAAAATGATGTCAACTATTCCCTCCTTGATTTCAGTTCGAGGTCCTAATCTCTTGCACTGGNATYAAGGAGGGAATAGTTGACATCATTTTCAAGGCTGTGAAGTGCAGACCAGTGAAAAAAATTACCCCGTATGATGCCACAATACCATGTCAACGGCTCACATTCATGAATCGACGTCAAACTACCAAAAGTAAATGCCCTTTGGCCATGTGTATATGTCCAACAATTTACCAATGAAACGTACAAAAACTCAACGGAATGGACAAAAAAGGAGAAGTACTCCATCATTCTCGACTCTCCTTCAAGCACCCTATTCGTGAACCCCAGCATTTTCAACATCAACATCACCCATTCCAGTATCTTCT…		K03237	---		AT2G40290.1	---	Eukaryotic translation initiation factor 2 subunit 1	86.77	310	0	540		gi|225448536|ref|XP_002276751.1|	PREDICTED: eukaryotic translation initiation factor 2 subunit alpha [Vitis vinifera]	86.43	339	0	548
	589	UN00597	1844	NYGCCGGCCACCCAAAATGAACGAGAAAGCNAACGTCACAAAAGAGCTCAACGCCAAGCATCGCAAGATTCTGGAAGGGCTTCTTAAGTTGCCGGAGAATAGAGAATGCGCCGATTGTAAAGCCAAAGGTCCAAGATGGGCAAGTGTGAACTTAGGTATCTTCGTATGCATGCAGTGCTCTGGGATCCACCGAAGTCTCGGGGTGCACATTTCAAAGGTGAGATCCGCAACTCTGGATACATGGCTTCCGGAGCAGGTTGCATTTATTCAGTCCATGGGAAATGAAAGAGCGAACAGTTACTGGGAAGCTGAGTTGCCTCCCAATTATGATAGGGTTGGAATTGAGAACTTCATTCGCGCAAAGTATGAAGAAAAGAGATGGGTTGCAAGAGATGGAAG…		K12486	---		AT5G54310.1	NEV, AGD5	ARF-GAP domain 5	54.86	494	6e-149	439		gi|224115066|ref|XP_002316931.1|	predicted protein, partial [Populus trichocarpa]	63.43	495	0	539
	590	UN00598	1843	GTTCCACACCCAATATTCAAGATGAACCCGAGACAGAATAATATACAAAATTCCAATAAAAGTTGGAGAATCATTCTTGAGGAAAACCAGAGGTATCAGCTCAGATAAAGAGACCAAAACGATGGAGCAATGATCCAGAGTTACGCAGATCAAGTCCATCTAATTGGAAGTTCATCTCATACAACATATGGATGGATATCCAAAAACTTGAGCAACCAGATCAAACGAGCAAGCCTCAGAAGACCCTCCTTAACCAGAAAATTTTCTACCAATTTCTGAACACAAAAGGCAATTGACGCATGGATTTGTCAGGCAGGTCCTGCATCCACGCGTAACCGCTTGACATCACTTTCTGGGACACTGGCGTCACCTCCATTGCGCCTCACTGATGCTGCTCCT…		---	---		AT5G63860.1	UVR8	Regulator of chromosome condensation (RCC1) family protein	76.87	428	0	701		gi|225438373|ref|XP_002274569.1|	PREDICTED: probable E3 ubiquitin-protein ligase HERC1 [Vitis vinifera]	81.78	428	0	738
	591	UN00599	1842	GYCTCCGCCCATTTATGTCCATTTCCACCTCTTCCTCTTTTTCCCGACATGGATGCTATCCCTGGCTTAAGCTTGTATCCTTTGCACAGGTGTAAAATTGTCCATCTGGTTAGGCATGCACAAGGGATCCATAACATAGAAGGTGCAGAGAAGGATAAAACATCCCCTAAGCTTTTCGATGCCGGCCTCTCATCTCTTGGATGGGAACAGGTTGAAAATCTCAAGAAACATGTTAATGCAATCGGGTTGTTGAAAAGGATTCAGTTGGTCATTGTCTCTCCTTTGTTACGGACAATGCAAACTGCAGCTGTAGTTTTTGGTGGGGACATTCAGAGGAACAGCATCTCTGCAACTCCTTTAATGGTGGAAAATGCGAGGAGTGAACATGCAGCAGTATCA…		---	---		AT5G64460.8	---	Phosphoglycerate mutase family protein	59.54	262	4e-106	322		gi|255572816|ref|XP_002527340.1|	catalytic, putative [Ricinus communis]	67.3	263	4e-119	357
	592	UN00600	1841	TGACCAACCCTGATGAGATAGAACGCACGCCTTGATCCAACGGGTGAAACTCATCCAAGGTGCTGCGTTTTCATGATCCTCCAATTTATGCCCCGTCGGATTTCCGAATCTTAAGATCACCGTTCCTGATCGGATTGCATCCATCTCACGATGAGACTGTCGAGATTGAAAGGTCACTAAGACGCAGGAAAATTTGGACTACTGACTACCCGTTAAACTTCCAACGGTTTTTGATGCCGTTGTATTGCAATTGCGCGGTACATCTAACGGTTTCCCTTTTTCCTTTCTTTTACCCGATCTTTTCTGCTCTAATGTCTTGTTATTGGGAATTTCTTGAAAAATTACAGGTTACCATATCATACTAAGATTCAACTGATGAACATCTACAACTTCCACTGT…		K14492	---		AT1G59940.1	ARR3	response regulator 3	72.37	152	6e-65	213		gi|255558348|ref|XP_002520201.1|	two-component sensor protein histidine protein kinase, putative [Ricinus communis]	68.25	189	1e-73	239
	593	UN00601	1838	TCGAAGATANNTTTTGTACATGGGCRGATAAGCAACCCCAACTGGAAACGACGAATGTCATAAGGAATATAAATGTCAATTTGGCAAGGCTACCTTTCACCTTACGTCAAGTGCCATAGACGCAAGTCCTCAACAAGAGCTCCTCAAACACTACCGACAGCTATCAAGGACGACAGCTATCAAGGACCTTTACACTAACAGCTAAACAACTTCACCACACCCCATTTCTACAAATCTARTGCAGCCCCATTGTCACCGCCGCCAATTTCGCGAACAAGTGCTCAATCATCCATTCACAAAGCCCAAACACTACAAGAAATATTTGTATTTCAGTCAAAGGGTGCTAATCAAGTTCAACATATATTTACAACTCCCAAGTACCCAAAAGAAACAAAAAGA…		---	---		AT5G48610.1	---	unknown protein; Has 43043 Blast hits to 23768 proteins in 1327 species: Archae - 108; Bacteria - 3952; Metazoa - 17076; Fungi - 3614; Plants - 1643; Viruses - 204; Other Eukaryotes - 16446 (source: NCBI BLink).	32.46	114	0.0001	44.7		gi|359476790|ref|XP_002262760.2|	PREDICTED: uncharacterized protein LOC100254073 [Vitis vinifera]	36.54	208	3e-19	92.8
	594	UN00602	1837	NTGGGGTGCTGTGCGGACGAAGACGATGACGATGACCTCCTCCACCAACCCCTTATCCCCTGCANCACCACCGACGTCGGTGAAACCGCCGRAATCGTCGCCACAGACACGATTTCTCCTATGAATTCCAACTTCTCTGCCATAATTTGCAGAGATACTCTCAGAATCATCTTCGAGAAGCTTCCGATCGCCGATTTGGCCCGCGCCGCTTGCGTTTGCAGGCTCTGGAGCTCCATCGCCGGCGACCGGGAGATCCAAACGGCCGCCTTCAAGGCGCCATGGAAATTGAAGGAGATTGTTGGAAATCCGAGCTCCGGAAGCTTCTGGAGGGATAATAACTTGAGCAAGTTCGCCATCTCTCATCGCCTTGTTAGAGGTGATTCTGTCGCTAGTCTTGCC…		---	---		AT1G55000.3	---	peptidoglycan-binding LysM domain-containing protein	68.04	219	2e-101	307		gi|225450917|ref|XP_002284540.1|	PREDICTED: F-box protein At1g55000-like [Vitis vinifera]	77.09	227	2e-118	355
	595	UN00603	1836	GAGACCGGACCAGCTTTTCAGGTTGCTGTAGACTCATTATACTCCAGCCAGCCAAGAAAGCAAACAGAAATAATCTTCTAAGAACAATGACGTTTGCTNTCTTGGCTGGCTGGAGTATAATGAGTTCTGCAGAGACCGGACCAGCTTTTCAGGTTGCTGTCTCTTTGGCAGCATGTGTATACTTCCTACATGCCAAATCAAAGAGCCTAATAAGGGCTGCTATTATTGGACTCGGATCCCTTGTGGCCGGTTGGGTGTTCGGTTCTTGTGTCGGTCCACTGATACCCGCAGCTATTTTACCCGCAACTTGGAGTCTTGAACTACTTACCTCATTAGGAATGTTTCTTTTCTTGTTCCTTGGCTGTACCTTCCTCAAGTAAACCCAATTTGTTATGGGAG…		---	---		AT5G23040.1	CDF1	Protein of unknown function (DUF3353)	68.72	179	4e-64	206		gi|224121332|ref|XP_002318556.1|	predicted protein [Populus trichocarpa]	76.92	169	3e-68	216
	596	UN00604	1835	CCGTCGAAATCGCCTCCGCCGCGTCGGAAAAATCCTGCTTCGCCGTCGACGCCCCCGTCTCYGGCGGCGACCGCGGCGCGCGGACTGCCTCTCTCTCCATCTTCGCCGGCGGGGATGCTGCTGTCGTTGACTCTGTCTCTCCTCTGCTCAATCTGTTGGGCAAGACTCACTACATGGGTGGACCTGGAAAGGGGCAATTTGCAAAATTAGCGAATCAGATTACAATTGCATCGACCATGGTGGGGTTGGTTGAGGGGATGATTTATGCCCATAAGGCGCAATTGGATCTGGGTTTGTTTTTGAATGCGTATTTCCACGAGGGGCAGCTGGGTCTAAGTCGTTGGATTTGTATGGGGGGAGGATATTGAAGAGGGATTTTGAACCGGGGTTTTACGTGGA…		---	---		AT4G29120.1	---	6-phosphogluconate dehydrogenase family protein	63.21	193	1e-70	231		gi|357520839|ref|XP_003630708.1|	Oxidoreductase, putative [Medicago truncatula]	65.97	191	2e-73	242
	597	UN00605	1835	CGTGGTGTCGATGTGGTGGCTGGGATACCTGGTCGTGTTATTGATCTGATGAAGAGAGGGGCTTTAGACCTGTCTGAACTTCAGTTTGTTGTTCTGGATGAGGCTGATCAAATGCTAAATGTCGGTTTTGAGGAAGCAGTGGAGGTCATTTTAGAGAAGGCTCCAAAAAATCGCCAAACTATGATGTTCTCTGCCACCATGCCAAGTTGGATAGTGAAGCTGACTCGGAAGTACTTGAAAGATCCATTGACTATTGATCTTGTTGGAGAATCAGATCAGAAACTGGCAGAAGGAATTTCGTTGTATTCAGTTGTGGCAGATTATCATTCAAAAGCAGGGGTTATTGGGCCTCTGATAACGGAACATGCCAATGGAGGGAAATCCATCGTTTTCACTCAA…		---	---		AT5G26742.2	emb1138	DEAD box RNA helicase (RH3)	62.76	145	6e-72	184		gi|224089849|ref|XP_002308835.1|	predicted protein [Populus trichocarpa]	69.48	154	6e-87	223
	598	UN00606	1834	TAATTCTTTTTGCAATTGGTGCAAGACATGGGCATACATTAGCTTTAAATATCAATACACAGTATCCGTATTCCATATTCATCCACCAATTGCAAAAAGAATTATCGAATATTACACCTCACCAATAACTCAAAAAAAAAAAAAAAAAAARGCATACGAGGTGGACTTTGGGAAACCCAAATGAATTCAAAAAATCCTAAAATGAACAATGTTGGAACCCTACCTATGTTTAGTAAACAAAAGCTGGTCCACCTGACACGATAATATATGAACGGCAAAAACCTTTGACCCGTGATAAATAATGAAACATGAAGGTACACACATTGCCGTCCCCTTAAAACAAATGGGGAAGGCCTGAACCCTAGTGAAAGCTAAGACGACCAGTTTACAACCGTAATG…		---	---		AT3G06760.1	---	Drought-responsive family protein	53.03	198	5e-41	148		gi|224110250|ref|XP_002315460.1|	predicted protein [Populus trichocarpa]	57.59	191	1e-45	164
	599	UN00607	1834	TGCTAGGAAAAAAGATGTGATGCAAAAANCACNTCTTTTTTCCTAGCAAGCGATACATAGAGGGAATTTTGTAGCAAGTAGGTGGGGTGAAGTCTTTTCTTCATTCCCTTTCCTTAAATGTGGTTCTACATTTTTGCTTTGGGCGACTGTTTGCCAGAGAGCTGGTGGGAGTAATTGGAATTCGTAAGGCACATTATTGAATTTTCGTCCTTTCTCATTTTAGGCTTAGAGATAGGGATTATTAAGCTAAGAGAATGTTTAGATGGGTGATTGTGAGAGTCCGGTTTTCTATGAATTGGTATTACCTTTGCATTCTTCAGTTGACAGCAACAAAATCACTGCTCGATGCATAGACTCGATAATTTGTTGCTGTCAACTGAAGAATGCAAAGGTAATACC…		---	---		AT5G60980.1	---	Nuclear transport factor 2 (NTF2) family protein with RNA binding (RRM-RBD-RNP motifs) domain	34.25	292	1e-33	134		gi|30697452|ref|NP_851235.1|	nuclear transport factor 2 and RNA recognition motif domain-containing protein [Arabidopsis thaliana]	34.25	292	1e-32	134
	600	UN00608	1834	TAGTAGATGAAGATGTTTATAGAAACAACGCTTAAATGTTGTTACTTGTTCTGAAAAGGCTAATCCAGACATGAAGCCGAATCGACCAGTCATATCAGATTTGAATTAATTGGAATGGCAAATTTACAACAGTATACCAGTAAGCGTTGTTTCTATAAACATCTTCATCTACTCTTTAATTACAAATGGCCGCCTTAACAATAACACAAGCAGGCTGTATAAAAACTCTGCCTTTACATAGTGACAGTTCCAGTAGGTTTGTTACAGACCTACAGGTTTTTTCAGGCACGAGCTGCCAATAAACGAATCATGTTTGTGGTCTTCTGCACTGATTACAATGTTTGTGGTCTCTCACAAGTAACAAATCCATTAGAATTTGAGCTGAAAAGTCTCCAACGT…		---	---		AT2G29650.1	ANTR1, PHT4;1	phosphate transporter 4;1	86.67	420	0	736		gi|224054558|ref|XP_002298320.1|	predicted protein, partial [Populus trichocarpa]	90.24	420	0	758
	601	UN00609	1834	GCCAGTTTTACCTATAAATAGATGGGTGATTCGCATAGAGAGTATTCCAGTACATTTATCTTAATACATAATACAGTGGAATATGCACCGGAACACTAAAGTAGAGTACTTGAGGTCACAAACATCAACATGGACTAGTCACGACAGAGACACAAACACACATATGCGTCCTTAGATAATAATAAGCAGAATTAAAAAGTGCCTCCAAATGCCTTCTTGAGCTTCTTAACCTGCTCGGGGTCAAGCACCATGATCTTTTGTGCTAGCTTAGGAGGGAGGTTGCCGCCAAAGAGAGAATTGTCGATGAATTGAAGGCCTGGTTTAGCACTATTCAAGGTAACAAATGCAAGGGCACGAGTTTTACCGACATTGACTTGGAAATGTAGGAGTGATTGTGGG…		---	---		AT5G20630.1	GLP3, GLP3A, GLP3B, ATGER3, GER3	germin 3	56.19	194	2e-65	213		gi|225442131|ref|XP_002274457.1|	PREDICTED: auxin-binding protein ABP19a-like [Vitis vinifera]	56.99	193	3e-71	231
	602	UN00610	1834	TATGAATTTTTGTTGTGTCAAAAGATTCATTAACCTGAAAGAGCTCAACTTCCAAGAAAGAAGCTGACTCTGTAAGCTATAACCATAGCTCTAACAACAACRRGGAGTGCAGTTGCGGAATGCGGGCATGTATCGGAAGAGCAGCCTTGTTGTTGTTAGAGCTATGGTTATAGCTTACAGAGTCAGCTTCTTTCTTGGAAGTTGAGCTCTTTCAGGTTAATGAATTTTTGTTGTGTCAAAAGATTCTCGGTATTTCAGTTTTGGATTTTGTTCCGAGATGTTTTGGTTGAGATGTTTTTGGTTTTCTGAAGGATGTACACAGTACACATAAAGAATGCTCTGTACATATTTCTTATATGAAGAATGATACCAGTATATAGCGTATGYTTSAGTCTTTGT…		---	---		AT5G52660.2	---	Homeodomain-like superfamily protein	51.92	312	1e-77	249		gi|356560732|ref|XP_003548642.1|	PREDICTED: transcription factor ASG4 [Glycine max]	58.24	340	9e-102	315
	603	UN00611	1833	CTCGTCCCTCTGCTTCTCTCTTAGCAGTTCCTCATCCAAAGGAAAGGTTCCCAAGTCAACCCTTCTTCCTTCTACTTCCATCAGATTGGCTTCTTTGTCCTCTCGTTCGGGTCGGATCGGGATGAATGTGGGTCGACTCAGAACGGCGATTCRAATGAGTTCGACTCARGCGGAGTCACCCGCTGCTGCTGCTAGTANTAGCATCAAGATGGAGAGTTCTTCTTCTAGGGTTCTTCCCACCATTGTTGAAGTTGATTTGGGTAATCGGAGCTATCCCATTTACATTGGCTCTGGCCTTCTCGACCAGCCTGATCTCCTTCAGAGGCATGTGCATGGAAAGAGCGTTCTTGTAGTTACGAATACCACTATTGCTCCGCTGTATTTGGACAAAGTTGTTGA…		K01735	EC:4.2.3.4		AT5G66120.2	---	3-dehydroquinate synthase, putative	75.34	365	0	528		gi|224134050|ref|XP_002327743.1|	3-dehydroquinate synthase [Populus trichocarpa]	78.53	368	0	550
	604	UN00612	1832	GCGGTCCCCTCTCCGCTTTGATTATTCTTCTGCCTCAGATCAGCACAGTCGTCGTCGAGATCAAAATCCCGCCTCCTTTCTCTCTCCTAGGGCTTCCAATCGCTCCCAAATTCCTCAATTATCTTCACCATAATCAGCTCGATTTATGCAATCCTAACCCCCAATCGCCCTCAATTGAACACATTTGAACATGTACAGTAATTTCAAAGAGCAGGCGATCGAGTACGTTAAGCAAGCCGTGCAGGAAGACAATGCCGGAAACTACGCCAAGGCCTTCCCTCTTTACATGAACGCCTTGGAGTACTTCAAGACCCATTTGAAATACGAGWAAACCCCAAGATTCGCGAGGCAATCACCCAGAAATTCACCGAGTATCTTCGCCGTGCCGAGGAAATTAGG…		K12196	---		AT2G27600.1	SKD1, VPS4, ATSKD1	AAA-type ATPase family protein	84.82	382	0	634		gi|356542738|ref|XP_003539822.1|	PREDICTED: vacuolar protein sorting-associated protein 4B-like [Glycine max]	85.83	381	0	642
	605	UN00613	1831	CGGCCTTCTTCGTTCTCTCTGGAGCTCTGCCTCCCTCTCTCTGTCTCTCTGTTTCTCTCTNTTCGCTTCTTCTGAAGAATGAGAGTGAACGTGGCAACCCAAGCTACGGCCCCATCCCTCTCTCCTCGTGCACCTTCATCCCCTCGCAATGCTCCCATTGTTATGCGCCTCCAACGCTCTCAATCATTCGTGTTCGGATCAAAATCCACGGTCCACGGTCTCCGGCGATCTTGCAGCGCCAATTTCGACGCCCATGATTTTACCCAGAAGCACCACACCCCCAAAATGACGACGGAGAAGTTACAGCAGCTCAATCGACCCTTTTCCCGGACGTCGTCGTTTAACCAGTTGGGTGCCCAGGTCGATGTTCTAGAACCTTCGTTGTTGGGCATCAAGCCC…		---	---		AT3G47080.1	---	Tetratricopeptide repeat (TPR)-like superfamily protein	44.67	300	8e-72	240		gi|255571855|ref|XP_002526870.1|	conserved hypothetical protein [Ricinus communis]	48.1	289	2e-86	265
	606	UN00614	1831	TTTGGGTGTTAGAGTGTTGGGCAAGTCGATTCGAGACACAGGCTCCAAGAAAGAYATGGTGGTTTTGGTCTCTGATGGTGTGTCTGATTATGCAAAGGACCTTCTTGAGGCTGATGGTTGGATAGTAGAGAAGATTTCTCTATTGGAAAATCCCAACAAAATTCGTCCGACAAGGTTTTGGGGTGTTTACACTAAGCTGAAAATATTCAATATGACCAACTACAGAAAGGTTGTGTATCTTGATGCTGATACAATTGTGATCAAGAGCATTGATGATCTTTTCAAATGTGGAAAGTTTTGTGCTAACTTAAAGCATTCAGAAAGATTAAATTCTGGGGTGTTGGTCATTGAACCATCAGAAGCACTTTTTAAGGACATGATGAGACAAATTAGTACGTT…		---	---		AT5G18480.1	PGSIP6	plant glycogenin-like starch initiation protein 6	80.77	234	2e-175	407		gi|225453032|ref|XP_002266145.1|	PREDICTED: uncharacterized protein LOC100248394 [Vitis vinifera]	84.05	232	0	425
	607	UN00615	1830	GCAAATTGATGACACATCCAGCTGATCAATGGACAAACATTTGCAGTAATAGCTCTAATGATGTTTAGACGAAATAAATTTGTAACAAGTATTGTAATCACATCAAGGGCTCAAAATGGATCAAAACCTGCACAATGGCAACTTAATTTTTACAAGAGCAATAACAATAAAGTGGTATCCCAAGATCCATACTTGGACAAACTTATTGACTGCAATAATAAAGCCCAATTATCAAAGCTTTGGGTAAAATACAACAATCAACGATACAAGCTCTCCGACCTCAGGTTCTCCGCAATCTCAGTCTCCCATCGATCCCCATTCTCCAGCAGTTTCTCCTTGTCGTACAGAAGTTCCTCATGAGTTTCTGTGGCAAATTCGAAGTTTGGTCCTTCGACAATG…		K03941	EC:1.6.5.3, EC:1.6.99.3		AT1G79010.1	---	Alpha-helical ferredoxin	98.01	151	2e-92	284		gi|255536839|ref|XP_002509486.1|	NADH-ubiquinone oxidoreductase 1, chain, putative [Ricinus communis]	98.01	151	3e-92	286
	608	UN00616	1829	GTGCTGTGGTTGGAGCTGTTCAGGCGGTTTGTAACCGCAAGGGGGTTAAGAATCCAATAATTTGCAGTGAAAGTGGCCGGGCAATTGTATCCCATCACTCAATTCTCATCTTCGAGGCCATATCAGCTAGCGTTTCGGCCTCACCCCCGGCTATTTCTAGCCTGGCATTGGACTACTTGGCTGATGGGTTAACGGAGGAGGCTCGTGGGGATTATCAGAAACTGTCAGCCTCGGCAATGAGGGGCGAGTATGATGCATGCTTGGTCTATGCGGATCAGCTGAAGCAACGCTGTATTGACCAGTTCAAGGAGGGAGTCTTTGGGAATGGAGCAGCTCGCTGCTGTTGATGGGCTATGCGAATTGGTTTCGAATGCACTCGGGGTGGCTGATCCGGTGAGC…		---	---		AT4G34710.2	ADC2, SPE2, ATADC2	arginine decarboxylase 2	78.16	87	6e-96	147		gi|255543883|ref|XP_002513004.1|	arginine decarboxylase, putative [Ricinus communis]	65.62	160	1e-113	172
	609	UN00617	1829	GTTTATGAGCCATTGGAGCTGGGTTCCCAGGTAACTGGGTAGGTTTTGGGCAGGTTGTTGATTCAATGGGGTTAGCCCCCGTGCATTTGGTCTGCATGATTCAGCTTTGGTAATGGGGGCCAATTGGGTGGGTTGAAAATGCTGGATCTTTGAGGAGTTTAACCCTAATTGATACTTTTCCTAGAGGAACAGCATTGCCTTTGTGGGCATTCGAGGCGCCAATGATCAGGGAAGTTGTTTTGGGGGTTGATTATGTGTTTAAGAGGTTGATTGCTTCTTGTTGTTCGAAGACGATTGTTGGGTCTAGCGTAGAGGCCCATAGGATTCTTTTGAAGGGCAGAGATGGGAGACAGGCYATTGTGGGAATGGGGAAGAAGTTGAACCAGAGTTTCGATTTAT…		---	---		AT1G54990.1	AXR4, RGR, RGR1	alpha/beta-Hydrolases superfamily protein	45.49	255	1e-62	214		gi|255542642|ref|XP_002512384.1|	conserved hypothetical protein [Ricinus communis]	51.32	265	5e-77	255
	610	UN00618	1828	CTTGTTAATTAATTATGGTAAAATGAGAAATTAATTCACAAGGAGATCTCGTACATTGTTGTGGAGTGTTACTCCACATTCCATGGCCTTACAACATACGAGATCTCCTTGTTAATTAATTATGGTAAAATGAGAAATTAATTAACAAGGAGATCTCGTACATTGTTGTGGAGTGTTACTCCACATTCCATGGCCTTACAACATACACCTACATACAGTAAACGACGTACATAGGTACTACAATCATGGATTCCATCAGAATCTCGCCATTTTACAAATTGCTCAGAACAGGAATGCAAATTTCGGAGGAATTAGAGCATTCTTGGTAACTATGATCGATAACAATAGACAACGATGAGGCCTTCTTTTTGTCAGCCAAGTGCTCGACTCTTCTTCAAC…		---	---		AT1G77380.1	AAP3, ATAAP3	amino acid permease 3	78.82	458	0	718		gi|359492379|ref|XP_003634405.1|	PREDICTED: amino acid permease 2 [Vitis vinifera]	83.55	462	0	746
	611	UN00619	1827	ACGGTCGGTCATATCCCAGCAGAGAATTCCTTACACAAACCAGGCAGGAGCTCTCATTGATGCTGTAAAAGCAGTTGGAGAGCAGCTAATTGCTGCAAACCCTGTTGAGCTTGCTGTTGGTAACATTGTTAGGCGGGGTATTGCATATTATCAGAGAGGAGGATTTATCTCTTGCTACTGCAGCAATTGGCGGCATGAATATATCAGCAGGAAGTGATGATGATGAAAATGATGATGCGGATGACCGCCCTGCCCTATCTGCAGCTGCAGTAGCTGCAGCTGCTAGGAGCACATTGCGGCCACCATCTTTGCAAACCCTTCTTGAGGATGTCCCTGATCCTACTGCTGTTCACCATACATCTTCTTCTGGGGCTGATTCTGAAGGGAAGAGCAAATCTG…		K03754	---		AT3G07300.3	---	NagB/RpiA/CoA transferase-like superfamily protein	75.23	331	1e-144	425		gi|359487220|ref|XP_003633538.1|	PREDICTED: translation initiation factor eIF-2B subunit beta-like isoform 2 [Vitis vinifera]	82.79	337	1e-166	484
	612	UN00620	1826	ATCGGAATTGGATCGGAGAATTTGCGTGTCTCAGGRGGAGTGGGAGTGAAGTCGCGAACGAGAGTAGGGAAGTACGAATTGGGGAAGACGCTCGGAGAAGGAAACTTCGCCAAGGTTAAGTTTGCTAAGAATGTCGACACCGGTGATGCCGTCGCCATTAAAATTCTCAATCGCGATCATGTTCTTCGCCATAAGATGGTCGAGCAGATCAAAAGGGAAATTTCAACAATGAAGGTGATCAAGCATCCAAATGTCGTTAAACTTTATGAGGTCATGGCAAGCAAGACAAAGATCTATATGGTCCTTGAACTAGTTGATGGGGGCGAGCTTTTTGACAAANATAGCCAAGCATGGCAGACTTAAGGAAAATGAAGCTAGGAAGTACTTTCAGCAGCTGAT…		---	---		AT1G30270.1	CIPK23, SnRK3.23, ATCIPK23, LKS1	CBL-interacting protein kinase 23	71.58	183	3e-167	283		gi|293331661|ref|NP_001168548.1|	uncharacterized protein LOC100382328 [Zea mays]	77.05	183	2e-176	292
	613	UN00621	1825	AACNAATAAATAGCCTTTCATTCCATCAAGTAAAATCAAACATACAATCAAAAGAACAAAGAAATTGTAAAAATGAAACACATCAAGGAAGATGGAAATTAAACATACATCTTATCCCGAATTAAAGCCTGTCTAGTTACCCTCATACTCTTCCACCCCTTCCTCACTACTCTTCCTCATACTCTGCAGTTGCATCCTGATACTGCTGGTACTCAGCCACCAGATCATTCATGTTGCTCTCTGCCTCGGTGAACTCCATCTCATCCATCCCTTCCCCAGTGTACCAGTGCAAGAAAGCCTTGCGCCTAAAACATGGCTGTAAATTGCTCACTCACCCTCCTGAACATCTCCTGAATGGATGTGGAGTTGCCCACAAAGGTTGAAGCCATCTTTAGCCCA…		---	---		AT5G23860.2	TUB8	tubulin beta 8	94.9	157	8e-98	306		gi|350537481|ref|NP_001234807.1|	beta-tubulin [Solanum lycopersicum]	96.82	157	1e-98	311
	614	UN00622	1824	CCACTTAATGATCTCCTTAACATGATTGAGTGGGGGAACAGATTACTTTCTCAAGACCTTTAACTCTTCTGCAGATTCTATTGATAGGCTCGTGGCTCAGGTTGGGCAAGGCGATACCTCAGGAGGTAGCACAACTCATAATGATCATTACTGCTGGATGCGACCTGAGGACATTGACTATTCCAGACCTGTGGCAGAATGTCACACTTGCTCAGATCTTGCAGCAGAAATGGCTGCTGCTTTGGCTGCTGCAYCCATCNTTNNNAANGATGRATAAGGCGTATTCAGAGAAACTCGTACATGGTGCTAGAACACTATTCTCATTTTCGAGACAGCAAAGAGGTAGGTACAGTGCTGGTACAGAGGCTGCTATATTTTATAATTCAACCATGTACTGGG…		---	---		AT5G49720.1	ATGH9A1, TSD1, DEC, KOR, RSW2, IRX2, KOR1, GH9A1	glycosyl hydrolase 9A1	73.58	318	4e-174	508		gi|225469870|ref|XP_002269783.1|	PREDICTED: endoglucanase 25 [Vitis vinifera]	88.61	316	0	568
	615	UN00623	1824	AGAGCAAGCAAGACATACTTGGAAAGCAAGAACTGTTTGCTCGTGGAAAATTGGTGATGTTGCGGACATGCAATCAACTTCTTCGTCGTCTATCAAAGGCAAATGATGTGGTATTTTGTGGTAAGGATTCTTATGTTTCTTGCTCATTTCTTCCCCCTGTCTGAGCGTTCAGCTGTCAATATAAGGGGGTTTTCAATACATCCAATGAAACAAAATATGAGAAAGAGGCCCCTTGATGGTATTTCTATTGATTTCAACTTCTACAAGACGTTCTGGAGCTTACAGGAGTACTTCTATAGCCCTCCATCGTTGACTCTTAATCCTACCAAGTGGCACAGATTTACATCCAGCTTAGTGATTGTGCTAAATACRTTTGAGGCTCAGCCCCTGAGTGATGAA…		K12878	---		AT5G09860.1	AtTHO1, THO1, AtHPR1, HPR1	nuclear matrix protein-related	78.74	334	0	528		gi|225463994|ref|XP_002263874.1|	PREDICTED: THO complex subunit 1-like [Vitis vinifera]	79.94	334	0	544
	616	UN00624	1822	CCCTGCTCTTCCCGCATCTCTGAACGAGGATGCTCTTCCCTTTCACGGCTCCACACTCCAAGCGTTCAACCAGAGCTCATTAGTCAGCAGATCCTCAAATTTCCACCAGCATTTCCGGCCNCCTCCGTTTGTCTTAAACCCTGACTACCTTTCGCCATGTGGAGAAACTCGCTGAGTTTCTCTTCAAAGAGGCTCAAATGTTTCTCACCATTAAACCCTAGCCCTTCTCATGCCACTTCAATTCTCAATTATTCACCCATTTCTGCTTTGAACTCCGAGATCGCGTATGGTGGAGTTATCTCCTTTTCTCACCTCTACTCCTCCGGAATCCTTAAACAGCCCGCTAATTCTGGCTCGATCAAGCTCGGAGTACGAATTTCTGGGGTTTCCCGATTGGGA…		K02257	EC:2.5.1.-		AT2G44520.1	COX10	cytochrome c oxidase 10	64.39	264	5e-124	343		gi|225453238|ref|XP_002265039.1|	PREDICTED: protoheme IX farnesyltransferase, mitochondrial [Vitis vinifera]	68.68	265	1e-135	370
	617	UN00625	1821	AATAATGACAACCACATGGCCAAACATGACATCTTAGAGAATTCTTATCCTTCAAACAACCAAAAATAGTGTAAAAACATCTTCATTCTTCTTCAACATAAATTACATAATAATGACAACCACATGGCCAAACATGAGCNARNRTCATTATAATAACCCGTTTATCTTTCGAATTAAAAATAGTGTACGAACATTTTATTACACAAACAGGACATCTTAGAGAATTCTTATCCTTCAAACAACCAAAAATAGTGTAAAAACATCTTCATTCTTCTTCAACATAAATTACATAATAATGACAACCACATGGCCAAACATGAGCAAGCATCATTCCCCCAGTCCTCCTTTCTCACATACGACTTGTTCTTGAGCTTGAAGTTGAAGGCCCTAAATTCTTGG…		---	---		AT1G21540.1	---	AMP-dependent synthetase and ligase family protein	62.14	280	1e-164	382		gi|255561466|ref|XP_002521743.1|	AMP dependent ligase, putative [Ricinus communis]	68.91	267	0	411
	618	UN00626	1821	GAGCTGGTGAATGTGGGAATGAGAATGAGTGTTTGGGGGCTGGAAAGGATGATGCTGAAGGGAAGGAGGAAGAATTGGAGGGCGGGGAGGATATGGCTCATGTTGTTAAAGAAGGGGAGATGGGAGAAGGGAAATTCTTTAGTGGGGAATTGGAAGCAATGGAGAGAAGGAAGAGGAGGAGAACTGAGATATTTATTGGTGGGCTCGACAAGGATGCCAAAAGAGGAAGATATTAGGAAGGTATTTGCGGAAGCGGGCGAAATTGTGGACTTGAGAGTGGTGATGAATGCTAAGACAGGAAAGAACAAAGGATTTTGCGTTCCTGCGGTATGCATCCGCAGATGATGCCAAAAYGGCATTGGAGAAGTTTGCCAAAGTTGAGATTTGTGGCAAGCAGTG…		---	---		AT2G44710.1	---	RNA-binding (RRM/RBD/RNP motifs) family protein	37.3	185	3e-37	136		gi|225439260|ref|XP_002263631.1|	PREDICTED: uncharacterized protein LOC100254786 [Vitis vinifera]	54.05	296	2e-92	285
	619	UN00627	1820	GTACTTTATATAATACAGTACTGAACTAATACTGATGTTAAACAGTACAAAATCATACGTAAAGTTTGAGGAGTACTTGAAAAGTACGTACAACACACTCCTCACAAAACATTACATATATCGTGTCAAATAAAATACCAACATATATTTCCTTTTTTTTTCATTTTATCTCCAAGAAAGAAATTCATACAAATTTCTAACCACACAACTCAAGTTTCTAGACACGAACTGGTTATTTGCTTATCAAACGAAAGAGCACACTTTACACGATAGCTAATACAGCATGAAGGTTTTGACAGGCTGACGTAATTATCACATCATTTTACATACACACTTAATAAGCACTTTTTGGTTTTTGCCACTTAATTATTTATTTAGTTATTTAATGCTTATGTTAAA…		---	---		AT2G25940.1	ALPHA-VPE, ALPHAVPE	alpha-vacuolar processing enzyme	71.65	261	3e-154	402		gi|225429442|ref|XP_002276759.1|	PREDICTED: vacuolar-processing enzyme [Vitis vinifera]	75.41	244	5e-159	400
	620	UN00628	1819	CTGGTTTCTTTTCACGTTGTTCTAGAATTCTCCTTCATCAACCCCTTGATTCTCCCTTCTCTCTGATCGTGCAATGGCAAAAGTTAAGGTTGGAATCAACGGATTCGGAAGGATCGGGCGTTTGGTTGCCAGAGTGATCCTTCAGAGGGACGATGTTGAGCTTGTTGCTGTTAATGATCCCTTCATCACTACCGAATACATGACATACATGTTCAAGTACGACAGTGTTCACGGTCAATGGAAACACCATGAGATCAAGGTGAAGGATGAGAAGACCCTTCTCTTTGGGGAGAAGGCCGTCACTGTCTTTGGCGTCAGAAACCCAGAAGAGATCCCATGGAGTGAGGCTGGTGCTGAATTCATTGTTGAGTCCACTGGTGTCTTCACTGACAAGGACAA…		K00134	EC:1.2.1.12		AT1G13440.1	GAPC-2, GAPC2	glyceraldehyde-3-phosphate dehydrogenase C2	90.39	333	0	584		gi|297849736|ref|XP_002892749.1|	GAPC-2 [Arabidopsis lyrata subsp. lyrata]	90.99	333	0	586
	621	UN00629	1819	GATCTGAGGTGCAGCTGGTCACGCTTGTTATGCTTGTCATCATCGTGGCTATTGTCGGAACACTGTATATAGGGAGGGGAGCTATTGTCACAGCTTTCATTGTATGCTATGCTCTGACATCATTCATAGCAGGTTATGTCAGTGGTGGCATGTATGGTCGTAATGGTGGTAAAAACTGGATAAAGTCGATGATTCTAACAGCTTCCCTTTTCCCGTTCATGTGCTTTGGGATTGGCTTCATCCTGAACACCATTGCTATATTTTATGGATCTCTAGCTGCTATTCCCTTTGGGACTATGGTAGTGGTTTTTGTCATTTGGGCTTTTATCTCCTTCCCTCTTGCGCTCCTTGGGACAGTGGTTGGAAGAAACTGGAATGGTGCACCCAACAATCCATGCC…		---	---		AT1G10950.1	TMN1, AtTMN1	transmembrane nine 1	90.73	248	6e-138	414		gi|356543420|ref|XP_003540158.1|	PREDICTED: transmembrane 9 superfamily member 3-like [Glycine max]	93.55	248	7e-140	422
	622	UN00630	1819	TAGGAAATGTAGGACAATTTGCGCCAAGTTGTACTGTTGTTCTCATTTCCTAATGTGTGATACATAYAAGCCAAAACTGCGGATCTATTTTGCCCGGAAGATTGGCTTGTATGTATCACACATTTAGGAAATGTAGGACAATTTACGCCAAGTTTTACTCATTGAAATCATGTCTATTATATTCTTCGCAAAGAAGCAACAAATGATAACAACAGTACAACTTGGCGTAAATTGTCCTACATTTCCTAAATGTGTGATACATACAAGCCAAAACTGCGGATCTATTTTGCCCGGAAGATTGGCCGTCAAATTGTCCGGTATATACCAGGACACATTTTTTTAAATCGGGGGGTGGGCACAGCGAGATCACCACAACGTTTCCTACCAAGAAGCGATTTC…		K14805	---		AT3G16840.1	---	P-loop containing nucleoside triphosphate hydrolases superfamily protein	58.93	336	1e-119	374		gi|225433316|ref|XP_002282504.1|	PREDICTED: DEAD-box ATP-dependent RNA helicase 13 [Vitis vinifera]	73.45	339	5e-158	475
	623	UN00631	1817	GCCCCTCTTAAACCCTCTTCTTCCTCCTCCTTCCCTGATCAACCACCATGAACCCACCACCCTCGACCTCTCATTACTCGATTTCCCAACCCCATTTGACCCCCTTTGCGACTCCGTCGCCGATCTCATCCAGATCGAGTCGACGCCGTTCTGCTCCTACAACTACAAGCGCCGAGTTAGCCGGGTCAACTCGTCCGAGTTGTACCTGCGTGAGCTGTGCGACCGAGTCAGCGCGCTCGAGTCCAAGTTCGACCGGCTCGTGGAGGTGAAGAGGGAGAAGAAGAAGCTGAGTGAGTTGGACAGGAAGTACTCGTGGACGGCGGAGATCAAGGGTGGGGTCGATAGGAAGTATAAATGGACGGCTGAGATTGAAGGGGATGATGAGAAGAAGGGCAAGAG…		---	---		AT5G62390.1	ATBAG7, BAG7	BCL-2-associated athanogene 7	52.42	414	7e-106	327		gi|255539763|ref|XP_002510946.1|	conserved hypothetical protein [Ricinus communis]	65.27	334	9e-128	383
[truncated: 24,526 more rows]

## Sheet: Table S4
	Table S4: Funtional classification of L williamsii unigenes based on Arabidopsis GO annotation.
	# of L. williamsii unigenes	L. williamsii unigenes (IDs)	Arabidopsis Loci	cellular components		molecular functions		biological processes
				# of GO terms assigned	GO terms	# of GO terms assigned	GO terms	# of GO terms assigned	GO terms
[truncated: 11,253 more rows]

## Sheet: Table S5
	Table S5: Detailed information for L. williamsii unigenes mapped on KEGG pathways.
	KEGG pathways				# of L. williamsii unigenes
[truncated: 120 more rows]

## Sheet: Table S6
	Table S6: Expression profile matrix of L. williamsii unigenes
[truncated: 38,994 more rows]

[truncated: 2 more sheets: Table S7, Table S8]
