# Supplementary material for: De novo sequencing and analysis of Lophophora williamsii transcriptome, and searching for putative genes involved in mescaline biosynthesis
Source: BMC Genomics. 2015 Sep 2;16(1):657. doi: 10.1186/s12864-015-1821-9 (PMC4557841; doi:10.1186/s12864-015-1821-9)
Supplement: Additional file 4: — L. williamsii unigenes. (ZIP 7124 kb) [file 12864_2015_1821_MOESM4_ESM.zip]

Archive with 1 entries (1 files):
- Additional file 4_Unigenes.fasta
