# Supplementary material for: De novo sequencing and analysis of Lophophora williamsii transcriptome, and searching for putative genes involved in mescaline biosynthesis
Source: BMC Genomics. 2015 Sep 2;16(1):657. doi: 10.1186/s12864-015-1821-9 (PMC4557841; doi:10.1186/s12864-015-1821-9)
Supplement: Additional file 4: — L. williamsii unigenes. (ZIP 7124 kb) [file 12864_2015_1821_MOESM4_ESM.zip › Additional file 4_Unigenes.fasta]

>UN00001
ATTGTTGAATCACGTCACAAAAGAGTACAAGCTTATCAAGGAAGTTGGTGATGGGACTTT
TGGAAGTGTTTGGCGTGCTATGAATAAACAGACTGGAGAAGTTGTTGCTATAAAGAAGAT
GAAGAAAAAGTATTATTCTTGGGAAGAGTGCATAAATTTAAGAGAAGTGAAGTCACTGAG
GAAGATGAACCATCCAAATATTGTGAAGCTGAAGGAAGTTATTAGGGAGCATGATATCCT
CCACTTTGTGTTTGAGTATATGGAGTGCAATTTGTACCAGCTTATGAAAGATAGGGGAAG
GCCTTTTTCTGAAGCTGAAGTGAGAAGTTGGTGTTTCCAAGTTTTTCAAGGACTTGCCTA
CATGCATCATCGTGGGTACTTCCATCGTGATCTCAAGCCGGAAAATCTTTTGGTCTCAAA
GGATGTAATCAAAATAGCTGATTTTGGTCTTGCGAGAGAAATTAATTCTGGGCCACCTTA
TACAGAATATGTTTCAACGCGCTGGTACCGAGCTCCTGAGGTTCTACTCCAATCTCCTAC
TTATACTTCTGCTGTTGATATGTGGGCAATGGGTGCAATAATGGCTGAGCTGCTTACTCT
CCGCCCTCTTTTCCCTGGTCTGAGCGAACCAGATGAGATCTACAAGATTTGCAGTGTCAT
CGGCACTCCGACAGAGAACTCTTGGGCCCATGGGCTTCAGCTTGCTAGAGCAATGAACTA
CCAGTTTCCACACCTTCCTGGGGTCAATCTGTCAACTCTAATGCCCGCAGTTAGTGAAGC
AGCAGTCAACTTGATCAGGTCACTTTGTTCGTGGGACCCACTCAAGAGGCCAACAGTGGC
TGAGGTCCTCCAACACCCCTTCTTCCAGAGCTGTTACTATGTGCCTCCATCCCTTCGGAC
AAGAACAACTGTCAATAGAACACCGCGTTCGACCGGAGCAAGGGGATGTCTTGAGCAGAA
ATCTGCCAGGAAGTATACTGGTCCAGGAACTCTTCCCAATGCAAAGACCACAAGTCCGAA
ATCGCAAGTTGCCTTTACTGGTACTGTACAACGCAAGCTGGAAATGGACGGCAAGGACTT
CAAAAAGAATGAAACATCTACGCAGAACTCTGTTAAACAACCAAAATACCGACCACCAGT
GAAGAACAGCTCATCTAACTTTTACTCAGGAAGGACCACCCATGGAATAGCAGAAGCTAC
AGAGAAGTTGTGTAGCATGAATTTGGGTGGTGGCAGGCAAGCGGTGAGGCAGCCAATACC
ACCGCCAATGAAGGCCGGAGGATGGCATGGTCGATCTGTTATGTTCTTTGGACGATCTNN
NNAGATCCAACCCAGCAGAACCTTTGCACGGAAGATTGCAGGATGATCTATTTACGTTTT
CGGGTTCTACAATAAGCAACTGCCTAGTAAACTCGTCTTATGCAGTTGCGCGGTTGATAT
ATGGTGTTTTTCTGTGGTTTCCTTTATGAGATAACTCACCAAGTGCAATACGTTTTTTGG
GTGGGAGGAATGAGACTGTTACATGCAGATTATTGTGTATCGTTTACTGTTTGTGTTGTA
AGCTGTAACAACTTCAACTGCAAAATGACTGCACTTTCAGGGAGCTACTAGTAAACACAG
GAATATTGCAGTTGAAGTTGTTACAGCATACAACACAAACAGTAAACGATACACAATAAT
CTGCTGTCATGTAACAGTCTCATTCCTCCCACCCAAAAAACGTATTGCACTTGGTGAGTT
ATCTCATAAAGGAAACCACAGAAAAACACCATATATCAACCGCGCAACTGCATAAGACGA
GTTTACTAGGCAGTTGCTTATTGTAGAACCCGAAAACGTAAATAGATCATCCTGCAATCT
TCCGTGCAAAGGTTCTGCTGGGTTGGATCTCTTCAGATCGTCCAAAGAACATAACAGATC
GACCATGCCATCCTCCGGCCTTCATTGGCGGTGGTATTGGCTGCCTCACCGCTTGCCTGC
CACCACCCAAATTCATGCTACACAACTTCTCTGTAGCTTCTGCTATTCCATGGGTGGTCC
TTCCTGAGTAAAAGTTAGATGAGCTGTTCTTCACTGGTGGTCGGTATTTTGGTTGTTTAA
CAGAGTTCTGCGTAGATGTTTCATTCTTTTTGAAGTCCTTGCCGTCCATTTCCAGCTTGC
GTTGTACAGTACCAGTAAAGGCAACTTGCGATTTCGGACTTGTGGTCTTTGCATTGGGAA
GAGTTCCTGGACCAGTATACTTCCTGGCAGATTTCTGCTCAAGACATCCCCTTGCTCCGG
TCGAAGGCGGTGTTCTATTGACAGTTGTTCTTGTCCGAAGGGATGGAGGCACATAGTAAC
AGCTCTGGAAGAAGGGGTGTTGGAGGACCTCAGCCACTGTTGGCCTCTTGAGTGGGTCCC
ACGAACAAAGTGACCTGATCAAGTTGACTGCTGCTTCACTAACTGCGGGCATTAGAGTTA
ACAGATTGACCCCAGGAAGGTGTGGAAACTGGTAGTTCATTGCTCTAGCAAGCTGAAGCC
CATGGGCCCAAGAGTTCTCTGTCGGAGTGCCGATGACACTGCAAATCTTGTAGATCTCAT
CTGGTTCGCTCAGACCAGGGAAAAGAGGGCGGAGAGTAAGCAGCTCAGCCATTATTGCAC
CCATTGCCCACATATCAACAGCAGAAGTATAAGTAGGAGATTGGAGTAGAACCTCAGGAG
CTCGGTACCAGCGCGTAGAAACATATTCTGTATAAGGTGGCCCAGAATTAATTTCTCTCG
CAAGACCAAAATCAGCTATTTTGATTACATCCTTTGAGACCAAAAGATTTTCCGGCTTGA
GATCACGATGGAAGTACCCACGATGATGCATGTAGGCAAGTCCTTGAAAAACTTGGAAAC
ACCAACTTCTCACTTCAGCTTCAGAAAAAGGCCTTCCCCTATCTTTCATAAGCTGGTACA
AATTGCACTCCATATACTCAAACACAAAGTGGAGGATATCATGCTCCCTAATAACTTCCT
TCAGCTTCACAATATTTGGATGGTTCATCTTCCTCAGTGACTTCACTTCTCTTAAATTTA
TGCACTCTTCCCAAGAATAATACTTTTTCTTCATCTTCTTTATAGCAACAACTTCTCCAG
TCTGTTTATTCATAGCACGCCAAACACTTCCAAAAGTCCCATCACCAACTTCCTTGATAA
GCTTGTACCTCTCCATTGTTGAATCACGTCACAAAAGAGTACAATAGCTGGTGACTTGCA
ATTTATTCAAAGAAAGCAGTAGAACCACTAACACGGGATACACACAACAAATGAGCCCAG
TAGATGCCTATAAAACCCTACACGATAAAAAGCAGCAGCGTGGCTGACACAGTTGAATCC
ACTATTAATTTTGGTTAATCACACTGCTCATGCACATTGAATGTATGCTCCTGCAATCCG
CTGAACTTGATGGCCAAATCATGGAAAGTACATGACCAGCAGCAGTGAGGCAGTCCAAAA
TGGTAGATGACAGAGATGATTGGGCACCCAAGAACATGTTCTTCAGAGAAGAATAGCCAG
CTCAACACATAATGCAGAGGTTGCCAAAGAACTTACGAGCTATCTGGCAAGCGATGTCTA
TACATCTAACAGACGCCAAGATGGAGCTACAATCGAAGACAATGCTACAAGCACAAAGAG
TCTCAACTGGGCAGACTTATCTAGCGGGACTAAAAAGACAAGCTGCATCCGTCTACCAGC
AACTATAAGCACCCACAAGACATCTTTCTGAAACGTTTAACCTGATGCAGACTCCAAAAG
CATCATAGGAGAGCACTAAAGATCCAAATATTATTCTTTTTTAGTATAGAACTGCATTAG
GCCTCCTAAACTGGTCATTTAGAAAAGACTTGGGCACTAGGTGCAGTTGACAAAGGAAAC
ATGAAGGTAATCTCCAAGAATGAAGGACCGCCAGTCATGAATCTTGTGGAAAGAAAGGAC
CCCAAAACTGAAGCAATGAGACCAGAAGTGGGCATTCTCCATAGCTCAACAAAGCTAGAT
GATCCCCTTAAACCAATGTCCAGAACCTGTAAGGCAACCGGCATAACCTCCCTGTCCCTC
GCGGAGGAAGGGCAAAGGTCGACTCTAGAGCGAAGCCTCTTCTCTCTCTCTCTCTCCCTC
CTCTCCTTCTCTCTCACCAAGAAACGCGTA
>UN00002
GGAGAGTTTCAGAATAGGGATTTGTATGTCAAGACATTCTCAACTGAGGAGAGGAGAGAG
AAAATTCCTGAGGTGGAGGATCCAGTTCTTAGAGAGGAGCATTAGGAAATTGGATTTNRG
GCCTGGTGGGGTTAATACTATCTTTCAGGTGAATGATTTGAAGAATGCTCCAGGGCCTGG
GAAGCGCGAGCTTCGGCAAGCTACTAGGCAGGCCCTCCATTTGCTCCAGGATAACTATCC
TGAATTTGTTGCCAAACAGGTGTTCATCAATGTGCCCTGGTGGTATGTGGCGTTCTACAC
CATGATGAGCCCATTCATGACCCAGAGGACCAAGAGCAAGTTTGTGTTTGCTGGACCCTC
AAAAACAGCTGAAACACTCTTCAAGTACATATCCCCAGAGCAAGTCCCAATGCAGTATGG
TGGCTTGAGTGTCGACTATTGTGAGTGCAACCCAGATTTTACTGTGGATGATCCTGCAAC
TGAGATCAATCTAAAATCTGCAACCAAGCAATTTGTGGAAATAATATGTGCTGAGAAATG
TGTCATTGTATGGGAGCTCCGAGTGGTAGGGTGGGAGGTCACATATAGTGCTGAATTTGT
GCCTAATGACAAGGATGCCTACACTGTGATAATACAAAAGGCAACCAAGATGGCCCCTAA
TGACTATCCTGTAATTTCTGGAAGCTTTAAAGTCAGGGAACTTGGAAAGATAGTCCTTAC
AGTCGACAACCCAACTTTCAAGAGAAGGAAGCTCCTCTACAGGTACAAGGTGCTGCCTTT
CTCTGATTGACCTGTTGGAACTCCTGCTAGATCACATTTCACAATCAACTCAATGGAATG
TCAGAAGCAATAGATTCTGCGTAATCATCATTATGACCGGGAGATGATTTCCTCGTTCAA
AATGTAGATGAAATTTCCAATTCCCTTTTCTTGAATGATGTCTTGGTCCGATATTTCTTT
TCCTTTTTTTCATCTTTTTCAAACTTTCCGGGCTGTTGTCTTTGTCTTGGAGCTAATGGC
TTGCCGATGGAGTGTCTGGAATCATGAACTTGGTGTTGGATTGTGATCTAATGGGAAGAG
TAGATGCAGTAGGTGTGTGGAGAGTGTAAAGAATGATATCAATTGGCTGTAAAACTTTGT
GAAACCTGCATGTTTTGATCTGTATACTTGTCTGTCCTGTGGATCATAGTAATAACAGCG
ACAACTGTGACTGCTATCCCATAAATAATCATTCACTCAATAAACAACACTTCCCAAAAT
CTTTACTAACTAGACAGACAAACATCTTACCTCAAAACAAGAGGCAAATGACACTTCGCA
TCATCAGATAAGATCCGCAACATTAGCAGGNCCCGCTTCAATCACCACATTATAAAATTT
CTGGATATCATACAGCATTCTCTCATCATCACGGGTCACAAAATTGATCGCAACACCCTT
CCTTCCAAAACGACCACTTCGTCCTATCCTGTGGAGGTAATTTTCTGGTTGGGTCGGCAA
ATCATAGTTAATCACCAGAGAGACTTGCTGAACATCAATACCACGAGCCAAAAGATCAGT
GGTTATGAGCACACGGGAGGACCCAGAACGAAATTCACGCATAATAATGTCCCTAGTATT
CTGGTCCATGTCTCCATGGGTGGCGGATACAGTGTGGTCACGCGCCCTCATTTGGTCAGT
CAACCAATCAACCTTTCTTCTAGTATTCACAAAGATGACACTCTGGGTAATAGCCAATGT
CTCATAAAGGTCACAGAGAGTGTCAAGCTTCCATTCCTCCTTGTCAACGTTAACATAGAA
CTGCTTGATACCCTCAAGAGTAAGCTCATCACGCTTCACAAGAATCCTAACGGGTTTGTT
CATGAACTTCCTGGTGATCTCAAGGGCCTCAGGGGGCATTGTGGCAGAAAATACTCCAAC
CTGGATCTTGGGTGGAAGCTGCTGGAAAATGTCATAGATCTGGTCCTTAAACCCTCGAGA
AAGCATCTCATCAGCCTCATCGAGAACAAACATTTTGATATGGTTAGCACGAAGAGATTG
TCTCCGCAACATGTCAAAGACACGGCCAGGAGTACCAACGACCACATGCACTCCAGCAGA
AAGGATTCTTTGATCCTCACGAACACTGGTTCCACCAACACAGGCATGAACCTTAACGCC
AAGGTAATCACCGAGTGCCCGCATAACCTTCTCGATCTGTTGAGCAAGCTCTCGGGTAGG
AGCGAGAACAAGAGCTTGGCATTCCAACAAATCATAATCCAGCTGCTGCAGGATTCCGGA
GCAGAAAGTGGCAGTCTTTCCGGTACCTGATTGGGCTTGCTGAATTACATCAAGACCCTT
ACAGAAGGGTACAATTCCCCTTTGCTGAATGGCAGAAGGCTTCTCAAAACCGTAAGCATA
GATTCCCCTAAGAAGGTTCTCTTTCAACCCCATCTTATCGAAGCTATCATAGACCTCATC
ATATGAAGTGAAGAAATCTTTTCCTTCCTCAGAAAGCAGTTTCATTCATTTTTGGTATCA
AAACTGACGGGCGTCAAACTGGGAGCCCTCGGGTGCAACTCCAGCCATGATTGATGAATT
TGGATTGAGAAGATAGCAAACAGCCGCAGCGTCGCAAATTCATCAATCATGGCTGGAGTT
GCACCCGAGGGCTCCCAGTTTGACGCCCGTCAGTTTGATACCAAAATGAATGAACTGCTT
TCTGAGGAAGGAAAAGATTTCTTCACTTCATATGATGAGGTCTATGATAGCTTCGATAAG
ATGGGGTTGAAAGAGAACCTTCTTAGGGGAATCTATGCTTACGGTTTTGAGAAGCCTTCT
GCCATTCAGCAAAGGGGAATTGTACCCTTCTGTAAGGGTCTTGATGTAATTCAGCAAGCC
CAATCAGGTACCGGAAAGACTGCCACTTTCTGCTCCGGAATCCTGCAGCAGCTGGATTAT
GATTTGTTGGAATGCCAAGCTCTTGTTCTCGCTCCTACCCGAGAGCTTGCTCAACAGATC
GAGAAGGTTATGCGGGCACTCGGTGATTACCTGGGCGTTAAGGTTCATGCATGTGTTGGT
GGAACCAGTGTTCGTGAGGATCAAAGAATCCTTTCTGCTGGAGTGCATGTGGTCGTTGGT
ACTCCTGGCCGTGTCTTTGACATGTTGCGGAGACAATCTCTTCGTGCTAACCATATCAAA
ATGTTTGTTCTCGATGAGGCTGATGAGATGCTTTCTCGAGGGTTTAAGGACCAGATCTAT
GACATTTTCCAGCAGCTTCCACCCAAGATCCAGGTTGGAGTATTTTCTGCCACAATGCCC
CCTGAGGCCCTTGAGATCACCAGGAAGTTCATGAACAAACCCGTTAGGATTCTTGTGAAG
CGTGATGAGCTTACTCTTGAGGGTATCAAGCAGTTCTATGTTAACGTTGACAAGGAGGAA
TGGAAGCTTGACACTCTCTGTGACCTTTATGAGACATTGGCTATTACCCAGAGTGTCATC
TTTGTGAATACTAGAAGAAAGGTTGATTGGTTGACCGACCAAATGAGGGCGCGTGACCAC
ACTGTATCCGCCACCCATGGAGACATGGACCAGAATACTAGGGACATTATTATGCGTGAA
TTTCGTTCTGGGTCCTCCCGTGTGCTCATAACCACTGATCTTTTGGCTCGTGGTATTGAT
GTTCAGCAAGTCTCTCTGGTGATCAACTATGATTTGCCGACCCAACCAGAAAATTACCTC
CACAGGATAGGACGAAGTGGTCGTTTTGGAAGGAAGGGTGTTGCGATCAATTTTGTGACC
CGTGATGATGAGAGAATGCTGTATGATATCCAGAAATTTTATAATGTGGTGATTGAAGAG
CTCCCTGCTAATGTTGCGGATCTTATCTGATGATGCGAAGTGTCATTTGCCTCTTGTTTT
GAGGTAAGATGTTTGTCTGTCTAGTTAGTAAAGATTTTGGGAAGTGTTGTTTATTGAGTG
AATGATTATTTATGGGATAGCAGTCACAGTTGTCGCTGTTATTACTATGTGGTGCCCTTT
TTCTTTTTCCTATTCTGGGAACATCGCTTAATTGTGTTATGGATGCCCCAGGTTAAAATT
TTGTTGCAGCCTAGAGAGACTTTAAATTGTATTGTATTTTGGGTCAAGGAGAGTTTTCTT
TGGCAACTTTTGAT
>UN00003
TCTTATCTGCTCAATGTATTGCAGATAAGCTTATCATTTCCACCGAACAGAAATCGGCCC
ACAACTTGATACCATTAGTTGGGTTAGATCTGTGACCCTTCCCTCGCGGTACTGCTTCGC
TATCGGTCACCCAGGAGTATTTAGCCTTGCAAGGTGGTCCTTGCTGATTCRCACGTGGAN
TCCACGTGCCCCATGCTACTCGGGACAACCCCGTTTTCACGGTTTAGGCTGCTCCCATTT
CGCTCGCCGCTACTACGGGAATCGCTTTTGCTTTCTTTTCCTCTGGCTACTAAGATGTTT
CAGTTCGCCAGGTTGTCTCTTGCCTGCCCATGGATTCAGCAGCAGTTCGAAAGGTTGACC
TATTCGGGAATCTCCGGATCTATGCTTTTTTCATATCGACGAAATGCTTCGGGGAGTTGA
AAAAAAGCATAGATCCGGAGATTCCCGAATAGGTCAACCTTTCGAACTGCTGCTGAATCC
ATGGGCAGGCAAGAGACAACCTGGCGAACTGAAACATCTTAGTAGCCAGAGGAAAAGAAA
GCAAAAGCGATTCCCGTAGTAGCGGCGAGCGAAATGGGAGCAGCCTAAACCGTGAAAACG
GGGTTGTGGGAGAGCAATACAAGCAAGCGTCGTGCTGCTAGGCGAAGCGGTGGAGTGCCG
CACCCTAGATGGCTAGAGTCCAGTAGCCGAAAGCATCACTAGCTTACGCTCTGACCCGAG
TAGCATGGGGCACGTGGAATCCCGTGTGAATCAGCAAGGACCACCTTGCAAGGCTAAATA
CTCCTGGGTGACCGATAGCGAAGTAGTACCGTGAGGGAAGGGTGAAAAGAACCCCCATCG
GGGAGTGAAATAGAACATGAAACCGTATGCTCTCAAGCAGTGGGAGGAGCGCTCGTGAAG
CGGCTCTGACCGCGTGCCTGTTGAAGAAGGAGCCGGCGACTCATAGGCAGTGGCTTGGTT
AAGGGAACCCACCGGAGCCGTAGCGAAAGCGAGTCTTCATAGGGCAATAGTCACTGCTTA
TGGACCCGAACCTGGGTGATCTATCCATGACCAGGATGAAGCTTGGATGAAACTAAGTGG
AGGTCCGAACCGACTGATGTTGAAGAATCAGCGGATGAGTTGTGGTTAGGGGTGAAATGC
CACTCGAACCCAGAGCTAGCTGGTTCTCCCCGAAATGCGTTGAGGCGCAGCAGTTGACTG
GACATCTAGGGGTAAAGCACTGTTTCGGTGCGGGCCGCTAGAACGGTACCAAATCGAGGC
AAACTCAGAATACTAGATATGACCTCCAAATAACAGGGGTCAAGGTCGGCCAGTGAGACG
ATGGGGGATAAGCTTCATCGTCGAGAGGGAAACAGCCCGGATCACCAGCTAAGGCCCCTA
AATGACCGCTCAGTGATAAAGGATGTGGGAGTGCAGAGACAGACAGGAGGTTTGCCTAGA
AGCAGCCACCCTTGAAAGAGTGCGTAACAGCTTACTGATAGAGCGCTCTTGCACCGAAGA
TGAACGGGGCTAAGCGATCTGCCGAAGCTGTGGGATAGTAAAAAAGCATCGGTAGGGGAG
CGTTCCGCCTTAGAGGGAAGAATCGGCGCGAGCCGTATTAGACGAAGCGGAAGTGAGAAT
GTCGGCTTGAGTAACGCAAACATTGGTGAGAATCCAATGCCCCGAAAACCTAAGGATTCC
TCCGCAAGGTTCGTCCACGGAGGGTGAGTCAGGGCCTAAGATAAGGCCGAAAGGCGTAGT
CGATGGACAACAGGTGAATATTCCTGTACTACCCCATGTTGGTCCCGAGGGACGGAGGAG
GCTAGGCAAGCCGAAAGATGGTTATCGGCTTAAGGACGCGAGGTGACCCTCCCTGTTTTT
CAGGGTAGGTAAGAAGGGGTAGAGAAAATGCCCCGAGCCAATGTTCAAGGAACAGGCGCT
ACGGCGCTGAACTACGCTTATGCCATACTCCCAGGAAAAGCTCGAACGACCTTCAACAAG
AGGGGTACCTGTACCCGAAACCGACACAGGTGGGTAGGTAGAGAATACCTAGGGGCGCGA
GATAACTCTCTCTAAGGAACTCGGCAAAATAGCCCTGTAACTTCGGGAGAAGGGGTGCCC
CCTCTAAAGAGGAGGGGGTCGCAGTGACCAGGCCCGGGCGACTGTTTACCAAAAACACAG
GTCTCCGCAAAGTCGTAAGACCATGTATGGGGGCTGACGCCTGCCCAGTGCCAGAAGGTG
AAGGAAGCTGGTGACCACCTGATGACAGGGGATGAGCCAGCGACCGAAGCTCCGGTGAAC
GGCGGCTGTAACTATAACGGTCCTAAGGTAGCAAAATTCATTGTCGGGTAAGTTCCGACC
CGCACGAAAGGCGTAACGATCTGGGCACTGTCTCGGAGAGAGACTCGGTGAAATAGACAT
GTCTGTGAAGATGCGGACTACCTGCACCTGGACAGAAAGACCCTACGAAGCTTCACTGTT
CCCTGGGATTGACTTTCGGCCATTCCTGCGCAGCTTAGGTGGAAGGCGAAGAAGGCCCCC
TTCCGGGGGGGTCCGAGCCATCAGTGAGATACCACTCTGGAAAGAGACGAAGTCTAACCT
TGTGTCAGAACCTACGGGCCAAGGGACAGTCTCAGGTAGACAGTTTATATGGGGCGTAGG
CCTCCCAAAGGGTAACGGAGGCGTGCAAAGGTTTCCTCGGGTTGGACAGAAATTGGCCCT
CGAGTGCAAAGGCAGAAGGGAGCTTGACTGCAAGACCCACCCGTCGAGCAGGGACGAAAG
TCGGCCTTAGTGATCCGACGGTGCCGAGTGGAAGGGCCGTCGCTCAACGGATAAAAGTTA
CTCTAGGGATAACAGGCTGATCTTCCCCAAGAGTCCACATCGACGGGAAGGTTTGGCACC
TCGATGTCGGCTCTTCGCCACCTGGGGCTGTAGGATGTTCCAAGGGTTGGGCTGTTCGCC
CATTAAAGCGGTACGTGAGCTGGGTTCAGAACGTCGTGAGACAGTTCGGTCCATATCCGG
TGTGGGCGTTAGAGCATTGAGGGTAATTTTCTCTAGTACGAGAGGACTGGGAAGGACGCA
CCTCTGGTGTACCAGTTAGTCGTGCCAACGGTAAACGCTGGGTAGCCAAGTGCGGAGCGG
ATACCTACTGAAAGCATCTCAAGTAGTAAGCCCACCCCAAGATGAGTGCTCTCCTATTCC
GACTTCCCCAGAGCCGTCGATAGCACAGCCGAGACAGCGACGGGTTCTCTGCCCCTGCGG
GGATGGAGCGACAGAAGTTTTGAGAATTAAAAAGATAAGGTCACGGCGAGACGAGCCGGT
TATCATTACGATAGGTGTCAAGTGGAAGTGCAGTAATGTATGCAGCTGAGGCATCCTAAC
AGACCGAAAGACTTGAACCTTGTTCCTACATGACCCGATCCATTCGATCAGGCACTCGCC
ATCTATTTTCATTATTCTTTCCTTTTACAATACCCCAAAGTTTTGTTCGAGTTCTACTCT
TTCTTTTACAATACCCCAAAGCTTTGTTCGAGTTCTTTTCTTTGACAACACCCCAAAGCA
TTCTTTAACTCTTTCTTTTACAATACCCCAAAGCTTTGTTCGAGTTCTTTTCTTTAGCAT
TCTTTAACTCTGTTCGAGTTCTTTTCTTTAGCATTCTTTAACTCTGTTCGAGTTCTTTTC
TTTAGCATTCTTTAACTCTGTTCGAGTTCTTTTCTTTAGCATTCTTTANNAAAAAGGAAA
TATATGTTGGYNTTTTTTTTTTCATTTTATCTCCAAGAAAGAAATTCACACACAATTTCT
AACCACACAACTCAAGGTTCTAGACATGAACTGGTTATTTGCTCTTTCGTTTGATAAGCA
AATAA
>UN00004
TATGTTGATCTCATTTGATCTTTCATTTCCTAGTATCTTTTCTCTTCCCTCCTGCAATGA
TCGTCAGAACACTAAATTGAATTCTCTAAGATTAGGGATGGATACACACAACTGACAAAA
AATTACATGACTCCTTCACCCTGATGAAAAAGTTTGTTGGAAAAACATGTGAAGAGGGAC
GAGATCAAGATAGCAAAACCACATTGATCAAGTCGTAAACAAAGTTTTATTGCTTGATAA
TCACATAGGCAAGATCTTTGAAGAATGCTTCTTCATCCTTAGCATAGAGCTCAACATAAA
CGGCCAAAAACAGGATCCTCCACTAGAGCCTTAATATGAGGGAAGTTTCAGTAGCCCCTC
TGATTCCCCTTTCAGCAATTCCACAAAGTAGGAGTTGTGAAACTTCAAAGGATCCTTAGT
CCAAAGGCCTTCAAAACCTGATCTTTCCCAGTGTGCTCTACCCAATGTATGGCCCCTAGA
AAGTGCAACAATATCCTTGTCAGAAAGTCCCATCCTGTAGAATAGTTGCCTCAAATGCTC
AGCACCTCCAGATGGTGCAAAGTATTACTGATCATATGTGTGAGTCGTTAGTTTATACCT
CCATTGGCATCTGGAAGGCGCCCTTCTTCAGGAGAATCCAAGGAGTCCTGATAAAGATCA
GCATAGGTGATCTTTGGGTCTTTAGCCGTCACTTGTTCCCAAAGAACACCACCAACTTTG
ATGCCATTGTTGGCGGGGCTACTCAAATCTAACTGAACCATTTGGACCTCCCGTCTTTGT
TTTTGCATCATAAGTTCCCGAATCATGAAATAGGGGCAAGAACTGCTGTTATCATGACCA
ATACGCATGTTTCATTTGGTGTGCCTTATGGAACCCTTCATGTTCGATACCCGCGCTTGT
TCAGTTCATAAAAGCAGCATAAGATGATGACAGTAACAGTAACAGCTGCTCCCACAGAAG
CCCTGGTAGCCATTTTCTTCAAATAGGAAAAGGTGGTAGGRGATGTGAATCGCAGCTCGG
ACAACTTCTGGTGTGATTCTGCTTAATCTTTGAAGAATACTTCTTCATCCTGCCGTCAAA
CATCCATCAAAAAAAGACATTATTCTTCATCTTATTTACATGATTTTAAGCTCAACATAA
CGGCGAAATACAGGATCCTCCACTAGAGCCTTATCTGAGGGAAGTTTTAGTAGCCCCTCT
GATTCCCCTTGCAGCAATTCCCTGATAAAGGTCNGCATAAGTGATCTTGGGGTGTTTAGC
CTTGATTTCTTCAAACAAATCTTCCGCAAGAAAAGTGAGAAGTTGAGAACGTACGAAACG
GAACCTTAATTGACGAATCGGAGCGAATAACATGGATTCTTGTCGATCCTTATATCATGC
ATTCGAATTCGTCAACTACAGAGGAGAAAGGGCATCCATGAGAGACAACATACAGATCTG
AATGAAGCCGACAYTYACANNTCAGNAGCNAYAGRCATTGNNGACAACAGATRNNNAYAG
GAAACCTCTGACGTCCCGGCTGAGCTTCCTACCAAGTTACCACAGATGTAGCTTCGTTTT
GCTGCAGTCGTTCACCGAACTCCAAATGGAGGAGTTATTTACATTGGCCAACTGTTGGGA
GAGTGGAAGTACCTCAATCCAACAGAATAAGCCTCTTTGTCACATTTTGGTGAACATGGA
GTGACATTTTGGCTCTTGTGATTTACCAATTTCCGTTCTTAAGTTCATCTATGTGATGAT
GGTTGTGATTTTGTAATCTGAATTTTGACGGAAGAATTTTGCCAATCTGCACAAGGGACC
ATTTATTTATGGCACATTGTGCAGATTGGCAAAATTCTTCCGTCAAAATTCAGATTACAA
AATCACAACCATCATCACATAGATGAACTTAAGAACTGAAATTGGTAAATCACAAGAGCC
AAAATGTCACTTCATGTTCACCAAAATGTGACAAAGAGGCTTATTCTGTTGGATTGAGGT
ACTTCCACTCTCCAACAGTTGGCCAATGTAAATAACTCCTCCATTTGGAGTTCGGTGAAC
GACTGCAGCAAAACGAAGCTACATCTGTGGTAACTTGGTAGGAAGCTCAGCCGGGACGTC
AGAGGTTTCCTGTAAGTACTTTGTCAGCAATGTTGTGGTGCTGAAATTAAAGCCCTTTAC
TGGTTCTCCTCTTGTGCGAGATGCATTCAGTTGTCTCCTTACTTGGGACGCCAATGACTT
TCCTAGCTCCACTCCCCATTGATCAAAAGAATTGATACTCCATATGAAACCCTGAACAGC
AACTCTGTGTTACATATATAGCCAGCAACTGTCCAACATTATAAGCGGTCAGGGATGGAA
GCAGGAGACTCAAAGAAGGACGATTACCGGTGAATGTCTTGTGCGGGATAAGATGTGGAG
GTACATTCTCCTTCTGCAACTCTTCTGGAGTCTTCCCAAAGGCCAGGGCGTCTGGCTGTG
CAAAGAAGTTCGACATAAGCTCATCATGGTTACTCACTACTTCTCCTTTAAGGTAAACAG
GTTGCTGGCTTTTCGAAATTCCAATAAAATCACAAGGAATAACACGTCCCTGGTGAATTA
GCTGGTAAAAGCTATGCTGCCCATTTGTTCCCGGCTCACCAAAGTCAATTTCACCAGTCT
CGTAAGGAAGTACCACACCGTCAATTGAGACCCCTTTTCCGTTACTTTCCATGCTGACCT
GCTGAATATGCGGAGCAAATTTCTCCAGCGCTTGGCAATAGGGTAAAATAGCTCTTGCTG
GATGCCCAAGAAATGAAACATTCCAAATGCTCAGCAAACCTAAAAGCACCGGTAGATTTT
TCTCAAAGGGCGCTGAGTGAAAATGCTGGTCAATGCTTGAAGCTCCCCTCAGAAACTTCT
CAACAATTGGAAACCCATATTGAAGAGACAGAGGCAAAACCCCAACTGCACTACAAACAC
TATATCTGCCTCCAACCCAGTCCCAGAATGCGAAAGCATTGCTAGGATCAATGCCAAACT
CTTCCACAAGCTTGAGATTGGTGCTAACAGCCACCATATGCTTGGCAACAGCTGCATGCC
CAAGAGCAGACGAAATCCATTCTCTCAGAGTCCTTGCATTCAACATGGTTTCAGCTGTAG
TAAAGGTCTTTGATACGACAACAACTAGAGTTGTCTCTGGGTTAAGTCCTGCAATATTTC
TTGCAACATCAACTGGATCAACATTTGCCAAAAAGCGTAGCTGGCGTCCTCTTGCACATT
CAGCAGCCTCAGGTTCTGTCTGGAGAGCAGTATGCACAAATAGGGGTCCTAAGAAGCTGC
CTCCAATACCAATTGCAATAACATCCTTCAGTGGTTTCCCTGTTGCTCCAGCCCAGGAYC
CAGTGCGGACTTTCTCTGAAAAATCCCGTATTTTGTCTAGAACTTCCCATACATCAGGTA
CCACATTTTTCCCATCACTGTTTATTACAGCATCTCTCGGTGCACGGAGAGCAACATGAA
GCACAGACCTATTCTCTGTGCTGTTGATACGTTCTCCATTATACATCCGGTCAATCTTTT
CTTTGAGATGGGCAGCCTCTGCCAGCTTAAGAAGCTTATTCATAGTTTCAAGGGTTGCTC
GTTGCCGTGAGTAATCCAGCAGCAGACCATCAAACTCAACCATCATGGACTTGCATCTCT
CAACATCGCNCAGC
>UN00005
TATCCATGAGATGCGTTGGCGTATGTTGCGTTTCTGCTGGAAATTTTGTTGGCCTTACTA
GGAATGTTCATTGTTGTTGGAAATCTCATCGGATGTGCATCTGAATGGAGAATTTCTTGT
ACTCYCTGYNCAACTCATTAATAAGAGAACAGAGAGTACAAGAAATTCTCCATTCAGATG
CACATCCGATGAGATTTCCAACAACAATGAACATTCCTAGTAAGGCCAACGAAATTTCCG
GCAGAAACGCAACATACGCCAACGCGTCTCATAGATACCAGACAAGCATAAACAGTACAA
ACAAGCAATTGATGCAAAAACCATGGACAGAGAAATAACCACTGGGATGAAAGCATAAAG
AGAATGATCTTCAACATGTCAGCATCAGTAGTACACACAGCAAACTACACAGCCTGAAAA
TTAAACAGTTTCATAAGTGAAAGAGCCTACTATTACGGTGTTACCTATGTAGTATGTACT
TCCACATACACGGTAGCCGCCACAAAAGCACTACCCATTCTCAACTTAAAAACATGCCAT
AAGTTTATAGTCCCCCTTGCGAACTGACAATCCTGAAATGCCGAAGAAATAGGAAAAAAC
AAACATCACTTCGTCTGGGCGGAGCTGAAACCCGGGATCAAACACAAGTGGTAATCAAGC
AAGGAGAATTAGTAACATGCTCGGTTATTTACATAAAAGCCAGTAAAGGGAACCAAGATA
TAACATCGGAGACTCCTCATGCCATTGCAGGGAGGTCATCGAAGCTCCAGAGATCCACTG
GGTTGACCTCCTGAGATGCATCGACACCAAGAAAAGCGTTCACTGCCCAATTCTCATCCA
GAAATGGCGTCTCAAAGTAATTCATCTGGGACTCAAAATCAGAGTCAGAAAACTCATCGG
ACATGCTATTTCCGCTGTTCTCCTGAACGGGCATGACATTTCCAACGTTGGGCTTCATCT
TCTTGCTGGGGTTTCCATCCTCAAGCACCTGTTCATCGTCGTTCTCAACGGTAGCCGTGA
AGAAGGATGATATTTCTGGGGTCTTGATGCCATTTTCTCCCCAGCCAAAGTCAGAACAAT
CAAAGGAGTTACTAGCTTGGTCTGAACTGGAAAACATGCCCTCACCATCAGAAGAGGTAA
AGGGTATGAGACCTACCTCTCCTACAGAAGGAAGTGGGTTTGAATACTCAAACTGCTTGG
CTAGTGGTTTCTCTTCCACAAAGGCAAAGCTCTTGTAGTACCCATTTTCAGAGGAGTTCA
CGATGTTGAAGTTTTGGTTTATGTTTTGTGGGGGGATAGTGCTTGGAATTGTTTTAGGTG
ATGTCTTCGGAGAGCTGACTTTAACAGTGTGCCTAGGAGAAGATGCGGGAGCTTCCTCGG
GGAAGTTCACTTTGGCCTTCTTGCCACGAATCCTCCGTGCCTCAGCATCATATGCTCTAG
CAGCTTCTTCAGCAGTGTTGAAAGTTCCAAGCCAGACTCGAACGCCCTTCCTTGGGTCAC
GGATCTCAGCAGCCCATTTACCCCATGGGCGCTGGCGGATACCACGGTACTGGTTCTTTC
TCTTCCTCTTGGCAGATTTCTCAGCCTGGCTGTTGAACTCCACAGGCTTCAATCCATGAG
GGACTTTAGGCTTGGAAGCCCTGTTAGCAAAGGGCTTAACATCATGAATGGCCGAAATCT
CATCATCAGACTCATCCTTAAACTCGAGAAAATCAGCCTCGAAATCCTTATCATCATCAT
CGTTATCAAGATCAATGACAGCCCCAGATCTCACGGGCTTAGAATACCCACTTCCTCCTT
TCTTACTCTTCCCCTTAGCTAGATCCGGCCACAGGTAATCGGCGGTGACCCGGCCCGTCG
GTATGTAATCGGAAATAATCGCGCCTCCACACATGGTTGTATTTCTGCTTTGCGATTATT
TCCGATTACATACCGACGGGTCGGGTCACCGCCGATTACCTGTGGCCGGATCTAGCTAAG
GGGAAGAGTAAGAAAGGAGGAAGTGGGTATTCTAAGCCCGTGAGATCTGGGGCTGTCATT
GATCTTGATAACGATGATGATGATAAGGATTTCGAGGCTGATTTTCTCGAGTTTAAGGAT
GAGTCTGATGATGAGATTTCGGCCATTCATGATGTTAAGCCCTTTGCTAACAGGGCTTCC
AAGCCTAAAGTCCCTCATGGATTGAAGCCTGTGGAGTTCAACAGCCAGGCTGAGAAGTCT
GCCAAGAGGAAGAGAAAGAACCAGTACCGTGGTATCCGCCAGCGCCCATGGGGTAAATGG
GCTGCTGAGATCCGTGACCCAAGGAAGGGCGTTCGAGTCTGGCTTGGAACTTTCAACACT
GCTGAAGAAGCTGCTAGAGCATATGATGCTGAGGCACGGAGGATTCGTGGCAAGAAGGCC
AAAGTGAACTTCCCCGAGGAAGCTCCCGCATCTTCTCCTAGGCACACTGTTAAAGTCAGC
TCTCCGAAGACATCTCCTAAAACAATTCCAAGCACTATCCCACCACAAAACATAAACCAA
AACTTCAACATCGTGAACTCCTCTGAAAATGGGTACTACAAGAGCTTTGCCTTTGTGGAA
GAGAAACCACTAGCCAAGCAGTTTGAGTATTCAAACCCACTTCCTTCTGTAGGAGAGGTA
GGTCTCATACCCTTTACCTCTTCTGATGGTGAGGGCATGTTTTCCAGTTCAGACCAAGCT
AGTAACTCCTTTGATTGTTCTGACTTTGGCTGGGGAGAAAATGGCATCAAGACCCCAGAA
ATATCATCCTTCTTCACGGCTACCGTTGAGAACGACGATGAACAGGTGCTTGAGGATGGA
AACCCCAGCAAGAAGATGAAGCCCAACGTTGGAAATGTCATGCCCGTTCAGGAGAACAGC
GGAAATAGCATGTCCGACGAGTTTTCTGACTCTGATTTTGAGTCCCAGATGAATTACTTT
GAGACGCCATTTCTGGATGAGAATTGGGCAGTGAACGCTTTTCTTGGTGTCGATGCATCT
CAGGAGGTCAACCCAGTGGATCTCTGGAGCTTCGATGACCTCCCTGCAATGGCATGAAGA
GTCTCCGATGTTATATCTTGGTTCCCTTTACTGGCTTTTATGTAAATAACCGAGCATGTT
AGTAATTCTCCTTGCTTGATTACCACTTGTGTTTGATCCCGGGTTTCAACTCCGCCCAGA
CGAAGTGATGTTTGTTTTTTCCTATTTCTTCGGCATTTCAGGATTGTCAGTTGGCAAGGG
GGACTATAAACTTATGGCATGTTTTTAAGTTGAGAATGGGTAGTGCTTTTGTGGCGGCTA
CCGTGTATGTGGAAGTACATACTACATAGGTAACACCGTAATAGTAGGCTCTTTCACTTA
TGAAACTGTTTAATTTTCAGGCTGTGTAGTTTGCTGTGTGTACTACTGATGCTGACATGT
TGAAGATCATTCTCTTTATGCTTTCATCCCAGTGGTTCTCTGTCTATGGTTTTTGCATCA
ATTGCTTGTTTGTACTGTTTATGCTTGTCTGGTATCCATGAGATGCGTTGGCGTATGTTG
CGTTTCTGCTGGAAATTTTGTTGGCCTTACTAGGAATGTTCATTGTTGTTGGAAATCTCA
TCGGATGTGCATCTGAATGGATACCAGACAAGCATCAATTGCTTG
>UN00006
ATGATGAACAAGAAAATGGTAAATGGGGGAACAGTGAATCATTGGATATGCATAAATTTT
TCGCGCAATGTGCAAGATGGTGTGGCTCACAGTTTTTTGTTCTGAACGTTGCACAAATGT
GTCATATATCTGGAATGGTTTTTAATCCAAATCCAGTACTTCCTGTCCTGTCTGCACGTC
CAGATCAAGTGGAGAAGGCTTTGAAGACCCGATATCATGATGCTATGTCTAAGTTGGCTG
CACAGAATAAGGAGCTGGACTTGCTAATTGTCATTCTCCCTGATAATAATGGTTCTCTTT
ATGGTGATCTGAAGAGGATTTGTGAAAACAGAGCTTGGAATTGTGTCCCAGTGTTGCTTG
ACAAAGCATGTGTTTAAAATGAGCAAGCAATACCTAGCAAATGTTGCCCTCAAAATTAAT
GTGAAAGTTGGCGGAAGGAACACTGTACTGGTTGATGCGATATCAAGGCGTATACCTCTG
GTCAGCGACCGACCAACAATTATATTTGGCGCTGATGTTACACATCCTCATCCTGGAGAA
GATTCGAGTCCATCGATCGCAGCTGTTGTTGCTTCTCAAGATTGGCCAGAAGTCACAAAG
TATGCTGGTCTAGTCTCTGCTCAAGCACATCGTCAAGAGCTCATTCAAGATCTTTACAAA
ACATGGCAAGATCCTAATAGGGGACAAGTATCTGGTGGAATGATAAAGGAACTGCTTATA
TCTTTCCGTAGGTCCACAGGTCATAAGCCTCAGCGTATAATATTCTACAGGGATGGTGTG
AGTGAGGGCCAATTTTATCAGGTGTTGCTGTATGAACTCGATGCTATTCGTAAGGCCTGT
GCTTCATTGGAGCCAAACTATCAGCCTCCTGTGACTTTTGTTGTGGTTCAGAAGCGTCAT
CATACAAGATTATTTGCAAATGACCATCGTGACCGAAATTCAGTTGACAGGAGTGGAAAC
ATACTGCCTGGAACTGTCGTTGATTCCAAGATTTGCCATCCGACTGAATTTGACTTCTAT
CTCTGTAGCCACGCTGGCATCCAGGGTACTAGCAGACCAGCACACTATCATGTGTTGTGG
GATGAAAACAAGTTCACTGCTGATGAGTTGCAGTCCCTCACAAATAATCTTTGCTACACG
TATGCAAGGTGTACCCGCTCTGTTTCAATCGTGCCACCTGCCTACTACGCCCATCTTGCT
GCATTCCGTGCGCGCTTTTACATGGAGCCGGAAACATCAGACAGTGGTTCAATGACTAGC
AGTGCTGCTGCTGGCCGAGGGGGTCCTGCTGGTGGTCGGAGCACTCGTTCACCTGCTGCT
AGTGCTGCTGTGCGACCTCTTCCTGCTCTCAAGGAGAATGTCAAGAGAGTTATGTTCTAC
TGTTGAGTCCTGGTGGTGTCTCTATCACTAAGAACTTTACTTCATGGTGCCGCTTCTGAC
AGCATTTGGTTATTTGCATTGTTTTGCGTGGTGCGTGTGGTTTGCGTTTCATGGTGTTTT
TCTTTGTCGAGTGGAAATGCTTTTAGCTTTGAAGTGAGACTTATAGTGAGTCATGTGGTG
TGTTTCTCCGTATGCTGGTTGTGATATGGGAAATCAACAAGTCAGTACTCCTTGGTTTTA
TGTTTTTTTTTCCATATTTTTAACCACGAGGACATATTTTTAGGAGTACTTCTTCGAAAG
CTGTGTGTTCGGCTCACCCTTGGCTAGATTCACCACAGTTGACACCGCCCATCTAACGGT
AACTGCGATAAACAGGGCTGTACATACAGCTCTCAGCATACTTGACCAGGTTTCCAGGCC
GTGGAAGGCGAGTTGCCACACCAAGTTCATAGGCCTTGGCAGCAACATTAGCAGCAATGT
GAGCTGATATTTTCCTAATATTGGAGAATGGTGGATAAATCATGCCCTTCTCATAGTTCT
CTTCAGTCACTTGCCCAGCTAAAGCCTCCGAAGCTGCCAGAAGCATCTCATTCTGGACTC
GGATCGCACCAGAGATGACCAAACCAAAGCCAAATCCAGGGAAGATGTAAGCATTGTTGG
CCTGGCCAGGAACGAAAGTCTTTCCCTCATATTCAACAGGATCGAATGGACTTCCACTAG
CAAAAATTGCGCGTCCCTTGCTCCAGGTATAAGCTTCCTCTGCCGTGCACTCAGATTGTA
ATGTAGGATTTGAAAGAGCCATAATAAGGGGTCTCTCATTAAAGGATGCCATTGCTTCAA
TGACTTCCATAGTAAATGCCTTCCCCACTCCAGATGATCCAATCAATACCGTTGGTTTTA
TTGACTTTACAGCGCTTAAGAGATCACCGATGGCTTCGTGTTCATGAGCCCAAGGCTTTT
TAAATTCTTGAAGTGAATCCCTTCTTGAGCTGACAATCAATCCCTTGGAGTCAACAAGCC
AGATTTTCTTGCGGGTTTCTTCCAAAGGTGCTTTTGTCTGTTTAGACATCTCAAGAGCAA
TAAGCTCGGCTATGCCTGTCCCAGCCTCCCCAGCTCCAAGGAATAAGAATGTGTGCTCTG
CCAAGGACCCTCCAATTAATTTAAGTGCTGCCACAACTCCAGCTAGAACAACAGATGCAG
TCCCCTGAATATCATCATTGAATACAAGGTGGCTTGCAGTGTACTTGGAAAGCAGCTTGA
AGGCATTATGGTTTGCAAAGTCTTCAAACTGAATGACAACTTTTTCTCCATAGTTCTTCT
TTACAGCACTCATGAACTCCTCAAGAAGCTCATCATATTCCTGCCCTGTTGCTCTCTTTT
GCCGCAGACCAATATAGAACTCATCTTTGAGCAGTTGTTCATTGTTGGTCCCGACATCGA
TGGTTATAGGCAAACAAGCTGAAGGACGAACCCCTCCAAGTGCAGTGTAAAGAGCCAATT
TCCCTACAGGTATTCCCATACCCTGACAACCAAGGTCTCCAAGCCCCAGGATTCGTTCAC
CATCAGTCACAACTATAACTTGAATGGTTCTCTCAGGCCAATTTTTCAACACCTCAAGGA
TCTTGCCCTTCTCCTTCAAACTAATATATAGGCCCTGAGGATGCTTGAAGATGCATCCAT
ATTTCTGACAAGCCTCTCCAACAGTAGGTGTATAGACAATTGGAAGTAATTCTTCCACAT
TGTCAATGAGAAGCTTGTAGAATAGCCTATCGTTCCTTGCAGCCAGGTCCATCACGGCCA
TGTACTTCTGCAGTGGAAGTTGATATTGGCGAATATTGTGCATTAATTTCTTTTCCTGAA
GTTCCTGAGTGATTACTGCTGGAGGTAGAAGACCTCGCAAGTAGTGGGCATCTCTCTCTT
TCTCTGAGAATGCGAGTCCTTTGTTGAATTTTGGATCCCTCAGCAACGTGTATCCACTAG
CAATGGAGACAGTCCAAGGAGTGATGAGCTGATCCTCGGTGGCTTGATCCTCACCGTACA
CGTCCTCAACGCCGCCAACGACGGCGGAATCGGAGTCGACGACAACATCCTTGTTCTCTT
CCATCTGATTATTCTCTCTCCACAACAACAACTTACTGATCACCTTACTCTTTGAATTTG
AACTTGAATTTGAAGAAGAGCAGCAGGTGAATTTGAGAATCTTCTTC
>UN00007
GCATTAGCCACTGGCACACCAGCCACCAATTCCATCAAACTGCCCACTTACAGATCAGTA
AACAAAGCCCAATTAACCCCTGCTATGGCTGAAATTCCCACATCATCCAATCCTTCTGAC
GATCCTGAAACCCAAAAACTCAACGGAAATGAAGAGGACTACGATCATCACCATGATGAA
GACCCTGAAAGTGATGACGAAAACTATGAATACGCACTGCAGATAGCAGAGATGCTGCCG
TTTCCAATGGTGATGCAAACTGCGATCGAGCTCGATCTCCTCGGGATCATAGCCACGGCC
GGGCCAGACCGCCAGCTCTCGGCGGCGGAGATTGCTGCGGCCCTCCCTGCGGCCGGGAAT
CCCGACGCTCCGGCGATGTTGGACCGGATGCTCTATCTTCTGGCCACCTATTCCGTGGTT
ACTTGCACCGCCGTGGACGGCGGAGCCAGCGGCGGCGTTGTGAGGAAGTATGGGCTAGCA
CCTGTTGCCAAGTACTTTGTTTCCAACAAAGATGGGGTTTCATTGGGTGCTCTCATTTCG
TTGAATCAGGGTCAAGCATTTCTTGCCAGCTGGAGCAAGTTAAAGGAGGCAGTGTTGGAA
GGAGGAATCCCATTCAACAAAGTTCATGGAATGGATGTATTTCATTACCAAGGGACAGAC
CCCAGATTCAACGAGATATTCAACAAGGCAATGTACGATCAGTCCACGTACACCATCAAG
AAGATTGTGAGGAGGTATAAGGGTTTTGAGAATATCCAAAGGCTCGTGGATGTAGGCGGA
GGCCTTGGCCACACTCTTCGAGTTATAACCTCTAATTATCCCTCAATCAAGGGCATCAAT
TTCGACTTGCCTCATGTCATTCAGCATGCCCCTACCATTCCTGGTGTTGAACATGTTGGC
GGAGATATGTTTGAAAGCATTCCAAATGGAGACGCCATCTTCATGAAGTGCATCCTCCAC
GATTGGAGCGATGAGCATTGCCTGAAAACACTGAAGAACTGCTACAAGGCGCTCCCGAGA
AAGGGAAAGGTGATAGTGGTGGAGATGAACATGATAGAGGAGCCACAGACAACGCCATTA
GCGAAAGCCATCAGCCAATTGGACGTATGTATGATGACTCAAAGCCCTGGAGGAAAGGAA
AGGACTCGGAGGGAGTTTCAGGCTCTTGCCGAGGCTGCTGGATTTGCCGAATTCAACCCT
GTTTGCCATGTCGCTGGTTTCTGGGTCATGGAATTCTTGAAATGATAGAATTCCCTGTTC
AAAGATAGCTAGCTTCTTAGCTATCCATAGGCTGATGTTGGGCTGGAAATGGTGTTGTGT
GTTACTGCCTGTTTTTTCAATTCAGGTGGGCCTACCTCGGCTATTGTTATTGTTTAATAG
TAGCACTCTCATCCCGTAAGAAGAAATTTTAGCTTACGTTGGATTGTTAAGGTACAAATT
AAAACTTATCCCCACTATGTGGTTTTTGTATTTTTATATGCTGTTACTACTACTAAGTAG
TAGTAACAGCATATAAAAATACAAAAACCACATGGTGGGGATAAGTTTTAATTTGTACCT
TAACAATCCAACGTAAGCTAAAATTTCTTCTTACGGGACGAGAGTGCTACTATTAAACAA
TAACAATAGCCGAGGTAGGCCCACCTGAATTTAAAAAACAGGCAGTAACACACAACACCA
TTTCCAGCCCAACATCAGCCTATGGATAGCTAAGAAGCTAGCTATCTTTGAACAGGGAAT
TCTATCATTTCAAGAATTCCATGACCCCAGAAACCAGCGACATGGCAAACAGGGTTGAAT
TCGGCAAATCCAGCAGCCTCGGCAAGAGTCTGGAATTCCCTCCGAGTCCTTTCCTTTCCT
CCAGGGCTTTGAGCCACAGACAACGCCATTAGCGAAAGCCATCAGCCANYNGCCACAGAC
AAGGAGGAGTTTCAGGCTCTTGCCGAGGCTGCTGGATTTGCCGAATTCAACCCTGTTTGC
TATGTCTCTGGTTTTTGGGTCATGGAATTATTGAAATGATAGAATTCCCTGTCCAAGCTT
CTTAGCTGTCCATAGGCTGATGTGTGGCAGGAAATGGTGTTGTGTGTTACTGCCTGTTTT
TCCATTTCACGTGGGCGTACCTCGGCTATTGTTATTGTCTGATAGTAGTAGTCTCATCCT
GTAGAATTTCAACTCTTAAATGTTTCCCAAAATTTTTTTTTATTGTGAGTATCTTGAAAT
CAGTCTCTCTACAGATAAAGTTGTCCGTATAAATAAGGTTGTTTACATCTAGATCTTCTC
CTNGGACTGCTTTCTTTGACTTCCAACAACCATAACAATTCTCACTACTGGTCCYGCCAG
ATATGAGAAGATCTAGATGTAAACAACCTTACTTATACGRACAACTTTATCTGTAGAGAG
ACCGATTTCAAGATACTCACAATAAAAAAAATTTGGGAAACATTTAAGAGTTGAAATTCT
ACAGGATAAGACTACTACTATCAGACAATAACAATAGCCGAGGTACGCCCACGTGAAATG
GAAAAAAACACAGCCTGCCACACATCAGCCTATGGACAGCTAAGAAGCTTGGACAGGGAA
TTCTATCATTTCAATAATTCCATGACCCAAAAACCAGAGACATAGCAAACAGGGTTGAAT
TCGGCAAATCCAGCAGCCTCGGCAAGAGCCTGAAACTCCCTCCTTGTCCTTTCCTTTCCT
CCAGGGTTTTGGGTCATCATCCATACGTCCATTTGGCTGATGGCTTTCGCTAATGGCGTT
GTCTGTGGCTCCTCTATCATGTTCGTCTCCACCACTATCACCTTTCCCTTTTCCGGGAGC
GCCTTGTAGCAGTTCTGCAGTGTTTTCAGGCAATGCTCATCGCTCCAATCGTGGAGGATC
CACTTCATGAAGATGGCGTCTCCATGAGGAATGCTTTCAAACATATCTCCGCCAACATGT
TCAACGCCAGGAATGGTAGGGGCATGCTGAATGACATGAGGCAGGTCAAAATTGATGCCC
TTGATCGAGGGATAATTAGAGGTTATAATTCGAAGAGTGTGGCCAAGGCCTCCGCCTACA
TCCACGAGCCTTTGGATATTCTCGAAACCCTTATACCTCCTCACAATCTTCTTGATGATG
TACGTAGACTGATCATACATTGCCTTGTTGAATATCTCGTTGAATCTAGGGTTTGTCCCT
TGGTACTCAAATGCATCCATTCCATGAACTTTGTTGAATGGGATTCCTCCTTCCAATACT
GCCTCCTTCAACTTGCTCCAGCTGGCAAGAACTGCTTGATCCTGATTCAACGAAATGACA
GCACCCAATGAAACCCCATCTTTGTTGGAAACAAAGTACTTGGCAACAGGTGCTAGCCCA
TACTTCCTCACAACAACGCCGCTGGCTCCGCCGTCCACGGCGGTGCAAGTAACCACGGAA
TAGGTGGCCAGAAGATAGAGCATCCGGTCCAACATCGCCGGAGCGTCGGGATTCCCGGCC
GCAGCAATCCCCGCCGCCGAGAGCTGGCGGTCTGGCCCGGCCGTGGCTATGATCCCGAGG
AGATCGAGCTCGATCGCCGTTTCCAATGGTGATGCAAACTGCGAT
>UN00008
GTCCTCTGGGAGCAACAGGCTTCCCGCAAACTTTGTTGATCCAAACACCCGGATTCAAAT
GCAACAAATTTCTGAAACCGGGTATACATTGGCCCTTCAATACGATCAACAGCAGCAGCA
ATTTCTCCAGCAGCATCACTTTCAGCAGCAGCAGCAGCAGCAGCAGCAGCACACACAGCA
CAGCAACACAGCAAGACAACCMCACAGCCTCAAGCTCAGCCTCGAGCAGTATATTCCTGC
TGGTGCACATTTTGTTCACCATCCAGCTGGTGCCGTGCCCTTGTCAACCTACTACCCTAT
GTACCAGCCTCAGCAACCCCACCATCAGCCTCATCAGTACCCCGTCTACTATGTGCAAGC
CGGGCAAGCCCAGACTTACAGCTTGCCTCTCCAACAACAGCCAAATTTGGGCGAACCTGT
GAATGCTGTCCCTTCTGGCCGTCCCCAAACCCCTCCAAATCCTACGATAATCACCACATC
TTCAGCCTATAATCCAACCAGGAATGTGCCCCCTTCAAAGCCCGATATGCCTCCTGGTGT
CTACCGAACGGGTGCTTCCGCAGGCCCACAGCTAGTTCAAGTCCCACCAAGTCAGCATCA
AACCCAGTCCCAGCCTCAGCCTCCTCCCCAGCAGCAGCAACAACAGCAGCAATTCATGGG
TTACTCTCAGATTCATCATCAATCACAGTCTATTCCTCCAAATTCTGCTGCAAATGCTGG
TTATACCTATGAATTCGCTGATCCTTCTCATGCTCAGATATACTACACCCAGCCTCTGGC
GCCTACATTGGCTGCTCAATACCAAGCAGTGACCTCAGGTGCTACAATGGTGATGGCCGA
TAATTCCTCTCAGCTTTCCAACGACAATCTCAAACAGCAGATTCGAAGCTCACAGCCATT
GTAGCTGCGCTAAGGCATCACTAGAAGAAACAATTTTGGCGGCATGCTTGGGTATACATT
CGAACCCTTACTCTTTAGTTTATTTGTCTGTCTTTATTATTCAGCATTGGTGTGCCGGTG
TCTATTTCTTATAGGGAATAAGTGAGTATTTGGTGTGTCTGGTGTATGTTATTATATCTC
CATTTTTATTGTCAAGTATATAGAAGTGGACTGAGATCATACTGTAAAAGCTCGACTTAG
ATATTGTGTTTTTCCGGGTATATGTCAGTTAAAATAAGTGTAATTCTCTTATAATTTAGA
TTGGGCGTGTGAATTATAAGAGAATTACACTTATTTTAACTGACATATACCCGGAAAAAC
ACAATATCTAAGTCGAGCTTTTACAGTATCATCTCAGTCCACTTCTATATACTTGACAAT
AAAAATGGAGATATAATAACATACACCAGACACACCAAATACTCACTTATTCCCTATAAC
AAATAGACACCGGCACACCAATGCTGAATAATAAAGACAGACAAATAAGCTAAAGAGTAA
GGGTTCAAATGTATACCCAAGCATGCCGCCAAAATTGTTTCTTCTTGTGATGCCTTAGCG
CGGCTACAATGGCTGTGAGCTTCGAATCTGCTGTTTGAGATTGTCGTTGGAAAGCTGAGA
GGAATTATCGGCCATCACCATTGTAGCACCTGAGGTCACTGCTTGGTATTGAGCAGCCAA
TGTAGGCGCCAGAGGCTGGGTGTAGTATATCTGAGCATGAGAAGGATCAGCGAATTCATA
GGTATAACCAGCATTTGCAGCAGAATTTGGAGGAATAGACTGTGATTGATGATGAATCTG
AGAGTAACCCATGAATTGCTGCTGTTGTTGCTGCTGCGGGGGAGGAGGCTGAGGCTGAGG
CTGGGACTGGGTTTGATGCTGACTTGGTGGGACTTGAACTAGCTGTGGGCCTGCGGAAGC
AGCCGTTCGGTAGACACCAGGAGGCATATCGGGCTTTGAAGGGGGCACATTCCTGGTTGG
ATTATAGGCTGAAGATGTGGTGATTATCGTAGGATTTGGAGGGGTTTGGGGACGGCCAGA
AGGGACAGCATTCACAGGTTCGCCCAAATTTGGCTGTTGTTGGAGAGGCAAGCTGTAAGT
CTGGGCTTGCCCGGCTTGCACATAGTAGATCGGGTACTGATGAGGCTGATGGTGGGGGTT
GCTGAGGCTGGTACATAGGGTAGTAGGTTGACAAGGGCACGGCACCAGCTGGATGGTGAA
CAAAATGTGCACCTGCAGGGATATACTGCTGAGGCTGAGCTTGAGGCTGTGGTTGGGTTT
GTCCTTGCTGTGGTTGCTGTTGCTGCTGCTGCTGCTGCTGCTGCTGCTGCTGACTGAAAG
TGATGCTGCTWGGAGAAATTGCTGCTGCTGTTGATCGTAGTTGAAGGGCCAATGTATACC
CGGATTCAGAAATTTGTTGCATTTGAATCCGGGTGTTTGGATCAACAAAGTTTGCGGGAA
GCCTGTTGCTCCCAGAGGACAWTTGMGCAGAGCAATCTTGAAATTCTGAACCCTAATCAT
GGACAGCAATAAGCATTTATCTTTGCGGAGGATCCACAGTCCGAACGTTTGCACTAGCCA
TTCCTTCTATTCTGTCTTTAGTGATCTCCACAAAATGCCCCACCATTTCATAAAATTGTT
TAAGACCAGACAGTGGGAGAATGATGGATGAACGATCGGAGCCAGCAACCTCAGAGATTC
TCAAAAAATGGCCCCTGTTGTTGCTGCCAAGATCAAAGAAAAACCTCTTCTGGTCGACCC
TGATAACTTTAGAAGCTCCCACATTGCCACTAATTTCATCCTGAGCTGGCAGCTCASCAG
ATCGGTCTACTGTTATTTCAGATGAAGGGGCAGTCTGAGTGCTGTGACCAGCAATAAAGC
CAGCACCCACATCATCTGAGAGCCCAACAATACGTTCTGAGGCTTCCGAATTTTGCTGAT
TTGACATGATGAAAATCCTTAATGCTTCATTAATCTCTGCCAAAATGTTACGGAAAGCCG
CCCATCCTTCATCTCTGGTGCTTCCCGCAGGAATGATGATAGTGCTGCGATTTCTACTCA
TGGAGGCTTCAGACACCTTCAAAAAGCGCCCCCTTCGATTCTCACCAACATCAAAGTAAA
ATACCTTAGCATCAAGCTGCAATTCCTTGCTAAAAAAATCCTGTTCATCAGAATTAACAT
AGTAGTTGAAGAGATCCAAAAACCACGATATCCCATTGGAAGGGACAATGATGGTAGAAC
GAGTGGCAGATGTCTTCTCAGAAATCTTCAGGTATCGACCCCTGGGATTTTCCTTGAGAT
CAAAGTAGAATAATTTGTGTTCCACCTGAAGTGTCTTGCATAGCAATTCCACATCATTCC
CACCTGAATTACTCTCCATCAGAGAGATTTTTGCAAGCACTCAGTCGACGGTGATGATTA
TAGTGGTGATGGCGAAGGCCGCGGAAGCGCCGGCGATGAGAGAGAAAACTAAGTGGCCGG
TGCCGGAGTTAGAAAGTCGCCGGCGGAGAGCTCGACCGGGGGATCCGGAAAAAGAGAGAG
AGCGCGTGAGTTTTTCGGCGGGCGTA
>UN00009
CGTCACAYRGAGCTGCTGCGCTAGGGTTTTCCCCCCATTCGAGTGCCGCCCTGAGCCCGA
CTTCTCCTCCATCCCTCCGCCGGGCTCCGGCCGCCGCTGGTCCACCACTCTCCCCGCCGG
CCGCTCACTCTCCGGCGCCGGTGGCATCTCCTCTCTCATCCTCCGCTTCCCTCCCAACTT
CGTCCGCCAGCTCAGCACCAAGGCCCGCCGCAACTGCAGCAACATCGGCGTCGCTCAAAT
CGTCGCCGCCTCCTGGTCGGACTCCTCCGCTTCCTCTCCCGGCGGCGTTCCGGCGGCCAC
CGCCGTCGACGCCGCCGCTCTTGCCGCCGTAGAATCACCTGTCGACGACCAGATCATCGA
AGGTATCACGGCGGCGGCTGATCCTATGGTTCAGGATTCTCAGGTTAATGATAATGGTGT
AGAGTTGTCTTCTAACAACGATTTGGGGCCTACAAATTTCACNGGCCCCCCTTTTTGAGC
TCCGATGGGAGCCTTGCAATTCATGCTGGTGAAAGATTAGGTCGCGGCTTAGTCACTGAT
GCTATAACTACTCCAGTAGTAAATACTTCTGCATAACTTTTTCAAAAAGACTGCTGACCT
CATTGATTTCAAGAAGGCGCCCCAAACTAGCTTTGAGTATGGACGATATGGCAATCCTAC
GACCGTGGTTTTAGAAGGAGAAAATCAGTGCGCTTGAAGGAGCTGAATCAACACTATTGT
TGGCATCTGGAATGTGTGCAAGTACTGTGATGCTGCTGGCTCTTGTCCCTGCCGGTGGCC
ATATTGTGACTACTACTGATTGCTATCGAAAGACGAGAATATTTATTGAGACTTTTCTTC
CAAAAATGGGGATCAAAGCAACGGTCATTGACCCAGCTGACGTCGATGGTCTAAAGGCTG
CCCTGGATGAGAATAATGTCACGCTTTTTTTCACTGAATCTCCAACCAATCCATTTCTAA
GATGTGTTGACATTAAGTTGGTGTCTGAGCTTTGCCACAAGAAAGGAGCGTTGGTTGTCA
TAGATGGAACATTTGCCTCGCCTCTTAACCAGAAGGCCCTTGCTCTAGGCGCTGATCTTG
TTGTGCATTCTCTGACAAAATTCGTTGGGGGACACAATGATGTCCTTGGTGGTTGCATCA
GTGGTTCTCAAAAGTTGGTTTCAGCTGTCCGCAACATGCATCATGTTCTTGGGGGAACCC
TCAACCCGAATGCCGCGTACCTGATAATTCGAGGCATGAAGACATTGCATCTTCGTGTAC
AGCAACAGAATACAACAGCATTGAGGATGGCCAAAATTTTAGAGGGACATCCTAGGGTGA
ATCGCGTTTATTATCCAGGCCTTCCAAGTCATCCTGAGCACGAACTGGCTAAGCGGCAAA
TGACTGGCTTTGGTGGAGTAGTTAGTTTTGAGGTTAATGGGGACTTGAAGACCACTGTGA
AATTTGTTGATTCCTTGAAGATCCCGTACATTGCTCCATCGTTTGGTGGTTGTGAAAGCA
TTGTGGATCAGCCTGCCATTATGTCTTACTGGGATCTAAGCCCAGCTGACAGGCTGAAAT
ATGGTATTAAGGACAACTTGGTACGGTTCAGTTTTGGGAGTTGAGGGCTTTGAGGACTTG
AAGGCTGACATTCTTCAGGCTCTGGATGCCATGTAAGGCGGAGGCGCGTTCCCCTTTTGT
GTTTTGCTTTTCTTTGTGCTTTGGTCTTTTAGGCTTTTGCTGATTCCCTAAAATTCCCGC
CTGGCTGCGGTCGATGTCCAAGGATCAGCTCAATGATCCTCTCGTTTTTCATGTAATGTT
TGTAAACTTTTTCGTGGTGCCCATTGTTCAATGATCAATTTCTTCTACAAAAAAGTTTAC
AAACGTTACATGAAAGACGAGAGGATCATTGAGCTGATCCTTGGACATCGACCGCAGCCA
GGCGGGAATTTTAGGGAATCAGCAAAAGCCTAAAAGACCAAAGCACAAAGAAAAGCAAAA
CACAAAAGGGGAACGCGCCTCCGCCTTACATGGCATCCAGAGCCTGAAGAATGTCAGCCT
TCAAGTCCTCAAAGCCCTCAACTCCAAAACTGAACCGAACCAAGTTGTCCTTAATACCAT
ATTTCAGCCTGTCAGCTGGGCTTAGATCCCAGTAAGACATAATGGCAGGCTGATCCACAA
TGCTTTCACAACCACCAAACGATGGAGCAATGTACGGGATCTTCAAGGAATCAACAAATT
TCACAGTGGTCTTCAAGTCCCCATTAACCTCAAAACTAACTACTCCACCAAAGCCAGTCA
TTTGCCGCTTAGCCAGTTCGTGCTCAGGATGACTTGGAAGGCCTGGATAATAAACGCGAT
TCACCCTAGGATGTCCCTCTAAAATTTTGGCCATCCTCAATGCTGTTGTATTCTGTTGCT
GTACACGAAGATGCAATGTCTTCATGCCTCGAATTATCAGGTACGCGGCATTCGGGTTGA
GGGTTCCCCCAAGAACATGATGCATGTTGCGGACAGCTGAAACCAACTTTTGAGAACCAC
TGATGCAACCACCAAGGACATCATTGTGTCCCCCAACGAATTTTGTCAGAGAATGCACAA
CAAGATCAGCGCCTAGAGCAAGGGCCTTCTGGTTAAGAGGCGAGGCAAATGTTCCATCTA
TGACAACCAACGCTCCTTTCTTGTGGCAAAGCTCAGACACCAACTTAATGTCAACACATC
TTAGAAATGGATTGGTTGGAGATTCCGTGAAAAAAAGCGTGACATTATTCTCATCCAGGG
CAGCCTTTAGACCATCGACGTCAGCTGGGTCAATGACCGACCGTTGCTTTGATCCCCATT
TTTGGAAGAAAAGTCTCAATAAATATTCTCGTCTTTCGATAGCAATCAGTAGTAGTCACA
ATATGGCCACCGGCAGGGACAAGAGCCAGCAGCATCACAGTACTTGCACACATTCCAGAT
GCCAACAATAGTGTTGATTCAGCTCCTTCAAGCGCACTGATTTTCTCCTCTAAAACCACG
GTCGTAGGATTGCCATATCGTCCATACTCAAAGCTAGTTTGGCGCCCCTCCTTGAAATCA
ATGAGGTCAGCAGTCTTTTTGAARAAGTATGCAGAAGTATTTACTACTGGAGTAGTTATA
GCATCAGTGACTAAGCCTCGACCTAATCTTTCACCAGCATGAATGGCAAGGCTCCCATCG
GAGCTCAAAAAGGGGGGCCTGAAATTTGTAGGCCCCAAATCATTGTTAGAAGACAACTCT
ACACCATTATCATTAACCTGAGAATCCTGAACCACAGGATCCGCCGCCGCCGTGATACCT
TCGATGATCTGGTCGTCGACAGGTGATTCTACGGCGGCAAGAGCGGCGGCGTCGACGGCG
GTGGCCGCCGGAAGCCGCCCGGGGAGAGGAAGCGGAGGAGTCCGACCAGGAGGCGGCGAC
GATTTGAGCGACGCCGATGTTGCTGCAGTTGCGGCGGGCCTTGGTGCTGAGCTGGCGGAC
GAAGTTGGGAGGGAAGCGGAGGAT
>UN00010
GCCTCTCCTCCTCTCATCTTCCCTTTCTGACACCTTCAACTCCCTCGACGTCTCGGGTTC
GATTCAGTCCACCCTCGACCTTTTCTCTCACTCTCTCCCAGACGAGCAGGTATTTCAGAA
TACAACTACGGTATTACCTCCTTCCTCCTCCTCTTCTTCTTCTCCTTCTCTGGCTGTTGA
AAAACTCCACCCACGCGCGAAAATCCACGCGCCGGTGCGCACCCACGCCGACTACAAGTC
CCTCACCGAGTCACGACTCGCCCGCGACTCTGCCCGGGTTAACTCGTCTTGTATCCAAAG
CCCAGCTCGCTGTCCGGGGCATCTCACGGGCGGATTTCAACCCGGGTGGACACCCCGTTG
AGATCCGAAGATCTTCAGGCCCCACTGAGCTCCGGCGCAAGCCAGGGTTCCGGCGAGTAC
TTCTCACGCATCGGCGTGGGCTCGCCGGCGAAGGAGTACTACATGGTCATCGGATACGGG
GAGTGACGTCAGCTGGCTCCAATGCCAGCCCTGCTCCGACTGCTACAAACAATCCGACCC
GGTCTTCGACCCGGCTTCATCTTCCTCCTACGCGTCTCTCTCCTGCTCCGCGCGCCAGTG
CCGGAGCCTCGACATCGCCGCGTGCAGAAACGGCTCGTGTCTGTATCAGGTCGCTTATGG
TGATGGGTCCTACACCGTGGGAAACCTGGTCACCGAAACGGTGTCGTTCGGGACATCTGG
GTCGGTCCCCAAAGTCGCCATCGGCTGCGGCCACGACAACGAGGGGCTCTTCGTCGGCTC
CGCCGGGCTTCTCGGGCTCGGCGGCGGGCCGCTCTCGATGNCGTCCCAGATCAAAGCGAC
GTCGTTTTCGTACTGCCTCGTGGACCGCGACTCGCGCAAATCGTCAACCCTGGAGTTCAA
CTCGGCGAAACCCGAGTCGACCTCGGTGACGGCGCCGATTCTGCGAAACGGCAAACCCNA
CACGTTCTACYACGTCGGACTTACCGGATTCAGCGTCGGCGGTCGTGCGGTGTCGATCCC
GCCAGGAACATTCACCGTCGACGAGGGCGGCGGCGGCGGAGTGATCGTCGACTCCGGAAC
CGCCGTGACTCGGCTTCCGACTCCGGCGTACACCTCCCTCCGAGACGCGTTCACTCGGCT
GACTCGGCACTTGAAGGCGGCGAAATCGTTCGCCATCTTCGACACGTGCTACAATTTCTC
GTCGTTGAGCAGCGTGAAGGTGCCGACGGTGGCGATGACCTTCGCCGGCGGCAAGAAGCT
GGAGTTGCCGGCGAAGAACTACCTGATTCCGGTGGACTCGGAGGGGACGTTTTGTTTCGC
GTTCGCTGAAACGGCGTGGTCGATGTCAATAATTGGGAATGTGCAGCAGCAAGGGACACG
TGTGCACTACGATCTTGCCAGATCTCAAGTTACTTTTTCTGAGAATAGTTGCTAACCTAG
TCAACGGAATCAGCCTTTTTACCTGAAAAAAAAAAAGGAAAAAGATGAAGATAAATTTGC
ATGGTGGTGATCTGAATCATCTGATAAGGTAACGTCGATTATTAGGAGAGTGGTTTATGA
TATTTGTGACTTTGAGGTCAAAGTTGTTGACAAAGGCGCCCACAGCATACAAATTGATGT
CGGCAGTGTGTGTGGAGGTTTCTTTTTTCTTTTTYTTTTTTGAATRNRRNNAAGAAGAAT
TGTTGAACGTATATCACAAAGTTTGACACAATTTGCACAAGAATCTACTAAAACCTGAAC
CCTGTTGCCCTGCGTTATCATCTATTTTCTGCCAATTAATTCAAGTAGAAATCTGCCATG
AAAGTCGACCCCCCCCCCCCCAACTCCAACACTCGAATTTATCATCAAATTACCTCTCCT
AATGAGTCCTCCAGTACCCCAACCAACAAAAAGAAAAGCAGGAAACTAAAAAACCACACA
AAAAACTCAAGAAGAACGCAAATTCACCCCAAAAACGCCNTTCAGCACAAGGAAATGGAA
ACCAGTTCCTCTGATTTATATTAAGAATACTTTTTTAAAGATGTCCCAAAGCCACTAGAT
AAAGATCCTCTTTGCACAGGACACATCCATCTAAAAGGTTTTATTTTCAAAGTAAGAAAT
CAAACCTAGACGCCAACCAACAAAAGGAAAATCATGAGTCTAAAAAACCACACACAACAC
TTCAGAATCAGGGTTCTTTCCCCCAAAAACGCCCACAAATTTTAAATTTACGGCCGAAAC
AAGATAAGAAAGCAAAACAAAAAACTTTGCTTGCTTAGTACTTGTAGTCCTTGACATGAA
GACTCTCGGCAGCATCGGCTCCTCCAGCACCACCCGTGTACTTGCCAAGAGTTGCCTCGG
AGTTGGCCTTTGCCCTAGCAAGGAAGACGGCTTGGGCCTTCTGGACGTTCTCCGCCTTGC
CTCCCCAGGTCTTGAGGGTGCTCTGCTGAAGAGCACGACCGTATGAGAAGGAAAGAGTCC
ATGGCTTCTTGGTCTGGAGCTTGTTCATGGCATTCAGGTTGAGGGTGGCCTCCTCTTCAC
TCTGTCCACCAGACAAGAACATGATACCGGGCACAGCTGGGGGAACGGTCCTCTGCAAGG
CGCGGACAGTGTACTCAGCAATGACTTCATTGGCAACCTTCTTGCTCTCTGACCCTGGGG
TGACCATGTTGGGCTTCAACAAGGTACCCTCAAGGAGGACATGGTGGTCATTGAGGGACT
TGTATACGGCAGCAAGGACACGCTCAGTGACCTCAGCACACCTGTCAATGTCATGGGGCC
CATCGACCAAGATCTCAGGCTCAACAATGGGTACCAAACCATTTTCCTGGCAGATGATTG
CATAGCGGGCAAGCCCGTTGGCATTCTCCAAGATTGCAAGTGGAGATGGCTCAGTTGGTC
CAATCTTGAGGACAGCACGCCATTTTGCAAACCTGGCACCAGCAGCATAATACTGGGCAC
AGCGCTGGCCAAGGTTATCAAGACCCTGGGTGGTGGTCTCCCCGTTGGTTCCAGCAAGCT
CGACAACACCCTTGTCCACCTTGATTCCAGGAAGAACGCCACCTTCCTTCAAGACATCAA
CAAAAGGCTTACCATCCGCAGTCTTCTGGTAGAGAGTTTCCTCAAAGAAGATCACTCCAC
TAAGGTATTGAAGGGCACCAGGGGTTGTGAAGAGGAGCTCACGAAGAGCCCTCCTGTTCT
CCTCAACATTCTCAACGTTGATGCTCGCAAAACGCTTGCCAATTGTTCCAGTTGACTCAT
CAGCTGCGAGGATACCCTTGCCAGGGGTGGCGATGTAGGCAGCATTGGCAATGAGCTCAT
CAGCGTATTTGCCTCTGTAAGCCGTCATGATTTGGAATTAGATGAGAGTTCGAGAAGGAG
AGAGAAAGAGGCAAATACGCCGATGAGCTCATTGCCAACGCTGCCTACATCGCCACCCCT
GGC
>UN00011
CCAACAGCACTGTGGGCTCGCACAGACTACAATCTGATGCCTACAAAGATCAAAGATCAC
TCTTGGCCCCATTATTCATCCCCTCGTAATCAAAGCTGATCCTCCTTATCGCCAATCTCC
TCCACCAAGTCAAAACACGGTCTTACATGAACTCACTCTGGATCAAATAGATACCAGAAA
ATGCAAACCAAGCCGAACCAAACGAGGCAACAGCCATTGCTTGTTCTAAATTCCAACAAA
CTCGCAATGTAAGCATTGACACTTATGGCCATTAAAAGGCCTACTACATTGACAGTGCGA
CAAGAAGCAACCCAACTCATGGGAAAGAAGCAAAGTGACCCACAAAAATAGTACGAGTAT
ACAATGTAATAAAAACATTCGGGAAATGTTCCGCACCGATTACATGGCATAATCCTCGAA
AATAGATACAACATACAATGAAAATTTCAAGCTTTGGTCCCTCCCAAAAACAAAACCACA
AGCTCCTAAATCCTCTCCATCTCGTTTTCGACTCAAATCAAATCAAATCAAATCAAATCA
TAAAGCACACTAGTACTGTCGACTTTTGAGCAAACTGAAAGAAAAAAACGAAGGGACGAC
AGGAGACTACATAGGACTACGATCACAGAACTTATCTTAGAAGCACTTTCGGTGGACAAT
TGATGGACCGGATTCGTCGTACTCACCCTTGGAGATCCACATCTGTTGGAAGGTGCTAAG
GGATGCAAGGATAGATCCTCCAATCCAGACACTGTACTTCCTCTCGGGTGGTGCGACCAC
CTTGATCTTCATGCTGCTGGGAGCAAGAGCGGTGATCTCTTTGCTCATACGGTCAGCAAT
ACCAGGGAACATGGTAGTACCACCACTGAGTACAATGTTACCATAAAGATCCTTCCTGAT
ATCGACATCACACTTCATGATCGAGTTGTAGGTGGTCTCATGGATACCCGCTGCTTCCAT
ACCAATCAATGAAGGCTGGAAGAGCACCTCCGGGCAACGGAATCTCTCTGCTCCAATGGT
AATCACTTGACCATCAGGAAGTTCATAGTTCTTCTCAACTGCAGAGCTGCTCTTGGCAGT
CTCTGATTCCTGCTCAAAGTCAAGAGCCACGTAGGCAAGCTTCTCCTTGATATCACGGAC
AATTTCCCGTTCGGCAGATGTGGTGAACATGTAACCTCTCTCAGTGAGGATCTTCATGAG
ATAATCAGTCAGATCACGCCCAGCAAGATCCAAACGAAGGATGGCATGAGGAAGGGCATA
ACCCTCATAGATAGGAACCGTGTGACTCACACCATCACCAGAATCGAGCACAATACCTGT
AGTACGACCACTTGCGTAAAGAGAAAGGACGGCCTGAATGGCAACGTACATGGCAGGAAC
ATTGAAGGTCTCAAACATAATCTGAGTCATTTTCTCCCTGTTAGCCTTTGGATTCAACGG
TGCCTCAGTAAGCAAAACTGGGTGCTCTTCGGGAGCAACACGAAGCTCATTGTAGAAGGT
GTGGTGCCAAATCTTCTCCATATCATCCCAGTTGCTCACAATACCATGCTCAATTGGGTA
CTTCAATGTCAAAATACCTCTTTTTGATTGAGCTTCATCTCCAACATATGCATCCTTCTG
GCCCATGCCAACCATGACACCAGTGTGTCTGGGACGACCAACAATACTTGGGAAGACTGC
CCTTGAAGCATCATCCCCAGCAAACCCGGCCTTGACCATCCCAGTTGCTCACAATACCAA
GCACAACCAGCCCCTTGTCTGTGACAATGGAACTGGAATGGTCAAGGCTGGCTTTGCTGG
GGATGATGCTCCAAGGGCTGTTTTTCCAAGTATTGTTGGTCGTCCTAGGCACACTGGTGT
CATGGTTGGTATGGGCCAGAAGGATGCATATGTTGGAGATGAAGCTCAATCAAAAAGAGG
TATCTTGACCTTGAAGTACCCTATTGAGCACGGTATTGTTAGCAACTGGGATGACATGGA
GAAGATCTGGCACCACACCTTCTACAATGAACTTCGTGTTGCTCCAGAGGAGCACCCAGT
GTTGCTTACAGAGGCCCCCTTAAACCCAAAGGCTAACAGAGAGAAGATGACCCAGATCAT
GTTTGAGACATTCAATGTGCCTGCTATGTACGTTGCCATCCAGGCTGTTCTTTCTCTCTA
TGCCAGTGGTCGTACAACAGGTATTGTGCTTGATTCTGGTGATGGTGTGAGTCATACTGT
TCCTATCTACGAGGGATATGCCCTTCCCCATGCTATTCTTCGTTTGGATCTTGCTGGTCG
TGATCTCACCGACTATCTCATGAAGATCCTCACTGAGAGAGGGTACATGTTCACTACATC
AGCCGAACGGGAAATTGTCCGTGATATTAAGGAGAAGCTTGCCTACGTCGCTCTTGACTT
CGAGCAAGAATCTGAGACTGCCAAGAGCAGCTCTGCAGTAGAAAAGAACTATGAGTTGCC
CGATGGGCAGGTGATCACTATTGGAGCTGAGAGGTTCCGTTGCCCAGAGGTCCTCTTCCA
GCCTTCATTGATTGGTATGGAAGCTGCAGGTATCCATGAGACAACCTACAACTCCATCAT
GAAGTGTGATGTTGATATCAGAAAGGACCTCTATGGTAACATTGTGCTCAGTGGTGGTAC
GACGATGTTCCCGGGTATTGCTGACCGTATGAGCAAAGAAATTACCGCCCTTGCTCCCAG
CAGCATGAAGATCAAGGTTGTTGCTCCTCCTGAGAGGAAGTACAGTGTCTGGATAGGAGG
GTCTATCCTGGCGTCACTCAGCACCTTCCAACAGATGTGGATCTCCAAGGGTGAATATGA
TGAGTCTGGCCCATCAATTGTTCACCGGAAGTGCTTCTAAGATAAGTTTTTGAGTTCCTA
GTCCTACGTAGTCCCCCGCCGTCTCCTTATTTTTCTTTCCGTTTGGTCAAACTATTAGTG
TGCTGTATGATTTGAGTTGTTTTGGTTGAGGTGAGATGAGAAACTTAGGAGTCTGTTTTT
TCTTTTTCTGTTTTTTGGAACCAAAAAGCTTGGATCTTCTATTGTTTGTTGTAACTATTT
TTCAAGGGTCATGGCATGTAGTCTTTGCAGGACATTTGCCCAATGTTTTTATCCATACGC
TACTATTTTTCTGGGTCCAAAAAACAGAAAAAGAAAAAACAGACTCCTAAGTTTCTCATC
TCACCTCAACCAAAACAAATCAAATCATACAGCACACTTATTTTTCTTTCCGTTTGGTCA
AACTATTAGTGTGCTG
>UN00012
CCAACAGATCCGAAGGAGATGCCCCAACAGAGCCGATGCCCAAATCTGGTACGATTACTG
CATCGTCCGGTATAGCCGGAGCAACTTCTTTGGCACGTTCACTGCCTCGCAACGTGCGTT
GATTCGGAACGATGCNRATTACAGGGATGCCCGGGCATTGAGAAGGAAGGACGCTTTCAG
AGGCGAAAGGCCATGGGGAGATACCGTCTGTGATCCATGGATCTCCGATCGGGAAACCGT
ATCCAAGCTCCGTGGCTAGTCTGCGCTCTTTGGACTAAGAAAACTTAGCGAACTGAAACA
TCTGAGTAGCTAAAGGAAGGGAAATCAACCGAGACCCCGTTAGTAGCGGCGAGCGAGAGC
GGATTGGGGGTTTGAAAGAAAAACAAACACGAATCTTTACCGGTTCAAAGTGTGAACTTC
TTTTTCGCCAGGTTTCATTCGATTTGAAAAAAGATTGGATGATGGAAAAACCAGCAAGCT
ACGGCTTCAAAGCGACGCAAGCCACTGTAGCCTATTTCTTAGGCGTAAGGGCGCAGGGAA
CTGTAATTGTGAAAAGGTTGGAAGATCTGGCCAAAGAAGGTGATAGCCCTGTAGATTCGT
TCCCATGGTTCGATCCTTCCCAGTAAAACGCGGCGTGTTCGAATTCTGATCGCTTTTACG
CGAGAAAGGGGGACCACCCTCTAAGCCTAAGTATTCCTCAATGACCGATAGCGTACAAGT
ACCGTGAGGGAAAGGTGAAAAGAACCCTATGACGGGAGTGCAATAGAGAACCTGAGATCC
GATGCGAACAATCAGTCGAAGGAGCGGAGCTGTCAGCCTTGACTTTGGATTCTATTAGTC
AAGCGCACTCACTCTAACGGCGTACCTTTTGCATGATGGGTCAGCGAGGAAATGGGAACA
GCGGCTTAAGCCATTAGGTGTAGGCGCTTGGTTGAGGTGGAATCTTGACGTTCTTCCTAT
TTTACCCGAAACCGATCGATCTAGCCATGAGCAGGTTGAAGAGAGCTCTAACAGGCCTTG
GAGGACCGAACCCACGTATGTGGCAAAATACGGGGATGACTTGTGGCTAGGGGTGAAAGG
CCAACCAAGATCGGATATAGCTGGTTTTCCGCGAAATCTATTTCAGTAGAGCGTATGATG
TCGATGGCCCGAGGTAGAGCACTCAATGGGCTAGGGTGGCCCCCATTTCGCCTTACCAAC
CCCAGGGAAACTCCGAATACAGGCCGTTATCGTTTGTACAGACAGACTTGAAGGGTGCTA
AGATCCAAAGTCGAGAGGGAAACAGCCCAGATCGTACGCTAAGGTCCCTAAGCAATCACT
TAGTGGAAAAGGAAGTGATCGAGCGATGACAACCAGGAGGTGGGCTTGGAAGCAGCCATC
CTTTGAAGAAAGCGTAATAGCTCACTGGTCTAGCTCCATGGCACCGAAAATGTATCAGGG
CTCAAGTGATTCACCGAAGCGACGAGACCTTGAAAGCTGCTTTTTCAAGTGTCAGTAGCG
GGACGTTCTGTCAATCGGGGAAGGTTTTTGGTGACAAGACCTGGAGATATCAGAAGTGAG
AATGCTGACATGAGTAACGAGAAATCCTGTGAAAAACACGATCGCCTGCCAGTGGAAGGC
TTTCTGCGTTCAGTCAATCTACGCAGAGTGAATCGGTCCCTAAGGAACCCCCGAAAGGGC
AAAAGTCCGATGGGTACACGAAAGTGACGAAGTTGCTTTGACTACAGAACCATGCAAAAG
AAAAGGAGCGAATTGGATGATCGGGCCGACTCTCGTCGCCTCTTCCCCTCACTCTCCTTT
CCCGTTGATGAACAAAGAGTCATAAAAGCTTTGCAGAACCGTTAATAGTCGCTTTTCTGT
TTATAGTCGCGACTGTTGTCATAGTCAACTTTGGCGTTTAGGCTTCCAGGAAAAAACTTC
GAATTGGGAGGGCGATCCTCCCGGTGAACTGACCGTACCCCAAACCGACACAGGTGAACA
AGTAGAGTATACTAGGGGCGCTTGAGAGAACCATGTCGAAGGAACTCGGCAAAATGACCC
CGTAACTTCGGGAGAAGGGGTGCTCTCCTATCTTTTGATTAGGAAAGCGGCACAATACCA
GGGGGTAGCGACTGTTTATTAAAAACACAGGACTCTGCTAAGTGGTAACACGATGTATAG
AGTCTGACACCTGCCCGGTGCTGGAAGGTCGGAAGGAAAAGTGTTAACAGCTTTGAATGG
AAGCCCCAGTAAACGGCGGCAGTAACTCTAACTGTCCTAAGGTAGCGAAATTCCTTGTCT
TGTCGCATAAGTAGCGACCTGCACGAATGGTGTAACGACTGCCCCGCTGTCTCCGACATG
GACCCGGTGAAATTGAATTCTCCGTGAAGATGCGGAGTACCAACGGCTAGACGGTAAGAC
CCCGTGCACCTTTACTATAGCTTCGCAGTGACAACAAAGATCGAATGTGTAGGATAGGTG
GGAGGTGGTGACACACAACGACCAAATCCTGAAAGACCACTCTTTCGTCTTTTGATGCCT
AACCGCCGCACCGATCATTCGGGGGAAGGCGGGACACTGCGAGGTGGGTAGTTTATCTGG
GGCGGATGCCTCCTAAAGAGTAACGGAGGTGTGCGAAGGTAGGCTCAAGCGTTGATTCTG
CTCGTGAGCGTAATGGTATAAGCCTGCCTGACTGTGAGACCGACTGGTCGAACAGAGACG
AAAGTCGGCCATAGTGATCCGGGAGTCCCGTGTGGAAGGGCTCTCGCTCAACGGATCAAA
GGTACGCCGGGGATAACAGGCTGATGACTCCCAAGAGCTCTTATCGACGGAGTCGTTTGG
CACCTCGATGTCGACTCATCACATCCTGGGGTTGAAGAAGGTCCCAAGGGTTCGGTTGTT
CGCCGATTCAAGTGGTACGTGAGTTGGGTTTAGAACGTCGTGAGACAGTTCGGTTCCTAT
CTACCGTTGGTGTTAAAGGGAGAACTGCGAGGAGCCAACCCTAGTACGAGAGGACTGGGT
TGGGCCAACCTATGGTGTACCGGTTGTTATGCCAATAGCAGCGCCGGGCAGCTAAGTTGG
TATGGAAGAACTGCTGCGCCGCGGGAAATCCTTCTCTATACAAGTTCTCGGACGAGGTTT
TTGAACAGAACTTCGATAGGCGAGAGGTGTAAGCACCGCGAGGTGTGAAGCGATCTCGTA
CTAAACGAAGTTCTGTTCAAAAACCTCGTCCGAGAACTTGTATAGAGAAGGATTTCCCGC
GGCGCA
>UN00013
TCTTGAGGATGGTCGCACCCTTGCTGACTACAATATTCAGAAGGAATCCACCCTTCACTT
GGTGCTCCGATTGAGGGGAGGCATTGCAGATCTTTAGTCAAGACCCTTACTGGGAAGACC
ATCACTCTTGAGGTGGAGAGCTCTGACACCATCGACAATGTCAAGGCTAAGATTCAGGAC
AAGGAGGGGATCCCACCAGACCAGCAGAGGTTGATCTTTGCCGGGAAGCAACTCGAGGAC
GGGCGCACCTTGGCTGACTACAACATCCAGAAGGAGTCCACCCTCCACCTTGTCCTCCGT
CTCCGTGGCGGTTTCTAAGTCTGCCTCTGGTGTCGTGCAGTGCTGCTTGTGTTGGGAAGC
TCGTTATGGCTTTGCTTGGTCATCGATGGACTGCTCAAGTAGATGGGATGAATCTAATAT
CTACCAGTTGTGAATAATGATGTTCGTATTCTGTTATTATGAAGTATGTGTGACTCTGTG
AGTGTGCTCGTATGTTTTCTAGTTCTATTTTAATCGTAAAAACTGATGAAGTTCCAATAT
TAATGAAGTATGTTTCCGCATGATAAAGGAAGGTAGCCCTTGGGGAAGCCAAAGCAATAT
TCGGAATGCATGTTGATTTTTGGGTTCCTACAGGGAGCATAGCTGTTGTTACTGGGCCAG
GCTGCGCTGCAGTGAGCATGTTCAAAGTGAGAATCGAAGGAAAAGGAGGACATGCTGCAT
TTCCCCATACTACAACTGACCCAATAGTTTCAGCATCCTTCATTATTCTGGCTCTACAGC
AACTCATTTCCAGAGAAGCAAATCCCCTTGCAAGCCATGTACTTTCTATCACATATGTCA
GAGGTGGCACTGCTTTCAACATAATTCCATCACATGTTGAATTTGGAGGAACACTCAGGA
GTCTCACCACTGAAGGCCTCCAATGGCTTCGACGACGGTTCAAAGAGATGGTTGAGCTAG
AAGCAGCTCTTCGTAAATGTCAAGCAGTAGTCGACTTTGATGAAGAAAATCACCCTCCTT
ATCCCGCAACCATCAATGATGATACTTTATACCATCATGTGAAGACTGTTGGTACACTTC
TGCTTGGCCCCGGGAATGTTCATCAGGCTCAGCCAGTGATGGCTGGTGAAGACTTTGCCT
TTTATCAAGAAAAGATCCCAGGCATGATGATTGGCATTGGCATCAGAAACAAGGCGATTG
GCGCAGTTCACTCCCCACATTCTGCTCACTTCTTCCTTGATGAGGACGTTCTCCCTGTAG
GAGCCGCACTGCATGCTGTACTTGCAGAGACATACCTCGATCAGCTCCAAAATCCTGCTG
TCTTGTAGAATATTGAAGTTTTCTTACTGAAATACTGGTTTTTTATGTTAATGGAAAAGG
AAAAAAGTTGAATACATCAATTGTATCTGTCATTGTGAAGGAAATTTGTTCAAGTTTGTG
TGTTCAAGAGAATATGGCAGGTTTTGTAACATACGATCTTTTTGGGGGTAGATAACAAAA
ATTTTACAAAACCTGCCATATTCTCTTGAACACACAAACTTGAACAAATTTCCTTCACAA
TGACAGATACAATTGATGTATTCAACTTTTTTCCTTTTCCATCAACATAAAAAACCAGTA
TTTCAGTAAGAAAACTTCAATATTCTACAAGACAGCAGGATTTTGGAGCTGATCGAGGTA
TGTCTCTGCAAGTACAGCATGCACTGCGGCTCCTACAGGGAGAACGTCCTCATCAAGGAA
GAAGTGAGCAGAATGTGGGGAGTGAACTGCGCCAATCGCCTCGTTTCTGATGCCAATGCC
AATCATCATGCCTGGGATCTTTTCTTGATAAAAGGCAAAGTCTTCACCAGCCATCACTGG
CTGAGCCTGATGAACATTCCCGGGGCCAAGCAGAAGTGTACCAACAGTCTTCACATGATG
GTATAAAGTATCATCATTGATGGTTGCGGGATAAGGAGGGTGATTTTCTTCATCAAAGTC
GACGACTGCTTGACATTTACGAAGAGCTGCTTCTAGCTCAACCATCTCTTTGAACCGTCG
TTGAAGCCATTGGAGGCCTTCAGTGGTGAGACTCCTGAGTGTTCCTCCAAATTCAACATG
TGATGGAATTATGTTGAAAGCAGTGCCACCTCTGACATATGTGATAGAAAGTACATGGCT
TGCAAGGGGATTTGCTTCTCTGGAAATGAGTTGCTGTAGAGCCAGAATAATGAAGGATGT
TGAAACTATTGGGTCAGTGGTAGTATGGGGAAATGCAGCATGTCCTCCTTTTCCTTCGAT
TCTCACTTTGAACATGCTCACTGCAGCACAGCCGGGCCCAGCAACAACAGCTATGCTCCC
TGTAGGAACCCAAAAATCAACATGCATTCCGAAGATTGCTTTGGCTTCCCCAAGGGCACC
TTCCTTTATCATGTGAGCAGCACCGGCACCTCCCTCTTCAGCAGGCTGGAAAAGCAGTCT
GACAGTTCCCTTAAGATRATCCTTCCGTTGATTCAGCAACTTAGCAGCTCCAAGAAGCAT
TGTAGTATGAGCATCATGTCCACAMCCATGCATTCTACCATCAATTTTACTCTTGTGCTC
CCRATCTACAAGCTCCTGCAAAGGAAGGGCATCCATATCAGCCCGAAGAGCCACAACTGG
GTAGAGGAACCCAGACCCCAATAACTTGACAACCCAAGCCAAGTTCGGGCAAACGGGTAC
TCATAGGAGATGCCAAGCTTGTCAAGCTCACTCCTAATTAGAGCACTTGTGTTGTGTTCT
TCAAATCTCAGTTCTGGGTATTCATGGATTCTCCTCCTTACTCTCACCAGCCAATCTTTC
TCTCTCCTCGCTGCTTCTCCAGCCTGCTGAAGAGGGAGGTGCCGGTGCTGCTCACATGAT
AAAGGAAGGTGCCCTTGGGGAAGCCAAAGCAATCTTCGGAATGCATGTTGATTTTTGGGT
TCCTACAGGGAGCATAGCTGTTGTTGCTGGGCCCGGCTGTGCTGCAGTGAGCATGTTCAA
AGTGAGAATCGAAGGGAAAAGGAGGACATGCTGCATTTCCCCATACTACCACTGACCCAA
TAGTTTCAACATCCTTCATTATTCTGGCTCTACAGCAACTCATTTCCATAACCAGAGGCG
GCATTCGGTGAKTGACCAGCCGGTCCACCACTACCACCACCCCASRSCCCAGCACTTCCA
TAGCCACCTGTGCCAYAAGCAGCTTCTGGTTATGGC
>UN00014
TACATTTCCCATTCCACAAATTGCCAAATTTTCTTCAAGAGATTTTTGTCATCAACATTT
TTTTATTACTCATCCTACTCGCTTTTCCCATCATTTTCAAGGCTTATTATATTTAATGAC
TTACAGCCCTCTTAAAGCTCAGCCATCGTGTAATTTTCCCAATCTCTATTACATTTTTCC
TTCTGTCCATACATGCATAAAAGCTACACTCAGACAACACAAACATACCTAAAGACAACA
CAGGTAGTCAACAACTCCACGCACACCTACACCAAGAGCTTGTTATTTAATTTATGCTAA
CACCCAGATGATGAAGCACTAATTTAGACGTACTATAGTAAGAAATGACCTTARNCACAC
TCGYNCTYAGAYNGRGAARCATAGATGGGCACAGTGCTATCAATGGCTGTCCTTGGCATT
CTAACGGTCAGAATTTGATTGTAGAACTGAGCCTTGGCCTTCTCCCTCTCACACCTAGGA
GGCAACGGAATCCTGGTTTTGAAAAGCCATATTAACGCCCTTTTCATGTCCGCCCCCTCA
CCCTCTGGCTCCTTGAACGTGATGTTCAGCTTCTCCCCGAGGATCGTCACCTCCAGTTCT
GACGCATCCATTCCTGGCATCGTGTAGTATATCACGAACTCTTCCTCCGTCGTTGAGTCA
TACCATCGTGTCGTTGAGCCCAGCCATCGTGTCGTTGAGTCCAGCCATCGTTTTGGTCTT
TCGGAACGAAGGGAGTCGTATAGGTCCAGTAGAACCCTCGTCCTATCTGCAGCAGAAGGG
GGCTCGACTGGTTTCTGCACAGTGCTCCTCTCTTCTGCAAATTCAGAATCGTCTATCAGG
TGTTGGTCATCAGAAGCTTCGGATTCCATGTCAAGAATGAGCTGATTCTGATCGCTGCTG
CTCTGAACTGGGCCACCATGATAATTCCTCAACAATTTTAGATATGATGCTTTCTGTTCT
GGCGTGTCGACGGATGTCTCGAACTGTTGCTCTGCCCTTTCTTGGACAATTCTTTTTCGT
GCATCAGCAATCATTCTGCGAAAAAGGGCGTTCCAGAGTTGGTCATAATCACTCTGACTA
TCCTCGTTGTTTTGTGCTCTNNCNACRYYYACCTGCAAAGAAGATTTCTCCATTGGTGGG
TGTTGTCAGAGCACAAAGCAACGAGGATAGTCAGAGTGATTTTGACAAACTCGTGTACAG
CTTTATTGACAGAATGGCTGCTGATGCAGTAGACGAGAATTTGAAGGCAATGTGGGACCA
AGCCAGGGCCTCCTATCGTTACGGACCGGGAGTATACCCGCCATTGAGAGAGGAAGAGTT
CCTGCCAGCAGTGGAGGCATCAGAAATAGAATTGAAAATTTCTCCATTGGCTGATGACCA
AGTTCAGAGGAGCAGTGATGCGGTTAAGCTCAATCTTATCAGACGAGCTATGATAGCTGC
TGATGAAAGGATGAGCATTCTGGTGAAAAAACTATTAAACTGCTCTTCTTTTCCAGAACT
GATGTGCATTGACCGGGAACTATCCAACTGCATTATGGACGGTTCAGGTAGAATACGAGA
ACGGTGCATTGGCACAACGACAGAGAAACAGTTCCGGGTAGCCTACGACATTTCAGGAGA
GGATGCATCAAAACTGAAGGTGACGATCGTAGGGGACGATCTGAAGATCACGTTCAGGGC
GCCAGAGGACAGGGTGGAGGTCTTGAGAAGGGCGTTAATGCGGCTTTACGGCACCCAGAT
TCGGTTGCCTCCTAACTGCGTAAGGGAGAAGGCTGAGGCTGTGCTTAAGAATGGAATTCT
GTTTGTTAGAATCCCAAGGAAAACCATTGATTGAACCGTGCCCATCTATGTCCCTGTTAG
GTCTGTTGTCTAAGTTCATAAATTAGAGCAGCATCATCTGGGTGTTGCATAAATTAAATA
ACAAGCTTTGGGTTGGGGGGGGGGGGAGGGNGATGTGGAGTTGTTGACTACCTGTGTTGT
AGTAGGTATGTTTGTGTTGTCTGAGTGTAGCTTTTATGCATGTACGGACTGAAGGAAAAA
TGTAGTAGAGATTGGGAAAATTACACGATGGCTGAGCTTTAAGAGGGCTGTAAGTCATTA
AATATAATAAGCCAAGCGTGTAATTTTCCCAATCTCTATTACATTTTTCCTTTTGTCCAT
GCATGCATAAAAGCTACACTCAGACAACACAAACATACCTAAAGACAACACAGGTAGTCA
ACAACTCCACGCACACCTACACCAAGAGCTTGTTATTTAATTTATGCTAACACCCAGATG
ATGAAGCACTAATTTAGACGTACTATAGTAAGAAATGACCTTAGTCAATCGCCCTTAACA
GGGACATAGATGGGCACAGTGCTATCAATGGCTGTCCTTGGCATTCTAACGGTCAGAATT
TGATTGTAGAACTGAGCCTTGGCCTTCTCCCTCTCACACCTAGGAGGCAACGGAATCCTG
GTTTTGTAAAGCCATATTAACGCCCTTTTCATGTCCGCCCCCTCACCCTCTGGCTCCTTG
AACGTGATGTTCAGCTTCTCCCCGAGGATCGTCACCTCCAGTTCTGACGCATCCATTCCT
GGCATCGTGTAGTATATCACGAACTCTTCCTCCGTCGTTGAGTCATACCATCGTGTCGTT
GAGTCCAGCCATCGTGTCGTTGAGTCCAGCCATCGTTTTGGTCTTTCGTCCATAATGCAG
CTGGATAGTTCCCGGTCAATGCACATCAGTTCTGGAAAAGAAGAGCAGTTTAACAGTTTT
TTCACCAGAATGCTCATCCTTTCATCAGCAGCTATCATAGCTCGTCTGATAAGATTGAGC
TTAACCGCATCACTGCTCCTCTGAACTTGGTCATCAGCCAATGGAGAAATTTTCAATTCT
ATTTCTGATGCCTCCACTGCTGGCAGGAACTCTTCCTCTCTCAATGGCGGGTATACTCCC
GGTCCGTAACGATAGGAGGCCCTGACTTGGTCCCACATTGCCTTCAAATTCTCGTCTACA
GCATCAGCAGCCATTCTGTCAATAAAGCTGTACACGAGTCGGTCAAAATCACTCTGACTA
TCCTCGTTGCTTTGTGCTCTGACAACACCCACCAATGGAGAAATCTTCTTTGCAGGAAAC
GAGAGAGAGCGGGGGGCAAAACACAAAGCCTTAACTCCAGAGGAAGAGGAAGATGATACC
AAAGATGCT
>UN00015
GCCCCCAGCATTTCTTGCGTGTTCACTGCGGCTCCTCACCGTCAGCTGAGGCTTCTGACT
AAGGTGATCAGTCAAGAGGNRAGGAAGGATGGACTACGTCTATGGACCANGGAGGAATCA
CCTATTTGTTCCGGGGCCTGTCAACATCCCGGAACCTGTCATCCGAGCCATGAACCGTAA
CAATGAGGATTACCGCTCCCCTGCTATTCCAGCACTCACAAAAACACNTCTTNAAGANGT
NAAGAAGATCTTCAAGCCCATCTCTGGAACCCCCTTTATCATTCCGACAACAGGTACTGG
TGCATGGGAAAGTGCACTGACAAACACATTATCTCCTGGAGACCGCATAATATCTTTCCT
AATAGGGCAGTTCAGTTTGCTCTGGATCGATCAGCAGCAACGCCTTGGATTCAACGTCGA
TGTCGTGGAGAGTGAGTGGGGCCAAGGTGCCAACCTAGAGGTGATGGCATCAAAGCTGGC
AGCTGATAGTGCACATACTATCAAGGCTATCTGCATTGTCCACAATGAAACAGCAACTGG
GGTTACCAACAATTTGGCCACTGTCAGGAGGATTCTGGATCACTATAATCACCCAGCACT
CCTCCTCGTGGATGGAGTTTCATCAATCTGTGCCCTAGATTTCCGAATGGATGAGTGGGG
AGTGGATGTTGCACTGACTGGCTCTCAGAAGGCCCTGTCACTTCCCACTGGAATGGGCAT
TGTGTGTGCAAGCCCCAAAGCTTTGGAGGCAACCAAGACCGCCAAGTCAGTCAGAGTTTT
CTTTGACTGGAATGACTACTTGAAGTTCTACAAGCTTGGAACTTACTGGCCTTACACTCC
TTCCATCCAGCTCCTCTATGGACTCAGAGCTGCTTTGGATCTCATATTTGAGGAAGGCCT
TGAGAATGTCATTAAAAGGCATAACCGCCTGGCAAAAGCAACGAGGCTTGCAGTAGAAGC
TTGGGGATTGAAAAACTGCGCACAGAAGGAAGAATGGTACAGTGACACTGTCACTGCTAT
ACTCGTTCCTCCACACATCGACAGCACAGAGATTGTGAGGAGGGCATGGAAGAGATACAA
CTTAAGCTTAGGTCTCGGTCTCAACAAAGTAGCCGGAAAGGTTTTCAGAATAGGGCATCT
TGGTAACCTGAACGAGTTGCAACTGCTGGGTTGTTTGGCTGGGGTGGAGATGATACTCAA
GGATGTGGGTTACCCAGTGAAGTTGGGAAGTGGAGTTGCAGCTGCTTGTGCATATCTCCA
GAACACCATACCGATGATCCCTTCTAGGATCTAATGGCAATTCCCTTGTTCTGTTCCATG
TAATTACCTTCCTTTATCAGTATACTCTGCAAACCCTAAAGAAGGCGTCTTCATAAACGC
CTTCGTCTTTTGTTTNCTCTCTCCTAATCTTCTTTGTTCAGATCTAAAGTTTCTCTGCGA
AAATGAGAGAGTGCATCTCAATCCACATTGGTCAAGCTGGTATCCAGGTCGGAAATGCCT
GCTGGGAGCTTTATTGTCTCGAGCACGGTATCAAGCCTGATGGCCAAATGCCAAGTGACA
CAACTGTTGGAGGAGGAGATGATGCCTTCAACACCTTCTTCAGTGAAACTGGAGCAGGAA
AGCACGTTCCTCGTGCTGTTTTTGTAGATCTTGAGCCTACTGTCATTGATGAAGTGAGGA
CTGGAACATACCGCCAGCTGTTCCACCCAGAGCAGCTTATTAGTGGCAAGGAAGATGCCG
CTAACAACTTTGCTCGTGGTCATTACACCATTGGAAAGGAGATTGTGGATCTCTGCTTGG
ACCGCATCCGGAAGCTTGCTGACAACTGTACTGGTCTCCAAGGTTTCCTTGTCTTCAACG
CTGTTGGTGGAGGTACCGGTTCTGGTCTAGGTTCCCTTCTGTTAGAGCGTTCTCTCTGTC
GATTACGGGAAGAAGTCCAAGTTGGGTTTCACCATCTACCCATCGCCCCAAATCTCTACG
TCTGTGGTTGAGCCTTACAACAGTGTCCTCTCAACACACTCACTCCTTGAGCACACTGAT
GTTGCTGTTCTGCTTGACAATGAAGCCATCTATGACATTTGCAGGCGCTCACTTGACATT
GAGCGTCCGACATACACAAACCTTAACAGGCTGATCTCGCAGGTGATCTCATCACTCACT
GCTTCACTGAGGTTTGATGGAGCCCTGAATGTGGATGTCAATGAATTCCAGACCAACTTG
GTCCCATACCCAAGGATCCACTTTATGCTCTCCTCATATGCCCCTGTCATCTCTGCTGAG
AAGGCCTACCATGAGCAGCTGTCTGTTGCTGAGATCACCACCAGCGCCTTTGAGCCCTCT
TCCATGATGGCCAAGTGTGACCCACGTCACGGCAAGTACATGGCTTGCTGCCTGATGTAC
CGTGGTGATGTGGTGCCCAAGGATGTGAATGCTGCTGTGGCCACCATCAAGACCAAGCGC
ACCATCCAGTTTGTCGATTGGTGTCCCACTGGGTTCAAGTGTGGTATCAACTACCAGCCT
CCCAGTGTTGTCCCTGGTGGTGACCTTGCTAAAGTCCAGAGAGCTGTCTGCATGATCTCC
AACTCCACCAGTGTTGCTGAGGTGTTCTCCAGGATCGACCACAAGTTTGACCTCATGTAC
GCCAAGAGGGCCTTCGTTCACTGGTATGTGGGTGAGGGTATGGAGGAAGGTGAATTCTCT
GAGGCGCGTGAGGACCTTGCTGCTCTGGAGAAGGACTATGAGGAGGTTGGTGCTGAGGGT
GCTGAGGATGAGGAGGGCGAGGATGGTGATGAGTACTAAAGACAAGTGACCATTTCCTGT
GATGTTTGAGGCTGGCTTCTTGTCTTTCTCTTTGTTTTTCATGCAAGTAGTGCATCGTGC
TGTTATGCTGTGTACCCAGTTAGGGATGCTATGTGATTGTGGTATAAGATAATTACATTT
TAAGGGATGCTGTGAATTCAGTGTTTTCAGTTTTATTATACTGTCTTTCTGCTTTGTGCT
TTTGTTAGGATACTGTCTCTTTGCTGCTCTAGTCTTTACTTGTGATCGCCGGGAATTTAA
GTTGAATTCCATGCGACAAGGATGTGATGCCAATGGTTTTCATTGGAGTTAATATAAGAT
AATTACATCTTAAGGGTAG
>UN00016
GTACATAAANTANANCATTTTCTATTTTGTGAAGCTATTAAAACGAAATCCAAATTCTCA
AAGCCAACATTAATTTGTTTGACATATAATGGATTACAATTCAGCAAAGATTCCTGGTCA
TGCGCATTCTAGCAAAAACCCTAGTTTTGCCTTGATTACACATGAATAAAATTTTGGACG
CCTTCTCTCTTGCTAGCTCTTTCACCATTTCATGCACACTTTTGCTGCTTGAAGCCCAAC
CTCTGCTTCTCCAAGTCAAACTCAACATAGAAATTCTGCTGCTGGATATTCCCCAGTATG
ATCGCCGGCCCGACCGGCACATCGGGCCCAGCCGGGCTCGAGCCCGAAACAATGCTCAAA
CACAACGCACCTAAGTCACTGACCAACAAGACGTAATTAGGCAATGGAAGTTCCATCTTA
GCGCCACCCTTGAAGTGAAACACGAGCTCGGGCAACGAAACGTTTTGCTCTCTCGCRACG
TCAAAGCAAAGGCCAAAGCCCGACAGGGCCTCGGCTTCTGGGGCCCGCTTGANCTGGCCC
ATTTGGGCCACGAATTCAGCCAGAAGCGGGTCGAATGCGGCCTTCTCCATAAACGTCAGG
GTCGACCCGGAATCCACGATGGTGCCTCCGTTTCCGTTCGGGCCGGGCNTAAGAAGTCTG
ATGGGCAACTTGACCTCTTTTTTACCCACGGTAATTGACCTCAAGTGAGCGTAGTAATAC
TCGTCGTAGGGAGCCTTTGCCGGATTTTTCCCGAACGGGGTGTACRCAACCCCGCCGGCA
CCGGCGGACTTTCCGGCGCCGGTGAGAATCAAGTTGCTGCTTTTAGGTTGGTCATTGAAT
TTATGAGAGAGAAGGCAGTAAGAGAACTTTCTGAGGTTAAGCTGGTTGGGCAGCGAATTC
GGGGCCCGCCCAAACCCCGCAATCCCCTCGGGCTGCCGGGCCGAGAGGACGGAGCACCCG
AATAAGAAGTCCCGAACCACATGGTGGGGCAAATCCAGGTTATCCGATACAGCTAACCCA
GCGGTGGCCCCGAGCCCGTACTTGATGAGGTAGACCGGGCAAGGCTGGGAGCAGTTAGCC
GGGTTGGGGTTCGGGCCACAGCCAGGACATCGGGCCTTGACGTCCGGCCCAAAGAGCCAG
GCGCACTTGGGGCTGAGGCAGTCAACTAATCTCCTAGAGGAGGAGAGCTTGGGCTTGAAA
GTCGGAATCTTCGAAGGGTCGACATGGGCGAAGGTGCAGTTGGCACAGACGTAGCGGGAG
GTGCAGGGGACCCAGACGAGGCTGCTTCCGGTGTCGAACACGAGCGGGATGGTCTGAGGC
GGCGTGCCAAAAGGAGAGTGGGACGGAGTATCCGCCATAGCTGCGTGCGAAAAAGAGGGA
CCTTTTCGGTTCCGTGTAGAACAGAGGATGATGAAGAATGGGGGTTCTTGAGGTGGTGGG
CTCGAGCGAGCGTGGATTTGGTGATGTGGGATATGAATTCCCATTGGTTTGAGGTTGAAT
TTGGGTGTAGAATTGGGGACAGAGTGAGTGTGATGGTGGGTGTGGAAGAGGAGGATGAGG
CGAGGATGAGGAGAGCGGAGAGAGGGAGGAAACAGARAACAGTAAGCACAGATAAATGCT
CTAAAGATGCCGACATCAACAGGATAAACGTCATTCCAAACTTCGCTCAAAGTGAGACTA
AGCAGCAAAATCAGCATAGCCACTAGATGAAAACAATACTCCTCGACCAACTGTCGTACT
AATAAAACACAAAACTAGGTCACTTCAGAAACAAAAGTTGCAGGGTGTAGAACAGCAGTA
TGACAAAATGAAGTTTGAATGAATTGCTGGACCACCAAACTAATGGACACCTCTCACTTG
AAGCACTTGGCATCCAATAGGGGTTCACCCTCGAAAGGCTCATGATCCTCAATCATTTGG
TTAACACGCTCCTTCTGTTCTTCATCGTTGATGTCAACCTTCTTCCACTCGTAAAGCTCC
ATGTCATAGCACTCATCGACGACAAACTGTGGGATCTCTTGTCCACGGAAAAGCCACAAT
CCCTTGACCTTGTAAGGGGGGTTCTCTCCAATGACTAGCATCTTCCCAAAAGCATACTTT
CGGGCAAGGTCCATCCGTTGCAAAAACCCACTCACCTTGTTCAGGGTGACGAATGAGACT
GTGTTCTCTTCGTTGTACTTGTAGTTACAGAACCACAGAGAGTAACCCTCCGGGTCATAC
ATGTCCCAGAATCCTTTAATGGCAACTTCACGGAAGTTGGTTTTTGTGTTCGAGTAGAGC
CTCTTCCAATCATCCAGAATCATCTTGCTAGGTGGTAGAAGATCAAGAGGATTTTTAGGC
TTTGGCTTAGGTGCCTCTTCCTCTGCAGGTGCCTCTTCTTTAGGCTTGGGTGCCTCTTTC
ATGGGCTCCTTCTTTGGCTCCTCCGTAGCCTTGGGCTTGGCAGGCTCCTTAGCCTGGGCA
GGTTTCTTTGCAACAGGGGGAACTGAGTCTGCTTGCTTTACTTCACCAATCACTTTCTCG
AAATTCGGCTGATTCACCAACGTCCAAAAGTATCTCTCAACATGAGGGAAGTCTTTGGTA
AAGCTCTTAGTCATGACCCACTTAAATCCATAATACAAGTTGCAGATCATAATAATGTCA
GCCAACGTCACACTGTGTCCAACCAAATAAGTGTTCGAAGCAAGGTGTTTGTTCAAAGCA
TCCAATCCCCTCTTCAAAGCAGAAATGGCAGCTTCCTCAGCTGGCGCAAGATAAGGAGCA
CCAAAGCCCAGCCTTGGATATAACCAGCGTCCAATGTTCGCATCAATCTCCATGGCAGAA
AAGTCAATCCACTGCTCTATGTGGCCATAATCAATAAGTGAATATCCATAGAGAGGATTA
TCAGCCTTCAACCGTGCAATGTATCTTGCAATGGCATTGCTTTCGAAAACAGGACCCTCA
GGGGTTTCCAGAACAGGCACCTTCCCAATGGGGTTCATTTTTAAAAACTCTGGTGTTTTG
TTGGAGACACCCATCTCAAAATTCTTCACCAGCTCAACTTTAACACCGCTGTACTCAGCA
GCAATTACAGCCTTGAAGGCATTCTTGTTTCCAGCCCCCGAATGTAGAATCAGCGCCATT
GCCTCAGCTGA
>UN00017
TGAAGTTCACGGCTGATGAGCTCCGCAAAATTATGGATCTTAAACNTAANATCCRTAACA
TGTCTGTCATTGCCCATGTCGATCATGGAAAGTCTACACTGACCGACTCATTGGTGGCTG
CTGCTGGTATCATCGCCCAGGAAGTGGCTGGTGATGTCCGAATGACTGATACCCGTGCTG
ATGAAGCCGAGCGTGGTATTACCATCAAGTCCACTGGAATTTCTCTCTACTATGAGATGA
CTGATGAAGCTCTGAAGGCTTACAAGGGAGAGAGACAGGGCAATGAGTACCTCATCAACC
TTATTGATTCCCCTGGGCACGTTGACTTCTCCTCAGAGGTCACAGCTGCTCTGCGYATCA
CTGATGGTGCCCTTGTCGTGGTTGACTGTATTGAGGGNGTTTGTGTNCAGACAGAAACTG
TCCTTCGTCAGGCTCTTGGTGAGAGGATCAGGCCTGTCCTGACTGTTAACAAGATGGACC
GTTGCTTCCTTGAGCTTCAGGTTGATGGTGAGGAGGCTTACACGACATTCCAAAAGGTGA
TTGAGAATGCTAATGTCATTATGGCTACATATGAAGATCCCCTTCTGGGAGATGTTCAAG
TCTATCCTGAGAAAGGAACCGTTGCTTTCTCAGCTGGTCTCCATGGTTGGGCATTTACTC
TGTCCAACTTCGCTAAGATGTATGCCTCCAAGTTTGGAGTTGATGAGGCTAAGATGATGG
AGCGCCTTTGGGGTGAGAACTTCTTTGACCCAGCCACTAAGAAGTGGNCCACCAAGAACA
CCGGTTCCCCGACTTGTAAGCGTGGATTTGTCCAGTTCTGTTATGAGCCCATCAAGCAGA
TCATCTCAACTTGCATGAATGACCAAAAGGACAAACTGTGGCCTATGTTGCAAAAACTCG
GTGTCCAATTGAAGGCTGAAGAGAAAGACTTGATGGGGAAGGCATTGATGAAGCGTGTCA
TGCAGACCTGGCTGCCAGCTGCTGATGCATTGCTGGAAATGATGATCTATCACYTGCCAT
CTCCRGCAANGGCGCAGAAATACCGYGTTGAGAATTTGTATGAAGGACCTATGGATGACC
CTTATGCCACCGCCATTAGGAACTGTGATCCGGAGGGACCTTTGATGCTTTATGTCTCAA
AGATGATTCCTGCATCCGACAAGGGTAGATTCTTTGCCTTTGGTCGTGTGTTCGCGGGAA
AGGTTTCCACTGGTATGAAGGTTAGAATCATGGGTCCTAACTACGTGACTGGAGAGAAAA
AGGATCTCTATGTCAAGAACGTCCAGAGAACTGTCATTTGGATGGGTAAAAAGCAAGAGA
CAGTGGAGGATGTGCCATGTGGAAACACTGTTGCGATGGTTGGTTTGGATCAGTACATCA
CCAAAAATGCAACCCTTACAAACGAGAAGGAAGTTGATGCGCACCCAATCCGTGCTATGA
AGTTTTCCGTCTCACCTGTTGTCCGTGTTGCTGTGCAGTGTAAGGTTGCCTCTGACCTTC
CCAAGCTCGTTGAAGGTTTGAAGCGTCTAGCCAAATCAGACCCTATGGTTGTCTGTACCA
TTGAGGAGTCTGGTGAGCACATCATTGCTGGTGCTGGAGAACTTCACTTGGAAATCTGTT
TGAAGGACCTGCAGGAGGACTTTATGGGTGGAGCTGAGATCATCAAGTCTGACCCTGTTG
TTTCCTTCCGTGAGACTGTTCTTGAGAGGTCATGCCGTACTGTGATGAGCAAGTCTCCCA
ACAAGCACAACCGTTTGTACATGGAGGCTCGTCCCATGGAGGAAGGGCTTGCTGAGGCTA
TTGATGACGGCCGTATTGGTCCAAGAGATGACCCGAAGAACAGATCGAAGATCTTAGCTG
AGGAGTTTGGCTGGGACAAGGATCTTGCTAAGAAAATCTGGTGTTTTGGGCCAGAAACTA
CAGGTCCCAACATGGTTGTTGATATGTGTAAGGGAGTCCAGTACCTGAATGAAATCAAGG
ATTCTGTTGTTGCTGGTTTCCAATGGGCATCAAAAGAGGGTGCCTTGGCTGAAGAGAACA
TGAGAGGCATCTGTTTTGAAGTGTGTGATGTGGTTCTTCACGCTGATGCCATACATCGTG
GTGGTGGTCAGATTATTCCCACTGCTAGGAGGGTGTTCTACGCATCCCAGCTGACTGCCA
AACCAAGGTTGATGGAGCCCGTCTACCTTGTGGAAATCCAGGCTCCCGAGCAAGCTCTTG
GCGGTATCTACAGTGTTCTTAACCAGAAGCGTGGTCATGTGTTTGAAGAAATGCAGAGGC
CTGGGACTCCTCTCTACAACATCAAGGCATACCTCCCTGTCATCGAGTCCTTTGGTTTCT
CAAGTACATTGAGGGCTGCAACATCTGGTCAAGCTTTCCCACAGTGCGTGTTTGATCACT
GGGACATGCTGTCGTCGGATCCCTTGGAGCCTGGAACCCAAGCTGCTACTATTGTGGCAG
ACATCCGCAAGAGGAAGGGTTTGAAGGAGCAGATGACCCCACTGTCCGAGTACGAGGACA
AGCTGTAAGCTTTTCCCGTCTGTCTGTGGAACAAAATTCATTTTGGTAGTTATGCTGAGT
AAAACAATTGTTGTTTCCTATATCCATTCTGTATTGGTTACATTGCGACTGTGCCCTAGT
TTGATATGCTGGGATAGTATACCAATTTTCGAAGTCACAATTTTGTTTCGCAGCAGTATT
ATTACTTGCTGAACGTCTTATGTTCTGCGATTGGTGTTTTGCTTGTGTGTTTCAGCACTG
ACAGCTAAGATTTTCCTCCTAGTTTGTCATTTTGGTTCTGGTGGTCAACTGATGTTTTAG
CTGATGTCTGATTGTGATTTCAAATATGTTGATTACGGCCANAATGACAAACTAGGAGGA
AAATCTTAGCTGTCAGTGCTGAAACACACTGGGATAGTATACCAATTTTCGAAGTCACAA
TTTTGTTTCGCAGCAGTATTATTACTTGCTGAACAGCTTATGTTCTGCGATTGGTATTTG
CTTGTGTGTTTCAGCACTGACAGCTAAGATTTTCCTCCTAGTTTGTCATTTTGGTTCTGG
TGGTCAACATATTTGAAATCACAATCAGACATCAGCTAAAACACAGTTGACCACCA
>UN00018
GGATTGTCCTGGTATCAAAGTTGACAAGGGTTTGTGCCCATCCCTGGTTCAAACACGAAT
CATGGTGCCAAGGTCTTGACGGCCTTGCTTCCCGCTCTGCTGCCTACTACCAGCAGGGTG
CCCGCTTTGCCAAATGGCGTACTGTTGTCAGCATTCCCAATGGGCCATCCGCCTTGGCAG
TGAAGGAAGCAGCTTGGGGTCTTGCTCGCTACGCTGCCATTACCCAAGACAATGGGTTGG
TCCCAATTGTGGAGCCAGAGATCCTGCTTGATGGTGACCATGGAATCGAGAGGACATTCG
AGGTTGCACAGAAGGTTTGGGCAGAGGTGTTCTTCTACTTGGCAGAGAACAATGTGATGT
TCGAGGGCATTCTCCTCAAACCCAGCATGGTCACCCCTGGTGCTGAGAGCAAGGAAAAGG
CCACCCCTCAGCAAGTTGCCGACTACACCATCAGGCTCCTATACAACAGAGTCCCCCCTG
CTGTCCCCGGAATTATGTTCTTGTCTGGTGGTCAATCTGAAGTTGAGGCAACTGAGAACT
TGAATGCCATGAACCAGAAGCCACACCCATGGCACGTGTCTTTCTCCTACGCGAGAGCCC
TCCAAAACACCTGTTTGAAGACCTGGGGTGGAAGGCCCGAGAATGTCAAGGCCGCCCAAG
AAGTCTTGTTGGTCCGTGCCAGAGCCAACTCTCTGGCTCAACTCGGAAAGTACACCGGTG
AGGGTGAATCCGAAGAGGCCAAGAAGGGCATGTTTGTCAAGGGCTACACATACTAAGAAC
GTCTTTTTAGCAAGTCGAGATTAAGCAGATGAAGTTTGTACAAGAATGAATGAGTCAGTA
CGTACGGAGGCGAAGGAGAGAGTTGAAATTTGGTCTTCTGGAGTTTGAAGTGCCTAATGA
TGTGATTAATGGCCATGTAAACGAACTTATTTTTGGTGATTAATTAAAATGTATGCACCC
TGGTAGTAGTCAAGCTTAATAAGGTTGTCATATGCACTCTGTAATATTGTTGCTGATGAG
ATTTACCTTACTAATGAACAGCCTTAAGTATACATTAGTAAGGTAAATCTCATCAGCAAC
AATATTACAGAGTGCATATGACAACCTTATTAAGCTTGACTACTACCAGGGTGCATACGT
TTTAATTAATCACCAAAAATAAGTTCGTTTACATGGCCATTAATCACATCATTAGGCACT
TCAAACTCCAGAAGACCAAATTTCAAGTCTCTCCTTCGCCTCCGTACGTACTGACTCATT
CATTCTTGTACAAACTTCATCTGCTTAATCTCGACTTGCTAAAAAGACGTTCTTAGTATG
TGTAGCCCTTGACAAACATGCCCTTCTTGGCCTCCTCGGATTCACCCTCACCGGCGTACT
TTCCGAGCTGAGCCAGAGAGTTGGCTCTGGCACGGACCAACAAGACTTCTTGGGCGGCCT
TGACATTCTCGGGCCTTCCACCCCAGGTCTTCAAACAGGTGTTTTGGAGGGCTCTCGCGT
AGGAGAAAGCCACGTGCCATGGGTGTGGCTTCTGGTTCATGGCATTCAAGTTCTCAGTTG
CCTCAACTTCAGATTGACCACCAGACAAGAACATAATTCCGGGGACAGCAGGGGGGACTC
TGTTGTATAGGAGCCTCAGGGTGTAGTCGGCAACTTGTTGAGGGGTGGCCTTTTCCTTGC
TCTCAGCACCAGGGGTGACCATGCTGGGTTTGAGGAGAATACCCTCGAACATCACATTGT
TCTCTGCCAAGTAGAAGAACACCTCTGCCCAAACCTTCTGTGCAACCTCGAATGTCCTCT
CAATACCATGGTCACCATCAAGCAGGATCTCTGGTTCCACAATTGGGACCAACCCATTGT
CTTGGGTAATGGCAGCGTAGCGAGCAAGACCCCAAGCTGCTTCCTTCACTGCCAAGGCGG
ATGGCCCATTGGGAATGCTGACAACAGTACGCCATTTGGCAAAGCGGGCACCCTGCTGGT
AGTAGGCAGCAGAGCGGGAAGCAAGGCCGTCAAGACCTTGGCACCATGATTCGTTGTTTG
AACCAGGGAGTGGCACCAAACCCTTGTCAACTTTGATACCAGGAACAATTCCTTGCTCAT
TGAGAACATCAACCATCTTCCTGCCATCGGTGGTGGTCTGGTAGAGAGTCTCCTCAAAGA
GGATGGCGCCAGAGATGTACTGGCCAAGGCCAGGGGCAGTGACAAGGAGGGTTCGGTAGG
CTTGTCGGTTGGCCTCAGTGTTCTCTAGCCCGATTGAGGCTAGGCGTTTCCCACAGGTGG
CGTTGGACTCATCCATGGCCAGGATTCCACGCCCAGGAGATGCAACAGTTTTCGCAGTCT
TGACAAGTTCATCAGCATAGGAGCTGGCAGCCCGGACAGTGAAAGAAGAGGGACCAGAGG
GGTGGCACCTGACGTTAGCGACAGAAGGAAGGCAGAGGCTCTGACCCTTGAGGAAGTCAG
ACTTTCCAAGCACAGGGGAGGTCTTCAAAAGAGAAGCTGATGCCATTGTTTTCTGCACTA
ACTGTGTAATGCACAAGAGGCAGATAGACTGAAAGAAAAGCAGCTAAGCCAAAGCAGNNT
TAGGAAGAGCAGAGCGGCTGAAAACAGGAATCTGAGGAAAGAGATTGACGCTGTGGCCTA
CACAGCGGTTGGAATCCTCAGCAGGTGTTCCACTCAACGGAAACAAATTCATAGTTGCTC
TGTTGTTAACATGATATCCATCCGCCACAGCCGCTGCTCCGTGAGGGGCGACGGAGGGAG
AGGAGAGAGAAAGAGAGCGTTTCTCCTTAACGTACTGGCTGAGGAGGTTGCAGGTATGAT
TAAAGGTCATCTTCTGACCGGAAAACCTGCCGGAATCAGAAATCGACGACGGAGACGACA
TACTTTCCGGCGAGAAAATTCAGTTTTCGTTTTCGAATTGGATTCGGAAACGGAAATCTG
CTTTTGAAACCTGGAGTGTGGTGATGGATGGATACTTTTACTTATTTGGTCGCCCTCCTA
TCTCGCTCCCTTTAACTGAATTTTTGCAATGGGCACGAGGAATAATAAAAT
>UN00019
CTCCTACTCTGATCTTAGATAAACCCTTTTCGSRTCTCGGCTCTTGGATCCACTCCACCA
CCAATGGCCGCCGCAATCTCCACCATTGGCGCCGTCAACAGGGCACCGTTGAGCCTGAAT
GGCTCTGGCTCGGGTGCAGGGGTATCAATCCCAAGCTCTGCCTTCATGGGCACGAGCTTG
AAGAAGGTCGCGGGTTCAAGGCTCACCAGCTCGAAGATCTCTTCGACTAGCCTAAGGGCT
GTGTCGGAGTATGATGAGGAGAAGCAAACCAGCAAGGACAGGTGGGCTGGTTTGGCGTAT
GATGTATCTGATGATCAACAGGACATTACTAGAGGAAAGGGCATGGTGGACACACTCTTC
CAAGCTCCCATGAATTCCGGTACACACTATGCCGTCATGAGCTCCTACGAGTACATCAGC
AAAGGGCTTAGACAGTATGATTTGGACAACAGTGTTGATGGTTTCTACATTGCACCAGCT
TTCATGGACAAGGTTGTTGTTCATATCACTAAGAACTTCTTGGACCTGCCCAACATCAAG
GTTCCCCTGATTTTGGGTATCTGGGGAGGCAAGGGTCAAGGAAAATCCTTCCAATGTGAG
CTTGTCTTCCGCAAGATGGGCATCAACCCAATCATGATGAGTGCCGGAGAGTTGGAAAGT
GGGAATGCAGGAGAGCCAGCAAAGCTGATCAGACAAAGGTACCGTGAGGCAGCTGACATA
ATCGCCAAGGGAAAAATGTGTGTCCTCTTCATCAATGATCTCGATGCAGGAGCAGGGCGT
ATGGGTGGAACCACACAGTACACTGTGAACAACCAGATGGTGAACGCGACCCTCATGAAT
ATTGCTGACAACCCAACCAATGTGCAGCTCCCTGGCATGTACAACAAGCAGGAGAACAAG
AGGGTCCCCATTATTGTCACTGGCAATGACTTTTCGACTCTTTATGCTCCCCTCATCCGT
GATGGGCGTATGGAGAAGTTCTACTGGGCTCCTACTCGCGAGGACAGGATTGGTGTGTGT
GCTGGTATCTTCAGGACTGACAATGTCCCTATGGAGGATATTGTCAAGCTTGTGGACAAC
TTCCCTGGCCAATCTATTGACTTCTTTGGAGCCCTGAGGGCCAGAGTGTACGATGATGAG
GTGAGGAAGTTCATTGCCAGCATTGGAGTGGAGAATATCGGGAAGAGGCTGGTGAACTCC
CTCGAAGCACCACCAGTGTTTGAGCAGCCAAAGATGACCCTCGAGAAGCTCCTTGAGTAC
GGACAGATGCTTGTGCAGGAGCAGGAGAATGTCAAGAGAGTCCAACTTGCCGACAAGTAC
TTGAAGGAGGCTGCCCTTGGTGACGCCAATGAGGATGCCATCAAGCAAGGAAGTTTCTAT
GGAAAGGCGGCCCAGCAAGGGAAATTGAAAGTTCCGGAAGGATGCAGTGACCCGAATGCT
AAGAACTTTGATCCTACAGCAAGGAGCGATGATGGAAGCTGCGTGTACACTTTCTAAGAT
GAAGATTTAATGAAGACTAGTGTGCAATTGTCTGTGAAATTAGAATGAGAATGGGGTTCC
GATAATAGTGCAATCAATATACTGGTTGTGTTGCTTTGTGGGGTGTGTTGACGATCATGA
ACATGTCCTGTAAATCTGATGAAGCAAGCCAACACAATACGTGATTTGCTTACACAAAAT
TACAGGACATGGTCATCATCGACAACACACCCCGCAAAACAACACAACCAGTGTATTGAT
TACACTATTATTGGAACCCCATTCTCATTCTAATTTCACAGACAATTGCACAATAGTCTT
CATTAAATCTTCATCTTAGAAAGTGTACACGCAGCTTCCATCATCGCTCCTTGCTAAGAA
CTTTGATCCTACAGCAAGGAGCGATGATGGAAGCCGCGTGCACACTAGTCTTCATTAAAT
CTTCATCTTAGAAAGTGTACACGCAGCTTCCATCATCGCTCCTTGCTGTAGGATCAAAGT
TCTTAGCATTCGGGTCACTGCATCCTTCCGGAACTTTCAAATTCCCTTGCTGGGCCGCTT
TTCCATAGAAACTTCCTTGCTTGATGGCATCCTCATTGGCGTCACCAAGGGCAGCCTCCT
TCAAGTACTTGTCGGCAAGTTGGACTCTCTTGACATTCTCCTGCTCCTGCACAAGCATCT
GTCCGTACTCAAGGAGCTTCTCGAGGGTCATCTTTGGCTGCTCAAACACCGGTGGTGCTT
CGAGGGAGTTCACCAGCCTCTTCCCGATATTCTCCACTCCAATGCTGGCAATGAACTTCC
TCACCTCATCATCGTACACTCTGGCCCTCAGGGCTCCAAAGAAGTCAATAGATTGGCCAG
GGAAGCTGTCCACAAGCTTGACAATATCCTCCATAGGGACATTGTCAGTCCTGAAGATAC
CAGCACACACACCAATCCTGTCCTCGCGAGTAGGAGCCCAGTAGAACTTCTCCATACGCC
CATCACGGATGAGGGGAGCATAAAGAGTCGAAAAGTCATTGCCAGTGACAATAATGGGAA
CCCTCTTGTTCTCCTGCTTGTTGTACATGCCAGGGAGCTGCACATTGGTTGGGTTGTCAG
CAATATTCATGAGGGTCGCGTTCACCATCTGGTTGTTCACAGTGTACTGTGTGGTTCCAC
CCATACGCCCTGCTCCTGCATCGAGATCATTGATGAAGAGGACACACATTTTTCCCTTGG
CGATTATGTCAGCTGATCASWCAGMGGTACCGTKWGKCTGATCAGCTTTGCTGGCTCTCC
TGCATTCCCACTTTCCAACTCTCCGGCACTCATCATGATTGGGCTTGATGTTGGGCAGGT
CCAAGAAGTTCTTAGTGATATGAACAACCACCTTGTCCATGAAAGCTGGTGCAATGTAGA
AACCATCAACACTGTTGTCCAAATCATACTGTCTAAGCCCTTTGCTGATGTACTCGTAGG
AGCTCATGACGGCATAGTGTGTACCGGAATTCATGGGAGCTTGGAAGAGTGTGTCCACCA
TACCCTTTCCTCTCGTAATGTCCTGTTGATCATCAGACAC
>UN00020
ATGAATCTGAGGAAGAAGGATCTCCCAACCTTAACATGGAGAATTCCTACAGGTCTCTTC
CCGGCCTTTCTTGGATCCAGTATAGGTATTTCAAGATATTTAGGCCGGGAAGAGACCTGT
AGGAATTCTCCATGTTAAGGTTGTGAGGGCCATGAATCTGAGGAAGAAGGACCTCCTTGG
AGCATCTGACCCTTATGTCAAGCTGAAACTTACAGAAGACAGAGCTCCATCGAAGAAAAC
TTCTGTGAAGCACAGGAACTTGAATCCTGAATGGAATGAAGAATTCAATATTTCTGTGAG
AGATCCAGAGTCTCAAGTTCTAGAGCTCGTGGTCTATGACTGGGAAAAGGTCGGCAAACA
TGAAAAGATGGGTATGAATGTCATTCCACTAAAGGAGCTTACTCCAGATGAAACTAAAGA
GCTCACTTTGGACCTCCTGAAGAGCCTGGATGCTGATGATGTTCGAAACGAGAAGTCAAG
AGGGCAGCTTGTGGTGGAAGTGAGATTCAAGCCATTCAAGAAAGATGAAATGGCTGCTGA
TCATGAAGATCCTGGTAAGGCTCCCGAAGGTACTCCTCCTGGTGGTGGTTTGCTTGCAGT
CACTGTCCATCAAGCTCAAGATGTCGAAGGAAAGCACCACACTAATCCTTATGTACGTCT
GCTACTTAAAGGAGAAGAGAGAAAAACTAAGATGCTGAAGAAGAATAGAGACCCAAGATG
GGAAGAGGAATTCGAGTTTATGCTGTCAGAACCACCAATTAATGACAAACTCCATGTTGA
AGTGCTTAGTGCATCATCGAGGATAGGCCTGCTTCATCCAAAGGAAACTCTGGGGTATGT
AGATATCAACCTGGCAGATGTAGTGAACAATAGAAGAATCAACCAGACTTACAATCTCAT
TGACTCGAAAAACGGCAAGGTCCAGATCGAGCTCCAGTGGAAGACATCTTAGGGTCAAAG
TGGTTGCGTAAATGAGACATTCCGGCATATAGAATAAGTTGCAGATACAGTTATTCTTGC
TTGATTCTTCAACTGGCCGTATACTTTGTGAAATGAACTGCACAGTTTTTCATCCTTTCT
TTTAGTTTACGGTAAGCAACTGCATAGTTTCATCCTTTTTCTCGACACAAGAATGCTTGA
AGTTATCAAAATGTCTAAATAAAAAAGACATTATGATAACTTCAAGCATTCTTCTGTCGA
TAAAAAAGATGAAACTATGCAGTTGCTTACCGTAAACTAAAAGAAAGGATGAAACACTGT
GCAGTTCATTTCACAAAGTATACGGTCAGTTGAAGAATCAAGCAAGAATAACTGATATCT
GCAATTTATTCTATATATATGCCAAAATGTCTCATTTACGCAACCACTCTGACCCTAAGA
TGTCTTCCACTGGAGCTCGATCTGAACCTTGCCGTTTTTCGAGTCAATGAGATTGTAAGT
CTGGTTGATTCTTCTATTGTTCACTACATCTGCCAGGTTGATATCTACATACCCCAGAGT
TTCCTTTGGATGAAGCAGGCCTATCCTCGATGATGCACTAAGCACTTCAACATGGAGTTT
GTCATTAATTGGTGGTTCTGACAGCATAAACTCGAATTCCTCTTCCCATCTTGGGTCTCT
ATTCTTCTTCAGCATCTTAGTTTTCCTCTCTTCTCCTTTAAGTAGCAGACGTACATAAGG
ATTAGTGTGGTGCTTTCCTTCGACATCTTGAGCTTGATGGACAGTGACTGCAAGCAAACC
ACCACCAGCAGGAGTACCTTCAGGAGCCTTACCAGGATCTTCATGATCAGCAGCCATTTC
ATCTTTCTTGAATGGCTTGAATCTCACTTCCACCACAAGCTGCCCTCTTGACTTCTCGTT
TCGAACATCATCAGCATCCAGGCTCTTCAGGAGGTCCAAAGTGAGCTCTTTAGTTTCATC
TGGAGTAAGCTCCTTTAGTGGAATGACATTCATGCCCATCTTTTCATGTTTGCCGACCTT
TTCCCAGTCATAGACCACGAGCTCTAGAACTTGAGACTCCGGATCTCTCACAGAAATATT
GAATTCTTCATTCCATTCAGGATTCAAGTTCCTGTGCTTCACAGAAGTTTTCTTCGATGG
AGCTCTGTCTTCCGTAAGTTTCAGCTTGACATAAGGGTCAGATGCTCCAAGGAGATCCTT
CTTCCTCAGATTCATGGCCCTCACAACCTTAACATGGAGAATTCCTACAGGTCTCTTCCC
GGCCTTTCTTGGATCCAGTATAGGTATTTCAAGATATTTAGGCCATAGATACATATTCCC
AACTTGATCTTTTATTGTTTCCTGAACAAATCTATATAAGCCTGGAATAGCCATAGCGTC
TGCACCAAGCAATTTGAGCCCAAAGTCGACATGTGGCTTCTCCATGAGAGAGACATATAT
ATTGGCAAAACAGGGAAAAGCTGGCACCAGTGGCTTCAATGTAATACGTGGATGAGCAAA
CACTTGTAAGTCTATCACCTGCACAGAGGCTTTCAATCCAAATGCCTTGATTGAAAGGTG
AATGTTAGGGTTTCCTGCCCACTTGAATGCTGGCTCCATAATCAATTCTTTTTCTTCAGT
TACATAGACCTTCATCCCTTGCAAAGTTGGAGGCAGGCAACCCAAAGTAAGCGTAAGAAA
ATCAACTGATTCAATTTTGTACTTTGGGATTTGCTCAGCAATAATGGGCTTCGATATCTC
CCTCGCAGTCTTGCAAATTGCCTTATCCAGATAAGGCCACATAAGTTCCAAAAACTTGTT
AAGCCAGTCAACACGGTCAAAATCTGGATTTTTCACCCAAAGGGGAATTTCAGGCAGCAA
CTTTTGTACGGCTGCTGCATCTAGCTCAGCCAAAGGACGAATTTGAGGATCCTTTACATC
GTGGGGTTGCTTGAAGATGAAGAAAAAGTACCCAACAACGAGGCCAATGCAACTTCCAAA
CCCAAATCCAACAAAACCCAGAACAGTACTCAGCAAACCNATCTTGATCTGCCTTTTGAA
AAAGTTCAACTTCTGTCCTCCCCG
>UN00021
CCTTTAGTAGGCCTAGTATTTCCGGCAATTGCAATGGCTTCTTTATTTCTTCATGTTCGG
AAGAAATCACGTGTTAGACCATTCTGCTAAATAGATATCTGTGTTATGATTCAAGTCTAA
GTCTTGAAAAATTCGATTTGGCCCACACCACAGGATCTAAACAATCTTGTTTTTTTGAAC
ATGAAGAAATAAAGAAGCCATTGCAATTGCCGGAAATACTAGGCCTACTAAAGGCACAAA
AATAGAGGGAAAGTTTATAGTTGTCATAGAATGGGTACCTCGATTTACTATATTGTACCT
GTCTGTTAGATATATATTCTAAGAAAGGGGGCTCCCTTCTGTATCGAAAGAAATGGGCCT
ATTGCGGATATAACACAAAAATTAACCAAATTTGCCCGACGTAGAAGCAATCAGGAAAGC
CGCATATGTGAATATATAACCTACGGAGAAGTGGGCTAATCCAACTAATCTTGCTTGCAC
AATAGAAAGAGCCACTGGTTTATCTCTCCATCGAATAAAATTGGCCAGAGGTGTGCGTTC
ATGAGCCCATGCTAAAGTTTCAATCAACTCCTGCCAATATCCACGCCACGAAATTAAGAA
CATAAATCCCGTAGCCCAAACAAGATGTCCAAATAAGAACATCCACGCCCAAACCGATAA
ACTATTCATACCAAAGGGGTTATATCCATTGATAAGTTGGGAAGAGTTTAACCATAGATA
ATCTCTTAACCATCCCATCAAATAAGTGGAAGATTCTTGAAATTGTGAAACATTCCCCTG
CCATAATGTGATGTGTTTCCAATGCCAATAAAAGGTAACCCATCCAATGGTATTTAACAT
CCAGAAAACTGCCAAATAAAATGCGTCCCAAGCCGAAATATCACAAGTACCGCCGCGTCC
CGGACCATCGCAAGGAAAACTATAACCGAAATCCTTTTTATCTGGCATTAACTTGGAACC
GCGTGCATCTAAAGCACCCTTTACTAAGATCAATGTAGTTGTATGTAAACCTAGAGCAAT
AGCATGATGAACCAAAAAGTCTCCAGGCCCTATTGTTAAGAATAGGGAATTACTATTCTC
ATTAATAGCATTTAACCAGCTGGGCAACCATATACTTCGACCTGCATTGAATGCCGGGCC
ACTTGTTGAGGATAAAAGTACATCGAACCCATAGGAAGTTTTACCATGAGCAGATTGTAT
CCATTGAGCAAATATGGGTTCGATCAAAATTTGTTTTTCTGGAGTACCAAAAGCAAGCAT
GACATCGTTATGAACGTAAAGACCCAAAGTATGGAACCCTAAAAAGAGGCAGGCCCAACT
TAAATGGGATATGATAGCTTCTTTATGGTCTAACATTCTTGCCAATACATTATCCTCATT
CTGTTCCGGATTGTAATCTCGAATGAAAAATATAGCTCCATGAGCAAAAGCTCCTGTCAT
GACGAATCCGGCGATGTATTGGTGATGCGTATATAACGCAGCTTGAGTAGTAAAGTCTTG
TGCTATGAATGCATAAGCGGGTAAAGAGTACATGTGTTGGGCTACCAAAGAAGTTAGAAC
CCCTAAAGAAGCTAGAGCAAGTCCTAATTGAAAATGAATCGAATTGTTGATTGTGTCATA
AAGACCCTTATGTCCACGTCCCAATCGTCCTCCTGGAGGAATATGTACTTCTAAAAGATC
TTTCATACTGTGCCCAATTCCAAAGTTCGTTCGATACATATGACCAGCAACAAGAAAAAT
AAATGCAATAGCTAAATGATGATGAGCAATATCAGTTAGCCATAAACTTTGCGTTTGCGG
ATGGAATCCCCCAAGAAGGGTTAGAATGGCAGTTCCCGCTCCTTGGGAGGTACCAAATAA
ATGGCTGCTTGAATCGGGGTTTTGAGCATAAAGATTCCACTGACCTGTAAAAAGGGGGCC
TAATCCTTGAGGATGTGGTAATACGTCTAAGAAATTATTCCATCGAACGTACTCTCCCCT
GGATCCGGGAATAGCGACATGAACTAAATGTCCTGTCCAAGCCAAGGAACTTATTCCAAA
GAGTCCTGACAGGTGATGATTGAGACGAGATTCGGCATTTTTGAACCACGAAAGGCTCGG
TTTCCATTTCGGTTGTAGGTGTAACCAACCTCCTAGTAAGGATATAACAGAAAGAAATAA
TAGAAAAAGAGCTCCAGTATAAATATCTTCATTAGTGCGTAAACCGATTGTATACCACCA
CTGATAAACACCGGAATAAGCGATATTCACTGGGCCAAGAGCACCCCCACGAGTAAAGGC
TTCCACAGCCGGTTGACCAAAATGAGGATCCCAAATTGCATGAGCAATAGGTCTTACGTG
TAAAGGATCCCGTACCCATGACTCAAAATTTCCTTGCCAAGCTACATGAAACAGATTTCC
AGAAGTCCACAGAAAAATTATTGCTAATTGCCCAAAGTGAGAAGAAAAAATATTCTGATA
AAGACGCTCTTCGGTAATATCATCATGACTCTCGAAGTCATGTGCGGTAGCAATACCAAA
CCAAATACGACGAGTGGTGGGGTCCTGAGCTAAGCCTTGGCTAAACCTTGGAAATCTTAA
TGCCATAATGCCTTTCAAATCCTCCTAGCCATTACCCTACTGCAATAATTCTTGCTAAGA
AGAACGCCCATGTTGTGGCAATTCCACCCAGAAGGTAATGGCTGACTCCTACAGCACGTC
CTTGTACAATGCTCAAGGCTCGAGGCTGAGTAGCAGGAGCAACTTTTAATTTATTATGAG
CCCAAACGATGGATTCAATAAGTTCTTGCCAATAACCACGTCCGCTAAATAGAAACATTA
AACTAAAAGCCCATACAAAATGAGCACCTAGGAAAAAGAGGCCATATGCAGATAATGAAG
AACCATAAGACTGAATTACCTGGGATGCCTGTGCCCATAAGAAATCACGGAGCCACCCAT
TAATAGTAATAGAACTTTGCGCAAAGYTTCCTCCCGTGRTANNNNNTAYCACGGGAG
>UN00022
CTGGGGGTTACGGTGGCCTATAACAAGGATACGAGCCCTGTGAAGCTGAACTTGGGAGTG
GGTGCTTATAGAACTGAGGAAGGAAAGCCTCTTGTGCTAAATGTAGTTCGGAAAGCTGAG
CAAATGTTGGTTAATGACCCGTCCCGTGTCAAAGAGTACCTTCCGATTCTTGGGTTGGCA
GATTTCAATAAGCTGACTGCGAAGCTCATTCTTGGTGCTGATAGCCCTGCCATTCAAGAG
GATAGGGTGGCTACTGCCCAGGGTTTGTCAGGCACAGGATCTCTAAGGGTTGGAACTGAA
TTTCTTGCTAGACATTATCATGAACGCACAATATACATTCCACAGCCGACATGGGGAAAC
CATCCAAAAGTTTTCACTCTAGGAGGATTAAGCGTAAAAAGTTACCGCTACTATGATCCA
GCAACACGAGGGTTAGATTTCCAAGGTCTCCTGGAGGATCTTAATGCTGCTCCCTCAGGA
GCAATAGTGCTTCTTCATGCATGTGCGCATAATCCAACCGGCGTTGATCCAACCCTGGAG
CAGTGGGAGAAGATTAGGCAGCTGGTGAGATCAAAGGAGCTCTTACCTTTCTTTGACAGT
GCCTATCAGGGCTTTGCAAGTGGCAGCCTTGATGCAGATGCACAGCCTGTTCGCATGTTT
GTTGCCGATGGAGGAGAATGTTTCATTGCTCAAAGTTACGCAAAAAACATGGGTCTTTAT
GGGGAACGTGTTGGTGCTCTCAGCATTGTCTGCAAGACTGCAGATGTGGCAAAGAGAGTG
GAAAGCCAGCTGAAGCTTGTGGTCAGACCTATGTACTCTAATCCTCCTATTCACGGAGCA
TCAATTGTAGCCGCCATACTTAAGGATAAAGCTTTATATGATGAATGGACTGTTGAACTC
AAAGGAATGGCAGATCGAATCATCAACATGCGCAAGCAGCTGTTCGATGCATTAACTTCT
AGAGGTACACCTGGAGACTGGAGTCACATTATCAAGCAGATTGGAATGTTTACTTTCACT
GGCTTGAATGCAGAGCAAGTTAAATTCATGACAGAAAAGTACCACATCTACATGACATCT
GGATGGGAGGATAAGCATGGCCGGTCTGAGTTCCCAAACTGTGCCACATCTTGCAGATGC
CATACATGCTGCAGTGACTCAAGTTTCATAGATGAACACTATTTTCGGAAGAACACAGCT
GATCAAGCTTGCTTACCGCCTCTTTTTCCTGAAGAACTAATGTCTCACTGGTTTTCCAGT
TTTGGACTCCCCCATGTATTGATTTCTTCACTTTCATTTGAACCTTGAGGTTATGGCTCG
ACTCTCGAGCTTGAGATGACAAAAGTTTTGCATTTCCCTGCAGAACTGAGAAATAAAGAT
CTGTTGTAGCTGCCTCCCACATCAACCACTAACTGGCAAAATAAAAAGAGTGAATTTTAA
CAGGATTCTCATAATGTTCATTCAACTAAAGCAATCCTTCACTAGACTAAGGCACTAGAT
CGAAAACTTGAAGAGACACTGTTGGAATTCACTCTGCATATTCCACCAGTGAATCAACAA
CAAACGAGGCAGCTACAATAGACCTTTATTTCTCAGTTCTGCAGGGAAATGCAAAACTTT
TGTCATCTCAAGCTCGAGAGTCGAGCCATAACCTCAAGGTTCAAATGAAAGTGAAGAAAT
CAATACATGGGGAGGTCCAAAACTGGAAAACCAGTGAGACATTAGCTCTTCAGGAAAAAG
AGGCGGTAAGCAAGCTTGATCAGCTGTGTTCTTCCGAAAATAGTGTTCATCTATGAAACT
TGAGTCACTGCAGCATGTATGGCATCTGCAAGATGTGGCACAGTTTGGGAACTCAGACCG
GCCATGCTTATCCTCCCATCAGATGTCATGTAGATGTGGTACTTTTCTGTCATGAATTTA
ACTTGCTCTGCATTCAAGCCAGTGAAAGTAAACATTCCAATCTGCTTGATAATGTGACTC
CAGTCTCCAGGTGTACCTCTAGAAGTTAATGCATCGAACAGCTGCTTGCGCATGTTGATG
ATTCGATCTGCCATTCCTTTGAGTTCAACAGTCCATTCATCATATAAAGCTTTATCCTTA
AGTATGGCGGCGACAATTGATGCTCCGTGAATAGGAGGATTAGAGTACATAGGTCTGACC
ACAAGCTTCAGCTGGCTTTCCACTCTCTTTGCCACATCTGCAGTCTTGCAGACAATGCTG
AGAGCACCAACACGTTCCCCATAAAGACCCATGTTTTTTGCGTAACTTTGAGCAATGAAA
CATTCTCCTCCATCGGCAACAAACATGCGAACAGGCTGTGCATCTGCATCAAGGCTGCCA
CTTGCAAAGCCCTGATAGGCACTGTCAAAGAAAGGTAAGAGCTCCTTTGATCTCACCAGC
TGCCTAATCTTCTCCCACTGCTCCAGGGTTGGATCAACGCCGGTTGGATTATGCGCACAT
GCATGAAGAAGCACTATTGCTCCTGAGGGAGCAGCATTAAGATCCTCCAGGAGACCTTGG
AAATCTAACCCTCGTGTTGCTGGATCATAGTAGCGGTAACTTTTTACGCTTAATCCTCCT
AGAGTGAAAACTTTTGGATGGTTTCCCCATGTCGGCTGTGGAATGTATATTGTGCGTTCA
TGATAATGTCTAGCAAGAAATTCAGTTCCAACCCTTAGAGATCCTGTGCCAGACAAACCC
TGGGCAGTAGCCACCCTATCCTCTTGAATGGCAGGGCTATCAGCACCAAGAATGAGCTTC
GCAGTCAGCTTATTGAAATCTGCCAACCCAAGAATCGGAAGGTACTCTTTGACACGGGAC
GGGTCATTAACCAACATTTGCTCAGCTTTCCGAACTACATTTAGCACAAGAGGCTTTCCT
TCCTTTTAACCACCATCGATGAGAAAAACCCAAAACCCAAATTACTTAACGGCTCGAAAA
ATTAAACAAATTTGATGAGAGATCGCATCGCACCTCAGTTCTATAAGCACCCACC
>UN00023
TCCTAATAGAAGCCACAATAACTTGAAATATATGAGCTATAGTGCTGTTCTTGGCTGGGA
GGAAGAAGTACAGGTATAAAAAGAGCAAGGGAAGCCCTATAGTTCATATATTTCAAGTTA
TTGTGGCTTCTACTAGGAAAGCAAAGTTGTCAATGCCTTATGATGTGAGCTTGCTGTATG
AGGATGCTCCTGAGGGTTCAAGCATTCCACACACTGACCAGTTTGAGTGTTTGGACAAGG
CAGCCATAGTAACAGAGGACGATTTCGAGAGGAGCCCTGATGGGAGCCATGTTTCGAACC
CATGGAAGCTGTGCTCGGTGACACGAGTAGAAGAGGTGAAAATGATGGCTGGGTTGCTAC
CAGTTTGGGCTACAACCATCATGTTTTGGACAACCTATGCTCAAATGATCACATTCTCGG
TCGAGCAAGCTTCAACCATGGAAAGGTACATTGGGAGCTTCCAAATCCCTGCAGGGTCCC
TAACTGTCTTCTTTGTGGCTGCCATTCTTGTCACTTTGGGGGTCTACGATCGCGTTGTTA
TGCCCTTTTGGAAAAGGTGGAAGGGCAAACCAGGTTTCACCAACTTGCAAAGAATAGCAA
TAGGGTTAGTCCTCTCCACAATGGGGATGATAGCAGCAGCAATAGCAGAAAGAAAGAGGC
TATCAGTGGCACAAGCAGTGGGAAGAGACACAAGAACACTACCTATAAGTGTGTACCTCT
TAATCCCACAATTCTTCCTAGTAGGAGCAGGGGAGGCCTTCATATACACAGGACAACTTG
ACTTCTTCATAACTCAATCACCTAAAAGCATGAAGACTATGAGCACTGGGCTCTTCTTAA
CCACCCTCTCCCTCGGATTCTTCGTCAGTAGCTTCCTGGTCTCTGTCGTTGACAATGTCA
CAGGCAGTAGTCGCAGTCCCGGGTGGCTTGCTGACAACATCAACTATGGAAGGCTTGACT
ACTTCTATGGCCTTTTGGCTATGCTTAGTTTCATCAATTTTGGGGTGTTCATTATCTGTG
CTATTTGGTATAAGCCTCAGACTAGTAGGAGTACTAGTAAAGGGTCTAATGCCAATGGAT
CACTTGAGGAGAGGTGCTGATCATGGAGGAGTAAGGTTTGGATTTTTTAGGATCAAAAAA
TTTGGTCATAAGTTGGGAATCTGTGCATCATYRTTCATTTGACACCATTATTAACAAAAT
CAGACACAAAACCAAGCCCAAAGCATGACTAATTTACTATACATTGGGAATTTGGAAGCT
GAACAATGATGCAAAGATTCCCAACTTACGACCAAATTTCTTGATCCTAAAAAATCCAAA
CCTTACTCCTCCATGATCAGCACCCCTCCTCAAGTGATCCATTGGCATTAGACCCTTTAC
TAGTACTCCTACAAGTCTGAGGCTTATACCAAATAGCACAGATAATGAACACCCCAAAAT
TGATGAAACTAAGCATAGCCAAAAGGCCATAGAAGTAGTCAAGCCTTCCATAGTTGATGT
TATCAGCAAGCCACCCGGGACTGCGACTACTGCCTGTGACATTGTCAACGACAGAGACCA
GGAAGCTACTGACGAAGAATCCGAGGGAGAGGGTGGTTAAGAAGAGCCCAGTGCTCATAG
TCTTCATGCTTTTAGGTGATTGAGTTATGAAGAAGTCAAGTTGCCCTGTGTATATGAAGG
CCTCCCCTGCTCCTACTAGGAAGAATTGTGGGATTAAGAGGTACACACTTATAGGTAGTG
TTCTTGTGTCTCTTCCCACTGCTTGTGCCACTGATAGCCTCTTTCTTTCTGCTATTGCTG
CTGCTATCATCCCCATTGTGGAGAGGACTAACCCTATTGCTATTCTTTGCAAGTTGGTGA
AACCTGGTTTGCCCTTCCACCTTTTCCAAAAGGGCATAACAACGCGATCGTAGACCCCCA
AAGTGACAAGAATGGCAGCCACAAAGAAGACAGTTAGGGACCCTGCAGGGATTTGGAAGC
TCCCAATGTACCTTTCCATGGTTGAAGCTTGCTCGACCGAGAATGTGATCATTTGAGCAT
AGGTTGTCCAAAACATGATGGTTGTAGCCCAAACAGGTAGCAACCCAGCCATCATTTTCA
CCTCTTCCACTCGTGTCACCGAGCACAGCTTCCATGGGTTCGAAACATGGCTCCCGTCAG
GGCTCCTCTCGAAATCGTCCTCTGTTACTATGGCTGCCTTGTCCAAACACTCAAACTGGT
CAGTGTGTGGAATGCTTGAACCCTCAGGAGCATCCTCATACAGCAAGCTCACATCATAAG
GCATTGACAACTTTGCTTTCCTAATAGAAGCCACAATAACTTGAAATATATGAACTATAG
GGCTTCCCTTGCTCTTTTTATACCTGTACTTCTTCCTCCCAGCCAAGAACAGCACTATAG
CAATCCCCATTGAAAGAGAGCAAATTCCATAGGCCAAAGTCCTCCCCACCTCATCTTGTA
TCCAAACCAACACGGTCACTGCCATTAGGGTCCCTAGGCTAATGAAGAAGACGAACCTGC
TAAAGAAGTGCGTCATTTGGGTTCTCTCCTTCTCATCTTTGTCATCAAATTGGTCGCTAC
CAAACCCTGAGACACTCGATTTTAGGCCTCCGGTCCCTAGGGCAATCAAGTACAAGGCTA
AGTACAAAATACCCATTTGGAAACCATTGGCCTTTTGGCAAGTTTGGAACTTGTTCAAGT
CACACTTTGGTGGGCGAAGCTGGGGTAGCACTGTCGAGAGAGCCAGCATTCCGGTCCCTA
ATACTTGGATTGTCGCGGAAAATGCAATAGTCTTGAATCGGCCTAGGAAGGTATCAGCAA
CAAAGCCTCCAAACAAGCAGAGGAGGAAGGAGGTGCCCATGAAATCGGTCACAATGTTCG
CTGAGGTTGCACTTGGCATATGCATCGTTCCAATGAGGTATGTCACAAGGTTCACTGCAA
TCCCCATCGTCGAGAGCCTTTCACACATTTCGATCCCTAGAATAAGCGCGGC
>UN00024
CCAGAAATTCAAAAAACCCTAGGTTATGAACTTATGATCGAAATTTAACTTTTTGGGGGT
TTACTTTGCTGATTTTAGAAGTTGTTGTTCATGCTTGGTTTCTCCTGGGATTTCGTGAAA
TTTCGCCCAAATTTGTAGTATCGTGTTGTACGATTTGAGGACAATACATCAAGAATGCTG
AGTTAGGCTCTGTGCGTTTGAAATTCGAGAAATTGGAGCTGAAATTCGTAAACATGGAGT
TCCGAGAAATCGATAGCASCGAAGATTTATCAATTTCAGTGTAGAAAATACTGAAGAAGC
GAAGGGAAAAAAGAGTACTAGAAGCTCTGATTTTGATCATGCCGCTGTCGATGAAGATCC
AACCGATCGACGCCGGCTCCGACGACCACAGTCGGTCGGAAATGGTTGTTCCGGTGGGGA
AACCGGTGGTGAAGTCGCGGCTGAGGCGGCTGTTTAGGATCTCTGTCGCCGAGAAGGAGA
CGGAACCCTACTCCGCCGAGGTGTTCGAGCCGAGCTCAGTGTGTCTTGCTAAAATGGTTC
AGAATTTCATCGAGGAAACCACCGAGAAACCGCCGTCGGGCAGGAATCGATGCAACTGCT
TCAATGGCAGCGGCTCCGACGGCAGCGACGGCGAGTCCGACGCCGTCGGCGTCTGCGATT
TCCTCAAGAGGTTGGTGGTGTGTGGGAGTGCGAATGAGAAGAAGGTGTTGGAGGATACAG
TGAGAATAGTTGCAGAGAAGAACAAAGTGTGTAAGAGGAAGGATGAAATGAGGAAGACTG
TGACTGATGGGCTGCTTTCGTTGGGGTATGATGCTGCCATCTGCAAATCCAAATGGGAGA
AATCTTCCTCCTTTCCAGCTGGGGAGTATGAATATGTTGATGTAATTGTGGGAGAAGAGA
GACTGATCATCGACATAGACTTCAGGTCAGAATTCGAGGTGGCGAGATCAACCAAGACTT
ACAAATCAATCCTTCAGACTCTTCCCCATATCTTTGTGGGCAAATCTGATCGTCTGTCCA
AGATCATCTGCATCCTTTCTGAGGCTGCCAAACAGAGCCTTAAGAAGAAGGGCATGCACA
TCCCTCCTTGGCGCAAGGCTGACTATGTCCAAGCCAAGTGGCTCTCTCCCCCCACCCGCC
TCATCTCTGCCTCTGCCTCTGCCACGGCCACCCCGCCCCCGAGCCCCCTCACCCCTGTGG
GCTCCGCCATCGAGTCCAGTGCGCTGAGCCTTGAGAAGGCAGTTCTGGGTCATGACCAGC
CCGATGAGCCTGGATCAACTCAGAGCTCACTTGGGTTCGAGCCTGTTTTTGAAATGTCTG
AGAGTTCTGGGGAGGAGGAGGTCAAGGCGAATGTGAATGTGAATGTGAAAGTGATGGTGG
ATGTGAAGGTGAGGGTGCCATGAAAATTACTCAGGTATTAGCATAAAGCGATGAAGTTTT
GGCGTTTTTGTTTTTTGGGGGGGGGCTCCATTTTCTGTGGGGGAGGTAGTCTAGTAGTTT
TGGTATATCTATATTCTGGTAAGAAGAAAGCTTATAGAGGGGTGATTATGTTAACTACAT
AAAGCGATTTTGTGTGGGTGGCTGTTAGTTTTTGGCTTCTATCTCCCTCTCTGAAATCCC
TTCTGGTTTTTTGTTGTAAGGGTATCTACAATGTATGAATCATATCAACAATAATACTAG
CAGAAGCATGTATTATGTATAAGGCATTCTCTCATCTGATCTTTGCTTCTGCTAGTATTA
TTGTTGATATGATTCATACATTGTAGATACCCTTACAACAAAAAACCAGAAGGGATTTCA
GAGAGGGAGATAGAAGCCAAAAACTAACGGCCACCCACACAAAATCGCTTTATGTAGTTA
ACATAATCACCCCTCTATAAGCTTTCTTCTTACCAGAATATAGATATACCAAAACTACTA
GACTACCTCCCCCACAGAAAATGGAGCCCCCCCAAAAAACAAAAACGCCAAAACTTCATC
GCTTTATGCTAATACCTGAGTAATTTTCATGGCACCCTCACCTTCACATCCACCATCACT
TTCACATTCACATTCACATTCGCCTTGACCTCCTCCTCCCCAGAACTCTCAGACATTTCA
AAAACAGGCTCGAACCCAAGTGAGCTCTGAGTTGATCCAGGCTCATCGGGCTGGTCATGA
CCCAGAACTGCCTTCTCAAGGCTCAGCGCACTGGACTCGATGGCGGAGCCCACAGGGGTG
AGGGGGCTCGGGGGCGGGGTGGCCGTGGCAGAGGCAGAGGCAGAGATGAGGCGGGTGGGG
GGAGAGAGCCACTTGGCTTGGACATAGTCAGCCTTGCGCCAAGGAGGGATGTGCATGCCC
TTCTTCTTAAGGCTCTGTTTGGCAGCCTCAGAAAGGATGCAGATGATCTTGGACAGGCGA
TCAGATTTGCCCACAAAGATATGGGGAAGAGTCTGAAGGATTGATTTGTAAGTCTTGGTT
GATCTCGCCACCTCGAATTCTGACCTGAAGTCTATGTCGATGATCAGTCTCTCTTCTCCC
ACAATTACATCAACATATTCATATTCCCCAGCTGGAAAGGAGGAAGATTTCTCCCATTTG
GATTTGCAGATGGCAGCATCATACCCCAACGAAAGCAGCCCATCAGTCACAGTCTTCCTC
ATTTCATCCTTCCTCTTACACACTTTGTTCTTCTCTGCAACTATTCTCACTGTATCCTCC
AACACCTTCTTCTCATTCGCACTCCCACACACCACCAACCTCTTGAGGAAATCGCAGACG
CCGACGGCGTCGGACTCGCCGTCGCTGCCGTCGGAGCCGCTGCCATTGAAGCAGTTGCAT
CGATTCCTGCCCGACGGCGGTTTCTCGGTGGTTTCCTCGATGAAATCTGAACCATTTTAG
CAAGACACACTGAGCTCGGCTCGAACACCGCGGCTGTTTAGGATCTCTGTCGCCGAGAAG
GAGGCGGAACCCTACTCCGCCGAGGTG
>UN00025
GGGTCTGCGTTCTCGGGTTGGTGGTGGTGGAGGAGGAGGAGAGGATGAATGNGNCAACAG
CCGTGGATGCTGCTGCTGCTGCTGCTGCTCTGCCTCCTGCCTTTGATGGGTCACTCTCCT
CCTCATAGTCCCCGGAGCTGTCAAATCTCCTCTCAAGTTCGGCCCTCAGAATCCAGTGGC
CCCCATACAAAAACCCGATGAACTGCATATGAGTCATCTGTGGTTGCATGCCTCACCTGT
ACCTGAAGATATAAGCTGCGAGCAAGGACTTCCAACGATGATCACATGGAGTTATGGTGG
GAAGGAAGTGGCTGTGGAAGGTTCATGGGATAATTGGAAGACAAGAAAACTGCTGCAGAG
ATCAGGGAAGGATTTTACCCTTATGAAGGTGCTTTCATCGGGAGTGTATCAATATAGATT
TATTGTTGATGGTACGTGGAGATATGCCCCGGATATACCGTGGGTCCAGGATGAGGCTGG
AAATTATTATAATGTTTTAGATTTACAGGATTATGTCCCAGAAGACACGGAGAGTATATC
TGAATTTGAGCCACCGCAGTCCCCTGACTATAGCTACAACAACGCACAACTCACTCAAGA
AGATTTTGCCAAGGAACCACCGCTTGTTCCCCCACACCTTAACCATGACCTTGCTGAATG
TGCCTTCGCCATCTCCACTGTCCAGGCCTCAGCATGTGGTGCTTAACCATCTTTACATGC
AGAAGGGCAAGAGTGGTCCGTCTGTTGTGGCACTTGGTGCGACCCACAGGTTCAAGNCCA
AGTATGTGACGGTTGTTCTCTACAAGTCTCTGTAGGGCCTTCTTTTCACATGCTTAGAAA
AGACTAGTCGGTTGAGTTTGTTGATGATAGCGGGCATAGATTAGAACAAGTATTACTTAA
TGATGCGGATGGAGTAGAATTTGGAAGTATGAAAATTTTATTTCATGTTTGATTCAACGT
ACGCAACTTGTTTTCATCTCTATTTGCCCTGTATTTTTCTCCCTTTTTTCCTAACCGCCA
ACAGTACGGCCGGATTGAGGAGGTTGGGATGTTTTGTTGCCGTCCTGCATTTTACTCTGA
AATGCCATGCGCTTGAGCGGTCTCCCTTTTTTTGAAGATTCATTTTTCCTTTGATTTTCT
TCCGGTTTGTGGGTGCAAGTGTGCAACCAAGCACCTCTTGCTTGTAAACCTTGACATGTA
GTCCATGAAAGAATAGTGTCTGGCATTGCGGAGCAACAGCAAAACTGCGGTCTTCATGTA
GCAATTTCTTTGAACAAAATCGACTAAAACTAAATCCAAACAGAGCTATTAAGCTTTAAC
AAAAAGAAACAAAGCACGCGACCATGGTGCTAAATTATGTATTTATCAGCCGTAGTAAAT
ATGGCGCAGCCATTGCTACTTCTATTCTATGATTACTGAAAACGCCCTACACAAACAATC
CTAAAAAATCGTTTCAGATATTGAGGACTTAATGAAGAGGGCAGCCTTCGACCTTGATAC
CAGGGGCAGTAGGGCAGGAAGCCAGGGGACAATGGTCAATCTCGGTCCCCCACCACTTGA
GCTCCTTGTGCTCATTCTGGAGGGCAAAGAATATCAGAACTGCCATGAACGCAGTCCCTG
CATCTAGAGCCGCAGATAGCACGTAGTTGTACCTCTTCCACCACTCCTTCCTGTACTTGA
ACACGAAGTAGTTGAAAATGGTTCCTGTCACCAGCCAACTGGCTATGTTGGTGGGTGTTG
CTGGCGGCATCCCTGCAAACCCGTATGATATAACGGGTATATTGATGAGAGGGATCCATT
TGTTTTTGGGGTACATCTTGTGGAGTATCCAGACGGGCACAGGTAAGACGGCTCCGATAA
GGAACAGCCACACCAAATTCCTGTACAGCCCTCCAGGGCCGAATAGCCTCTGTGGCCCAA
TCAAGCCCCATATAACGGAGGCATCGAAGGTTACTCGGAATTTGGGGCATGTCCAAGGGC
TGTTTGGGTTTAGGGACTCCACGTCACATATGTTCTCAATGGAGGCCAACATCCACCATG
CCACTGACAGGTTCACTATCCCAGAAACCAATGTTCCCACCAGCTGAGCAGCATACATGC
ATCTTGGGGGAATCTTCATGTAGTGACCCAGCTTGAGATCAGATAAGAAGGAGAGAGCGT
GAACGGTGCTGATTCGACCGTATATCTTGAAAAGCAGATTGGCAATGGGTTTCCCAGGGT
ACACATACCCAAATATGAACTGGGCTATTATATCATACCCGGGTTGCTGGTTAGTAGTGG
CTTGGATGACACCAATGGGAAGAGTGACAATCCAAGCCAAAGCAAAAGCGAAGAGCAGAG
CCCACCACGGTAGCTGCACCTCTTCTTTCCAGACGAAACACATCAAGAGTGACAGCACTA
TACTCAACACCAACAGAATCAGGAACCAATACTCTGGCACCGGCTTGTATGCGCTCATCA
GCTTGGCGTGTATGTCCTTTTTCAGGGTTTTCACAGCAGATCTGCTCTGCCTCCAAATGT
CCCTTCCATTGAAGAGAGCAACATGGGTGAGCGTGGCTGTGAATCTGGCAAATCCGGAGC
CGATGGACAGTGCAAAGAGAGGACTAAGATAGAGTTTTCCATAACTATTGTAAGCTGCCA
CATTAAGGTYGCGCTGAGGGGTCAGAACCTTGGTGGTATCATATTTGAGGCCGTTGGAGC
GGAAGAGCTGGTTTGAGAAAATAGGGAAATTCCTGGCATCGAAAGTGTTGAACTTCCAGT
AGCAAAGGGGCACTATTATGTAGATGAACATGATGAAGCCAACCCCTACATTGACAATGG
AAAACCACGGGGCGACTAATGGGCTGCCGTGGTAGGCAGAGATACCAGCCCAGTCGAGAG
TGAAGGCTCCCGACACCCAGCCCATGGTAACCTGACCCGATCTGCTGGGCAGTGATGCTG
TGAGGCCAGGCCCAAC
>UN00026
AAAAAGAAATCTAAAATACAATTTACAATATTTTAAAAAATGATTAAACAATTAAAAAAA
ATGATCTTGGCTCGTGAGAAGGTGCTCATAGCAATAAGCCAGCTCGCGAGCGACATTTGT
TGGGCCATCCGCTGTACAGCCTGGAGCCGACAACCCTCTCCCTCATATCTCCCTGTCCTC
GCGCAAGCGGTACGTTGGACATGCTCTTAGAGCGCTAGACAGTACACATGTTCCCGTGCT
TATTTGCTTCCTTGATTTGACATCCCAGCCACTTATTCGGGTCCTTGATTGCATGCGGTG
GCTGTAATGTGGGGAGCGGGAGCCACATGCTACAATTATTGAAACCCACTAATTTTTTTC
TTGAGTGCTTCTTGAGTGTTGGTTTAGACTTAGCTTATACTCCATGTATGTCATAATCAA
AGGGCGTAACATAACAAGTAGATTACTAAACAAGCTATTTATTTAGATAAGCGTTTCAAA
CATCACCCAAATAACACATTGATGACAGTGTGATAAAACCGACTCCGCAAAATCACGAAA
CGGTACAATCCCCCACAATCCACCTGAGCAACACTCAAAACAGCACTATTAAACCAGCCA
CAAACACAACACTGGGAATATTGCGGAAATCAGTACTCCTCATCCTCCTCCTCGCCTTCC
ACACCCTCGGCACCAACCTCCTCATAATCCTTCTCAAGAGCAGCGAGATCCTCCCGAGCT
TCGGAGAACTCCCCTTCCTCCATGCCCTCACCCACATACCAGTGGACAAAGGCACGCTTG
GAGTACATAAGGTCAAACTTATGGTCAATCCTCGAGAACACCTCCGCCACACTGGTAGAG
TTGGAGATCATGCAAACGGCCCTTTGAACCTTGGCCAAGTCACCACCAGGGACCACAGTT
GGGGGCTGGTAGTTGATACCACACTTGAACCCAGTTGGGCACCAGTCCACAAACTGTATG
GTCCTCTTCGTCTTGATGGTGGCCACAGCAGCATTCACATCCTTTGGGACGACATCACCC
CGGTACATGAGACAGCAGGCCATGTACTTGCCATGCCTGGGGTCACACTTGACCATCATA
GAAGAGGGCTCAAAGGCACTGTTAGTGATCTCAGCGACTGAGAGTTGCTCATGGTATGCC
TTCTCGGCTGAGATGACAGGGGCATACGAGGAAAGCATGAAGTGGATTCTTGGATAAGGG
ACCAGGTTAGTTTGGAACTCGTTCATATCCACGTTCAAGGCTCCATCAAACCTCAATGAG
GCTGTGAGGGAGGAGATGATCTGAGAGACAAGACGGTTGAGGTTGGTATAAGTTGGGCGC
TCAATGTCAAGGGAGCGCCTGCAAATATCATAAATAGCCTCATTGTCAAGAAGAATTGCA
ACATCAGTGTGCTCGAGGAGGGAGTGTGTAGAGAGCACACTATTGTAGGGCTCCACAACG
GAAGTCGAGATTTGGGGCGATGGGTAAACAGTGAAACCCAGCTTGGATTTCTTGCCATAG
TCCACTGAGAGACGCTCAAGCAGAAGAGATCCAAGACCTGAGCCAGTACCACCACCAACA
GCATTGAATACAAGGAAGCCTTGGAGTCCAGTGCAGTTGTCAGCCAGCTTTCTGATTCTA
TCAAGGCACAAATCGACAATCTCTTTTCCAATTGTATAGTGCCCACGAGCGAAGTTATTT
GCCGCATCTTCCTTCCCACTAATCAGTTGTTCTGGATGGAAAAGCTGGCGATACATTCCA
GTCCTGACTTCATCAATGACGGTGGGTTCCAGATCAACAAAGACAGCACGGGGAACATGT
TTCCCTGCTCCAGTCTCGCTGAAGAAGGTGTTGAAGGCGTCATCACCACCACCAACTGAT
TTGTCACTCGGCATCTGGCCATCAGGCTGGATGCCATGCTCGAGACAGTAAAGCTCCCAG
CAAGCATTGCCAACCTGAATACCGGCCTGACCGATGTGGATAGAAATGCACGCTCGCAGC
TTCACAGAATCGAACAGGAAAACAAGACAGAGGGACAGATGACGAGCGACATATGTGATT
CTGAACCAGATCCATGTAGTCCATCCTGTAAAGCTGGTCCCCTGACAATATCAGAATATT
TTCAACGGCCTTATTCCTGGGAATGGGATCCTCAAACCACCACAAAAAGTGTCTGACAGC
ATCAGCAGTTCCCTCGAACCACTTCTGTCCTGCTTCCCCTGGTCTTTGCATAGCTGCCAA
TACCTCAACAAACCCATCGCCGAATTTGTTACCATTTCCATGATAAGTGCGGTACATGTG
ACGGTTAAGGGAGGCAGAATTATATTGCGTCAATATGCATATCTTATTTATTCCACTGTT
GATGCAGTTGCTCATCGGAATATCAACAAGCCTGTAGCATCCTCCAACAGGAACAGCAGG
TGTTGCTGTTCTGCTGGTAAGAGGAAAAAGATGAGTTCCTGCCCCTCCTCCCAATATAAC
TGCTGCCACGTTTTTACTGTCAGCCCTTTTCCTTTCATAGAATGGCGCCTCTCTTATCAG
TGTCTCAGTGGGATTGTTTGATGTCAAGATAGAGAAAGCAAGACCGGGCTTGGTCTTCCG
GGCTCTTTGATCACTCTTTTGGCTCTTTGATACCACATTAACCAACACATTGCAGTTGAA
ATTCCCTCTAATTCTCTCTCCCCATAATCCATTTTCCCAATCTCNAAATCCACTTTTCCC
AGCTCTTACCAGATGGGTATTTGTTCCAATTGTTGCACAACAAGATTCCATCTCRCACAC
AGCAAAATCAAACCCTTTTTCCCTTTACACCACAGAACCGCAAATCAAATATCTACGTAT
GTATAATACAGTGAAGATGATCTAAGAATCCCACCGTATCAACTAATCTATATATAGTAG
CAACTCCAATCTGGGTAACCAAGTAAAGTTATTAGATCATAGAATGATAGTTTATGAATT
CAGACAAAAGACGA
>UN00027
TCCTACTGCTGTATGCCACCGTTTTCAGTGGTAGGAATTGAACATAAAATACATAATAAA
ACCACAGCAACTAGAAAACCACCACCATATCTTAAAACAACCATAACCAACGATGCTGTT
CAAACAGATATCTTACAATGGATTTTTACAATGCTTCAAAGTTCTAGCTGGACATCCAAG
CGTCCCGTCTAAAACCAAGCCGAAATTTTTCAGTAGCATACATTACATCAAATCGGACCT
GACATAATGAATAACCGTAAGTAAAGACAGGCCATCGGATACTGGGCCATAGACGCAATT
TGCTGAAACCTGATCTTTGCGCCTATTGATTGATCAAATACTATACAGAAGCATCACGAG
CATAGTGAGCACCACCGACCATGTTGATCAAGTTCAAGTTCCTCGATGAAGGCATGCCCG
CAACTGCACCATGTTCAATGCCACATTCATTGGTCCCTCTTCTGATCTTGAAATAACCAT
CATCACCCCAGCTTCTGTTCCACTGATTTGCCACAAGCCAATAATCCTCTCCATCAGATG
TTGTTCCCCATCCAATCAGCTTCACTGCATGTCCTCCTAGGTAGTCGCCAGTGACATGTT
TGTAGACCCCTGACTTGTAATGAGCAAAATCCTCATAAACATCGAAGGACACCTCAACAG
GTCCATTTTTGTAAAGTTCTGCCATAATATCATCGGGGTGTGCATGGATTTTGTAGGCAT
TCTGGCCATAATGCTTTGAGGCCCTCCATAATTGGTTGCCATCAGCACATTTCCTCACAC
ACTTGGGTGTAGGGTAAGCTGGCTCGCAGCCAGGGTGAGAGCATCCAGTAGAATCAAAAT
ATGGATCACACTCTTCCGTGACAACACCATGGTGAACGAAGTAGCGCCAGGCAAAAAGGG
GGATGCCACCATTACATCCACTTCCACATAAGAAACGACAGCATGCCAAGAGATCATTAA
CTGACAAAGAAACATTCATGCCAAAATGTATGCAGAAACGGTCTGACAAGGATTCAACAG
CAGCAAAAGCCCAACATGAACCACAATGACCCTGATCAAGAATTCTGCTAATAGTACTGC
ACTGTGGCCAGGCCTGCCTGGCATCAAACTCCTTTGGCAAGTGCAATGACCTACCATGAC
TTACAATGGGAATATCCCTTGCCTCACTCAGTGGGGTGGGTCTAGCGCCAAGAAGGTGCT
TAAAATTGGCCAACCGTGTAATTGGAAAATTGATCGTTCATGCCAGCCTTCCATCCAGCC
GTCGGATYTGCATTTATCTTATTAACGATATCTTCTTGGAGAATTTTTGAGTTCAACTTC
AGCTTTGGGACTGATTCAGTTGCAAGAACCAAAGGTGAAGCTACAAAGAGCAAAAGAATA
GCCGAGATGATTGAGGTGCCCATCTCCGATTAGCCCTTGAATCAAAACTTCAACACTTGT
TGGTGATGATCTGATGATGCCCACAAGTGTTGAAGTTTTGATTCAAGGGATAATCGGAGA
TGGGCACCTCAATCATCTCGGCTATTCTTTTGCTCTTTGTAGCTTCACCTTTGGTCTTGC
AACTGATTCAGACCCAAAGCTGAAGTTGAACTCAAAAATTCTCCAAGAAGATATCGTTAA
TAAGATAAATGCAGATCCGATGGCTGGATGGAAGGCTGGCATGAACGATCAATTTTCCAA
TTACACGGTTGGCCAATTCAAGCACCTTCTTGGCGCTAGACCCACCCCACTGAGTGAGGC
AAGGGATATTCCCATTGTAAGTCATGGTAGGTCATTGCATTTGCCAAAGGAATTTGATGC
CAGGCAGGCCTGGCCACAGTGCRGTACAATTAGCAGAATTCTTGATCAGGGTCATTGTGG
TTCATGTTGGGCTTTTGCTGCTGTTGAATCCTTGTCAGACCGTTTCTGCATACATTTTGG
CATGAATGTTTCTTTGTCAGTTAATGATCTCTTGGCATGCTGTGGTTTCTTATGTGGAGC
TGGATGTAATGGTGGCATCCCCCCTTTTTGCGTGGCGCTACTTCGTTCACCATGGTGTTG
TCACAGAAGAGTGTGATCCATATTTTGATTCTACTGGATGCTCTCACCCTGGCTGTGAGC
CAGCTTACCCTACACCCAAGTGTGTGAGGAAATGTGCTGATGGCAACCAATTATGGAGGG
CCTCAAAGCATTATGGCCAGAATGCCTACAAAATCCATGCGCACCCCGATGATATTATGG
CAGAACTTTACAAAAATGGACCTGTTGAGGTGTCCTTCACTGTTTATGAGGATTTTGCTC
ATTACAAGTCAGGGGTCTACAAACATGTTACTGGAGACTGCCTAGGAGGACATGCAGTGA
AGCTGATTGGATGGGGAACAACAGCTGATGGAGATGATTATTGGCTTGTGGCAAATCAGT
GGAACCGAAGCTGGGGTGATGATGGTTACTTCAAGATCAGAAGAGGGACCAATGAATGTG
GCATTGAACATGATGCAGTTGCGGGCATGCCTTCATCGAGGAGCTTGAACTTGATCAACA
TGGTCGGTGGTGCTGATTATGCTCGTGATGCTTCTGTATAGTATTTGATCAATCAATAGG
CGCAAAGATCAGGTTTCAGTAAATTGCATCTATGGCTCAGTATCCGATGGCCTGTCTTTA
CTTACGGTTATTCATGATATCATGTCGGATTTGATGTAATGTATGCTAGTGAAGAATTTC
AGCTTGGCTTTAGACGGGACGCTTGGATATCCAGTTAGAACTTTGAAGCATTGTAAAAAT
CCATAGTAAGATATCTGTTCGAACAACATCGTTGTCTTTGGTTGTTTATGCGGATGCATT
GGCGGATTGCTGTAGTTGGTTATGGTTGTCTATACAGGTACATTGTTCTAAATACCATAC
GGCTCAACCTAGTATCAGAGGTATGTACCTAGCAACTCGGAAACAATACAAAATATTAGT
TGGTGAGACCCTG
>UN00028
CCGGTGCCTCCTTGTTTCTAAACGATTTGCTTCTTTGGTCCCTCAGATCCACTCCCTCTC
GATCCGAATGCATCGTAATCTCAAACCCAGCAAAGGCTCGAGAAGTAATTTCTTCAAGGG
TTTTGTGTCCAAGTTTGTGGCTAAACCCATTCAGTATCTGCACCGGATGATGGGCAAGAA
CCTGAGTTCATCTTCATCGAACCATGGTGGGGTTGATGTTGCTCAGTGGATTGGAACTGC
CCTCAAGAATTTCAACGAAATCCAGACTCTGAAGCTCGAGCTCCCCTCCTATGGCGGCGA
GATCGGGGTCAATAGAGCCATCCCTTTGCTCAGATGGGAAGCGGGGTTCGGGAAAGAGCT
CCAGAGGTGCGTNATCCTCGGTGCTACTTCGATTGTTCAGATGAAAGAGAAATTGAAGGC
TGGGGACGAAGCTCATGGGTCAGATCAAATTGGCCAAGATGATCCACTGTTCACCGATGA
GGAGCTCAAATTGAGGATAATCTGGATAATCTCATGCCTAATTGCATCTTCAGCGAGGCA
CAACTTGTTGAAGAAGGTGGTGAATTCTTGCCCCAAGTTGACTAATGCAGTGATTTCGGA
TGCCGGAAAACAGGGGAAGCTATGTATGGATGAGGGGCAAATCAGGGAGCTGAGGGATTC
AATGAAGATCACAGAAGACAACGCATCGAAATCAGAATCAGAATCAGAATCGGAAATCCC
GTCATCACAGGCATCAACATCAGGTTCACAGATGGGGTRTGTGGGGAATTTGGTGATGAA
GTTGTGGTATGTGAAAGAGCTGGAATTGCAGAGTTCTGGGCAGGTGATCAAAGGAGCAAC
GATGGTGGTGATAAAACCAGATGGTAAGGTGGAGAGAGAAAATGGTGGTGGTGATGGGTT
GAGTGGTATGATGAACAGGGCTTTTGAGGGAGATGACGTTTTTGGGGAAGCTGCAAAGGA
ATTGTTGAAGAGGAAGGAGAAAAGAGTGTATAGATTGGAAATGAATACTTTTTGAGAAAT
CCCTGATTTTCTTTTCCCTAGAGTTTGTTTTTTTCTTTTTCCTTAAAGGATAGATCATGC
TTTTTTGGCCCCTCAAGTAAGGCATAGTTTCCTACTTCTGGTAGTTTGTAAAGATGGTAA
TATAGATTTTTATTGCTTCTTGTTTGTTTTTAGTAGATCACTACATCGCAGTTCAAAATA
AGTTGACAACTGGGGACGATTCTCTTCTGTGCATARCNTATGACTGCGATGTAGTGATCT
ACTAAAAACAAACAAGAAGCAACAAAAATCTATATTACCATCTTTACAAACTACCAGAAG
TAGGAAACTATGCCTTACTTGAGGGGCCAAAAAAGCATGATCTATCCTTGAAAAAAACAA
ACTCTACGGAAAAGAAAATTAGGGATTTCTCAAAAAGTATTCATTTCCAATCTATACACT
CTTTTCTCCTTCCTCTTCAACAATTCCTTTGCAGCTTCCGCAAAAACGTCATCTCCCTCA
AAAGCCATGTTCATCATACCACTCAACCCATCACCACCACCACCACCACCACCACCACNA
CCRYYNTGACGAGGAAGAATCCGGCGGATTTCCCCAACCACCACCACCCTTCTCGTCTCC
CCCCTTCCCTCCTCCTCATCAGCCCCCCTTCGACGGCGGCGCGTACCCACCTTACTCCGC
CCCTTACGGTGGCCGATACAACCACCCGCCACCACCCGGAGCCTACCCACCGCCGGAATC
TTACCCTCCGCCGCCGGTTTCTGAGGTTTACTACTCATCCGACACTTCCGACCTCGAAAC
TCCGGCGTACGCACCACCACCACTGGCGGCCGGAGTGGTTTCTCATGTCCACCACTCTGG
GCATGAGAGTAGTGGGCACCACCATTTTCATCCTCATATGCCGAGTTTCATTGAAGGGCA
CTTCCATAGCCACGGTAGTGGTGGTACTACTTATGGGGGGTGAGGGTGACCCACTCATGG
GGTACTTTGTTAATAAGCCTACTCACAGGATTTACTGCAAAGCTGGTGGAGATCGTTACT
CTGTTGCTGTGCGTGATGGCAAGGTCGTTTTGGTCCACCACAACCCTGATGATCCAACCC
AGCACTGGTACAAAGATGAGAAGTATAGCACAAAGGTGAAGGATGAAGATGGTTATCCGA
GTTTTGCTTTGGTGAACAAAGCCACTGGCCAGGCTGTGAAACATTCAGTTGCCGGTCATC
CAGTGCGGTTAGTCCCTTACGAGCCTGATGAACTCGATGCATCAATCCTGTGGACAGAGA
GCAAGGACTTGGGTCAGGGTTTTAGAACTATCAGGATGGTGAATAATGTGAAACTGTGTC
TGGATGCTTTTCATGGTGATAAGGACCATGGTGGTGTCCATGATGGCACCATTGTTGCCC
TTTATGAGTGCTGGAAGGGAGATAACCAGAACCAGCAGTGGAAGATCGTCGGTTACTGAG
ATCTCATGCCCTACCTAGTTGCTGCTTCAAGAGTGTATTCAGATGCATAGGCTGTTTGGA
AGGAATGCATTTGTTTTGTGCTGGGTGTTGTCTATATATTCTAAGTATGCCATGGTTATG
TAATAATACATGAATCTACACATATTGGTATTGTTGTCTCTGCTTGATGTCCTTTGTCGA
GGGTAAACATGGTGTTTCTTGATATTTCGCTATGTACTATCTTTTAGACATGCTTTATGA
AGCTTCACAAAGAGATTATTAGTGTATTAAAATGACAAAATTGGCTATCTTTAGTCCAAT
ATAAATGTCATTTGATATATATGAAGATGGAGTGTGTGGATCAGTGTGTCAATCAGTTGC
TAGATGTAATTGCGTTATCAATGCAAGTGAAGCATGATATATCATATAAGGTAATTTGTA
ATGATTGTTTGTTATCTCAAATAGTTGCTCTTTACCAGTTAGTAGCCACTCAGTAATCTT
GTTTAGTTGAG
>UN00029
GTCGGTGCATCCGTGCCAAAAATTTCTCATCTGATCTGAAGGTCAGTTCGTTGGATTCTC
CATTTCTTCTTTGAATTCTCGAATACTAGTAGAATTGAACTTGTTTTCCTTTCGATTCCG
GATCTTTGAAGTTCTCGTAGGTTAATTTTGTTGTTTTGATTGAGACCTAGAACTCCGCCA
TCGGTTTCTAGGTTTAGATCTGGGTCCCACCACCTCACGTTCAGGGTTGAAAAACCCTCG
ACGTAAAATCTCTTCTGTCTTCATTGATCTGGTTGATTTCTGATCTGGTCTGCTAGATCC
GACGCCATACGTGTAGATTTNGGCTCAAAAAGATGGGATATTTAGAGAAATTTGGGATCT
TGTTRGTTTTTGTGTGCTTGTTGTTTCGATCTGGAAATGGGTTTTATCTCCCTGGTAGTT
ACCCTCACAAATATGGAGTTGGCGATGTCCTTTCGGTGAAGGTCAATTCTTTGACTTCAA
TTGACACCGAGATTCCCTTTAGTTACTACAGCTTGCCCTTCTGTAAGCCCCAGGAGGGTG
TCAAGGATAGCGCTGAGAATCTTGGGGAGCTTCTTATGGGGGATAGGATTGAGAGTTCCC
CATATAGGTTCAAGATGTTTACAAATGAGACTGAGATCTATGTTTGTAAAACCAGCCCAC
TTTCGGCTGATGAGTTTTAAGCTGTTGAAGAAGAGGATTGATGAGATGTATCAGGTTAAC
TTGATCCTTGATAATCTCCCTGCCATTCGGTATACGAAGAAGGATGATTTCTTATTAAGG
TGGACTGGATATCCCGTTGGGATTAAGGTTCAGGATGCTTATTACANTTTTAACCATTTG
AAGTTCACCGTCCTCGTCCACAAGTATGAGGAGACCAACGTGGCTCGTGTGATGGGGACT
GGTGATGCTGCTGAGATGATCCCTGGAGGTGGTGCTGCCGGATCTGAGACACCTGGTTAC
ATGGTTGTTGGTTTTGAGGTGGTACCGTGCAGTGTCCAGCACGATATGAATGCAATTAAA
AACTTGAAGATATATGATAATATATCCTGGTAAGATTAACTGTGATCCTGCAACCGTCTC
CATGGCCATTAAGGAGAACCAACCTGTGGCTTTCACTTATGAGGTTGCATTTGTGGAAAG
TGACATTAAGTGGCCATCTAGATGGGATGCCTACTTAAAAATGGAGGGTGCCAAAGTTCA
CTGGTTCTCGATCCTGAACTCCCTGATGGTAATCACTTTCCTTGCTGGGATAGTCCTTGT
GATCTTCTTGAGGACTGTTCGGCGTGATCTGACCCGTTATGAGGAATTGGATAAGGAGGC
TCAAGCTCAGATGAATGAAGAGTTGTCTGGCTGGAAGCTTGTTGTTGGTGATGTCTTCCG
GGCTCCGAGTCATCCAGTATTGCTATGTGTGATGGTTGGAGATGGTGTCCAGATCCTGGG
AATGGCTCTCGTGACAATTATGTTTGCTGCTTTGGGTTTCATGTCACCGGCATCTCGGGG
AACTCTTCTCACGGGTATGCTGTTCTTCTAACATGATCCTTGGCATTGCTGCTGGTTATG
TGTCTGTTCGTTTGTGGAGGACAATTAACTGTGGAGATCACAAAGGTTGGGTTTCAGTTG
CATGGAAAGGACTGCTTGCTTCTTCCCTGGCGTTGCCTTCTTGATTTTGACCCTGTTGAA
TTTCTTGTTGTGGGGAAGTCACAGCACCGGGGCTATCCCATTCTTTCTCTTTGTGATCCT
TATCTTGCTCTGGTTTTGCATCTCTGTTCCGCTTACCTTGACTGGTGGCTATTTTGGTGC
AAAGGCCCCTCACATTGAGTACCCCGTGAGAACCAATCAGATCCCCCGAGAAATCCCAGC
TCAGAAATATCCTTCATGGCTGTTAGTCTTGGGTGCTGGGACACTCCCATTTGGAACCCT
CTTCATTGAGCTTTTCTTCATCATGTCTAGCCTTTGGATGGGCAGGGTGTACTATGTTTT
TGGTTTCCTCTTCATTGTATCTCATCCTTCTTGTGGTGGTATGTGCTGAAGTCTCCTTGG
TTCTTACATACATGCATCTCTGCGTTGAAGACTGGAAGTGGTGGTGGAAGTCTTTCTTCG
CTTCTGGTTCTGTGGCCATATACATTTTCCTGTATTCCATCAACTATCTCATATTCGACC
TTAAGAGCTTGAGCGGACCTGTCTCTGCAACTCTCTACTTGGGGTATTCGCTCTTGATGG
TTTCAGCCATCATGTTGGTGACGGGCACTGTTGGATTCCTGTCCTCATTCTGGTTTGTTC
ACTACCTGTTCTCCTCCGTGAAGCTTGACTGAAGACGTACACATACATTTACCGAGATTC
TTGAAGAGTTTCGTGGTGATGTTGCCGGCAAAAGAAAGTTGATCTGCCTGCTCTGCTTTT
ATAGTTGTAACCTATTTGAGTTTTTCTTTAATGTTCTAGGAAATTTGGTGAAGATTTCTA
GCAATAATAACCTCACCATGTTTTTGCATAATTTTTTGATTTCTTTGAGATCTTATCTGC
ATAATTTAGTAGTGCTTGCATCTTTTATTAGGGCATATATTTTGTTGAGCATGGGAGACT
TTTACATGAGTTGGAAATACAATTATCGAGTCGCCCCATGCTCAACAAAATATATGCCCT
AATAAAAGATGCAAGCACTACGAAATTATGCAGATAAGATCTCAAAGAAATCAAAAAAAT
TATTATGCAAAACCATGGTGAGGTTATTATTGCTAGAAATCTTCACCAAATTTCCTAGAA
CATTAAAGAAAAACTCAAATAGGTTACAACTATAAAAGYNGANCNGNCNGNTCNACTTTC
TTTTGCCGGCAACATCACCACGAAACTCTTCAAGAATCTCGGTAAATGTATGTGTACGTC
TTCAGTCAAGCTTCNYGRAGAGTTTCGTGGTGATGTTGCCGGCAAAAGAAGTTGATCTGC
C
>UN00030
GCGTTCTTCTCTAGATCTCTCCGACCTCTTTCTCTAGAACTCTCCATCTCCAATGGCGCC
CAAACTGTCTAGGACTCCTAGCATGAGAGAGAAAGTGGAAGACACTCTCTCTGCTCATCG
TAACGAGCTCGTCGCTCTCCTCTCCAGGTATGTGGCACAGGGGAAAGGGCTATTACAGCC
GCATCATCTGATTGATGAACTTGAAAAGGTGATCGGCGATGAAAAAAGCAAGCAGATCCT
CAGTGATGGCCCCTTCAGCGAAGTTCTTACGTCCGCCCAGGAAGCAATTGTCGTTCCTCC
CTTTGTTGCCATAGCAGTTCGTCCACGTCCTGGAGTTTGGGAATATGTGCGAGTCAATGT
GTACGAACTTAATGTGGAGCAGTTAACTGTGTCTGAGTATCTTCGCTTCAAGGAAGAACT
TGTTGATGGACAGATTGATGACCACTATGTTCTTGAGCTTGACTTCGAACCTTTCAATGA
ATCAGTTCCTCGTCCAACACGGTCTTCATCAATTGGTAATGGAGTTCAGTTTCTCAACCG
CCACTTATCATCCATCATGTTCCGTAACAAAGATTGTTTGGAGCCGTTACTTAATTTCCT
CCGAGTGCACAGGCATAAAGGAACAGTCATGATGCTGAATGATCGAATACAGACTTTATC
CCGTCTTCAGTCAGCCTTGTCGAAGGCTGAGGATTATCTGACCAAGCTTCCACCAGATAC
ACCTTATTCTGAGTTTGAATATGTACTTCAAGGGATGGGTTTTGAAAGGGGCTGGGGTGA
CATAGCAGAAAGGGTTCTAGAGATGATGCATCTACTCCTTGACATTCTCCAAGCTCCTGA
TCCCTCTGTATTGGAGACATTTCTGGGGAGAATTCCAATGGTGTTTAATGTAGTGATTCT
GTCTGTACATGGATACTTTGGCCAGGCAAATGTGCTGGGCTTGCCTGACACTGGTGGTCA
GATAGTCTACATACTTGATCAAGTGCGGGCATTGGAGCATGAAATGCTTCAACGAATATG
GAAGCAAGGACTCGACGTGACTCCAAGGATTCTTATTGTCACCCGGTTGATTCCAGATGC
TAAGGGGACTACATGTAATCAACGGCTGGAAAGAGTCAGTGGAACAGAGCACACTCACAT
CCTGAGAGTCCCTTTTCGATCAGAAAAAGGAATTCTTCGTAAATGGATATCTAGATTTGA
TGTGTGGCCTTATTTGGAAAAATTTACAGAGGATGCAGCAGGTGAAATTATCGGTGAGTT
GCAGGGTCACCCGGATCTGATAATTGGCAATTATAGTGATGGAAACCTCGTCGCTTCCTT
ATTGGCCCACAAAATGGGTGTCACCCAGTGTAATATCGCACATGCCTTGGAAAAGACCAA
GTACCCAGATTCTGATATATATTGGAAAAAGTTCGAAGATACTTACCATTTCTCATGTCA
GTTTACGGCTGATTTGATGGCCATGAATCATGCTGATTTCATCATTACCAGCACTTACCA
AGAGATTGCAGGAACGAAGAATACTGTTGGCCAATATGAGAGCCATACAGCCTTCACTAT
GCCAGGTCTGTATCGAGTGGTCCATGGGATTGATGTCTTTGATCCCAAGTTCAACATTGT
CTCACCTGGCGCAGACATGACAATTTATTTCCCCCACACGGAGAAGGAGAAGCGGCTTAC
GTCACTTCATCCCTCTATTGAGAGGCTCCTATTTGATCCTGAGCAGAATGACGAACACAT
TGGCATACTGGATGATCCTTCAAAGCCAATAATAACCACAAGAGAAAGGAGAAAACACAT
CAAAAACATAACAAGATTGAGCCAGAGCGATAAAAAAAATACCAAGAAGAGCTCATCGGC
AAATCCTGGTGGGCTTGCTGGCTACCTTGATGTAAAGCAGTCCAAAGATAAAGAAGAGAT
TGCTGAGATTGAAAAGATGCACGACCTTACCAAGAAGTATGATTTGAAGGGGCAGCTCCG
ATGGATAAGGGCTCAGACTAATCGAGCACAGAATGGTGAACTCTACCGTTATATTGCTGA
CAAAAGGGGCATTTTTGTGCAGCCTGCATTTTATGAAGCTTTTGGGCTTACAGTTGTAGA
GGCCATGACCTGTGGGCTTCCCACATTTGCCACGTGTCATGGTGGTCCAGCTGAGATTAT
AGTGGATGGTATCTCAGGATTTCATATTGATCCATACCATCCTGATCAAGCCGCAGCAAA
AATGGCTGATTTCTTTCAGAAGTGCGAGGAGGATCCAAGCTACTGGGATAAAATCTCTGC
TGGGGGGCTGCAAAGGATCCAAGAAAGGTTCACCTGGCAGAAATATTCTGAAAGATTAAT
GACACTGTCAGGGGTTTATGGTTTCTGGAAATATGTATCCAAGCTGGAGAGGAGAGAGAC
TCGACGCTATCTTGAGATGTTCTACATTCTGAAATTCAGGGATCTGGCAAAATCTGTCCC
TCTAGTGACAGATGAGGAGCCTTCAGCCATAGATGGAGTTGCAACATTCCACGGACCATG
ACCAGAGGCGTTGGTCCTCTACCTTGAATTGGCATGAAGATGTACATTATTTAGTATCGT
CGAAAAAATAAGTGCGTGTGCACGAGTCAGTATTTTTCAATAAATGGTAAGAAACAGGAG
GAGAATGTATATTATTGTCAATCCATATATAACTGGGATTCTCTTGGTTAATTGCCAATG
CTGTACCATGTCATCTGCAGCATGAGTAGGATAATTAACTCTCAAGGGGTTCGTGTATTT
TTATGTATCAAGTATGTATGTGCGAGAATATGCCTTCCAAAAAGCGACGATGTGTAAAGA
GCAATGAAAAGAGCAAGGGCGTTCGGCCTTGCTCTTTTCATTGCTCTTTACACATCGTCG
CTTTTTGGAAGGCATATTCTCGCACATACATACTTGATACATAAAAATACACGAACCGG
>UN00031
ACGGTTTTTTTTTGTCATAAAATCATCCATTAAAGGTTCGTAAAAAACAGAAGCAGGTCA
GAAGTCGCAGAGTACCACAGACACTGTTTGTTACGGTTTTTTGATCGGGCATTAGCATTA
CTTTGGTGGTTGTTTAAGATCATTATTCAATATTCACGTAATAAAATCATCCATTAAAGG
TTCGTAAAAAGGATAATAATAGTACGTGAATGTTGAATAATGATCTTAAACAACCACCAA
AGTAATGCTAATGCCCGATCAAAAAACCGTAACAAACAGAAGCAGGTCAGAAGTCGCAGA
GTACCACAGACACTGTTTGGGCACTGAAAAAATGCATAAGCAAAAGTTGAGACTATTCAA
CCCTTGCATTTATTTACAAATGACCTGACACAAAAAGTCCATGATTTACCATACTTCAAC
AAGTTGAAGATTATTCCCCACACAAACATGTGCGTAAATTACCCGGCACCAGTGCGTCAA
AGAGCTGCCTGAGCCGCGGCTAGCCTTGCAATAGGAACCCTGAAGGGAGAACATGAGACA
TAGTCAAGTCCCACCTCAGCAAAAAATGCAACAGATGAAGGCTCGCCTCCATGCTCACCA
CAAACTCCAACCTTCAAGTTAGGTCTAGACTTACGGCCCTTCTCCGTAGCAAGTTTGACG
AGTTGTCCTACTCCTTTCCGGTCCAAAACCTCAAAAGGATCATTTTGCAATATGCCTTTA
GCTAAGTAAACGGGGAGGAACTTGCCAACATCGTCTCTGCTATACCCAAATGTCATTTGG
GTGAGATCGTTGGTCCCAAAGGAGAAGAACTCTGCTACTTCTGCAATCTCATCTGCTATC
AGGGCTGCCCTAGGGACCTCGACCATTGTTCCAATCTTGTATTTCACAGAGGAGTCTTTC
TCAGAGAATACTGCTTCTGCAACCTTTTGTGCCAAACTCACTTGATGTTCGAGTTCCTGG
GGCGTTCCAGCCAGAGGAATCATAATCTCAGGAAGAACTGTAGCTCCTTGTTTGCTCATA
GAAATGGCGGCCTCCAAGATTGCTCGTACTTGCATCTCAGTCAACTCTGGGTATGATATC
CCAAGCCTGCAGCCTCTGAAACCGAGCATGGGATTGACCTCTGACAATTTCTCAATCCTA
GACAGAACTTGATCTTCTGTCATCCCGGTTTCAGCAGCCAGTTCAGTGACAATCTGCTCT
ACATCACCTTGTGGAAGAAACTCATGCAGCGGAGGGTCCAATAATCTTATTGTCACCGGA
AGACCATCCATTGCCCTGAAAATCCCCTCAAAATCAGATCTTTGATAAGGCAATAGCTGA
TCGAGGGCTGCTTTCCTCTGCTCCGGTGTTACTGCCATTATCATCTTCCTAACAGCCTTT
ATCCTCTCATCTGAAGCAAAAAACATGTGTTCTGTCCTACAGAGTCCAAGCCCTTCAGCA
CCATTTTTTCTTGCTTTCAGAGCATCCTCAGGTGTATCAGCATTTGCCATGACCTTCAGG
ATCCGTATATCATCAACCCAAGACATGAAAGTTTCTAAATCACCACTAAGAGCCGGAGGT
GAAAGGGCTTCTTTTCCTAAGATCACTTCACCAGTTGTTCCGTTCAGTGAAAGCCAGTCG
CCCTCCTTTATCAATCTATCTCCAACCATAAGAACCTTCTCAGTAGCATTAACTCGGATT
TCAGAACATCCAGCAACACAACATTTTCCCCAACCACGAGCCACAACAGCGGCATGGGAT
GTCATGCCACCCCTTGCTGTTAAGATTCCAGCAGCTGCATGCATTCCTCCGACATCTTCT
GGGCTAGTTTCAGCTCTTACCAAAATGACGTCTTTTCCTTCAGCATGCCACGCTTCAGCA
TCTTCGGCAGTGAAAACAACTTGTCCAACCGCAGCTCCTGGAGATGCAGGCAAGCCAGTG
GCAATTACTCGTTCTTTGTAAGCAGCAGGATCCTTGAGCTGTGGGTGAAGAAGTTGGTCA
AGATGCTGCGGTTCGACCCTCTTGATTGCGGCACGAGTATCAATTAGCCCTTCTTTAACC
ATGTCTACAGCAATTTTCACAGCGGCTTTGCCTGTTCTCTTTCCAACTCGACATTGCAAC
ATCCAGAGCTTGTTTTCTTGTACAGTGAACTCAATGTCCATCATGTCCTTGTAATGCCTC
TCAAGGATTTCACAGTTCTCTTCAAGCTCCTTATATGCTTCAGGCATGCTACTTTTCAAT
TTGTCCAAATCCTCTGGCGTTCTAATACCAGCGACCACATCTTCTCCCTGGGCATTAATC
AAGAACTCCCCATACAACTTCTTTTCACCAGTGCTCGGGTTCCTAGTAAAAAGGACCCCT
GTCCCACAACTGTTTCCCATGTTCCCGAACACCATACACTGGACATTGACAGCAGTTCCT
TTAAGCCCTGTTATCCGATTGATGCTTCGATACTTAACAGCTCTTGGACTATCCCAGGAG
TCAAAAACAGCTTGAATGGCCAATTGAAGCTGGCTTTTCGGATCAGATGGAAACTTTGCT
CCCTTGACTTCAACATAGACATTCTTATACTCTTCTACAAGATCCTTGAGATCAGATGCT
GTTAGATCAATGTCAAGCTTAGCCCCTCTCTGTTGCTTTAATTTTTCCAACTTCTCCTCG
AATGCGGAGTGTGGAATACCCATGACCACATCACCAAACATGTCTAGAAAACGTCTGTAG
GAATCAAAAGCAAAACGCTCTCCACTTTTGGCAGCCAGGCCCATGACAACCTCATCATTG
AGTCCAAGGTTAAGTACAGTATCCATCATTCCTGGCATAGAAATAGCAGCACCGGAGCGA
ACAGAAAGCAGTAATGGATTAGAAGGGTCACCAAGGCRGGCCCCCATATCATCCTCTATG
ACTTTCAAGCCTTCGAGTACTTCCTCCCACAAGCCATCTGGAAGCTTCCTTGCCCA
>UN00032
AGTTTANAAGGGGTNGGCTTTTTTTTGTCCCCTGCGAACACATACAGCCTTATTAATTGT
CAGAATAATCCCTCAGTACACTTGGCACTCTTTTTCCACCTTTCAAACATACAAAAGAGA
ACCAAGAAAAAATAGGCTTCCCTTCTGCACTACTTTTACACGTTTCAAACTATGAAGAAG
TATCATCCTTACAGCGGCTGGGCAGCCCGGAGAAAAATCTGACAACAGCCTGAAACCAGG
AGAAAATGTGGTCATTTCCTCCTTGTCTATCACTCCTATTGAAGACGCTTCACTTTTTAC
CAAACCCCGGAAAGAAACTGAACCCCTCTTGGCTTAGGCATCGGAGTTTCTTACATGGCT
TGGTGGTGTGTTTGCCTCAAGATGGCTTTGGTTCGCAGCAATAAGTGAGAGAGATTCAGC
ATAATCCCCGGCTGATGTGCAAGACCTTCTTCCCCCGGCTTCTACACTTGGGAAGCCCAG
ACCCCTATTTAGGGCTAAAGAATCCGAAACTGGTAAGTAAACAAGCAACCAGATACCCAC
TACAACACAAGATAAAAGCACACAAAAGCCAAAGAAGGCAAGAATTTCAAAGAGAAGATG
CTCTTTCCAAGCAAAAACTGAAAAACCAAGCAAAAGAACCCTCAAAGGAAGAAAACTTGA
AACCAGGAATATCAGTATGTAAACTCTTCTCTGCAACTTCTTGTTGATGACCGACGCAAC
CATCTGCCTCCCAAGCAACAACAGGTAAGTAGTCAGAACACCGGAAAACAGTCCATGGAG
CATCGTACACAGCACAGGATAAGTGCAAGCAATGACAGGCCGGCCTGCTACAATCAATGG
CGAATATGTGCTAGTGAATTTTTCTGGCAATCTTCTGAGAACATTTGTCTTCCCATGTTT
AAGTTTTGGGGCCACCATAACAAAAAGCAAATCTAAGACAAAAACTGGGAAACAGTAAAG
CAAGATGTAAGCAGTGGTCTTGATGTTCCATTTGTGGTTCAATAGCCCTGAGCCTCTCCA
CTTTAGGGATGCGTGTAGAAGGAAACTCATGGTAAGGAAGAGGCATGGTTCTGTGAACCC
CAGATTCGATAGGATATATAGTTTGCACATGTTCTCCTGCCATTGTCGGTCTGGAGAATG
AAAAACTCTACCCTCCTGTCTAAAGAAACTTAATCGGACCACTTCACCAGCACCCCAGCA
TATTCCAAATGCTATAAACGTGATTCGAACAATCCAGGGACCATTAAAGTAACCAAGCTG
GAGAAAGCCCGACCTTTGGATACGAATGCCAAAGTACAAYGTGTAAATCACGCAAAACAG
GCCAAAAAGTACCAAGAGRACCACTAGACAAATTGTCACCACACCGAGTGCATCGACGGC
AAGATTGGTCGGGGGCATTACCCGAAGCACARATTCCAAGCATGCTCTCTGCCAGCATGG
ANACAGAAAYTGTGCTTCGGGTAATGCCCCTGACCAGTCTTATCGTCGATGCACTTGGTG
TGGTGACAATTTGTCTAGTGGTGGTCTTGATCCTTCTCAGTCTGTTTTGCATAATTTACA
CATTATACTTCCGTGCCCGCATTCAGAGTTCAGGGTTTGTCCGACTTGGTTACTTTAATG
GGCCTTGGATTGTTCGAATAATTTTCATTGCATTTGGAATATGCTGGGGTGTCGGTGAAG
TTGTCCGATTGAGTTTCTTAAGGCAGGAGGGTAGAATTTTTCGTTCACTAAGCCAAAAAT
GGCAGCAAGACATGTGCAAGCTGTACATCCTATCAAATTTGGGTTTCACAGAGCCATGTC
TGTTCCTAACCATGAGTTTTCTCTTACGTGCATCCCTTCAGTGGAGAGGCTCCGGGATAC
TGAACCCAAGATGGAACATGAAGACCATCGGTTATGTGTTGCTTTATTGCCTCCCAGTTT
TCATCTTGAATTTCATTGTTGTCATGGTGGCTCCCAAACTTCGTTATGGGAAGACTAACA
TTTTGAAAAGTTTGCCGGAAAAATTCACCAGCACATTTCTGTCATTGACTGTATCAGGCC
GACCGGTCATTGCTTGCATATATCCTGTGCTCTGCACAATACTGCACGGATTGTTTGCCG
CCATGGTGACTGCTTACCTCTTATTGGTGGGAAGGCAGATGGTTGTGTCAGTCATCAACA
AGGCGTCGCAGAGACGAGTTTACATACTGATATTCCTGGTTTCAAGTTGCCTGCCATTGA
GGGTTCTTTTGCTTGGTTTTTCAGTTTTTGCTAGACAAGAGCATTTTCTCTACGAAGCTC
TTGTTTTTTCTGGTTTTTTTGTGCTTTTTATTTGTGTTGTAGTGAGTATTACTTTGCTTG
TTTACTTGCCTGTTGCGGATTCTTTAGCCCTTAAGAGGGGTCGGGGGTTGCGGGGTCCTG
AGGCTGGGCGAGGAAGATCATGCACATCATCTGAGGATTATACTGGCTCTTTGTCTCTCA
TTACTCCCAACCAGAGCCATATTGAAACAAGCACAGCCACAAGCCTTGGGGGAAACTCTG
ATTCCTCAACCAAGCGGGGTTCCATTTCTTTTCGGACCATGGTAAAAGATGAAGCTTCTT
CGACGGGGGTGAATGAGGAAGAAATGAGCACATTTTCCCCAGGCTTCAGGCTCCTTACAG
CCTCTTCCCCCAGCTCCCCAGCTGCCCCACAGAAGGTACTGTCTTCCTCCTAGTCAAGGG
ACCTTTGTTAGGGGACAGGCACAAGAGATGCCTCTTTTTGTAATTCTTCTTCCCCTTCAT
CCTTTCTTTTTTGTACCCCTTGCTCCCTTCACTTTGGTGTTTAAAAATGGTGGAAAAGGG
TTACATCTGTAAGTGGATATCTTCTGACAATTAATAAGGGCTGTATCTGTTCATAGGACA
AGTGCTACCCTYTNCCACCATTTTTAAACACCGAAGTGAAGGGAGCAAGG
>UN00033
AACCTGAGCAGCAACCTTCCTCAGGTTGATGATGGTCCCTGTGTTACTTACATTGGTCAA
GGTGGGTCGGGGAATTTTGTCAAGATGGTGCATAATGGGATNGAGTATGGTGATATGCAG
CTGATTTCCGAGGCCTATGATGTGTTGAAGAATGTAGGGGGATTGTCGAACGAGGAATTG
GCGGGGATTTTTCATGAGTGGAATAAGGGGGAGCTTGAGAGTTTTCTAATTGAGATTACG
GCGGATATATTCAAGGTTAAGGATGATTTGGGGAAGGTGAATTGGTGGATAAGATTTTGG
ATAAGACCGGGATGAAGGGTACTGGGAAATGGACTGTTCAGCAGGCTGCTGAGCTTTCTG
TTGCTGCTCCCACCATTGCCGCCTCCTTGGATTGCAGGAAGCTGGGATGAAGGAAGAAGT
GAACTCAGTTCGAGGTGGGATTGATAAGAAGAGGTTGATTGATGATGTGAGGCAAGCATT
GTATGCTTCAAAGATCTGTAGTTATGCTCAAGGGATGAATTTGTTGAGGGCAAAGAGCAC
TGAGAAGGGGTGGAATTTGAATTTTGGGGRGTTGGCTAGGATTTGGAAAGGTGGGTGCAT
TATCAGAGCAGTCTTCTTGGATAGGATTAAGAAAGCATATCAGAGAAACCCTGACCTGGC
TAGTTTGGTTGTCGACCCCGAGTTTGCTAGGGAGATGGTGCAAAGGCAGGCAGCATGGAG
GAGAGTTGTGGGGTTGGCGATTTCTGCTGGGATTAGTACTCCTGGGATGTGTGCTAGTCT
TGCTTATTTTGATACCTACAGGCGCGCTCGGCTTCCTGCTAACCTTGTTCAAGCTCAGAG
GGACTACTTTGGGGCTCATACCTACGAGAGGGTTGATCGCCCTGGTGCATTCCACACCGA
GTGGTCCAAGCTCGCTCGCAAGAGTAACATCCCTCCTGTTGCTTCCCTACGCTGAGCGAT
GCTCATTTTCCTTACGTTGTTTTTGTTATCATGTATTGCTGTTGTTTTTGTTTGAAATTG
GGATTCTGTGCCTTCGATGATGAAGATAATCCCTTGTTAGGCATAGTGATCACAGTATTG
TTTCAACTCACTAGACATGGTAGTTGCAATTTCTTGTCAATAAGAGCACATGTTTTGAAT
TGATATCAAGAGCAGTTGCTTGAAATGAAAGAATTTCTCATGTGTGGATATCAATTCAAA
ACATGTGCTCTTATTGACAAGAAATTGCAACTACCATGTCTAGTGAGTTGAAACAATACT
GTGATCACTATGCCCAAAAAGGGATTATCTTCATCATCGAAGGCACAGAATCCCAATTTC
AAACAAAAACAACAGCAATACATGATAACAAAAACAATGTAAGGAAAATGAGCATCGCTC
AGCGTAGGGAAGCAACAGGAGGGATGTTACTCTTCCGAGCGAGCTTGGACCACTCGGTGT
GGAATGCACCAGGGCGATCAACCCTCTCGTAGGTATGAGCCCCAAAGTAGTCCCTCTGAG
CTTGAACAAGGTTAGCAGGAAGCCGAGCGCGCCTGTAGGTATCAAAATAAGCAAGACTAG
CACACATCCCAGGAGTACTAATCCCAGCAGAAATCGCCAACCCCACAACTCTCCTCCATG
CTGCCTGCCTTTGCACCATCTCCCTAGCAAACTCGGGGTCGACAACCAAGCTAGCCAGGT
CAGGGTTTCTCTGATATGCTTTCTTAATCCTATCCAAGAAGACTGCTCTGATAATGCACC
CACCTTTCCAAATCCTAGCCAACTCCCCAAAATTCAAATTCCACCCCTTCTCAGTGCTCT
TTGCCCTCAACAAATTCATCCCTTGAGCATAACTACAGATCTTTGAAGCATACAATGCTT
GCCTCACATCATCAATCAACCTCTTCTTATCAATCCCACCTCGAACTGAGTTCACTTCTT
CCTTCATCCCAGCTTCCTGCAATGCCTTGGCTGCACTCTCTCTCTCCTCCTTCAACCCAC
TTAGGTACCTGCAATCCAAGGAGGCGGCAATGGTGGGAGCAGCAACAGAAAGCTCAGCAG
CTTGCTGAACAGTCCATTTCCCAGTACCCTTCATCCCGGTCTTATCCAAAATCTTATCCA
CCAATTCACCTTCCCCCAAATCATCCTTAACCTTGAATATATCCGCCGTAATCTCAATTA
GAAAACTCTCGAGCTCCCCCTTATTCCACTCATGAAAAATCCCCGCCAATTCCTCGTTCG
ACAACCCCCCTACATTCTTCAACACATCATAGGCCTCGGAAATYAGCTGCATATCACCAT
ACTCAATCCCATTATGCACCATCTTGACAAAATTCCCCGACCCACCTTGACCAATGTAAG
TAACACAGGGACCATCATCAACCTGAGCAGCAACCTTCCTCAGAATCCTCTCGACATTCG
TATACGCCTCATACGACCCACCAGGCATGAGTGATGGTCCGTTGCGAGCACCATCTTCAC
CCCCAGAAACACCCATTCCAAGATACAGAAGACCCTTGGATTGAGCCTCGACGATTCGAC
GTTCAGTGTTCTGGTACCACTCGTTCCCACCGTCGATGATGGTGTCGCCGGGTTCCATGA
ACTCGGAGAGTGCGGAAATGGTCTGATCGACCGGAGCTCCGGCCTTGACGAGGATGATGA
TGGATCTAGGCCGCTGGATTGAGAGGACGAAATCGCGCGGGTTGTATTGGCCGAACAAAG
GGAGTTGACCCTCGTTGTGAGCGCGATCTAGGGTTTCGTCGACTTTGGAGGTGGTGCGAT
TGTAGACGGAGATTGGGAAGCCTTTTTTCGGCGATGTTTAGGGCTAGGTTTTGCCCCATG
ACGGCCAGCCCGGCCAGCCCGATCTGCGCCGGAGTCGTCGCCGCCGCCAT
>UN00034
AGCAAGATCCAAACGAAGGATGGCATGAGGAAGGGCATAACCCTCATAGATAGGAACCGT
GTGACTCACACCATCACCAGAATCGAGCACAATACCTGTAGTACGACCACTTGCGTAAAG
AGAAAGGACGGCCTGAATGGCAACGTACATGGCAGGAACATTGAAGGTCTCAAACATGAT
CTGAGTCATTTTCTCCCTGTTAGCCTTTGGATTCAACGGTGCCTCAGTAAGCAAAACTGG
GTGCTCTTCGGGAGCAACGCGAAGCTCATTGTAGAAGGTGTGGTGCCAAATCTTCTCCAT
ATCATCCCAGTTGCTCACAATACCATGCTCAATTGGGTACTTCAATGTCAAAATACCTCT
TTTTGATTGAGCTTCATCTCCAACATATGCATCCTTCTGGCCCATGCCAACCATGACACC
AGTGTGTCTGGGACGACCAACAATACTTGGGAAGACTGCCCTTGGAGCATCATCCCCAGC
AAACCCGGCCTGGACCATTCCAGTTCCATTGTCACAGACAAGGGRCTGGAATGGTCRAGG
CCGGATTTGCTGGGGATGATGCTCCAAGGGCAGTCTTCCCAAGTATTGTTGGTCGTCCCA
GACACACTGGTGTCATGGTTGGCATGGGCCAGAAGGACGCATATGTTGGTGATGAAGCTC
AGTCTAAAAGAGGTATTTTGACATTGAAGTACCCAATTGAGCATGGTATTGTGAGCAACT
GGGATGATATGGAGAAGATTTGGCACCACACCTTCTACAATGAGCTTCGTGTTGCTCCCG
AAGAGCACCCAGTTTTGCTTACTGAGGCACCGTTGAATCCAAAGGCTAACAGGGAGAAAA
TGACTCAGATTATGTTTGAGACCTTCAATGTTCCTGCCATGTATGTTGCCATTCAGGCCG
TCCTTTCTCTTTACGCAAGTGGTCGTACTACAGGTATTGTGCTCGATTCTGGTGATGGTG
TGAGTCACACGGTTCCTATCTATGAGGGTTATGCCCTTCCTCATGCCATCCTTCGTTTGG
ATCTTGCTGGGCGTGATCTGACTGATTATCTCATGAAGATCCTCACTGAGAGAGGTTACA
TGTTCACCACATCTGCCGAACGGGAAATTGTCCGTGATATCAAGGAGAAGCTTGCCTACG
TGGCTCTTGACTTTGAGCAGGAATCAGAGACTGCCAAGAGCAGCTCTGCAGTTGAGAAGA
ACTATGAACTTCCTGATGGTCAAGTGATTACCATTGGAGCAGAGAGATTCCGTTGCCCAG
AGGTGCTCTTCCAGCCTTCATTGATTGGTATGGAAGCAGCGGGTATCCATGAGACCACCT
ACAACTCGATCATGAAGTGTGATGTCGATATCAGGAAGGATCTTTATGGTAACATTGTAC
TCAGTGGTGGTACTACCATGTTCCCTGGTATTGCTGACCGTATGAGCAAAGAGATCACCG
CTCTTGCTCCCAGCAGCATGAAGATCAAGGTGGTTGCACCACCCGAGAGGAAGTACAGTG
TCTGGATTGGAGGATCTATCCTTGCATCCCTTAGCACCTTCCAACAGATGTGGATCTCCA
AGGGTGAGTACGACGAATCCGGTCCATCAATTGTCCACCGAAAGTGCTTCTAAGATAAGT
TCTGTGATCGTAGTCCTATGTAGTCTCCTGTCGTCCCTTCGTGTTTTTCTCAGTTTGCTC
AAAAGTCGACAGTACTAGTGTGCTTTATGATTTGATTTGATTTGATTTGATTTGAGTCGA
AAACGAGATGGAGAGGATTTAGGAGCTTGTGGTTTTGTTTTTGGGAGGGACCAAAGCTTG
AAATTTTCATTGTATGTTGTATCTATTTTCGAGGATTATGCCATGTAATCGGTGCGGAAC
ATTTCCCGAATGTTTTTATTACATTGTATACTCGTACTATTTTTTTGACCCACAAAAATA
GTACGAGTATACAATGTAATAAAAACATTCGGGAAATGTTCCGCACCGATTACATGGCAT
AATCCTCGAAAATAGATACAACATACAATGAAAATTTCAAGCTTTGGTCCCTCCCAAAAA
CAAAACCACAAGCTCCTAAATCCTCTCCATCTCGTTTTCAACTCAAATCAAATCAAATCA
AATCAAATCATAAAGCACACTAGTACTGTCGACTTTTGAGCAAACTGAGAAAAAAACGAA
GGGACGACAGGAGACTACATAGGACTACGATCACAGAACTTATCTTAGAAGCACTTTCGG
TGGACAATTGATGGACCGGATTCGTCGTACTCACCCTTGGAGATCCACATCTGTTGGAAG
GTGCTAAGGGATGCAAGGATAGATCCTCCAATCCAGACACTGTACTTCCTCTCGGGTGGT
GCAACCACCTTGATCTTCATGCTGCTGGGAGCAAGAGCGGTGATCTCTTTGCTCATACGG
TCAGCAATACCAGGGAACATGGTAGTACCACCACTGAGTACAATGTTACCATAAAGATCC
TTCCTGATATCGACATCACACTTCATGATCGAGTTGTAGGTGGTCTCATGGATACCCGCT
GCTTCCATACCAATCAATGAAGGCTGGAAGAGCACCTCTGGGCAACGGAATCTCTCTGCT
CCAATGGTAATCACTTGACCATCAATGAAGGCTGGAAGAGCACCTCTGGGCAACGGAATC
TCTCTGCTCCAATGGTAATCACTTGACCATCAGGAAGTTCATAGTTCTTCTCAACTGCAG
AGCTGCTCTTGGCAGTCTCTGATTCCTGCTCAAAGTCAAGAGCCACGTAGGCAAGCTTCT
CCTTGATATCACGGACAATTTCCCGTTGGCAGATGTGGTGAACATGTAACCTCTCTCAGT
GAGGATCTTCATGAGATAATCAGTCAGATCACG
>UN00035
CCTAAGTACTCCAGCAAAACTGAGAGATCAGATCAGATCTGATCATCATGTCCAAAGAAG
TGAGCGAAGAGCACGGACAGTCCGCCCACCCCCATGGGAAGGACTACGTGGACCCACCAC
CGGCGCCATTGTTGGACATGGGTGAGCTCAAGCTCTGGTCCTTCTACAGAGCCTTAATCG
CCGAGTTCATCGCCACCCTCCTCTTCCTCTACGTCACCATCGCCACCGTCATCGGCCACA
AGAAGCAGGCCGACCCTTGCGCCGGCGTCGGCCTTCTCGGCATTGCCTGGTCTTTTGGCG
GCATGATCTTCATCCTCGTCTACTGCACGGCCGGCATCTCTGGAGGGCACATCAACCCAG
CGGTGACATTCGGGCTGTTCTTGGCGCGGAAAGTGTCCTTAATAAGGGCAGTGACCTACA
TGATAGCCCAGTGCCTCGGGGCAATTTGCGGGGTGGGGCTAGTGAAGGCCTTCATGAAGC
ACGACTTCAACGCCCAGGGCGGCGGCGCCAACTCAGTCGCCGCCGGGTACAGCAAGGGCA
CCGCCCTCGGAGCAGAAATCATCGGCACCTTCGTCCTCGTCTACACCGTCTTCTCCGCCA
CCGATCCCAAACGCAGCGCGCGCGACTCGCACGTGCCGGTGCTGGCCCCACTTCCCATCG
GGTTCGCGGTCTTCATGGTCCACTTGGCCACCATCCCCATCACCGGCACCGGCATCAACC
CTGCTCGGAGCTTCGGCGCCGCCGTCATCTACAACAACAAACACGTCTGGGACCAACACT
GGATCTTCTGGGTGGGACCGTTTGTGGGAGCACTAGCAGCAGCGGCATACCATCAGTACA
TACTGAGGGCTGCAGCCATTAAGGCTCTGGGATCATTCCGAAGCAACCCTACCAACTGAG
GGTTCCAGCAAAGAAGCAAGAAATTGAAAAAATGGGGAATGGATTTGTTGCTTTGTTTTT
TCNNTTTCTTGCTTCTTTGCTGGAACCCTAACCCTCAGTTGGTAGGGTTGCTTCGGAATG
ATCCCAGAGCCTTAATGGCTGCAGCCCTCAGTATGTACTGATGGTATGCCGCTGCTGCTA
GTGCTCCCACAAACGGTCCCACCCAGAAGATCCAGTGTTGGTCCCAGACGTGTTTGTTGT
TGTAGATGACGGCTGCGCCGAAGCTCCGAGCAGGGTTGATGCCGGTGCCGGTGATGGGGA
TGGTGGCCAAGTGGACCATGAAGACCGCGAACCCGATGGGAAGTGGGGCCAGCACCGGCA
CGTGCGAGTCGCGCGCGCTGCGTTTGGGATCGGTGGCGGAGAAGACGGTGTAGACGAGGA
CGAAGGTGCCGATGATTTCTGCTCCGAGGGCGGTGCCCTTGCTGTACCCGGCGGCGACTG
AGTTAGCGCCGCCGCCCTGGGCGTTGAAGTCGTGCTTCATGAAGGCCTTCACCAGCCCCC
ACCCCGCAAATTGCCCCGAGGCACTGGGCTATCATGTAGGTCACTGCCCTTATTAAGGAC
ACTTTCCGCGCCAGGAACAGCCCGAATGTCACCGCCGGGTTGATGTGTCCTCCGGAGATG
CCGGCAGTGCAGTAGACGAGGATGAAGATCATGCCGCCAAAAGACCAGGCAATGCCGAGA
AGGCCGACGCCGGCGCAAGGGTCGGCCTGCTTCTTGTGGCCGAGTTCATCGCCACCCTCC
TCTTCCTCTACGTCACCRTCGCCACCGTCATCGGCCACCAAAGGCCCAGGCGATGCCGAG
GAGGCCGACGCCATCACAAGGGCCGGTCTGCTTCTTGTGGCCGATGACGTCGGCCTCCTC
GGCATNGCCTGGGCCTTTGGTTGGCATGATCTTCATCCTCGTCTACTGCACTGCCGGCAT
CTCTGGAGGGCACATCAACCCAGCAGTGACATTCGGGCTGTTCCTGGCAAGGAAGGTGTC
CTTAATAAGGGCGGTGTCCTACATGGTAGCCCAGTGCCTGGGGGCCATCTGCGGAGTTGG
GCTCGTCAAGGCCTTCATGAAGCACTACTACAACGGCCAGGGCGGCGGCGCCAACACGGT
GGCCCCCGGCTACAGCAAGGGCACCGCCCTGGGGGCCGAGATCATCGGCACCTTCGTCCT
CGTCTACACTGTCTTCTCCGCCACGGACCCCAAGAGAAACGCGCGTGACTCGCACGTGCC
AGTGCTGGCTCCTCTCCCCATCGGCTTCGCCGTCTTCATGGTTCACTTGGCCACCATCCC
CATCACCGGCACCGGCATCAACCCGGCTCGCAGCTTCGGTGCTGCTGTCATCTACAACAA
CAACAAAGCCTGGGATGACCACTGGATTTTCTGGGTCGGACCATTTGTGGGAGCATTGGC
AGCAGCAGTATATCATCAGTACATATTGAGGGCGGCAGCAATGAAGGCGTTGGGATCATT
CCGAAGCAACCCCACCAACTAATATGGGATCATCAACTTCCAAATAATCAATCACCAAAT
AAAAAAAAGGGATTTATTGTTTTTTTTGTGTGAATTATTATTATTATTATTATTATTATT
ATTATGATTATTATGATTGTTATTATCAGGAGATATTGTTCATCCTTCCTTCCTTAGTCA
TTCTCCTATCTCTGCCTTGGTTAGTTTTCACTTTGTTGTGTATTGTCGCAGCTGGTTAAT
CATGTTGTGTAAATTATCAACGAGTACTGTAGCATGCATCCGTATCATGTGGAATGATTT
GGTCTTAAATTTCATACTTAAATTGAGAAATTAAAGACCAAATCATTCCACATGATACGG
ATGCATGCTACAGTAGTCGTTGATAATTTACACAACATGATTAACCAGCTGCACCTCAGA
TCCATGTGGAATGATTTGGTCTTTAATTTCTC
>UN00036
TCTTTGTCTATTTGGTTTCCAGTTTTCAGTGACCCTGCTCAGGAATTGTATCCAGTAGCC
ACCTTTTTNAACCATAATTTGGGGAAATTCTTTGATAAGAAAGGTGGCTACTGGATACAA
TTCCTGAGCAGGGTCACTGAAAACTGGAAACCAAATAGACAAAGTAAAGCCCCCAAATTT
GCAAAATGATTTCTAATACAACTGACATTCTTAATGACAAAAAGAAAAAGGAAAGAATAA
TTGCCCAAGCACATAAACGTTCTTCTTTTTCAAAAGACCTGACCACATTTTATCATCATC
ATATCCTCCTCTCCTCGACCCCAAACTCCATAAAGAAGAGGGGGAGATGAGGTTTTCCTT
TGATCAAGCCTCGCTCTGCCTCTGTCAACTACAAGCTTTCTTCAAAAATGGAGAGAGACT
AACTAGAGATTTATACGTTGACCTGCGGCAACAACAAATGGAGGGAGTAATATACTCCGC
GGGGGTTCCTCCCTCCCACCCCCCACAATATTCGTCTCTTCTTAGAAGATCTTGAAGAGC
AAGCCACCGTGGGTGGCGAAGAAGGGGGCGAATACAAGTGATTCGACAGCCATAAGCTTG
ATCAAGATGTTGAGGGAAGGGCCAGATGTGTCTTTAAGAGGGTCACCAATGGTGTCACCA
ATCACTGCGGCCTTGTGACAATCGGATCCCTTGGGACCGAGCTGTCTAGCATGCTCTGAG
GCCCCGGCCTCAATGTATTTCTTAGCATTGTCCCAAGCACCGCCAGTGTTGGATGCAGAA
ATAGCAATCTGTACACCAGAGACAAGAGCACCAGCAAGAACACCAGAGAGAGTTTCCACT
CCAAAGAAAGTTCCGACAATCAGGGGTGTCAACATGACAAGAGCACCCGGAGGAATCATC
TCCTTGATGGAGGCATCGGTGGAGATCTTGACACAGGTAGCATAGTCGGGCTTGGCATGT
CCTTCCATCAACCCGGGAATGGTGTTGAATTGCCTTCGGACCTCTTCAACCATCTTCAGA
GCTGCACTCCCAACACTCTTCATTGTCATAGCAGAGAACCAGTATGGAAGCATAGCCCCC
ACAATCAGACCGATGAAGACCTTAGGCGTCAAGACATCAACAGTTGAGATAGATGCACGG
CTCACAAAGGCGCCAAAGAGGGCGAGAGAAACGAGGGCTGCAGAACCAATGGCGAAACCC
TTTCCAATAGCAGCGGTAGTGTTTCCAGCAGCATCAAGGGCATCAGTTCTTTCGCGGATT
CTGTGGCTCATGCCAGCCATCTCAGCAATGCCTCCAGCATTGTCACTGATGGGACCGTAT
GCATCAATAGCCAATCCAGTAGCTATGGTGCTCAGCATACCAAGGGCAGCCACAGCAATA
CCATACATAGCCGCAAAGCTAAAACTCACAAAAATGCTGATGGCGATGGCAAAGATCGGG
ATGATGACGGATTTGTATCCCAAGGCCAACCCAAAAATAACATTGGTGGCAGCTCCAGTA
CGGCAAGAGTCAGCAACATCTTGAACAGGGCTGTATGCATTGCTAGTGTAGTATTCAGTC
ACAAATCCGATGATGAGACCAGCCCACAAACCAACAGCAACACACAGGAATAGTTGCCAG
TTCTTGACCTCCTTCTGAGATCCAAAGTCAAAAATGGTAAAATGAAAGAAAGGTAGTAGC
AATCCATGAAACAATGGCGACTCCAAATGGTCATCAGGACAGTGGAGATGATTAGTTGCC
TCTTGAGTGAAGGCTCAATCTCCTTGACAGCCTTGATCTCAAAGAAATCAGTTGCAAACA
AGGTTGTGATCAAGCAAACAATGATACCCACAGAACTGACCAACAGTGGGTACAACATTG
AAGTCAATTCATGGTTGATTCCAAATGAAGAAATGGACGCAACAACGAGAGCGGCACATG
AAGACTCGGCATAGGAGCCAAAAAGATCAGAACCCATACCAGCAATATCCCCAACATTGT
CACCGACATTGTCAGCAATAACAGCTGGATTTCTCGGGTCATCCTCAGGGATATTCCTCT
CGACTTTACCAACAAGATCAGCACCAACATCAGCAGCCTTGGTGTAAATACCTCCACCAA
CTCTACCAAAGAGGGCCATGGAAGATCCTCCAAGACCATAGCCAGTGATAGACTCAAAAA
GACCTCCCCAGTCCTCACCATAATACAACTTGAATAGAAGGATGGTAATGTAAAAGCACC
AAAAGACCATTCGCAGCAAGAAGGAAGCCCATTACAGCTCCTGACCTGAATGCTACAATA
AACGCCTTGCCAACACCCTTTCTAGCCTCCAGGGTTGTCCTGGCATTCGCATATGTGGCA
ATCTTCATCCCAAGGAAACCAGAAAACCACAGAGGTGACGGCACCAAGCAAGAATGATAC
TGTGCTGAAGATGGCAGTGGCAAGAGCAGGCTTGCARCTTTTGGTTTTTATCATATGTGC
ATGCCTGGTTATGTGTGCTGAAACCCTCCACGGATCCCCAGGAAAAGGAATATCAGCACA
GCNAATGCAACCATGAAGACACCGACATACTGGTACTCCGTAAAAAGGAAGGATGTAGCT
CCTTCAGAAATGGCGGTCTGAATTTCCGCGCATTTGGTAACTAACGCTGTGATCACTRAG
GCCCTCTTCCTCCTCAATAAGGCTATCAGCGATGCCATTTTTGGCGTTGTTCCGACTAGC
ACTGGAATCAAGCTTGACCTGAGAGACGATGAACCACTGGATGAGAGAGAAAACGATTCC
GACGACTGCGCACGCCGGAATCAAAATTTCCGTGCCTAGATCTGGAAGAAGCGTCGAACC
CATTGCTTGTGGCCTCCTACACGAGAG
>UN00037
GAGGACGTGTTTCGGCGACSTTCGCGGGTCACCATTTGTTAGCTATAAACATGGMAGATG
GGTCAGGGTATCCATCAATATTCCAGAAGATACATGGGAAATCTTATGTTATTTCTCAGC
TTTCGCCTGGCATACAAGCAAGGAATTCGAATATGCAATATCTAGGCAGTGCATATGTGT
ATGGAGGCCTGCAGAATCCTTTGCTATACTCATATCAGGGCACTGGCTTTCCTGTTGCCT
CTCCGGTTTCTTCGATCATTGTGCCTGCTGCAGTTGAGAAACAAAAGTCAAATTTCTGGG
TTGATTTCCTGATGGGAGGTGTTTCTGCTGCTGTTTCAAAAACTGCAGCTGCCCCCATTG
AGCGTGTTAAGCTGTTGATCCAGAATCAGGATGAAATGCTAAAAACTGGTCGTTTATCTG
AACCATACAAGGGCATTGGTGACTGTTTTGCTAGAACCATCAAGGATGAAGGGGTGCTTT
CCCTTTGGAGGGGCAACACGGCTAATGTTATAAGATACTTCCCCACCCAGGCTCTCAACT
TTGCCTTTAAGGACTACTTCAAGAGGCTTTTCAATTTCAAGAAAGAAAGGGATGGATACT
GGAAATGGTTTGGTGGGAACTTAGCTTCTGGTGGTTTAGCTGGTGCTACATCCCTTTTCT
TTGTGTATTCCCTCGATTATGCCAGGACCCGGTTGGCTAATGATGCGAAGGCTGCTAAGA
AGGGTGGTGAAAGGCAATTTAATGGTTTGATTGATGTGTACAAGAAAACATTGCAATCAG
ATGGCATAGCTGGGCTTTACCGTGGGTTCAACATCTCATGTGTTGGAATTATTGTGTACC
GTGGGCTGTACTTTGGAATGTATGATTCGCTGAAACCTGTGCTCTTGGTTGGTGGGTTGC
AGGATAGTTTTCTGGCTAGTTTCCTGCTTGGTTGGGGTATCACAATTGGTGCTGGGTTGG
CTTCATACCCAATTGATACCGTGCGTAGAAGAATGATGATGACATCTGGAGAGGCTGTCA
AATACAAGAGTTCCTTGGATGCATTTAATCAGATAATCAAGAATGAAGGTTACAAGTCCC
TCWTATMAAGKGWCACGGCCTGGCAGGGCTGTCTGTGCTTTGACCATTCCATTGTTGGCA
GGACTAACAACTCTGCGAATGATGATATTAAATAGTGGCCCCAACCTACTAAACAAGGAA
TTGGGGTCCGGGAAATTGAACCGGCTCCGAACCAACGCACGTTGCGAGGCAGTAAACGTG
CCAAAGAAGTTGCTCCGGCTATACCGGACGATGCAGTAATCGTACCAGATTTGAGCATCG
GCTCTGTTGGGGCATCTCCTTCGGATCTGTTGGACCGCGTCTCGGATGCATGGAACACAG
TACCGCTGTATATTTAGATCTCCCCGGCAATTGGCCAGCCCATAGACAGTGTTCGGGCTG
ACGCCAGACCAGAAGGCACTGAACCCAATATTATTGAGATGGGATGCCCTGATCATCGCG
GCGAGCACGTTGTTTCTGTTGGCTAAGACCGGACTACCAGGGCGTACGTTCGAGCTACAG
TAGAAATAAAAGGTGGACCTTTGAGAGCAAGCGAGCCCGAAAAGTAGCACCAGAAAGGAA
AGAGAGGAAAAAGAAAAAACCCTCATGGCTTCATCTTTTCATTTCGCAGTTGCAAATCTG
GTGCTATTTTTCGGGCTCGCTTGCTCTCAAAGGCCCATCTTTTGTGGCTCGAACGTACCC
TCTGGTAGTCCGGTCTTAGCCAACAGAAACAACGTGCTCGCCGCGATGATCAGGGCATCC
CATCTCAATAATATTGGGTTCAGTGCCTTATCGTCTGGCGTCAGCCCGAACACTGTCTAT
GGGCTGGCCAATTGCCGGGGAGATCTAAATATACAGCGGTACTGTGTTCCATGCATCCGA
ATCGCGGTCCAACTGATCCGAAGCAGATGCCCCAACAGCTCCAATGGTGAAGTCTGGAAC
GATTACTGCATCGTCCGGTATAGCCGGAGCAACTTCTTTGGCACGTTTACTGCCTCGCAA
CGTGCGTTGATTCGGAGCCCGATCAATGACTCGGACCCCAATGCCTTGTTTAGTAGGTTG
GGGCCACTATTTACTATCATCATTAGAGGAGTTGCTAGTCCTGCCAACAACGGAATGGTC
AAAAAGCAGACACCCCTGCCAGGCCGTCGCACTTTATATGGGGGAGCCCTATGCACGGGG
GACCTCAGACCTGTTGTGTGCTCTCAGTGCTTGCGTGCTGCGGTTAGGCTGTTCTATAGT
TTCTGCAGACCCAAAAGGAGTTGTAGGGTGTTCCTGAGTAGCTGCTTTGCCAGATACGCG
ACCCACCCCTTCACAGCCTCCCTTGACGCTGGGTTTAATATGACGCTTCCCGGCCAAGCT
ATAGAAACGTCGTTGACCAGGTATGAGTTTGAGCAAGAAGAACAAGTTAATAATACGCTT
CCCGGCCAAGCTATAGAAAACTTGACCACGTATGAGTTTGAGCAAGCAGAACAAGTTAAT
AATACGCTCACATCCGGGGAATCTATGGTGATTTCATCCTTTTAAAACTGGAAACGTGGG
TATTTCCTTAATGTACTAAACAATGCATGCAATGTACATGCAGCCTGCGGATCCATATAC
TTCTATGTATTTACGTTGTGTGTTAAATAATGTGTGCGTATATGCACGCTATCTTTTACG
AATGTATAATATAATGCGATCTGTGAGTGGCTAGTCTATGAAACTGCTGTTTGTAAGATC
AACCTCATTATCTCAAACAATTTGTTGTCATMTAGCCATTGTTTTTRTAGTTATGCACCT
AGTACTTTGTACACGAGAAGCAGATC
>UN00038
GTTGCTGTCATGCTTTTTGATCCAAAGAGGTCAAATTTCTCCAGAATAGAAAGAGAATCC
GGTGTAAAATTTGAACATTTGCCGGCACCCCAGCCAGCTGATGTGGCCAAAGCAGCTGGT
GTAGAAGCAGCTGAATCCATCACCCATATCTCTGATAGTGTGATCCCTGCATTCAAGGAT
GCTGCTGAGGAGCTTTTAAGGAATTCTGGGGGTTTGTCGCCAGCAGACATACTTGCAAAA
GCACTTGCTAAAGCTGCTGGTTATACAGACATTAAGGAAAGGTCTCTTCTCAGTGGCATG
GAGGGCTATGTTACGCTACTTCTCGAGACTGGCAGACCAATTTATACTCCCTCCTTTGCA
TTCAATGTATTGAGGAGATTCTTGCCCGAGGAGAAGGTGGAGGCAGTAAAGGGTCTTACC
ATCACTGCTGATCAGAATGCTGCTGTTTTGGATGTTCCAGCTGACGATGTGGACACTTAT
CTTGCTGGTCAGGAAAATGCCGCCAATGTGAGCCTGGAGATTGTAAAAACCTTGCCTCGA
TTACAGGAGAGGGAGAACTCAAGAGGAAGATTCGGTGGATATGGCGGCGGGGGCAGAGGT
GGTGGTGGCAATAGGTTTTCGGGAGGAAGAGGAGGAGGAGGTGGTGGATATTCAGATAGA
AGGAATAACCAAGGTGGTGGGTTTAGGCGAGGAAGAGGCCGTGGGTAATGGTAGAGTCTT
GGGACACGGCGAGTTTAGAAATGAAGAATGATTGCGCCTTGTTTAATGAAGGTGCATAAA
TTTTTGACCTGTGTGTATAGGCAGGCTAAACCAGCTATAAAAAGCCTATGAACCACATCT
TTTCTTTGTATTCTTTTCCCTCTTTTTCGCTCCTGTTGTCCTTCGGCCCGCCCAATTGTT
TGGTTGTATGTTGAGGTAGGATTTGAAACTATGTTGCTGATATGTAGTCTTATCATAGGA
TAAATGTGATATTTCAGACATGATGCCAATGATAAGACTACATATCAGCAACATAGTTTC
AAATCCTACCTCAACATACAACCAAACAATTGGGCGGGCCGAAGGACAACAGGAGCGAAA
AAGAGGGAAAAGAATACAAAGAAGAGATGTGGTTCATAGGCTTTTTATAGCTGGTTTCAA
AAATTTATGCACCTTCATTAAACAAGGTGCAATCATTCTTCATTTCTAAACTCGCCGTGT
CCCAAGACTCTACCATTACCCACGGCCTCTTCCTCGCCTAAACCCACCACCTTGGATATT
CCTTCTATCTGAATATCCACCACCTCCTCCTCCTCTTCCTCCCGAAAACCTATTGCCACC
ACCACCTCTGCCCCCGCCGCCATATCCACCGAATCTTCCTCTTGAGTTCTCCCTCTCCTG
TAATCGAGGCAAGGTTTTTACAATCTCCAGGCTCACATTGGCGGCATTTTCCTGACCAGC
AAGATAAGTGTCCACATCGTCAGCTGGAACATCCAAAACAGCAGCATTCTGATCAGCAGT
GATGGTAAGACCCTTTACTGCCTCCACCTTCTCCTCGGGCAAGAATCTCCTCAATACATT
GAATGCAAAGGAGGGAGTATAAATCGGTCTGCCAGTCTCGAGAAGTAGCGTAACATAGCC
CTCCATGCCACTGAGAAGAGACCTTTCCTTAATGTCTGTATAACCAGCAGCTTTAGCAAG
TGCTTTTGCAAGTATGTCCGCTGGAGACAAACCCCCAGAATTCCTTAAAAGCTCCTCAGC
AGCATCCTTGAATGCAGGGATCACACTATCAGAGATATGGGTGATGGATTCAGCTGCTTC
TACACCAGCTGCTTTGGCCACATCAGCTGGCTGGGGTGCCGGCAAATGTTCAAATTTTAC
ACCGGATTCTCGTTCTATTCTGGAGAAATTTGACCTCTTTGGATCAAAAAGCATGACAGC
AACCCCCGTGTTTCCTGCTCTGCCTGTCCGGCCYGAGCGATGGATGTAGGCCTCAACATC
ACGTGGAGGTTCACACTGTATGATTAACTGCACATCATTGATGTCCAGACCTCTTGCTGC
TACATTTGTGGCCACCAATGTCAAAAACTTTCCAGATCTGAACCCAGAAAGGGTCACCTC
CCGCTGTGATTGCTGTATGTCCCCATGYAAAGCTCGTGCTCCAGGCAACGACCCAGCAAG
TTGAGAAGCAGACTCTTTCGTCTCCGTGAAAATTATTGTACGGCCCCCACTGCTATAGCA
ACGAATAATGTCAGGAATGAGCTCTGCCCTAGCAGAGGCAGAACAAGGTATAACAATGTG
CCTCACACTGGTGCTCGCCTTCATTTTCTGATCACTCACAAGATCTACAGTTTTCTTATC
TCTTTTGAGAAACCTGGTGGAAATCTGCTTGACCCAATCTGGTAAGGTTGCACTGAAGAG
AAGTGTCTGAACTTTGCTTACATCATCCACCTTTCCTAGTATCAGCTCAACATCTTCAAC
AAAACCCATCCTGAGCATCTCATCAGCTTCATCAAGAGCCCGGAACAGYAATGAACCCAG
GTTAAGACAACCCTTTTCTATAAGATCCTTCACACGCCCAGGTGTTCCAACGACAATATC
AACACCTCGTTTCAAGCTGATCATCTRAGATTGGAAAGGAGCTCCCCCATACACACAACA
AGATGCAAGTCCCAGAACACCCCCATACACTTCAAAATCAGCAAACACCTGAGTTGCCAA
TTCCCTGGTAGGTAAGAGAACCAAAACGCTTGGCAATCTTCCGTAGCCAGTCTTCCTTAG
AGCTTTGGTACGTCCATTCACCAGAGACTCTATTATTGGCAGCACAAATGCAAGTGTCTT
ACCCTGTCCAGTAACGAGCCCGGCC
>UN00039
GGAGGCACCAAAAGGATGAGAAAGACGCAACTCCTGCAATGGGTGGCATGGGCGGTATGG
ACTACTGAGGTGCTTCAGTGATGCATGGACACCACGATTGATTTTCGGCGAAATTGGATA
TGTGAATGAAGGTGTTTCTTTTAATTTTGTTGGATTTTTGTCTCTGATTTAGCTTAGGAA
GGCATTTCATGTAAAACAGTGGGAGAAATAGTTTTAAGGGGACCCTGCCAAATGCAGGAG
AAGAGCCATGTTTGACTTCATTGCGTGGGGGAATTCTGATTCCACTACCACTTTTATGAA
AAGATTGTTCCAAATTCACCCACGCAATGAAGTCAAACATGGCTCTTCTCCTGCATTTGG
CAGGGTCCCCTTAAAACTATTTCTCCCACTGTTTTACATGAAATGCCTTCCTAAGCTAAA
TCAGAGACAAAAATCCAACAAAATTAAAAGAAACACCTTCATTCACATATCCAATTTGGC
CGAAAATCAATCGTGGTGTCCATGCATCACTGAAGCACCTCAGTAGTCCATACCGCCCAT
GCCACCCATTGCAGGAGTTGCGTCTTTCTCATCCTTTGGTGCCTCCACCACAGCTGCCTC
AGTTGTCGTCATCAAGGATGCCACACTGGCAGCATCAACAAGGGCTGTTCTGATAACTTT
CAATGGATCAATGATCCCAGCTTTCACCATGTTGACATATTCTCCTATGGCAGCATCATA
ACCAAGGTCTTCATCATCCTGCTCCAGTAGCTTGCCAACAATAAGAGCTCCTTCCATTCC
AGCATTAGAAGCAATTGTGTAAACAGGAGTCTTAAGAGCGGCTTGAATGATCTGTACACC
AATTTTCTGATCATAGTTGGCAGTTTGAAGCTTGTCGAGCTCTCTTGAGGCATAAAGAAG
TGCAACACCACCACCTGGTACAATGCCTTCTGCAACCGCAGCCTTGGTAGCATTTAGAGC
ATCTGTCACTCTATCCTTCTTTTCACCAACTTCAGCTTCACTAGCTCCACCGATCTTCAA
AACAGCAACACCACCAGAGAGCTTGGCGAGYCTCTCCTCCAATTTCTCTCTGTCATAATC
GGATGTGCTTGTTTCAATGGCTGCTCTAATCTGTTCGCATCTTTCTTCAATGGATTTCTT
GTCGCCCGCACCATCTAAGGACGACGGTGTCATCCTTAGAGATAGTGACCTTTTTGCATG
ACCCAAGCATACTAACATCAACCTTCTCCATGTTCAAACCGAGATCTTCAGTTATAACCT
CGCCACCAGTAAGAATCGCAAGATCCTGCAGGTTAGCTTTTCTACTCTCTCCAAAACCAG
GGGCCTTGATAGCACAAACCTGAAGTCCAGCTCGAATCTTATTCAAGATAAGAGTTGCCA
AGGCCTCACTGTCAACATCCTCTGCAACAATCAACAATGGCTTTTGCCTCTTCAACGCCA
GCTCTAAGGCTTTCACCACAGAGTTCACACTGGTGATTTTCTTTTCATGAATCAGAATGA
GTGGGTCGTCCAATTCACATTTCTGAGTTTTCGGGTTAGTGATGAAGTAGGGAGATATAT
AACCCCTGTCCAATTTCATGGGCGCGTCGCTATGATCCCAACCCCTTTGATGAAGGGGAA
GAACTCAATCCCTTCTCTGCACAAGGAGGGAATGCCAAGTCTTCTGGTCAGTCAAACTAT
AGTGGAGGAGCCTTTTATATGCCTAATCCTGGAAGTGTTCCTACTGCATCAAATTCAAGA
TTGTCACCTCTTCCGCCTGAGCCAGCTGACTTTTACAACCCAACTGCTACTGTTGATATT
CCACTTGATTCAGCGAAGGATTTGAAGAAGAAAGAGAAAGAACTTCAAGCTAAAGAGGCT
GAACTGAGGAAAAGAGAAGAGGCAATCAAGCGAAGAGAAGAAGCAGCAGCACGAGCTGGA
GTTGTTATTGAGGAGAAGAATTGGCCTCCTTTTTTCCCAATCATCCATCATGACATTGCA
AATGAGATACCAATTCACCTCCAGAGGTTGCAGTACACAGCCTTTGCAACATTGCTGGGT
TTGGCATTGTGTCTCATTTGGAATTTTATAGCAGTCACTACAGCATGGATAAAGGATGGC
AGTCCAACTATTTGGCTCCTTGCTATTATCTACTTAATATCAGGTGTCCCACTTGCATAT
TTGTTGTGGTACCGTCCGCTTTATCGGGCTTTCAGGACCGAAAGTGCTTTGAACTTTGGG
TGGTTTTTCTTGTTTTATCTGCTTCATATTGCCTTCTGTGTCTTTGCTGCTGTTGCCCCT
CCTGTTGTCTTTAAAGGGAAATCGCTCGCTGGAATCCTTCCAGCCGTTGACCTCATTGGT
CATCATGCCCTTGTGGGGATCTTCTACTTCATTGGATTTGGACTCTTCTGCCTTGAGTCA
CTCCTTAGCATATGGGTTTTTCAGCAAGTATACATGTATTTCCGTGGCAGCGGCAAGGCG
GCAGAAATAAGGCGCGAAACTGCAAGAGGTGCCATGAGAGCTGCATTTTGAAGGACATAC
CCTGATCTTGTAACTCTTCATGATAGACACGCCATGGCATGCAATTGGATACATCTGTTT
AGTTTGCCATGGCATGAGAGCTTGTGTATAGTAGACTGAACCGGTCGATGGTTACATCCA
TTGTTATATATAGCCATCGTTTGTTTTGTTTTCACCTTTTCACATGTCGACTTGCGAAGG
GGCTGTTATATGTATAGGGGTTGGGTACATCTGTTTCTGATCATTATATGTAATTCCATA
GCCGAATTTGGTGGTCCTTTTTGTTATTTAACATTTTAAATCCATAGGTGTGATAATTTC
ATTTACGCAGATTCTGTT
>UN00040
CCGGGCGTCGGCCTGCGGGCCCCCATTCGGCCCGTCTTGTAACACGGACCAAGGAGTCTG
ACATGTGTGCGAGTCAACGGGCGAGTAAACCCGTACGGCGCAAGGAAGCTAATTGGCGGG
ATCCCCTCGCGGGTGCACCGCCGACCGACCTTGATCTTCTGAGAAGGGTTCGAGTGAGAG
CATACCTGTCGGGACCCGAAAGATGGTGAACTATGCCTGAGCGGGGCGAAGCCAGAGGAA
ACTCTGGTGGAGGCCCGAAGCGATACTGACGTGCAAATCGTTCGTCTGACTTGGGTATAG
GGGCGAAAGACTAATCGAACCGTCTAGTAGCTGGTTCCCTCCGAAGTTTCCCTCAGGATA
GCTGGAGCTCATGCGCGAGTTCTATCAGGTAAAGCCAATGATTAGAGGCATCGGGGGCGC
AATGCCCTCGACCTATTCTCAAACTTTAAATAGGTAGGACGGCGCGGCTGCTTTGTTGAG
CCGCGCCACGGAATCGAGAGCTCCAAGTGGGCCATTTTTGGTAAGCAGAACTGGCGATGC
GGGATGAACCGGAAGCCGGGTTACGGTGCCCAACTGCGCGCTAACCTAGATCCCACAAAG
GGTGTTGGTCGATTAAGACAGCAGGACGGTGGTCATGGAAGTCGAAATCCGCTAAGGAGT
GTGTAACAACTCACCTGCCGAATCAACTAGCCCCGAAAATGGATGGCGCTGAAGCGCGCG
ACCTATACCCGGCCGTCGGGGCAAGTGCCAGGCCCCGATGAGTAGGAGGGCGCGGCGGTC
GCTGCAAAACCTGTGGCGCGAGCCAGGGCGGAGCGGCCGTCGGTGCAGATCTTGGTGGTA
GTAGCAAATATTCAAATGAGAACTTTGAAGGCCGAAGAGGGGAAAGGTTCCATGTGAACG
GCACTTGCACATGGGTTAGTCGATCCTAAGAGACGGGGGAAGCCCGTCCGACAGCGCGTT
TCGCGCGAGCTTCGAAAGGGAATCGGGTTAAAATTCCCGAACCGGGACGCGGCGGTTGAC
GGCAACGTTAGGGAGTCCGGAGACGTCGGCGGGGGCCTCGGGAAGAGTTATCTTTTCTGT
TTAACAGCCTGCCCACCCTGGAAACGACTCAATCGGAGGTAGGGTCCAGCGGCTGGAAGA
GCACCGCACGTCGCGTGGTGTCCGGTGCGCCCCCGGCGGCCCTTGAAAATCCGGAGGACC
GAGTGCCGACCACGCCCGGTCGTACTCATAACCGCATCAGGTCTCCAAGGTGAACAGCCT
CTGGTCGATGGAACAATGTAGGCAAGGGAAGTCGGCAAAATGGATCCGTAACTTCGGGAA
AAGGATTGGCTCTGAGGGCTGGGCACGGGGGTCCCAGTCCCGAACCCGTCGGCTGTCGGC
GGACTGCTCGAGCTGCTCGCGCGGCGAGAGCGGGTCGCCGCGTGCCGGCCGGGGGACGGA
CTGGGAACGGCCCCCTCGGGGGCCTTCCCCGGGCGTCGAACAGTCAACTCAGAACTGGTA
CGGACAAGGGGAATCCGACTGTTTAATTAAAACAAAGCATTGCGATGGTCCCTGCGGATG
TTAACGCAATGTGATTTCTGCCCAGTGCTCTGAATGTCAAAGTGAAGAAATTCAACCAAG
CGCGGGTAAACGGCGGGAGTAACTATGACTCTCTTAAGGTAGCCAAATGCCTCGTCATCT
AATTAGTGACGCGCATGAATGGATTAACGAGATTCCCACTGTCCCTGTCTACTATCCAGC
GAAACCACAGCCAAGGGAACGGGCTTGGCAGAATCAGCGGGGAAAGAAGACCCTGTTGAG
CTTGACTCTAGTCCGACTTTGTGAAATGACTTGAGAGGTGTAGCATAAGTGGGAGCTTCG
GCGCAAGTGAAATACCACTACTTTTAACGTTATTTTACTTACTCCGTGAGTCGGAGGCGG
GGCATCGCCCCTCTTTTTGGACCTAAGGCTCGCTTCGCGGGCCGATCCGGGCGGAGGACA
TTGTCAGGTGGGGAGTTTGGCTGGGGCGGCACATCTGTTAAAAGATAACGCAGGTGTCCT
AAGATGAGCTCAACGAGAACAGAAATCTCGTGTGGAACAGAAGGGTAAAAGCTCGTTTGA
TTCTGATTTTCAGTACGAATACGAACCGTGAAAGCGTGGCCTAACGATCCTTTAGACCTT
CGGAATTTGAAGCTAGAGGTGTCAGAAAAGTTACCACAGGGATAACTGGCTTGTGGCAGC
CAAGCGTTCATAGCGACGTTGCTTTTTGATCCTTCGATGTCGGCTCTTCCTATCATTGTG
AAGCAGAATTCACCAAGTGTTGGATTGTTCACCCACCAATAGGGAACGTGAGCTGGGGTT
AGACCGTCGTGAGACAGGTTAGTTTTACCCTACTGATGACAGTGTCGCGATGGTAATTCA
ACCTAGTACGAGAGGAACCGTTGATTCGCACAATTGGTCATCGCGCTTGGTTGAAAAGCC
AGTGGCGCGAAGCTACCGTGCGCTGGATTATGACTGAACGCCTCTAAGTCAGAATCCGGG
CCAGAAGCGACGCATGCGCCCGCCGCCCGATTGCCGACCTGCAGTAGGGGCCTCGGCCCC
CAAGGGCACGTGTCGTAGGCTAAGCCAGCGCGGCGGATGCGCCGCGAGGGCCGCCTTGAA
GTACAATTCCTACCGAGCGGCGGGTTGAATCCTTTGCAGACGACTTAAATACGCGACGGG
GTATTGTAAGTGGCAGAGTGGCCTTGCTGCCACGATCCACTGAGATTCAGCCCTACGTCG
CTTCGATTCGTCTGCAAAGGATTCAACCCGCCGCTCGGTAGGAATTGTACTTCAAGGCGG
CCCTCGCGGCGCA
>UN00041
GGGGGATAAACAAAGCAATTGCAGGAGCCTTGAAACAAGGTGAAGGAGATCAAATCCAAG
AAAAAAGATAGCTTTAAATGTGGAACCTTTACCCTGTTCTGATTTAGCCCTGTTCGGGGC
ATATATTCACTCAAGCAAGAAGAAGAAAGCAGAAAAATAAGGGAGGTATGGGAGGTGTGA
CGTCATCAATGGCGGCCAAGTTTGCATTTTTCCCACCAAACCCACCTTCGTATAGAGTGG
TTAAAGATGGGTACACTGGGATTTTGCTACTAGACCCTTACCCTCACAGAGAAAACGTCG
ACGTATTGAAGATACCCACAAGAAGAGGCACTGAGATCGTTGCTATGTATGTGAGGTATC
CGATGGCTACCACTACTTTGCTCTACTCTCATGGGAATGCTGCTGATATTGGCCAGATGT
ATGAGCTTTTTTATTGAGCTGAGCATCCATTTGAAAGTTAATGTTATGGGGTATGATTAT
TCTGGATATGGGCAGTCAACTGGAAAGCCTACTGAGAACAACACATATGCTGATATTGAA
GCTGCGTACAAGTGTTTAGAAGAGACCTACGGTACTAAGCAAGAAAATATTATCCTTTAC
GGTCAATCTGTGGGCAGCGGCCCCACCTTGGATCTTGCAGCTCGTTTACCTCGATTAAGA
GCTGTTGTTCTACACAGTCCAATTCTTTCAGGCTTGAGAGTCATGTATCCCGTTAAACGT
ACTTATTGGTTTGATATCTACAAGAATATCGATAAAATCCCATTGGTGAAATGTCCTGTT
CTGGTAATTCATGGAACGGCTGATGATGTTGTTGACTTCTCCCATGGCAAAACACTGTGG
GAACTAGCTCAAGAGAAATACGAACCCTTATGGCTGAAAGGAGGGAACCATTGTGACTTG
GAACTCTACCCAGAGTATATTAGACACCTGAAGAAATTTGTGTCCAACGTGGAGAAACCG
CCCTCCCAAAGGAACATCTCAAGAAGAACTGCAGATAGGCCTGAAAACCCGAGGAGGAGC
ACTGATTGTTATGATGCTCCGAGGAAAAGCACTGACCAAAGAGAAAAACTGAGGAAAAGC
ACTGACCGGCCAGAGAGGCTGAGGATACACGAGTACAAGGCCAGTAGCATCAACAAGCAC
GAAAAATTGAACATTCCTTTTGAGCAGTTGGAGAGATCCCGAAGAAGTGTAGAGTATCAT
GAGAAGTCCAGGCCTAGCATCGACTTACAATTTGAGAAGGGTCGGAGAAGCGTGGATTGG
GTGGACAGAATAAGAGCAGGCTGAAAACTGTCAGACTACTGTAAATGTGAGGGAAAGGGG
ACAGAGCCACATACAGATAGGTGAATAGAGCAATTCAACAAAGTACAGAAGGGGCACATC
GGTCATTGGAAAATGTAACTTATGGACTTGGGCATTGGTGTTTTTGATCTTGGTTGTTTC
CATGAGAGCCTGTCTCTCCAAGACTTCATAAACTGTACGTAATGATTTCCTGTTTCATAG
TTGTTTCACTAGAGAAAGCTAGCTCTAACATGAACTTTCCCATTATTTGGAGGAATGTAT
GCATGTTAGAGCTAGCTTTCTCTAATCAAACACCTATGAAACAAGAAACCATTACGTAAA
GTTTATGAAGTCTGGAGAGACAGGCTCTCATGGAAACAACCAAGATCAAAAACACCAATG
CCCAAGTCCATAAGTTACATATTCCAATGACTGATGTGCCCCTTCTGTACTTTGTTGAAT
TGCTCTATTCACCTATCTGTATGTGGCTCTGTCCCCTTTCCCTCACATTTACAGTAGTCG
ACAGAATAAGNGCANNNYGNAAAGTTTATGAAGTCTGGAGAGACAGGCTCTCATGGAAAT
AACCAAGATCAAAAACACCAATTCCAAGTCCATAAGTGACATTTTCCAATGACTGATGTG
CCCCTTCTGTACTTTGTTGAATTGCTCTATTCACCTATCTGTATGTGGCTCTGTCCCCTT
TCCCTCACATTTACAGTAGTCTGACAGTTTTCAGCCTGCTCTTATTCTGTCCACCCAATC
CACGCTTCTCCGACCCTTCTNAAATTGTAAGTCGATGCTAGGCCTGGACTTCTCATGATA
CTCTACACTTCTTCGGGATCTCTCCAACTGCTCAAAAGGAATGTTCAATTTTTCGTGCTT
GTTGATGCTACTGGCCTTGTACTCGTGTATCCTCAGCCTCTCTGACCGGTCAGTGCTTTT
CCTCAGTTTTTCTCTTTGGTCAGTGCTTTTCCTCGGAGCATCATAACAATCAGTGCTCCT
CCTCGGGTTTTCAGGCCTATCTGCAGTTCTTCTTGAGATGTTCCTTTGGGAGGGCGGTTT
CTCCACGTTGGACACAAATTTCTTCAGGTGTCTAATATACTCTGGGTAGAGTTCCAAGTC
ACAATGGTTCCCTCCTTTCAGCCATAAGGGTTCGTATTTCTCTTGAGCTAGTTCCCACAG
TGTTTTGCCATGGGAGAAGTCAACAACATCATCAGCCGTTCCATGAATTACCAGAACAGG
ACATTTCACCAATGGGATTTTATCGATATTCTTGTAGATATCAAACCAATAAGTACGTTT
AACAGGATACATGACTCTCAAGCCTGAAAGAATCGGACTGTGTAGAACAACAGCTCTTAA
TCGAGGTAAACGAGCTGCAAGATCCAAGGTGGGGCCGCTGCCCACAGATTGGCCGTAAAG
GATAATATTTTCTTGCTTAGTACCGTAGGTCTCTTCTAAACACTTGTACGCAGCTTCAAT
ATCAGCATATGTGTTGTTCTCAGTAGGCCCATCACAGTCGACTGCCCATATCCAGAATAA
TCATACCCCAT
>UN00042
CTCTCTCCAGATTCCATCGGATCGGTCGCTGATCTATCTTCTGATTATGGTTTGCCCGTY
ATCTGTACATGGATGCCATAGTAATCGAATGGTTACTGCTCCTTTGAGCATGGATGGCAA
CGAAGTTGTGTTGAATTCGATATCGGATTTGCTGAATTCATGCGGTCTTTCGTTCAGATC
TGGGTGAATAAGCTTCAGATCTGAGCTGATGTGATGTTCAAGCTGTGAAATCCGAGTTTC
GTGCGTCGATCTAACGGATCTGTTGCTCTGAGATGTGTATTAGAAGATGGGCGAACGATT
TGGTTAACTGTATCTGGATCCAGCTACTATTCGRTTWGATGGTTGATTTGCGTGTTCTTA
CATCCGAAGGAGCGATCTTTTTTTTTTGAGGAGGTGCAGATTTTCGGCCAGGGAAGCCGT
GCAATTATCGGAAGTCTATATGGTGGGTTCCAGTTACAATATCCATGTTGTGATTGTGAT
TAAATGTGAGTTCTCATTTACCCGTTGAGAGAGTCAAAGATGCGAACTTGTGAGGCGATA
GAAGTAGCAAGTTGAGGTTTTTGTGTTGTTACGAGTCGGACCTTTGCCATGACGGGTGCG
CTCGCTTGGCAGGTCACCTTCGTAATAAAATTTCCATWWWWRTGGTGTTGCCAGGGGGAG
ATGGTACGGGGTTTTAGCCCGGCTCTCCCCCTCTTTGCGTCGTCTCCCTCTCTATTCTAC
TATCTCTCTCTCTCTCTCTACCCCTTCGCTTTTTCAGTCTACAATTTTCTACCGCATATG
CCTCAAAACACTGCCGAGGTATCAACGATCAGCACAAGGAACTCACTCTATATCCGTGGC
TGCTAACGAGGTATCTTCTATATTGGCTTTTCTTCATAATTTGGTGGTAGCTACTGCGTT
GAGTTAATAAGATTAACATCGAACCCAATCCTTCGAACTCCCGCCTCGAAAAGTTGAGAA
AAAGCTAGTTGTGTGCGCCCTAGTAAGCCTTGACAAATGGTCACAATCTTCGTGGKCTTA
TTAACTTTTGACCTTAACCATGTATTGAACGACTCCCCAAAAGAGAAGAATAGTTCACTT
GAACCCTATCAAGCCCTGACAGATACCACCATGGWCTMTGGTGGTRTTAGGTACTGCTAA
CATTAACTTGCGATAATTTGTGCATTATTGGCTTAGTTTGAGTTAATGAAGCTGACCTCA
TAGCCCTCGCTTCTGAAAGACAAACGTGGTGTAAGATAAGTATGAGTTGTTACAATTGYT
RGGCACGGTTGTGGGATTAGAAACTGATAATCATAACTCACGGAAATCCATGGATGATTT
TATCAAGGTGTCACAAGGCAGGAGATCTTTATGTTCTGTTTAATCTGCCGTCCATATATT
AAAATTAACACACCTAGCTGGATCAATCAGAGAAAGGGCCGGGCACTATGGTTTCTTGCA
TTTCGTGTTCTTATGTATATTTCATTGACAGCATCTGAGTTCTTTACAATGAGCCCCTTT
TACGCTTATGGTTTTTAAGTATTACTGTTTATTTGTCATGTTTTAATGTGCACATGTAAG
GAGTTGTCGAGGAATACGTTTTTTAACGTAGTGTGGTCATGTTTGAGTGGCCTGTAGTTT
TCCTTTGTACCGAGTTAAAATGTTATGTCTGTACTATATAATATTGTGCGTGTACCAAGC
TAAAATGTAAGAAGCGCAAGGCCTGCAATGGGGGAGTGCTTGAGCAAGCTGCTGCTGGTA
ATGGGGGCATTGTGTAACAATATCTGAGGTATCTGTTGCCGCTGTGTCTCCGTTAATGCT
TCGAGGTGGTCGGTATTTGTTGGGGTCTTTGGTTGAATATCATTTGTTCCTTGTAGTACA
AATGGACTGCCCTTGTCTATGAAGTGGATATTGTGCGAGTGCGAAGGAGCTTTTGAAGGA
GCTTTTGTTAGACGCTGGACTGGCTGCTGTTGGAATTGGCTATTGTGAAAATGCAAGGGA
GCCTTTGTTAGACGCTAGACTTGCTGTTCTAGGTGTACATGTTTTTGGTGTAATGCTGTT
CTTGGACCGGGTTCTGGGAGCTGTGCTGTGGAGCCATGTTCAAGTTGGTGCGCGATTGAA
GTCTTCTCCACCTGCTAGTAGGGTGTGCGTCTGAAGTATGCTTTAGTTTTGTTCGTCGAG
GGCAGAGATTGTTCAGATGGAATCGCCCAAATAGCCGCGAAGATGCCTAGACGTGTCAAG
CAGGAGGGGCATTCATCGAGTTAAATATAAGTTCACTCCATTAATAATATTCAGTCAGCT
AAGTCTTATTAATGTTGGTGAGAATCTGATTTTCATAGTTGTTGCCTTGTAGATTTAAAT
CGTGTATGGTGTGCTCAACTTTTGCTGTTTTGCTATTTGTAATGTTTATCGTTCTTTATC
TCCATGTTCGTTTCATACCAGAGCATCATTTGGTTAAGTGCGTTGGGGCATTTAATCGTT
AATCCGCTAGTGTTGTAGTATTTGCTGTTTTGATGGCGTGATGAGTTGTAGCATCATTGT
GCTGACGTTTTCTCTCTAGTGTGTCTTTCGTACGCGTGCGTCTTTTACTGAAGTATTCTA
GCCTTCTTTGGTGAGTAATTCTAGATTCTGGGGATTTGAGTGCCTAGGTTTCAAATCTCA
CTTGGTAGTTTATTGAGTGGAAGGTTATAAGCTCCTTCATGGAGGGGGATTTTCATGGAG
GCCAACCCCCAAGTCTTCAACTCAAAAGAGAGAGAGCGGGGATGGCAGTGGCACCATCGT
AACGTGACCATCCTCTTGAGTCGGTCATTGTTGGTCATTACTGACGGTGGATGACGGCCA
ACACAC
>UN00043
GCAAGCCCTTGCAATTAAGCTGCTATACTANCGGATTGNAAAATGGCACCGAGCACAGAT
TATGACCGCAAGGCCGAGCTCGAAGCCTTCGATGAGACCAAGATGGGTGTGAAGGGGCTC
GTTGATGCGGGCGTCACCAAATTGCCCCGCATCTTTCTGAATGACCAGCCACCATCCCCG
AAGGCCAATGATGGCGGCCCCCAGCCTGAGAGACACATTCCGGTCATAGACTTGGCCGGA
ATAGTGGGTGGAGGACCAGAGAGACGGAAGGAGATCATCAAAACCGTGTCTGAGACGCTT
GCGGAGTGGGGGTTCTTCCAGGTTGTGAACCATGGCATCCCCCAGCCCGTGCTGGATGAG
ATGATCGAGGGTTCTAGGAGGTTTCACGACCTAGACCCTGCAGCCAAGAAACCCTACTAT
AAACGTACCATTGATACTACCAGAAAGTTTCAATACCTTTCCAACTTTTATCTTTACACT
GGTCATGTCACTAATTGGAGAGATTCGACTATGGCTGTTATGGAGCCAACCCCTGCCGCT
GAAGAATTTCCTGAATGTTTCAGAGATGTCACAATGGAGTTTGGGGAAGCAGTGAAGAAG
TTAGGACATACGTTCATGGAGCTGATATCGGAGGGAATGGGGCTCAAACCGAACCATTTG
AAAGAGATGGATTGCGCGGAAGAGGTGTTCCTGCTGACCCATTACTACCCGCCATGCCCC
CAACCCGAACTGGCAGTGGGTATAAACAAGCATGCCGATAATGACATACTCACCATCCTC
CTTCAAGATGAGGTTGGAGGCCTCCAAGTCCTCCATAATGACCTTTGGTATGACGTCCCC
CACATCCCTGGTGCTCTTGTCATCAACACTGGAGATCTCCTTCAGCTCCTAAGCAATGAC
AAGTACAAGAGTGTGATACACAGAGTGCAGTCAAAGAAGGTTGGGCCTAGAATCTCAGTG
ACTGTTTTCTTTAGGCCCAAAAGAGAAAACCCAAGGCTGCTAGGCCCAATCAAGGAGATA
CTCTCTGAAGAGAACCCTCCAATTTATAAGTCTACTACTACAGGGCAGTATCTAGCTCAC
TACATGTCTATTGGTCAAGATCACGGGATCGAACCATCTCTCAACCATCTCAAGCTCAAC
AATTAAATTACTTATGCTGTGTACGCCCTAGTGCCCAAGTCACTAGTGTTTTTATTGATT
CAAAAAACAAAAGAAAAAGAAGTCAAACTTTTTCCCCTTTTTTTTTGGATGTACTATGAC
CTTTAGTTTGGTATGTGCAACTTAGATAATAAGAATAAGCTAGAGTATGATGTGTACTAA
ACAAGTTCCCATGTTTGATGTAGGGAAATACAAATTAATAATACTCTTTNTNTCTCATTT
GTATTTCCCTATATCAAACATGGGAAATTATTTAGCACACATCATACTCTCATTCTTGTC
ATCTAAAGTTGTACTATGACCTTTGGCATGTGCAACTTTAGATGACAAGAATAAAGAGTA
TTATTAATTTGTATTTCCCTATATCAAACATGGGAAATTATTTAGCACACATCATACTCT
CATTCTTGTCATCTAAAGTTGCACATGCCAAAGGTCATAGTACATGAAGGGGGGGGGGGN
ATGTTTTTTTTTTTATTTTTTTTTTTTTGGTCGAACAAAGACACTGGTGACTTGTGCATT
GGGTCGTATAAAGCATAAGGAATTTAATTGTTGAGCTTGAGATGATTGAGAGACGGCTCG
ATCCCATGATCTTGACCAATAGACATGTAGTGCGCCAGATATTGATCCGTAGTAGTAGAC
CTATAAATTGGGGGGTTCTTCTCAGAGAGTATCTCCTTGATTGGGCCTAGCAGCCTTGGG
TTTTCTCTTTTGGGCCTGAAGAAAACGGTCACTGAGATTCTAGGCCCAACCTTCTTTGAC
TGCACTCTGTGTATCACACTCTTGTACTTGTCATTGCTTAGGAGCTGAAGGAGATCTCCA
GTGTTGATGACAAGAGCACCAGGGATGTGGGGGACATCATACCAAAGATCATTATGGAGA
ACTTGGAGGCCTCCAACATCATCTTGAAGGAGGATGGTGAGTATGTCATTATCAGCATGC
TTGTTTATACCCACTGCCAGTTCGGGTTCGGGGCAGCGCGGGTAGTAATGGGTCAGCAGG
AACACCTCTTCCGCGCAATCCATCTCTTTCAAATGGTTCGGTTTGAGCCCCATTCCCTCC
GATATCAGCTCCATGAACGTATGTCCTAACTTCTTCACTGCTTCCCCAAACTCCATTGTG
ACATCTCTGAAACATTCAGGAAATTCTTCAGCGGCAGGGGTTGGCTCCATAACAGCCATT
GTAGAATCTCTCCAATTAGTGACATGACCAGTGTAAAGATAAAAGTTGGAAAGGTATTGA
AACTTTCTGGTAGTATCAATGGTACGTTTATAGTAGGGTTTCTTGGCTGCAGGGTCTAGG
TCGTGAAACCTCCTAGAACCCTCGATCATCTCATCCAGCACGGGCTGAGGGATCCCATGG
TTCACAACCTGGAAGAACCCCCACTCTGCAAGCGTGTCAGACACGGTTTTGATGATCTCC
TTCCGTCTCTCAGGTCCTCCACCCACTATTCCGGCCAAGTCTATGACCGGAATGTGTCTC
TCAGGCTGGGGGCCGCCATCATTGGCCTTCGGGGACGGTGGCTGGTCATTCAGAAAGATG
GCGGGGCAATTTGGTGACGCCGGCATCAACGAGCCCCTTCACACCCATCTTGGTCTCATC
GAGGCACCGAGCACAGATTATGACCGCAAGGCTGAGCTCGAAGCC
>UN00044
CCACCACGAAGACGGAGCACCAAGTGAAGGGTGGTGCTCCGTCTTCGTGGTGGTATGCAG
ATCTTCGTGAAGACCTTGACTGGAAAGACGATTACCCTTGAGGTGGAGAGCTCAGACACC
ATCGATAACGTGAAGGCTAAGATTCAGGACAAGGAGGGCATTCCCCCAGATCAGCAAAGG
CTTATCTTTGCTGGGAAGCAACTTGAGGACGGCCGCACCCTCGCTGATTACAACATTCAG
AAGGACGTCTACCCTCCATTTGGTCGCTGCGTTTGAGGGGTGGTATGCAGATCTTCGTTA
AGACTTTGACTGGAAAGACCATCACTTTGGAGGTTGAAAGCTCTGACACCATTGACAATG
TCAAGGCAAAGATTCAAGACAAGGAGGGCATTCCCCAGAACCAACAAAGGCTTATCTTTG
CTGGGAAGCAACTTGAGGATGGCCGTACCCTTGCTGATTACAATATTCAGAAGGAATCCA
CCCTCCACTTGGTGCTGCGTCTGAGGGGAGGTATGCAGATTTTTGTGAAGACCTTGACAG
GGAAGACCATCACCCTGGAGGTGGAGAGCTCTGACACTATTGACAATGTTAAGGCTAAGA
TTCAGGACAAGGACGGAATCCCACCAGACCAGCAGAGGTTGATCTTCGCTGGGAAGCAAC
TTGAGGATGGGCGCACCTTGGCTGACTACAACATTCAGAAGGAGTCCACCCTCCACCTTG
TCCTTCGCCTCCGTGGTGGTTTCTAAGCTTCCGGTGTCCTGCTGCCTGCTGAGATGAGAT
GTCTTCTGCTGTGCTGAAGGCCGTTATGCTCTTTCATTGATTCGTGTCTTATATGTGAAG
GTTGTTAGTTCGTAAGATGAATGGTTTCAATTCTGTTGGTGTGACTGTTTCGTTTTCTAG
TATCTGTGTCTACATGTTGGAAGTAGTAATGAACTCAAGTTTCTTACTCAAAAGGAAAGA
TAAATTTCTTATTCAATCAGAAACTTGAGTTCATTACTACTGCCAACATGTAGACACAGA
TACTAGAAAACGAAACAGTCACACCAACAGAATTGAAACCATTCATCTTACGAACTAACA
CCCTTCACATATAAGACACGAATCAATGAAAGAGCATAACGGCCTTCAGCACAGCAGAAG
ACATCTCATCTCAGCAGGCAGCAGGACACCGGAAGCTTAGAAACCACCACGGAGGCGAAG
GACAAGGTGGAGGGTGGACTCCTTCTGAATGTTGTAGTCAGCCAAGGTGCGCCCATCCTC
AAGTTGCTTCCCAGCGAAGATCAACCTCTGCTGGTCTGGTGGGATTCCCTCCTTGTCCTG
AATCTTAGCCTTAACATTGTCAATAGTGTCAGAGCTCTCCACCTCCAGGGTGATGGTCTT
CCCTGTCAAGGTCTTCACAAAAATCTGCATACCTCCCCTCAGACGCAGCACCAAGTGGAG
GGTGGATTCCTTCTGAATATTGTAATCAGCAAGGGTACGGCCATCCTCAAGTTGCTTCCC
AGCAAAGATAAGCCTTTGTTGGTCCGGGGGAATGCCCTCCTTGTCTTGAATCTTCGCCTT
GACATTGTCAATGGTGTCAGAGCTTTCAACCTCCAAAGTGATGGTCTTTCCAGTCAAAGT
CTTAACGAAGATCTGCATACCACCCCTCAAACGCAGCACCAAATGGAGGGTAGACTCCTT
CTGAATGTTGTAATCAGCGAGGGTGCGGCCGTCCTCAAGTTGCTTCCCAGCAAAGATAAG
CCTTTGCTGATCTGGGGGAATGCCCTCCTTGTCCTGAATCTTAGCCTTCACATTATCGAT
GGTGTCTGAGCTCTCCACCTCAAGGGTAATCGTCTTTCCAGTCAAGGTCTTCACGAAGAT
CTGCATACCACCACGAAGACGGAGCACCAAGTGAAGGGTGGACTCCTTCTGGATGTTGTA
ATCCGCCAAGGTCCTCCCATCCTCAAGTTGCTTACCAGCAAAAATCAACCTCTGCTGGTC
TGGGGGGATGCCCTCCTTGTCCTGGATCTTAGCCTTGACGTTATCAATGGTGTCAGAGCT
CTCCACCTCTAAGGTGATGGTCTTTCCAGTCAGGGTCTTGACAAAGATCTGCATGCCTCC
CCTCAAACGGAGGACAAGGTGAAGGGTTGACTCCTTCTGGATGTTGTAGTCGGCCAAGGT
GCGGCCATCCTCGAGCTGCTTTCCAGCGAAGATGAGCCTCTGCTGATCTGGAGGGATGCC
CTCCTTATCTTGGATTTTGGCCTTGACGTTGTCGATGGTGTCGGAGCTTTCAACCTCAAG
GGTGATGGTCTTGCCAGTGAGGGTCTTGACGAAGATTTGCATGCCTCCCCTAAGGCGGAG
GACCAAGTGGAGGGTGGACTCCTTCTGGATGTTATAGTCAGCGAGGGTCCGGCCGTCCTC
AAGCTGTTTTCCGGCAAAGATGAGCCTCTGCTGGTCCGGGGGGATGCCTTCCTTGTCTTG
AATCTTGGCCTTGACGTTGTCAATGGTGTCCGAGCTCTCGACCTCAAGGGTGATGGTCTT
CCCGGTCAAGGTCTTGACGAAGATCTGCATCCCTCCCCTCAGACGGAGGACAAGGTGGAG
GGTTGATTCCTTCTGGATGTTGTAGTCAGCAAGGGTACGTCCGTCCTCAAGCTGCTTGCC
GGCAAAGATCAAACGCTGCTGGTCTGGAGGAATTCCCTCCTTGTCTTGGATCTTGGCCTT
AACATTGTCGATGGTGTCAGAACTCTCGACCTCAAGAGTGATTGTCTTTCCGGTGAGGGT
CTTCACGAAGATTTGCATCTTGCTACA
>UN00045
GCCGCGGCAGCAGATTCTTGTTCCTCGTCTCTCTGTTTCTTTCTCTCTCATCACTGCTTC
CAGAAAAGCTGGACGTTTAATTATCGCTGCTTCCTCCAATTCGTCTTCTTCTTCTTCGTC
GTCTTCCTCGTTCGATGATCTCAATTTCGGAGACACTTCTCGCTCTAAGAAATCAGTTCT
GTTGGATCTGATCCAGGAGATAGAGCCACTAGATGTCAGCCTTATCCAAAAAGATGTTCC
TCCTACTACAATTGATGCCATGAAGAGGACTATATCAGGCATGCTGGGCTTGCTTCCGTC
AAATCAATTTCAAATTCTGATTGAGGCTTTATGGGAACCTCTTTCCAGATTGTTGATATC
TTCAATGATGACTGGATATACTTTACGAAATGCTGAGTACAGGCTTTGCCTTGAGAAAAA
CCTTGACATCCACGGGGACAATAATGATACTCATAAAAAGAGAACCCTTAAATCTCGGTG
TGCAGGAGTTGTTGCTTGACAGTGTCAGAAGAGTTCAGATTACGGGTGTGAGTGAGGTTT
CATTGAGTGGTGAGGAAACTGCTGAAAACTCATGTGAAGAATTCAATGATGAAGATCTTG
AGGGAATGGCCCCGGAAGTGCAATCGTACATTCGTCACTTGCGGTCGCGCTTGTCTTCTA
CAAAGAAGGAGCTGAAAGAAGTCAAGCGGAAGAATGCTGCTCTGCAGATGCAACAATTTG
TCGGAGAGGAAAAGAATGAGTTGTTGGATTACCTACGTTCACTGCAGCCGGAAAAGGTGG
TGGAGCTATCAGAACCTACCTCTTGTGAAGTCAAAGAAACAATTCATTCTGTGGTCCATG
GTCTCCTGGCAACATTATCTCCAAGGATGCACTCCAAGGCACCACCTCCATCAGAAAAGA
ATGCTTCTGGATCTCTAAATGTCAATAATGAAGACTGTGCAGAACTTATTGAAAATACTT
CCCTCAATTTCCAGCCTATGATCTCAGTGACAAGAGACTATCTTGCCCGATTGCTGTTTT
GGTGCATGCTGCTGGGGCACTACCTTAGAGGTCTGGAGTATCGAACGCAGCTTGTGGAAC
TTCTTTCACTATCACCCAACACTGAAGATGACATCCGTGGCAGTGAGCAAGTAGCTTGAT
AGCCCCTTTTTGTCGACACCAGGCTGATGATTCGAGGAAGATAGAGGATCTTAAATCCGC
CTTCTACTTAGTTGTCAATATGTACAATTTTTCAGTGCAGAAAGGCCAACGCTCATTACA
TAGGTGCCATGACTACCTTCCTGTGTTCAAGGTTGTATCTTTCCATGTCCATCTTGTAAT
CTTTAGTCATCTTCGTCGCGGTTGAGTGCAATCAGTAGTTTTGATTCTATCGTATCAGCT
TAACGACTGGTACTGGTTAAACAGTTTCATTACACAATTGCAAAAGCGTAATGATGAGTC
AGGGCAAGGCGACATTGCGTGCCCTGACTCATCATTAAGCTTTTGCAATCGTGAAATGAA
ACTGTTTAACCAGTACCAGTCGTTAAGCTGATACGATAGAATCAAAACCACTGATTGCAC
TCAACCGCGACAAAGATGACTAAAGATTACAAGATGGACATGGAAAGATACAACCCTGAA
CTCAGGAAGGTAGTCATGGCACCTATGTAATGAGCGTCCGCCTTTCTGCACTGAAAAATT
GTACATACTGACAAATAAGTAGAAGGCAGATTTAGGATCCTCTATCTTCCTCGAATCATC
AGCCTGGTGTCGACAAAAAGAGGCTATCAAGCTACTTCTTCACTCCCACGGATGTCATCT
TCAGTGTTGGGTGATAGTGAAAGAAGTTCCACAAGCTGCGTTCGATACTCCAGACCTCTA
ATGTAGTGCCCCAGCAGCATGCACCAAAACAGCAATCGGGCAAGATAGTCTCTTGTCACT
GAGATCATAGGCTGGAAATTGAGAGAAGTATTTTCAATAAGTTCTGCACAGTCTTCATTA
TTGACATTTAGAGATCCAGAAGCATTCTTTTCTNATCGNGGTGGTGCCTTGGAGTGCATC
CTTGGAGATAATGTTGCCAGGAGACCATGGACCACAGAATGAATTGTTTTTTTGACTTCA
CAAGAGGTAGGCTCTGATAGCTCCACCACCTTTTCCGGCTGCAGTGAACGTAGGTAATCC
AACAACTCATTCTTTTCCTCTCCGACAAATTGTTGCATCTGCAGAGCAGCATTCTTCCGC
TTGACTTCTTTCAGCTCCTTCTTGGTAGAAGACAGGCGCGACCGCAAGTGACGAATGTAT
GATTGCACTTCCGGGACCATTCCCTCAAGATCTCCATCATTGAATTCTTCACATGAGTTT
TTACCAGTTTCCTCACCACCCAATGAAACCTCACTCTCACCCGTAATCTGAACTCTTCTG
ACACTGTCAAGCAACAACTCCTGCACACCGAGATTTAAGGCTTCTCTTTTATGAGTATCA
TCATTGTCCCCATGGATGTCAAGGTTTTTCTCAAGGCAAAGCCTGTACTCAGCATTTCGT
AAAGTATATCCAGTCATCATTGAAGATATCAACAATCTGGAAAGAGGTTCCCATAAAGCC
TCAATCAGAATTTGAAATTGATTTGACGGAAGCAAGCCCAGCATGCCTGATATAGTCCTC
TTCATGGCATCAATTGTAGTAGGAGGAACATCTTTTTGGATAAGGCTGACATCTAGTGGC
TCTATCTCCTGGATCAGATCCAACAGAACTGATTTCTTAGAGCGACTAGATGTCAGCCTT
ATCCAAAAAGATGTTCCA
>UN00046
GGATTAAATATATTATAATCCAACAAAGCAGGATTCAGTTCATGACTATGCCACTGCTTA
CTATACATGACAAACCATCTGAAACTACTTGAACATCACCACTTCTTCAAAATTCATGAA
TCATTTGGGAAACATAATCAAATATGACGAGGATGTGATGCAAGTCTTCATAAGAAGTTG
TCCAGTATTGTAGTACTGGAGGGGGTCGCTTAAATGGGTCGCCCAATTGTTTAACGGACC
CTTTCCAGTCACAACGGCTTGGATTGCAAAGCCAAGGAAGGCAACCATAGCTAGCCTAGC
TATGCTTGATCTCTGCAAGTTGGAGGGTCACTTTCTTCTCCGGATCCGATGCAAGACCCA
ACGGGTCAAAGAACTTGCCACCTGGGTAGAGACGCTTCTCCGGATCGAGCTCCAAATTCC
TTTGGAACTCAATGTACCCAATCACCAATACTTCTATCCAGATTAGCGTCGACATTGAGA
AGGGAAGTGGTTGCCCAAGGTAAGATGATCCTTCAACCAACTCCACCTTGCCAGCATCTT
GCCACGTTACACCGGTGAGCCACTCAACAGTCAAAGCACCAAGAGTAGCCAGCATGGCCC
ATCTCCCATGGATAAGCTCACACTCTCTAAACCTCTGAAGCCCAAAAACCTCAGTATAAG
GCTGGAGGGCCGTGGGCTGAAGCTCTGAGGTCTCAATTCGGGTACCAATTACATCACCGG
GCAAATTCTTGGACAAGTTTTGGATCTAATGAATCATAGTCAAACTGTAAGTACTCCCTA
GGCTTACCCAGCCCAAGTGGGTCGAAACCCATAGTCACCYACTAGACTTCCATCCAACCA
CTCAGGTGCCGTTGCACCTGGGTACCACAAAGGCCTATCTGAGTTTGGACCCGATTTTGA
TTTACTTGTTGTCTGTTTGGTATCGGAACCAAAAAGCCAGCAAGCAGCAAGGGAACAACC
AAAAAGACAACAAGTAAATCAAAATCGGGTCCAAACTCAGATAGGCCTTTGTGGTACCCA
GGTGCAACGGCACCTGAGTGGTTGGATGGAAGTCTAGTGGGTGACTATGGGTTCGACCCA
CTTGGGCTGGGTAAGCCTAGGGAGTACTTACAGTTTGACTATGATTCATTAGATCCAAAC
TTGTCCAAGAATTTGCCCGGTGATGTAATTGGTACCCGAATTGAGACCTCAGAGCTTCAG
CCCACGGCCCTCCAGCCTTATACTGAGGTTTTTGGGCTTCAGAGGTTTAGAGAGTGTGAG
CTTATCCATGGGAGATGGGCCATGCTGGCTACTCTTGGTGCTTTGACTGTTGAGTGGCTC
ACCGGTGNANTCNTATCTTACAAGGTTTGTCTGGGATGAAGCAAAATATCCGACTATGTC
TCCACTAAAGGAGATTGTTGACAACATCCATGGTTTTGTTGCAAAGGTTGAAGATGACCT
TAAGGTCCGTGTTGCTGAGTATAACACTGTACGCAGTCAATTGAGTGCAATAAACCGCAA
ACAAACTGGAAGCTTAGCTGTCAGAGATCTTTCCAACTTGGTAAAGCCAGATGATATTGT
TGAATCAGAGCATTTGGTAACACTTCTGGCTGTTGTTGTCAAATACTCACAGAAGGACTG
GCTATCAAGCTACGAAACACTGACTGAATATGTGGTCCCCAGGTCATCTAAAAAGTTGCA
TGAGGACAATGAATATGCTCTTTATACTGTTACTCTGTTCAGACGTGTTGCTGATAATTT
CAGATCAAAAGCACGTGAAAGGGGATTCCAGATTCGRGATTTTGAATACAACTCTGAGAC
ACAAGAATCGCGGAAGCAAGAGCTAGAAAAGCTGGTTCATGACCAGGAATCACTGAGAAG
CTCCCTTTTGCAGTGGTGCTATTCTAGTTATGGAGAGGTCTTCAGCTCATGGATGCACTT
CTGCGCTGTACGGGTGTTTGCTGAGAGCATATTGAGATATGGCTTGCCACCATCCTTCCT
GGCTGCTGTTTTAGCTCCATCCCAGAAAAGTGAGAAGAAAGTACGCTCAATTCTTGAACG
TCTCTGTGGTACTGCAAACAGCATTCACTGGAAATCTGAGGATGAAGTTGGAGGGATGGC
TACTCTGGCAGGTGAAGCAGATGCATATCCGTATGTTTGCTTCACAATCAACCTTATTTA
GATCATGCTCAGATGCCTGCCGTAGTCGATTCCAGTCCAGATCCCAATCAACTTAAATTT
GCTGTAAACTACCCCTACCCTGTAGACTAGCATGCTTGTGCAATCAATCTAGTCTACTTC
TGTGGTTTGTTTCTGCTGTTTCAAGACTTGTACTCCTGCATTAACCCCATGGAGCAGCGC
AAATTTCTGGAGAGCCATTTCTGTTCTGTTTAGAGGAGCAATCTGCGACTCAAACTGAGA
ACCCCTGTTTTTTTCATTGTATTTGTATTTTTTGAATATTCACAATAATGCTATGGCATT
TTCTTTGCGAGTAAAGAAACAAGATTCCAATTTTTCCTGTAAATTTACAGTCTGTAATAA
ATGGGGCTAGGGGACGTCTGTTAAAGTGCTAAGATGTGTACTTCTGAATGGTTGTTTGTA
AATTTTATTCAAACAACACATGACAAGCGCCAGCGAGCGCGAGAATAAAACAGACAAAAA
ACCAGCCAGAAGTACACGGGGGAACACACAAGCATGTGGCACAGCATTTGTTGCAGAAGA
ACNGGCATGGCTTCTTGTGTTGGGTTGCTGAGCACCTTGCTCCACACCTTGCTCCACAAT
CTTGAGGATGGAGGC
>UN00047
GTCGCTCTGTACGGCCAGGGGAGACAATCAGCCTTCACCGAAAGCTGTCCAAAGTCGGAT
GAAACACCAGAACTCCGGACGTGNAGGNAAAAAGGAAGAACTATTTGCTGAATAAATTGT
CATATTAAATCTAAGCAAAGTTGTGACAAATAAAAATGTTTAACCCAACTAAGGACAGCC
TCCGGGGAAAGCCCAAAAGTCTCCACTGGCCAAACCATTTGCACATGTTCAAGTTTAGTT
CATGTGAAAACAGAGTGACAAATGAACCCACCCTTCCTGAGGAGTCCCAACACACCCCCA
AACGGTAGAAGAACATAGTTAATCAGATCAAATAAAAACACTAATTGTAGAGGTCATCTT
CATCAGCTGCACCAGCAGAGGCCGCAAATGCATCAGATGTGGTGGTACCACCTGAGCTTG
TGTTGAAGCGGAACTCAGAGCCAAACCCTCTCGACTGCTGCAATGTCTGAGCAAATGCCT
GATATTTGCGGATATCAGCATCGCTGACACTGCGTCGGGCATACTTCATGGATTCCTCAA
AGTGGGCAGCCCTAATCTCGGCCACTTCATCCTCGACGTCCTCTTCCATTGCCTCGGGAT
TCTCTCTTCTCCTTTTCTCCTTCTCAATGTCCTTCTCAATATTCTCCCGAATGGCATATT
TGCAAGCACGCTGGCATATTTCCGTGATATCTGCACCACTAAAGCCCTGAGTGTACTTGG
CAAGGACCCTAAGATCAACATCCTTAGCGACAGGGGACTTCCTCAAGTTAGCCTTGAAAA
TTTGAAGGCGGGACTCCTCATCCGGTAGAGGGATGTAGATTAGTTGATCAAGACGACCAG
GCCGCAGTAGAGCTGGATCAATGATATCAGGCCTGTTGGTGGCACCAATAATGAAGACAG
TTTTCTTGGCAGACATGCCATCCATTTCGGTCAGAAGCTGGTTCAAAACCCGATCAGCAG
CACCACCGGCATCTCCAACACTGCTTCCCCTCTGAGTTGCAATGGAATCAAGCTCATCGA
AGAACAAAACACATGGAGCTGACTGCCGGGCCTTGTCAAAGATCTCGCGCACATTGGCCT
CGCTCTCTCCGAACCACATGGTCAATAATTCAGGACCTTTCACACTAATAAAGTTAGCTT
GACATTCATTGGCGATAGCCTTGGCTAGCAAAGTCTTTCCACATCCAGGAGGGCCATAGA
AAAGAACTCCCTTTGAGGGTGACATCCCAAACTTCTCAAACTTCTCTGGATGCTCCACTG
GGTATTGAACCGTCTCCTGAAGCTCTCTCTTGACATTTTCAAGACCACCAATGTCATCCC
AGCTGACATTAGGCACTTCAACAACCGTTTCACGCAAAGCAGAAGGATTACTCTGTCCAA
GAGCAGTCTGGAAATGCTCATTCGTAACAGCCATAGAGTTGAGAATCTCAGCATCTATGG
TCTCATCTTCCACATCAATCACATCCATCTTTTCTCGAATACATTGAAGAGCAGATTCAG
TACATAAAGCAGCCAAGTCAGCACCAACATAGCCATGTGTCTCCTTGGAGATTCTTTCCA
GATCAACATCATCAGAGAGTTTCATGTTCTTAGTGTGAATACGAAGAATCTCAAGACGCC
CAACTTCATCCGGAACACCAATGTCTATCTCCCTGTCAAATCTACCAAACCTTCTCAATG
CAGGATCAATGCTATTGGGACGATTGGTAGCACCAATGACAATAACATGTGCACGTGACT
TAAGCCCATCCATCAGCGTCAAAAGCTGGGAAACAATTCTTCTCTCAACCTCTCCATTAG
TCTTCTCTCTCTTTGGAGCAATTGAATCAATTTCGTCAATAAAGATAATAGAAGGAGCAT
TCTTCTCTGCTTCCTCAAATGCTTTCCTGAGATTGCTTTCACTTTCCCCAGCCAATTTTG
ACATAATCTCCGGTCCATTRATGCAGAAGAAGAAGGCACCAGTTTCATTTGCAACAGCTC
TGGCTATCAGAGTTTTCCCAGATCCTGGAGGTCCATAAAGCAGAATTCCTTTTGGTGGCT
TCACACCAATTGATTTGAAAAGTTGTGGGTGCCTCAATGGAAGTTCTACAAGCTCTCTAA
TTTGTGCCATCTGTTTGCGGACTCCACCAACATCATCATAGCCAACCTCATCTAATCTAT
TTTCATCTTCCCGTTTAACAGGCTCCCCTTCACAGTAGATCTCAGTATCAGGGGCAACAA
CACAGTATTCTRCAGGCTCAGTCTCAATGACCTTGAACTCTACGCTCCTCATCCCTCCTC
TGACAAGAAAGAAGTCACCTTTCCGCAGAGGACGGTAAGCTTCCAAGAAATAAGGTTTCA
AGTATGCATCAAAAAGATTGCCAGTCACTCCCTCAATTGTATCGTCAATAGGAAGAATAT
GCACACGCTTCCCATATTTCACGTCAGGACATTGATGTACAGAGACCACATCACCTAGTC
TGACCCTCAAGTTAGATCTGACAACCTTGTTCATCCTAATTTTAGGCTCTTCACATGTCT
CATCAGCAAGNGCGATGCAGATTGTATCTTTCCTTTTCTTCCCCTTTATCAAAACAGTAT
CACCACGAAAAAGCTGAAGCTTTTCCATGGTATCAGGATGCATAGAGACGACGGAATTGT
CGTCATTGACGGCCTCATCGACAATCAACCGATTCGGAGCCTTCTTACGCTCCATAATCG
CAGTACTGAAGTCCTTCTTCGCCCCCTTGGAACTCCGAGGATCCAGCTTGGTCAGCCATG
GCTGCTTGGACGGT
>UN00048
GTGCAGAGTTTCAGTGGACTGCGTGAGCTACTTGGGATCATCTAATGGATGTCTCTTTAC
CAAGATGAACTCTCACTTCGCTGTACGTAGAAGAAAAGCAAGCCGTGGGGTAGTGAAAGT
CAGAGCTATGTTTGAACGTTTCACTGAGAAAGTCAGAGCTATGTTTGAACGTTTCACTGA
GAAAGCTATTAAAGTTATAATGCTTGCTCAAGAGGAGTCTAGACGACTAGGTCACTAATT
TTGTTGGAWCGGAACAACTTCTTTTGGGTCTTATTGGTGAAGGCACTGGAATTGCTGCTA
AGGTACTGAAATCCATGGGAATTAATCTCAAAGATGCTCGTGTAGAGGTTGAGAAGATAA
TCGGAAGAGGCAGTGGATTTATTGCTGTCGAAATTCCCTTTACTCCACGTGCCAAGCGTG
TGCTGGAATTTTCATTGGAGGAAGCCCGGCAACTTGGCCACAACTACATTGGATCCGAGC
ACTTGCTTCTAGGTGTTTTGCGTGAGAGTGACGGTGTGGCTACTCGTGTCCTTCTGAATT
TGGGTGCTGATCTGAGCAACATTAGGACGCAGGTCATACGTATGGTTGGTGAGAACACTG
AAGCTGTTGGTGCTGGTGTTGGAGGTGGCACCACCAGCAATAAGATGCCAACATTGGAGG
AGTATGGAACAAATCTAACAAAATTAGCAGAAGAGGGTAAACTGGATCCTGTTGTTGGAA
GGCAGGAGCAGATTGAACGTGTTACCCAAATTCTGGGTAGACGGACAAAGAATAATCCTT
GTCTTATTGGAGAGCCAGGTGTTGGTAAAACAGCAATTGCTGAGGGCCTGGCACAAAGAA
TAGCTACTGGGGATGTTCCAGAAACAATTGAGGGGAAGAAGGTTATAACTCTTGATATGG
GTCTTCTGGTTGCTGGAACTAAATATCGTGGAGAGTTTGAGGAACGGTTGAAGAAGTTGA
TGGAGGAAATTAAACAGAGTGATGAGATCATTCTTTTCATTGATGAGGTACATACTTTGA
TTGGCGCTGGAGCAGCAGAAGGAGCCATTGATGCTGCTAACATTCTAAAACCAGCTCTCG
CTAGAGGTGAATTGCAGTGCATTGGAGCCACCACACTTGATGAGTACAGAAAACACATTG
AGAAAGATCCAGCTCTTGAGAGAAGGTTTCAGCCTGTTAAAGTGCCTGAACCCACTGTAG
ATGAAACTATCCAGATCCTAAAAGGGCTTCGCGAACGTTATGAGATTCATCACAAACTTC
GTTACACTGATGAAGCATTGGTGGCAGCTGCGAAACTCTCTTATCAGTATATCAGTGATC
GCTTCCTGCCTGATAAGGCTATTGACCTCATTGATGAAGCTGGTTCGAGGGTTCGATTGC
GTCATGCACAGCTCCCTGAAGAAGCTAGAGAGCTTGAGAAGGAGCTTAGGCAGATCACAA
AGGAGAAGAATGAAGCTGTTCGCAGCCAAGACTTTGAAAAGGCTGGTGAGTTGCGTGACC
GAGAAATGGACCTTAAGGCCCAAATTACTGCTCTTATAGAAAAGAACAAGGAAGTGATCG
AGGCAGAGACTGAAGCTGCGGATGTTGGTCCCCTTGTGACGGAGGCCGATATTCAGCACA
TAGTCTGTTCTTGGACTGGTATCCCAGTTGAGAAAGTCTCGACTGATGAATCTGATCGTC
TTCTCAAAATGGAAGAAACACTACACAAGCGAGTTATCGGTCAAGATGAAGCCGTTGTAG
CGATTAGCCGTGCCATCCGTCGTGCACGGGTGGGTCTTAAGAACCCTAATCGCCCTATCG
CAAGCTTCATCTTCTCGGGTCCAACTGGTGTAGGTAAGTCTGAACTCGCAAAAGCTTTGG
CTGCTTACTACTTTGGATCTGAAGAAGCCATGATCCGGCTTGATATGAGCGAATTCATGG
AAAGGCACACTGTTTCTAAGCTTATTGGTTCTCCTCCGGGTTATGTTGGTTACACCGAGG
GTGGCCAGCTCACTGAGGCCGTTCGACGCCGCCCTTACACGGTGGTGCTTTTCGATGAGA
TCGAAAAAGCCCATCCCGATGTCTTCAACATGATGCTTCAGATCCTGGAAGATGGGAGGT
TGACGGACAGCAAGGGTAGAACAGTCGATTTTAAGAACACGCTTCTAATCATGACATCGA
ATGTAGGAAGCAGTGTAATTGAGAAGGGCGGTCGTAGATTTGGGTTCGAGCTGGATGCTA
ATGAGAAAGACAGCAGCTACAATCGAATCAAGAGCCTGGTGACTGAGGAATTGAAGCAAT
ATTTTAGGCCCGAGTTCCTGAACAGATTAGATGAGATGATTGTGTTTAGACAACTGACAA
AGCTCGAGGTCAAGGAAATTGCTGATATCATGTTGAAGGAAGTGTTCGAAAGACTCAAGA
GCAAGGACATCGAGCTTCAGGTAACTGAGAGATTCAAGGATAGAGTGGTGGATGAAGGTT
TCAACCCAAGCTATGGTGCCAGGCCTCTTAGGAGGGCTATAATGAGACTTCTGGAGGACA
GCATGGCCGAGAAAATGCTCTCTGGGGAAATTAAAGAGGGCGATAAGGTAATTGTGGACA
TCAATTCTGATGGGAAAGTCGTCGTCCTCAACGGTAGCAGTGGTGCTCCTCCTGAATCTT
TGCCAGAGCCCATCTCTGTGTAGGAGCCAAAGCCCTCGATTATGGTCTTGTCATAGTACG
TACTTGAATTTAGCTTCTAATTCTGAAGTGGCTATGACCATGWYYWTWWTYKAGTKKYTT
TGGSTYCKACAC
>UN00049
TCAGAATGCCAAGCAAGCAGCCACTGACATGTCCAAGGTCTTACAGGTTGAGATCCAGGA
AGATCAAGAGAAAGTAGAAGAAATTGTCCAGAAGAGGAATAATCAGTATGGTTTATTCTC
CAAAGAGTTCTTAAAACGCCACGGTCTTCATCTCCTCGGAACCACCACCACTTGGTTCCT
CCTAGACATTGCCTTTTACAGCAACAACCTCTTCCAAAAGGACATCTTCAGTGCCGTTGG
ATGGCTCCCTGCAGCCAAGACAATGAGCGCCCTTGAAGAGGTTTACAAGGTGGCTCGAGC
TCAGACCCTTGTTGCCCTCTGTGGCACTGTCCCTGGTTACTGGTTCACGGTGGCGTTCAT
TGACATAGTAGGCAGGTTTGCCATCCAATTGATGGGCTTCTTCTTCATGACTGTGTTCAT
GTTTGCCCTCGCCTTCCCCTACGACCACTGGACCACCCCGGGCAACCACGTTGGTTTCGT
GGTCATGTATGCTCTAACTTTCTTCTTCGCCAATTTCGGACCCAATGCCACCACATTCGT
AGTGCCAGCCGAGATCTTCCCAGCCCGGCTCAGGTCCACTTGCCACGGTGTGTCCGCAGC
TGCAGGAAAGGCAGGAGCCATGGTTGGGGCATTCGGGTTCTTGTACTTGGCCCAGAGCAA
GGATCCATCCAAGACCGATGCTGGGTACTCTCCAGGTATTGGGGTTAAGAACTCATTGAT
CATTTTGGGTGCGATATGTGGCCTCGGGTTCTTCTTCACATTCTTGGTGCCAGAAGCCAA
AGGAAAGTCGTTGGAAGAGATGTCAGGGGAGAATCAAGATGAAAATGAGGCTGAATCCTC
TGGTGCCAGTGATAATAGGACTGTCCCAGTTTAAATCTATTGTTATTACCACATTGTCYT
TTTTCTTACTAGTTCTRMAGATAAGAAACTAAACTCTGAAACTTGGTTTAGTAGTTAGTT
TCTTATCTTTAGACTAGTANAGTTTTTTGAAGGTAAGTGCCGAAAGTGCAGGTTGGTGTG
CAGTTAGATCATAAAAATAAAGCACTCTGGGCTAATGGTGGYKGGGTATTGCAAAGAACT
TTTTGGGATCCGCTATTACACTGAACAGCGGAATTTCTCCTTTTCCCTTTCTTGAAACCA
AAGAAACTACACAGTGTAATAGCGGATCCCAAAAGTTCTTTGCAATACCCAGCCACCATT
AGCCCAGAGTGCTTTATTTTTATGATTCTAACTGCACACCAACCTGCACTTTTCGGCACT
TACCTTCAAAAAACTATACTAGTCTAAAGATAAGAACTAAACTCTGAAACTTGGTTTAGA
ATCAAGTGTAGAACTGTAAGGAAAAGGAAATGTGGTAATAACAATAGATTTAAACTGGGA
CAGTCCTATTATCACTGGGACCAAGAGGATTCAGCCTCATTTTCATCTTGATTCTCCCCT
GACATCTCTTCCAACGACTTTYCYTTGGCTTCTGGCACCAAGAATGTGAAGAGAACCCAG
GGCACATATCGCACCCAAAATGATCAATGAGTTCTTAACCCCAATACCTGGAGAGTACCC
TGCATCGGTCTTGGATGGGTCCTTGCTCTGAGCCAAGTACAAGAACCCGAATGCCCCAAC
CATGGCTCCTGCCTTTCCTGCAGCTGCGGACACACCGTGGCAAGTGGACCTGAGCCGGGC
TGGGAAGATCTCGGCTGGCACTACGAATGTGGTGGCATTGGGTCCGAAATTGGCGAAGAA
GAAAGTTAGAGCATACATGACCACGAAACCAACGTGGTTGCCCGGGGTGGTCCAGTGGTC
GTAGGGGATGGCGAGGGCAAACATGAACACAGTCATGAAGAAGAAGCCCATCAATTGGAT
GGCAAACCTGCCAACTATGTCAATGAATGCCACCGTGAACCAGTAACCAGGGACAGTGCC
ACAGAGGGCAACAAGGGTCTGAGCTCGAGCCACCTTGTAAACCTCTTGAAGGGCGCTCAT
TGTCTTGGCTGCAGGGAGCCATCCAACGGCACTGAAGATGTCCTTCTGGAAGAGGTTGTT
GCTGTAAAAGGCAATGTCTAGGAGGAACCAAGTGGTGGTGGTTCCGAGGAGATGAAGACC
GTGGCGTTTTAAGAACTCTTTGGAGAATAAACCATACTGATTATTCCTCTTCTGGACAAT
TTCTTCTACTTTCTCTTGATCTTCCTGGATCTCAACCTGTAAGACCTTGGACATGTCAGT
GGCTGCTTGCTTGGCATTCTGAGCCACAAGGGCAGTGTAACGAGCAGTCTCAGGCATCTT
CATACGCCAGTAGTAAGTCAGAGTGGCAGGGACAGCGCCAAACATTAGGATAATCCTCCA
TACATAGTCAGCCTGTGGGACTAATGAGGCGGATGCATCCGTCTCGTAAGGAGGGGCTGG
GAAAGCAGCCTTGAAGGCAGCCGAGACAATAAGGGCAACAATGCCTCCTGTCAAGTTCCC
CAAACCCTTGCATTGCAAAGACAGCAGCAATGAATGCCCCTCGGGTCTTCTTGTTTGCGT
ACTCAGACATGATGGTGGCTGACAGGGGGTAGTCGCCTCCGATGCCAAACCCAAGCCAGA
ACCGGAAGAAGCACAGGGTRGCCATGACCCCCTTTGGGGTGGAACCAAAGGAAAGGCCCG
AGGCTAGGGAGCATATGACCATCATCATGAGGGTCATGCCGTAGACCTTCTTACGACCCA
ACTTGTCCCCAAGCCACCCAAAGAAGAGCTGCCCTGAGAGGGTCCCGCAGAAAGCCACAC
C
>UN00050
TGTAGACTAGCTGAAGAGGAGGTAAGGAAGAGGGTCTACATCACCGAAAGAAACGGAACT
TCTGATATCTACCTCGACGCGGTCTATGTTCCGGACTCACTGAGTCGACCTGGGGCCAGG
TCATTCCTTGAAGTTCAATCCCGGGTTCAGGTTTCGTTGCTAGNGTTAGCGGGTAATCCG
CCGGAGAGTGGGAAAGGGAAGATTTCGATGAAGGATCGTCCGAGTTTGGTGGGTGAGCAT
GTCATCTACGTGTCGACTCACCAGAACTCGGGCATGCCTCGGAGGAGCTGGGCAGCGGTG
TACTCGACCCACATCCCATCCGGGTCGACTCGGAGGCTGACGCCAAAAGGGGTGGCCGAT
TTCAGCCCCGCCGCGTCGCCGTCGGGCGTTTGGACGGCGGTGGCGTCGTACGGAGAGAAG
GGCTGGGGTGGCGAAGTCGAAGAACTTGGTACGGACATCTACGTCTTTTTGACTCGGGAC
GGGTCGAACCGAGTCAAGGTCGTCGAACATGGTGGCTGGCCTTGCTGGGTTGATGACCAC
ACGTTGTTCTTCCACCGGAGAAACGCCGATGATGGGTGGTGGAGTGTCTACAAGGCGGTT
CTCCCCCGAGTTGGGCGAGTCAGCACCGAGTCAGTGGTTGTGGAACGAGTCACCCCGCCG
GGTCTCCACGCGTTCACTCCTGCTACTTCACCTGGGAATAAGGAGTTCATTGCTTTGGCT
ACTAGGAGACCCGAATCCGATTACCGTCATATTGAGTTATTTGACCTTGAAAATAAGGTT
TTCAAAGAAGTGACCCGACCGGTTTCACCGCATGCCCATCACTTGAACCCGTTTATATCA
CCTGACTCGACCTGGGTTGGGTACCATAAGTGTAGAGGCGAGGGAGATAGGGCAAGCCCA
ATAGATCATCTCTTTCTTGAAAATGTAGACACACCCGAACCCGACATCTCATTTTTCCGG
ATTGACGGGTCGTTTCCGTCTTTCTCACCCACGGGTGATCGGATCGCATATGTGAGATTT
CCGGGTCTTTATGTTGTGAACTCAGATGGTTCGAACAAGAGAGAGGTTTTTAGGGGAACT
ACATTTGCAACTGCTTGGGACCCTGTCCGCAAAGGTGTGGTCTACACTAGTGCCGGACCC
ACTTTTGCATCGGAGAGTACAAAGGTCGATATAATCGCTATCAATGTGGATGATGATGAA
TTAAGTTATAAGAAACTAACCCATGGAGGTGAAAACAATGCATTTCCTTCTCCATCCCCC
GATGGAAAATGGATCGTATTTAGGTCAGGTCGTTCAGGTCACAAGAATCTATACATCATG
GATGCTTYGGAGGGTGAAACAGGAGGAATCCGGAGGCTAACAGAGGGTCCCTGGACCGAC
ACGATGGCCAACTGGTCACCAGAAGGGGAGTGGATCCTCTTCGCAACCGACAGGGAGAGT
CCGGGCAGTGGGAGCTTCGAGTTGTTCATGATCCACCCGAATGGGACAGGGCTCCACAAG
GTGATCCAAAGCGGATCAGGCGGGCGAGCCAACCACCCATGGTTCAGCCCGGACGGCAAG
AGCATTGTGTTCACTTCGGACTATGCAGCAGTGTCAGCTGAGCCCATTTCAAACCCACAT
CATTACCAGCCCTATGGTGACATCTTCATTGCCAATGTGGATGGGTCCGGGATCCGGAGG
ATGACCCATAACTCGTACGAGGATGGGACCCCTACTTGGGGGCCCAAGTTCCTGAGCCCA
GTGGATGTAGCCCGGCTTCCTGATGGGCCGCGATGTGATTTTGATGACTGCCATGTAGGC
TCAACATAGTGCCTAAGCCCGAGAAGCTGAATGCAGAGGTTACATCCAAGGCCTCAGTTA
AAGCTCAATGCTGAAAAGTCAAAAACTAGCAATCTGCCAATCTTCTGATGTACAAAATTT
TGCTGTTTGAATGTTGTTACATAGCTGTCAGCAAAGACCATGTATTATTATGTGCTTGTA
TTAATTACCCAATGTGGGAATGAGCAGTTCTGCRTTCTACAAAAATATCCAAAAATGCAN
RTTCCCACATTGGGTAATTAATACAAGCACATAATAATACATGGTCTTTGCTGACAGCTA
TGTAACAACATTCAAACAGCAAAATTTTGTACATCAGGAGATTGGCAGATTGCTAGTTTT
TGATTTTTCAGCATTGAGCTTTAACTGAGGCCTTGGATGTAACCTCTGCATTCAGCTTCT
CGGGCTTAGGCGCTATGTTGAGCCAATGGCAGTCATCAAAATCACATCGCGGCCCATCAG
GAAGCCGGGCTACATCCACTGGGCTCAGGAACTTGGGCCCCCAAGTAGGGGTCCCATCCT
CGTACGAGTTATGGGTCATCCTCTGGATCCCAGACCCATCCACATTGGCAATGAAGATGT
CACCATAGGGCTGGTAATGATGTGGGTTTGAAATGGGCTCAGCTGACACTGCTGCATAGT
CCGAAGTGAACACAATGCTCTTGCCGTCCGGGCTGAACGATGGGTGGTTGGCTCGCCCGC
CTGATCCGCTTTGGATCACCTTGTGGAGCCCTGTCCCATTCGGGTGGATCATGAACAACT
CGAAGCTCCCACTGCCCGGACTCTCCCTGTCGGTTGCGAAGACGATCCACTCCCCTTCTG
GTGACCAGTTGGCCATCGTGTCGGTCCAGGGACCCTCTGTTAGCCTCCGGATTCCTCCTG
TTTCACCCTCCAAAGCATCCATGATGTATAGATTCTTGTGACCTGAACGACCTG
>UN00051
CTCTGTTATAACTTCAAGCGCGTTAAAAGGGATGGCACCACACCGAGTCAAATAGTATGC
TCGAAAAGGTAAGACTGTCCAAATGCAGACGTTTTTAGACTCAGTTGAAAAAAAAGTTGC
TGTAGATTTCGTGAGAAGAAATTGGAGTATCCAAAATGCAAGAAATCAACATGATCAATA
GCTCTTGATGATCGTTTCGACTGACGAATACGTCCCCAATGCTCCACTGATGACACCCAT
GATGACAATGGAAGTGCTCATAACCACCTGAACTTTTGTTGCCTTCTTTTCCATAATTTT
TTAAGAAGCACAATGCTGGCATGATCACAGCCACAAGTACACTCAAAAGAGAACCAATCA
AAGCCATCACAAGACCGAAAAAGGGAACCAGAAAAGCTACGCCAAGTGTGGAAATTACAA
GGGCTGCCCTCAGAAGCATAAAACACCAGATGCTATTAGCAATCCGTGGAGGCAACACCT
CCTCTATACCTCGAGCTAATGGGTTTATCAACAAGGCATACTTGGTAAATGGATTGATCA
CAGTTGTCCAGAGTGCAACATGAGTAAACAACTAGCATGCTTTGGCTATGTTTAGAGTTG
ATTTGTGACATCGTATCCTGACCAAACATAAGATATCCCATGACAGCAACACTTCCATAT
ATTATAGCACACAGCCCAAAGCAGGTTATTAATGCTGCTGTAAATTTTGTCTTGTCAGCC
ATGGAATGATATATGTTAGGGATGACTGAATGTCCTGCATAGCAGAATCCATAGACACCA
ATTGCATAGGGAATGCCTCTCCAATTTACCAATTCCGCCTTGTGATGGAAACCAAGTCCA
TCCACCGTCCCAAGAAACCAAACACAAAAGACGATCAATATGGTTGCAATGACCCCTCCA
ACTGAAAGGTAAGAAATGAGGCGAAGATCCTTCAACCAAACGGTTGGTAGGACAATAAGG
GCAGTTAAAACTGCAAAGAAATGAGTCGAGTCAAAGGTGAAAACCACTCCAATCCAAGGC
TGCCCCTGGGAACAACCTGGTGAGATTRTCTCCCTCCAAAATAATGAATTCCACACAGTA
TGAATATAACTCTGCATACAACGCAATAGATATGAATAAACGGCCATATTTCCCAAAAGG
CTGCTTCACCCATGTCAGGGTAGGTTATAATTCCTGCTCTGCTTTCAAAGCAGTGTCTCA
TAAGAGAAGCAGTATAACAACATATTAGAGCGAACAGAACTAAGATTCCCATGCTCAACC
AGCCACCTTCTTTAATTGTCGAAGGAGTTGACARAAGCCCAACTCCAGCCATAACATTTA
ACCCATTGAAGACGGTTTGAGTAAAGGGTACATCCTACACCAACTGGTAGTTCTCCAGCT
AAATGCTCGTACAATGACACCGAGGCGGAGTATCTTGATGATGTTTTACTTATCTTGTCA
TATTCTTCTTTCTGAATCTTATTATCATAATCAGAAAGCAAGGCCATTTTCCCATCAATG
TCTATGTTACTTCTGTTGCGAAGGCTGGGCATGCGACCAAGGAATGATGCAAAGCCCGGA
GATACAGCAAGTGTATAAGAGTCTGTTGTCTGTCTATAACTCTGAGGCCAATGTTGTGAA
TGGAAGATTTCACCATCRTCAAGCCCACCACCACCATCATCATCATCATCATCATCATCA
TATTATGAAACTTCACAAAAGATCTGAACGATCATGAGTCAACATATCAATGTTTGAATA
GTTGATATCATACACTGAATACATGTTCAACAGAACGAGCTATTATCAAGCATTAAAAAA
AGGAGGGCAAAAAGAATTGGTAGTAAGCAAATGCTGCAACTAGAAGAGGCATTTGCAAAC
AAATGTGACAATGCTCGCGTTGCTGGCTGGCCAAACAAATGCTAATATTCTACATCGTCT
TCAGCGAAATCCAAAACTTGCTCCTCCAACTGAATGATAATCACTTACAGCGAACTCACT
TGGACTCCGAGCTCAGCCATTGCCAAAACATTTCATTAAGCCATCAACTGGAAACCCCTA
AAGTTAATCAGAAACGCTAACTGGACTCAACATTGAAGCGGTAGCCCAAATTTTCATGTA
TTGAACAGGTGAGACCGGCTAGATTACAGGTCTTGTCCTCAGAACTCAGAAGAAGTGTAC
TTCCACCAGCTTAAAATAGCTCTTCTGAATTGAACTTGTTCCAGGCTTCCTTCAAGAGAT
CAAACACCTTCTCAGCAATGTATTTCTGCTGCAGAGTAGCACCCTTCTGTTGCACTTTAT
CAGGATGAATGCACAAAGTTGCCTTTCTATACACTTTCTTTACCGACGCACCCGTTATCA
GATCAGTCAAGGAAACAGGCTGCCAGCCACACTCAGGCCAGAGAACATATTGCAATGTTG
ACAGAAGAGCACGCAAGTTTCCCTCTTTTCCTGCTGCCCAGCGTTTAATCTCAATGTCAA
GTGTTTCAGCAATCCTATGTCTCTCTTCTTGTTCCCTTTGAGCGTTAAGATCCCTAGCAT
TCTTCTCAGCCAATGCCTTTGCAGCACGTTCTTGGGTCCTTTGATGGCGCTCCRATCTAG
CTCTTCGTCTTTCTTCAGACTCGCCTTCAACGTCTTGGAATTCCCCTGCTGATGGAGGAC
CTCCAAAAATTGAACTTAGGTCATCAACGATATTTGTAGAGGAAGATGCTTTTCTCATGG
TAGATGTTGCATTGACTGATGTTCTGGCTGCTTCAGGAGCTGG
>UN00052
GTGGTNRTRGTGGTCAAGATGATAGTGGGGTTTTAGGTTTATTTGATTTGGATCACATTA
GTATGTCTTCTTCGTCCTCATATTCTCATCCTCTTCCTGTTCAAACGGATTCCCCTGTTT
CTCTTACCTCTTCACCACAGCCACAATCTTCCCAACTATTGGGACACCCTACGGTTCAGA
ATTTGCCACGCAGAAGTCGGAAGAATGTGAGTGATGACAAAGGTGCAGCATCATCTGGGT
CATGATGGGTGGGAATTGCGAAATATTTAATAGAGATCGATCTTGCTCTGTTTTGGGCTT
TTTGCTCTGTTTTCCTCTGTTCCATTCCATTTTGGAGGGTTTCCTTTTTTGACTTTATAA
AATAAACTAAATTGCCAAATGAATTAGTATTTTGTTGTATGCCTCGGATTTTTGAACAAT
AGTTTATCGAGATGTGAAAGGTGCTCACCTCAAGCCCAAAAAAAAAAAAAAAAAAAAAAA
AAARGCTTTAGGAGTTGATTTTCTAATGTGTTTACAATTGAACAAGGAGTAAAACACATT
AGAAAATCAACTCCTTGTTCAATTGTAAACATTTGGTTATATGGGTGACTGGAAGTAGTG
TGTTAGTCTGAAGAAGTGCAGATCCCTGAACAGTTAATACTGATTATGCCCAAGTAATGT
GATTTGTTTGCTCTCAATTGTGTCCGTCCCAATGTTGTAGTTTCAATAGTTCGTCTATTT
TTATTGCATGCCAGAAAGAGACACAAGATGATTTGTTAACCCAAATAGTCCGACATACAG
CCCTGCTCTTCAACATATATATATTGTGGCCAATTGGCATGCAATAAAAATAGACGAACT
ATTGAAACTACAACATTGGGACGGACACAATTGAGAGCAAACAAATCACATTACTTGAGC
ATAATCAGTATTAACTGTTCAGGGATCTGCACTTCTTCAGACTAACACACTACTTCCAGT
CACCCATATAACCAAATGTTTACAATTGAACAAGGAGTAAAACACATTAGAAAATCAACT
CCTAAAGCCCTCCTCTCTTTTTCTTTTTCTTTTTTCCTTTTTTTCTTTCTGGGTTTCCTG
CCCTTTCTCATACAATAGATGTATATATATCCATATAAACCCCAAAAGAAATTCCAAAAA
AAAAACACTAAAGAGAAAAATTAAGCTTAAAAAAAAACAGAAGGCAACTTCTGAACAAAA
ATTTCAGCTACACATCAAAGACTATCTGGAACTCTGTGTTACACAACAGCAGCATCCCAG
GAAACAGAAGCCTGGCAGGCAATAGAGAACAAGCAGCTGAATGTACCAAGAAAATCCAAC
CCTATTATATCTTCGCTTACACAAATTACATACTGATTGAGTTCTTTTTCCCCCTTCTCA
GCAATACCTCTGGGCAACAAAAGCATCAGAAATCCCATCCTTTATACCATCAAAATCCAT
CCTTTTGCATAACCCAGGAGCCAAAATCAGAAAATCTTGTCCTCAAACATCCGTTCAACC
ATCCACCCATTGACTCAAATCCAATGCCCGCATGATCAACACCCCCCAAATTCACCCTAA
ATTAGATCATTCAGCACTGCCCCCTCGCCCCAATGAATCGAGCCCCTCAGTCCGGCTTCT
GACAATCCGATGAAAAACCTCCCTAACCTGTCTCTCCATAGGCTGCAATCCATCCTTCAA
GGTCCCAAACACCGGCTTGAGCTCCTCCACTCTCTGCCTAACCTCGGCCTCCTTCTCCTC
GCTCAAAGGGAACTGCAACGAGTCCAAGAGCTCGTTCATTTGTCGAGTCCATTTCTCAGT
CTGGTGAATCTCCTTCAACAGACCACAAGCATTCTTCCTATCCCTCTTCTTGCTCTCCTC
CAATATCCTTTCATAGATCGACAGAATCGGGGGTGCCCAAATGAATTGCCGGGGGACAGA
GAAATGAATCTGAAGCCCCCTATCTTGGCAAGGAATGGCAGCCACCAATGCCCACATCAC
AAGGGTAATAACACAGCTCATAGTATAAACAGCCACAGCAAGCCCATTGGTGGCCATCAC
ATCATTAGCCTTAGGAGCACTAAGATTGTAAGCCATTGTTTGGAGCTGCTTGGAGGCGGA
CCAAGCCCTGGAAACACTCCAAGAAAGGGATCGAAAATGGCCCAAATTCTTCTGATCCTT
GCTACTCCCATTATTCCTCCCAAATGACCTGTTCCTATGAGCCAAAGCAGCATTTGATTC
TTTCTCATCCAACATTCCAATCAACAAATCAATCAAAGCTTTCTTAGCTCGCCTGATTTG
GCCCTCTCCTAAAGCCTTTTGATTATCAAGAGCACAAAGCACAATTTCCAGCAATTTTTC
CCATTGTCTAACCTGTTCAATCCCATCCCTAATCGCATTGCAAACATCAAGGGCTTTAAC
ACTGCGCTCATAAAACTCCCCAATCAAACGGTCCATTGGCGGTCTACCCAGATACCCTTT
GTTATTAAACAACACAATACGGAATTCCTCTTGACAACAAATGAAAACATCGAGAAGATT
ACGAACCCAGGAGAGAGAAAGCAGTTCATCTGGGCCAGCGGATGAGAGTTCGTTGAATTG
CTCAGCGACCTGCTTCTGGAAAGTCTCGAGCTCCAACTCCTGGCTTGTTGGGTCATGCGA
ACCGTCCATTGTGGGTACCTGATCGCGTCGTATGCTCAGAATCGAACGCCCAAAACTCGT
TAATGGCGACGACGAACCCTGGTAAGAATCTGTAGCGGGCATC
>UN00053
GGGGGCCTTGTCATTCTCACAGTCAAAGCACTGGCATCCATCCTCTCAAATTGCCCCAAG
CAGTCACCTCATAAAAAGTTGCAGCAGAAATTTCAATCCAAACCCCGCTCAATTCATCCT
GAATGTATCCCAGAAACAAAACCCACTTCGCTTATTGTCTGTAAATTCTGCCAAAACCAA
CCCATCAGCCAATGATCCCACAACCCTGCCACTAGTGGTTGTTGGATCAGCGAATGCAGA
CATATATGTTGAAATCGATCGACTCCCCAAAGAAGGAGAGACCATTTCAGCAAAATCCGG
TCAAACCCTTGCTGGTGGCAAAGGTGCGAATCAGGCTGTTTGTGGGAGCAAGCTTTCGTA
CCCAATTACTTTGTTGGGCAAGTGGGTGAAGATGCTAATGGTAAGTTGATCACTGAGGCA
TTGCAAGGAGGTGGCGTTATTTTGGATCATCTGAGAAATGTGAGTGGGGCCCCAACTGGG
CATGCTGTTGTGATGCTTCAATCAAATGGTCAGAATTCTATCATCATTGTTGGTGGGGCT
AACATGTCTTGTTGGCCTGCGAAACTCTCTGATGAGGATGTGGAGATTGTGAGGAAAGCT
GGGATTGTTCTGCTTCAGAGGGAAATCCCTGATTCTGTCAATATCCAAGTTGCAAAGGCT
GCAAGAAGTGCTGGCATTCATGTTATTTTGGATGCTGGGGGGATGGATGCGCCTCTTCCA
CCAGAGTTGCTGAGCGTTGTCGATATTCTAAGTCCCAATGAAAGTGAGCTTTCTCGTTTG
ACGGGGATGCCAACCGAAACATTTGAACAGATTACTGAAGCTGTTGGCAAATGTTATGAG
ATGGGAGTGAAGCAGGTGTTGGTAAAACTCGGAGACAAAGGATCGGCCTTATTTGAGGAA
GGAAAAGAACCCATCAAGCAACCCATCATATTGGCTCCAAAAGTCCTTGATACAACTGGA
GCCGGTGACACTTTCACAGCTGCATTTGCTGTAGCCTTTGTGGAGGGTAAATCAAAGAAA
GACTGCTTGAAATTTGCTGCTGCAGCTGCTTCTCTTTGTGTTCAAGTCAAAGGAGCCATT
CCCAGCATGCCTGACAGGCAGTCTGTTCTGAAACTTCTGCAGAATGTTCAATAAACCGCT
TTTAGATGTCCAAATTGTGCATAGGGAAAAAAATGGGAAGGGTGTCTTCCTCTTCTACCC
TTGCTCCCTAACGCCCACCACCCTTTCCCGGGGACGACTTTCTTGATTGGTGTGGCTGAT
GAAGGATTTGGTGGTGACTGTTGCATGGGCTGAGGTATCAACTGAGAATAATTGATGCAG
AAGACAGCATCCGATGTAGGTTCTGTAGCGACCTGTTTAAAATTGATTAATTTGACGCAA
TAAGTCGCACGCCAATTTCCTGTGTTGCTGCTTGATTTTCTTGTTCTTCAATTGGGATTT
TTCCTCTTCTCTTTTTTAGCACGCAAGTTCGCCGTTCGACCTTGAAATTATACTATACAT
GATCAGTTTCAGAACCCCATAATTCATGATCGTCTTCTTCATCTGCTCTGTTCCGTTTCT
CTTTGAATTTGGTTTCTGAGTTTGATTTTTTTGTAGATAATTCTGGGTTTTGGGAAGGGG
GTAGAAGCAAAGGGAAGAAGAGGAAATAATTAGAGATGGGGGCGGCGTTGTCGAGGTGGG
TGAAGACGTTGTTCGCAAAGAAAGAGATGAGAATTCTGATGGTGGGTTTGGATGCTGCTG
GTAAAACCACCATACTTTACAAGCTCAAACTTGGTGAAGTTGTCACCACTATTCCTACTA
TTGGGTTCAATGTGGAGACTGTGGAGTACAAAAATGTTAGCTTCACCGTCTGGGACGTTG
GTGGTCAAGACAAGATTAGGCCGCTGTGGAGGCATTACTTCCAGAACACACAGGGTCTTA
TCTTTGTGGTGGACAGTAATGACAGAGACAGAATCACAGAAGCCAGAGATGAGCTTCATA
GGATGCTGAATGAGGATGAGCTGAGGGATGCAACGCTTTTGGTGTTTGCTAATAAGCAGG
ACCTTCCTAATGCCATGTCTGTTGCTGAAATTACTGATAAACTTGGCCTTCACTCCCTTC
GTCAGCGACGCTGGTATATACAGGCCTGTTGCGCTACTTCTGGCGAAGGCCTCTATGAAG
GCCTAGATTGGCTTTCCAACAACATCTCTACCAAGTCCTGATGTGATGTGATCAAGCATT
GGGGGAGGAGGAACATGCAGCATTTCTGTCGATTTCTGAAGTACCTGCCTTTCACAGGAC
CTGCTTAGTACTATCTTTATGGCTTTTTCTCTCTGTTAGATTTAATTTTGCATGTACATG
TAAATAAAAATGGTTTGCTCCTGTAACACTGAGTTTGCTGTGAATGCTTGCTGTAAGTAC
GCGAGATTTCTCGCGTACTAAGAGCAAGCATTCACAGCAAACTCTCTGTTAGATTTAATT
TTGCATGTACATGTAAATAAAAATGGTTTGCTCCTGTAACACTGAGTTTGCNGAGAAATC
TCGCGTATTTATAGCAAGCATTCACAGCAAACTCAGTGTTACAGGAGCAAACCATTTTTA
TTTACATGTACATGCAAAATTAAATCTAACAGAGAGAAAAAGCCATAAAGATAGTACTAA
GCAGGTCCTGTGAAAGGCAGGTACTTCAGAAATCGACAGCAATGCTGCATGTTCCTCCTC
CCCAATGCTTGATCACATCACATCACGG
>UN00054
GCTCCAGTCAGATCTCTTAATCAGATAATCAATCTATTAAGATTCGCACCTGGTCCGATG
GCTCTTTCGATGTAGCAAGTTTGGGGAAAATATCACCAGTTCTCTCTCTTGTATTGCTTT
GTGGGAGCTGTTCTTGCGAGTGTCGGGAGATTAGGGTTGTGGATCTTCCGATTGATGGTC
GTCTCCTTTTGGGGTCTCTGAGTAGTTTCCCGGTCACGGCTGTAGAGTCTGGTGCTTGCT
TGAGAGAGGACAACGGGCTCTCTTTTGCCATCACCACCTCTGTTAAAAGCCGTGAGGGAG
GAGTCTGAGTTCTGCAATGGCTCGTAATCTAGACAGCCCTGTTCAGACCCAGGCGCCGGT
TGGTGTCCTCAAGAGCCACCCCTTGTCTGGGGAGTTCCATGGGAACCTGAAGCAGTCTAC
TGGTGGCAGAAGACGTGTGTTTGTGCAGACTGAAACTGGCTGTGTCCTGGGGATGGAGTT
GGATCGCAGTGACAATGTTCATACTTTGAAGAGGAGGCTACAGATTGCTCTTAATGTTCC
AACTGATGAGAGCTCGTTGACGTATGGGGATACAGTGTTGAAGAATGACCTAGATTCTGT
TCGACATGATTCACCACTCCTTTTGACGAGGGGCCTTATGCACAGGAGTTCTTCCACCCC
GTGTCTCTCTCCACGTGGGGGAGAGCTCCAGCCGAAAGATAAAAGCGGTCCTATTGAGGT
GCTGGGCCATTCTGATCGGTTTGCTGTTACTAAACAGCTGGTGAAGGAAATTGTGAAGGC
AATCAAGAATGGAGTTGAGCCATTGCCTGTACACAGTGGGCTTGGTGGTGCATACTATTT
CAGGAACAGCAGAGGTGASAGTGTTGCTATTGTCAAGCCAACTGATGAAGAGCCTTTTGC
ACCGAACAATCCAAAAGGCTTTGTTGGCAGGGCTCTTGGGGCAACCAGGCTTGAAGCGAT
CAGTTCGAGTTGGAGAGACAGGTATCAGGGAAGTTGCTGCTTATCTTCTTGATCACCAGC
ACTTTGCAAGTGTACCTGCCACGGCTCTGGTGAAGATCACTCACTCGGTCTTTAATGTAA
ATGGACGGGGTGAATGCTATCAAGTCYTGTGGGGAGAAGATGGTTAGTAAGATTGCGTCT
TTTCAGCAATTTGTTCCTCATGATTTTGATGCCAGCGACCACGGGACCTCAAGCTTCCCT
GTGTCTGCTGTGCACAGAATTGGGATATTGGACATTAGGATATTCAACACTGATAGACAC
GCGGGAAACCTTCTGGTTAGGAGGCTTGACGGTGTGGGGAGATTCGGTCAAGTTGAGCTT
ATTCCTATTGACCATGGCCTTTGCCTCCCTGAAAGTCTGGAGGATCCATATTTTGAATGG
ATCCATTGGCCTCAGGCTTCAATCCCATTTTCTGAGGATGAGCTTGATTACATTGAGAAA
CTTGAACCAAATGAGGACTGTCACATGCTGCGCTCTGAGCTCCCGATGATTCGCGAGGCT
TGTCTTCGTGTTTTGGTGCTTTGCACCATTTTCCTCAAGGAAGCTGCTGCCTATGGTCTG
TGTCTTGCTGAGATTGGTGAGATGATGAGCAGGGAATTTCGTAGTGGAGAGGAGGAGCCA
AGTGAACTTGAGCTCGTGTGCATTGAAGCTAGGAGGTTGGTTGCAGAGAGGGACTTGCTT
ATGTCTAACTCTGAAGCTGGTGAAGATGAGGTCCAATTCCACATTGATTGTGATGACCTT
GAATGGGATTGTACACCAAGGATGACTACTGCGGATGATTACCTCATGAAATCGCCCTCC
TTTGGTGTCCATGGCAGGAACCCACTTTCCAAGCTGGAGGAAAGCCTTGAGGAGGACGAG
GACGGAAGTGAGGAGGATGATTGTGTTGGGCACAATGGTGAGGGTTTCACTCTTCTGCCT
GTCGCTGAAAAGATCCCATCCGTTCCGAAGTTATCCATGTCGCTTAAAAACACCAGCTTC
GGGGAAAAATCTCAGAAATATCTGGGGATGAAACCGGAAAACGGGTATTCTTCTTCTGGG
CATCGAAGTGCCAACGAGCAACTTCCACCCAGTGGGAACTTTGTGAAGGTTGATGACATG
ARCGAGGAGGAGTGGGCGCTCTTCCTCGAGAAGTTCCAGGAGCTGCTGCCTCCAGCATTC
GAACAGAGGAAGCTCGTGACCCTTGGGCGCAAGCAGAGGCAGAGGCTCGGGACTTCGTGC
CAGTTTTGAGATAGGTAATACCTAAAACAGGGTTGAAGAAGAGGTTTGAGGAAGTAGGGC
TTGGTAATGTAAGCTTTTGTGAGAGCGCAGGAGGATGAGTAGCATATTTCATATAGGTTC
AGAGTGCTTCTCCCAGTAGATGGGTTTTGTGAATCTTTGGGAAGCAAGAAACAGAGGGAG
AGTCAGAGTTAGTAGCAGGTTGTTTAAGTGGTGTGTAAATATTCTTTGGAGGCGCCTTCC
CTGAGTGAAGTGAGCTGACTAGTAGAAAATTTGTTTGTATTTGTTTTTTCTTGCTTCTTC
TTGGAAGTTTGAACTTTTTGGTTTTTTTCCTTTCCTTTTTCTGAGGAGAGGACTGTTTTC
ACTACTTGTGGTCTTGTYTGATAAATAATTTTGCATGATGTAAGTCCTTCAGAAACGAAA
GAGGAATCGAAGAAAAATTATTTRKCAAAYAAGACCACAAGTAGTGAAAACAGTCCTCTC
CTCA
>UN00055
TGTGTGCCTTGGTGTTGGCATTGGGATTCAGCTTCTACACAGTTCTCAGGTATAAGCGGG
GTTCTCTATTACACTCCTCAAATACTTGAGGAGGCTGGGGTTGTGATCTCTTTCGAACGT
GGGCATTGGCCCATCTTCTGCATCTTTGCTGATCAGTGCACTCACAACCCTTCTGATGCT
TCCTTCTATAGCTGTTGCAATGAGGCTGATGGATATTTCTGGAAGGAGGAATTTGCTGCT
GGTCACAATTCCCATGTTAATAGTATCCCTCATCATCCTCATCCTTGGAAGCATCATAAA
GATGAACTCCACTGCGAACGGTGTGATCTCTACTGTCTGTGTTGTGCTCTACTTCTGCTT
CTTCGTGATGGGATTTGGCCCAGTTCCCAACATACTTTGCGCTGAAATCTTCCCAACACG
CGTTCGTGGTGTCTGCATTGCCATTTGTGCTCTTACCTATTGGGTCTGTGACATCATAGT
CACTTACACGCTCCCTGTCATGCTCAACTCCATCGGGCTGGCCGGTGTGTTTAGCATTTA
CGGGGTGGTTTGTATAATTTCATGGATTTTCGTCTTCCTAAAAGTTCCGGAAACCAAGGG
CATGCCTCTGGAGGTGATTACCGAGTTCTTCGCTCTTGGTGCAAGGCAAGCAGCGGCCAA
CGACAGCAACTGATATGGTAGAGTTGTTTCAGAAAAGGGCAGTTTCCTTTCACTATGTTT
AGTGCTTTGGATATTCCTAAATCTTACTCAGTCAGCTGTCTTCAGTTCTGGGTGCCATTC
CTCTGGCTGTATTTTTCCCGGGATTTTCGGATGACAAATGGCAGATATTTATCTCTAAGG
TAGATAAACGGGTCAAGGAAATATGGTACATGTTTTGTTTGCGAACAGCGAAAAGAGGGA
AGACTCACAAAGCATGTTTGTTGAGGGAGCCCTCTTGAACTTGGGGCAATGTAAATAATC
TGAAAGCAGTATATTCTGCTTTCANNGTTGTTGTTCAGTTTCATAGCTTATACGAGCAGC
AACAATGAAAGAAAGAAAAATACTGCTTTCAGATTATTTACATTGCCCCAAGTTCAAGAG
GGCTCCCTCAACAAACATACTTTGTGAGTCTTCCCTCTTTTCGCTGTTCGCAAACAAAAC
ATGTACCATATTTCCCTTGAACCGTTAATCTACCTTAGAGATAAATATCTGCCATTTGTC
ATCCGAAAATCCCGGGAAAAATACAGCCAGAGGAATGGCACCCAGAACTGAAGACAGCTG
ACTGATTAAGATTTAGGAATATCCAAAGCACTAAACATAGTGAAAGGAAACTGCCCTTTT
CTGAAACAACTCTACCACATCAGTTGCTGTCGTTGGCAGCTGCTTGCCTTGCACCAAGAG
CGAAGAACTCGGTAATCACCTCCAGAGGCATGCCCTTGGTTTCCGGAACTTTTAGGAAGA
CGAAAATCCATGAAATTATACAAACAACCCCGTAAATGCTAAACACACCGGCCAGCCCGA
TGGAGTTGAGCATGACAGGGAGCGTGTAAGTGACTATGATGTCACAGACCCAATAGGTAA
GAGCACAAATGGCAATGCAGACACCACGAACACGTGTCGGGAAGATTTCAGCGCAAAGTA
TGTTGGGAACTGGGCCAAATCCCATCACAAAGAAGCAGAAGTAGAGCACAACACAGACAG
TAGAGATCACACCGTTTGCAGTGGAGTTCATCTTTATGATGCTTCCAAGGATGAGGATGA
TGAGGGATACTATTAACATGGGAATTGTGACCAGCAGCAAATTCCTCCTTCCAGAAATAT
CCATCAGCCTCATTGCAACAGCTATAGAAGGAAGCATCAGAAGGGTTGTGAGTGCACTGA
TCAGCAAAGATGCAGAAGATGGGCCAATGCCYACGTTCGAAAGAAGATCACCAACCCCGG
CCTCCTCAAGTATTTGAGGAGTGTAATAGAGAACCCCGCTTATACCTGAGAACTGTTGTA
GAAGCTGAATCCCAATGCCAACCACCAAGGCACGCCGGACTCCAGGCTCTAAAAGCTCCT
TCCAGCTAGGCCCTTTAGAAGCAACTTCAGATGGGTGAATCATAGCTGGCCCAACCACAT
GCTGGTCCTTAAGCTCCACTGAACAAAGGGCTGGTTGACTCACCAATGCAGCTGCCTTTA
TACACTCGGCTTCTCCAGTGACATCTCCTCCAGGAAGCGAAATTATAGACCCTTGTTTTG
GACCGGGCTCACCTTCCTTATGCAAATAGATCTTCTTGAATCCTCCGTCCTTCCCATATG
GACCTTCCCTCTCAGTCCATTTCCAAGCCAGCTGCCAACCGCCACCTATGCCACCATCTT
CGRTCCCTTGGATAAAACTACTCGGCTTCATGCTGAATATGCTGCCCTGAGCAGGGGCAG
CGATGTCCTTGTCCATGCTCGTTGTCTGGCGGGATATCAGGGGACTCTGTAAGTTGTCAT
CGTCACCGGCATTGTCATCATCATAATCATCACGAGCATAATCATCATCATCTCTAGGAA
CATTTTCCTCATCCCATTCTTCATTTTTAGGCTCTTTCTCAGTTATTCCAAACATACTGC
CAAAAGTTGGAAGATAACACTTCGCATGCTTCCTGTTCCGGAAGCCTCTCATGTACACTA
CCAAAAAGCACAACAAGAGGATCCATTAGAGGAACACTGGAATTTTGAATGCTACCATGG
C
>UN00056
TCTCCGCGTACTTCACCAGATTTGCTGGTTGTGGGAGCCGAGTTGCAAGTACAGCCCTGC
TTACCGTTCGTACCGGTGATAGCAAAAACTTTTGGAGATCCAGGGACCTTTATTGGTGCA
CCTTTTTTTTGGTAYRTCAGACTATGCAATCGAGTCTGACGATTAGTTCTATTGTTTCAT
ATAGCACGGTCCTTGTGATGTTGTATTACTTACACCCTGCTGCCTCTAAGAAGGAAAGGA
GGGGATTGTCTACACCTCAGTGACTAAACTAGATCAGAGGCCTAGTATTTCAGGTAAGAG
AAGCAAGGATGTTGACAAGCGACAGGCCTAACTAAATACAGAGAGTCGCAAAACACCTTT
CTTTCATTTGAATGATTCCGTGACGTGTAAACTGTCAATTGAATTAATGTAATGTCAGGC
CTCTTGAATCAATTGACAGTTTACACGTCACGGAATCATTCAAATGAAAGAAAGGTGTTT
TGCGACTCTCTTTCATTTGAATGATTCCGTGACGTGTARNCTGACATTACATTAATTCAA
TTGACAGTTTACACGTCACGGAATCATTCAAATGAAAGAAAGGTGTTTTGCGACTCTCTG
TATTTAGTTAGGCCTGTCGCTTGTCAACATCCTTGCTTCTCTTACCTGAAATACTAGGCC
TCTGATCTAGTTTAGTCACTGAGGTGTAGACAACCCCCTCCTTTCCTTCTTAGAGGCAGC
AGGGTGTAAGTAATACAACATCACAAGGACCGTGCCATATGAAACAATAGAACTAATCAT
CAGACTATGCAATCGAGTCTGACATAACCCAAAAAAAAAAGGTGCACCAATAAAGGTCCC
TGGATCTCCAAAAGTTTTTGCTATCACCGGTACGAACGGTAAGCAGGGCTGTACATGCAG
CTCTCCGCGTACTTCACCAGATTTGCTGGTTGTGGGAGCCGAGTTGCAAGTCCAAGTTCA
TAGGCCTTGACCGCCACATTGGCTGCAATGTGTGCCGAGATTTTTCTGATGTTCTTGAAC
GGAGGGTATAGAAGCCCCTTGGCGAAGTGCTCCTCTGTTACCTGGGAAGCCAGGGCTTCG
GAGGCTGCCAAAAGCATGTCATCATGGACACGAATAGCACCGGATATTATCAAACCAAGA
CCAAAGCCAGGGAAGATGTATGCATTATTTGCCTGTCCAGGTGTAAAAGTCTTCCCTTCA
AACTCAACAGGAGGGAATGGGCTCCCACTTGCAAAAATTGCCCGACCCTGACTCCAAGTA
TAGGCCTCCTCTGCAGTGCACTCTGATTGTGAGGTTGGATTAGAGAGGGCAAGAATGACA
GGTCTCTCATTGTAAGTGGCCATTGCCTTCAACCACCTCCTTGGTAAATGTCCTCCCCAC
TCCAGATGAACCAATCAAGACTGTAGGTCTCAAGGAATTGATAGCATTCAGAAGTCCCTT
AATAGGTTCATGTTTGTGAGCCCATGGCTTCTTAAAATGCTGTAATGACTCCATGCGGCT
CTTGACTATAAGTCCCTTCGAGTCCACAAGCCAGATCTTCTTACGAGCCTCCTCAAGAGG
AATATTTGTCTGCTTTGAAATTTCGAGAGCTATGAGCTCAGCTATACCAGTACCAGCCTC
GCCAGCTCCCAGAAATAGGAAAGTTTGATCAGCCAAGGTCTTGCCTGCTAACTTCTGTGC
GGCAAGAAGACCAGCAAGGACCACAGAGGCTGTCCCCTGTATATCATCATTGAATACAAG
ATGGGTACTGCCATACTTTGCCAGTAGGTCAAATGCATTATGGTTGGCAAAATCTTCAAA
CTGAATAAGGACCTTCTCCCCATAAAACTGCTTCACTGCCGTCATGAATTCATGCATCAA
TTCAGCATATTCCTGCCCAGTTGCTCTTCTTTGCCGAAGCCCAATGTAGAATTCATCATT
CAACAGTGCCTCGTTGTTTGTTCCCACATCAATGGTAATTGGCAAGCACGCTGAAGGGCG
AATGCCACCAAGAGCAGTGTATAGAGAAAGCTTTCCAACTGGTATTCCCATTCCCTGACA
ACCAAGATCTCCAAGGCCCAAAATCCGTTCACCATCAGTAACAACAATAACTTGGATGTG
CCTCTCTGGCCAGTTCTTTAATACTTCTAGAACCCTTCCTTTTTTCCTTCAAACTGATAA
AGAGACCCTGTGGACGCCTGAAGATACTTCCATATTTCTGGCAGGCCTCACCAACAGTTG
GGGTGTAGACCACTGGAAGCAACTCTTCCACATTATCAAGGAGAAGTCGGTAAAAGAGCT
TTTCGTTCATTTCCTGAAGATCCATCATTGCCATGTACTTCTGTAAAGGTACTTGATACT
GGCGGATATTATGAATCATTTTCTTCGCCTGAATGTCTTGGCTGATAACAGTTGGGGGAA
GAAGACCACGCAAGTAGTGTGCATCTCTCTCCCTTTCTGTGAAGGCTAGCCCTTTATTGT
AGTGAGGATCCCGCAACAATGAGTAGCCACTAGCAACAGAGAGAGACCAAGGCGTGACAA
GCTGGTCCTCGGTGGCAGTATCCTCACCGTACATATCTTCAACCCCAGCAACAGTGACCG
TCGATTTAACATCCAAGTCAACAGCACCAACTACTCCTTCTCTGGCCTCCTCCGTCAGAA
CACCATCCGTTGATCGGCCGAAAGAGGGGCCCACCGCGACCCGGACCATCCCCAC
>UN00057
GCATGGGCTCTCTGTACTATGACGGGTATCCATTTACATGTCAGTTCACCTCTTATTTTG
AATGTTGTTAACAAATGCATGGGAGATCCATCTGTTTATGCCAGAAAATGTTGTGGCTTT
TGTGATATGTCATATTAAATGTGAATTGGGTTGCTGGCTATCAGTGAACATGAAGGAAAT
TTCATGTGGGTTTTGGGGTTGGTGTTGTTTTTCCAGTTGGTTGTTGTCAGGGTAGATATT
TACATAGTGACACTTGAGGAAGAGCCTGTTGTAAGTTACCAAAGGGGTGTGGATGGTTTT
GAAGCCACTGGTGTTTTTGCTCATTGGAGACTTGTAAAGCTAATTTCACTTGATAATATC
TTATTTGATCATCATATTTCAACAACCCTCCTCTAATCCACTACAACATGGCGAGAGAGA
AAAATAGACAAAACTACAGCGTAACTGTACTAGTATATCACAACTTTATACAACCTCCAG
CATCCCTCAAAACAACCCCAAGAAAGAAGAAAAAAAAAAAAAAAGGTTGGAGAAGGTGGC
TTGGGCCTTGGCAGAAACAGTTTACAAAAGACCGGCGGAGAACTCAGCCGGGGAAAATGC
CAAGGCATGATAGCGTCACCTTTAATTTCTTTCACTTGCCTTGGCGAAAGAGAGAATGAC
CTTCCCCTTTGGGCAAAAGACAAGACATGGTTCTGGCCGAAAGGACCTTCTTTGCTAGTA
GCTTCCACTTAGCATCATCTTTCTTCTTCTCCCCCTGCATCTTAAACTTGAATTCCCTGC
ATAGGGGGACCCGGCAGGTAGAGTGTTCAGGAAGGTCACAAATGGAGGCATGAAGCCTGA
GAAGCTGCCACATGCGCTTGCATCTGGCGCACCCATGGCTGACTCTCTTCTTGCAAGAAG
CAAAATGTCTGATGAGGAGTTGCAGACCTTGGCAGGTGGAGAACCTCCTACAGGGTTCCT
TGTTCTTTGGAGGCTCCATGTGAGACGGCCCACGGTTGTGCACCCTTCTGTGCATATGTG
CACCAAACACTCCATTGCTTCGTTTAGCTGTAAAAACAGCCTCTGCTCCTCCTTTTGTCT
CCTTGACCGCTTCTTTCTCAGTTCATCTTCCTCAACGAACTGCAAGATCTCAAGCTCAAG
CCAGGGATCATGCTTCTGAATAAACTTCCAACCCTCTGTTTTTCAACAGTCCTTAATTTA
CGTGCCACCAACTTCATTCCCCAGTGAAGCTTCTATTCTTCAGCGCTATACTTTGTACGT
ATCATACAATTACACAATTTGAAATACTTGCCTTGTTCCGTAGCAAAAGTGAGGACATCA
TGTACAAGAATCTAACTGATTCTCGGTCCTAGGGTAGGTATAGGAACTAAAATCTTAAAA
TAGATGCTAAGTTGTTGCTCCATGATATACACTCTCATATTTTTAAAGAAATAAAAAATG
AGATGCGATGCCAATTATCATTTTCCAGCAGCTTCCTCTAGTTTTGAGCCACAAATCCCC
AAAGTAGAATCTGCCACATAAGATATTCAGATTCCTTATGAATCACGAGTCGTGGCATAA
GTGTTTACCCGCTATTACTCTCCACGTCGCATCTTTGTTACTCCTCTAAAGGATTCTTAG
AACTATTTGATTCAGCTGAGGCTTCTGAGATTCTTGCTTCTGATTTCTCGTTTGAATAAG
TTGAGAGTATTGTCACCCAAATGAGCTCTACACAATCAACCCAAAGGAGTCTTTGTTCCA
CTGGAATGACACTATATGTTACAAGATGTGCAAAAGGCCATAGCTTCCATCCTGCAGTGA
GCATAGGCCAGAATGTAGCCTTCAATTCATTGAAAATATTGACCGGTGATTCAAATCGCA
GCAATCCCAGAACTGTATAATAAATACTGTTCCAAACAGCTGACCATACAGTTTGGTCAA
AGGCCACCTTCAAGGGAACTACCCACCATTCTTAGGGAATAAAGCCTCACAAAATTCATA
GTAGAAAATGGGAAAGAGAACCATGCAAACAGAATCCAGTAACTCCTGATCTGAGCATCC
GGACACGATCAAAGTCAAACAGAGGTTTCCCTTCATAGCACTGTGCTATCCAATCACCCA
AAGAGTACACCACTCCACTGATCACCATCTTTGCAAATATGGTGATTGGTTTTAAGAATT
TCCTCATAAGCGATCCAGTTATGTTGAGGAGCATATCTCAATATTTCATAAAGTGTCCAT
CCGTGCCAATAATCATGGTCGATGGTCAGCAATTTGGTGACAGCAAAAGATCCCGCAGCA
AGAACAATCGTCGCGTTTATTACCCGATCTATCAGCTTCTTCACATCCTTTGGCCCTTCC
TTATCATTGCCCTGTGGACCGCCGACGCCCTCCAAGGACAGCCGAGCCCTCGAAGGGACC
AACCATGAGCTCCCCYTCACAATCACCGGCCTCCCTTTCCTCGCCCACGGTCATGTCAGC
ATGGTCCGTGCGCAGCGGCGGCACGTCGAGCTCCTTGGCGGTGGCGGACAAGGGGCGGCG
GAGCCAGGTGGTTGCAAGGGCGGGGCCGGCGGGGCACTGATTAAGTTTGAGAATGAGGGG
CTTGCGGGGGGTGCAGGGGGTCTGAGGGGTTTGGACAGAGGCGAGAGAGCTTTGGGGGAA
ATGGAATTGACTGAAGCCATTGACAGATTTGATGATGATGAATGGGAG
>UN00058
CTCAGGGTTTCTTCAAGTGATCATNTTTTTTTTGTAAGAAGAACAAGAAATATATATTTG
CAAAACATTCACCCAACACCATCAAGCCCATACAATAGTATGCAACTTACACACTGCCCA
CTAACTTACTGACGACACATATTTATTTTACACAACAACAGTAACACTTGGACATACGTA
CACACATGTATAACTAATCACGCTTAGCTTCTGGTAAATAAAACCACCAGAACTTTAATT
GGCAAAAATATAAACCACGCCACGCCACACCAGTACGGCAGTACACCACACCACACCTCG
CAACTAAACCCAATATAATCCATGCAAATTCATAAAAATAAAACATGATCACTTGAAGAA
ACCCTGAGCCATCTTCATGAACCCACCAGCGGCGCTACCACCACCACTTTCCTTCTCCTT
CTCCTTCTCCTTCTCCTTCTCCTTGTCTTTGTCTTCGTCTGTCTCCTCCTTGCCAGTATC
TCCGCTGTGCATCTGGTGGAGGTAGTCCTGAGCCTTGTCGAGGTACTGCCCGACACCCCC
CTTGGCGGCTTCTAGAACATTCTCGGCGGCCTCTGCCACCTTGGCCTTGTCAATCTTGTC
TGTCTGCTGGGCGGCCGCCGCCTGCGCCGCCTCCGCTAAGGTTCTCGCTCTCGTCATCAG
ATCAGCAGGCTGAGGCTGGTGCTCGCCTTCCGCCTCGGCGGGGGCGGTGTCAGCGGCGGT
GGGGGCGTCAGGGGTGGTTACAGCGGCGGTGGGGGCGTCAGGGGTTGTTTCAGTGGCCGG
GGGAGGGGTCGTCTTGGGGGCTTCCTCTGCCATTGATCCGATAAAGTATTAGTGACTACT
GCCCACTAACTTACTGACGACACATATTTATTTTACACAACAACAGTAACACTTGACATA
CGTACACACATGTATAACTAATCACGCTTAGCTTCTGGTAAATAAAACCACCAGAACTTA
ATTGGAAAAATATAAACCACGCCAGCAACAGGTAAATTGGACATATCAAACACTAACCAC
GACAACACCAAAATACACCTTACATGCCACAAGTCCACAAACTCCAAAACCTAGCAGATA
CAAGATGCACCAAATTCTCTCTCCCTCACCACCACCACTCACTTTCTCTCACATTATACA
AGCAACAACTTCAAACACATTAACAGAAATGGCATTATGGAATCCATCATAATCCAAGTT
TTTGCATCCATGGTTGGGGGTAGCTCCCGGAAATACCAGTAACAGATTATAGCGCCTTTT
TTCACATGTGGTCGACCTCTTCTTCCTCATCTTCGTACCCTTCGTCATCGGCAGTTGCAT
CCTGGTACTGCTGGTACTCCGACACGAGGTCGTTCATGTTGCTCTCGGCCTCGGTGAACT
CCATCTCGTCCATTCCTTCCCCGGTGTACCAGTGCAAGAAAGCCTTTCTCCTGAACATAG
CAGTGAACTGCTCGCTCACTCTCCTGAACATCTCCTGAATGGAGGTTGAGTTCCCGATGA
AGGTGGAGGCCATGCTCAAGCCACGGGGTGGGATGTCACACACACTGGACTTGACGTTGT
TAGGGATCCACTCGACAAAGTAGGAGGAATTCTTGTTCTGGACGTTGATCATCTGCTCAT
CCACCTCCTTGGTGCTCATCTTGCCCCTGAACATGGCCGAGGCGGTGAGGTACCGCCCGT
GCCTTGGGTCAGCGGCACACATCATGTTTTTTGCATCCCACATTTGCTGAGTCAGCTCAG
GGACGGTCAGAGCACGGTACTGTTGGGACCCGCGTGAGGTCAGGGGAGCAAATCCAACCA
TGAAGAAGTGGAGACGGGGGAAAGGGATCAAGTTCACAGCAAGTTTGCGAAGGTCAGAGT
TGAGTTGACCAGGGAAACGGAGGCAGCATGTGACGCCACTCATGGTGGCTGAGATCAAGT
GGTTCAGATCACCAAAGCTAGGTGTGGTTAGCTTTAGGGTCCTGAAGCAAATATCATACA
AAGCCTCATTGTCCAACACCATGCACTCATCTGCATTCTCCACGAGCTGGTGGACTGAGA
GAGTGGCATTGTATGGCTCAACCACTGTGTCTGAAACCTTTGGTGATGGGAAGACAGAGA
ATGTCAGCATCATCCTATCTGGGTACTCCTCCCTGATCTTTGAGATCAGCAATGTACCCA
TACCCGAACCCGTTCCTCCACCAAGAGAGTGGCAGACCTGGAACCCTTGAAGGCAGTCAC
AGTTCTCAGCTTCCTTCCTCACAACATCAAGAACCGAGTCAATAAGCTCAGCACCCTCAG
TGTAATGTCCCTTAGCCCAGTTGTTACCAGCACCGGATTGTCCAAAGACAAAGTTGTCAG
GGCGGAAGATCTGACCATATGGGCCAGTCCTAACGGCATCCATGGTACCAGGCTCAAGGT
CCATCAGCACAGCACGGGGAACAAATCTACCACATGAAGCCTCATTGTAGTAAACATTAA
CACGCTCCAATTGCAAGTCAGATGTGCCGACGTATCTTCCAGTAGGGTCAATGCCATGCT
CATCACACACAACCTCCCAAAATTTAGACCCAATCTGGTTACCACACTGCCCACCCTGAA
TGTGAAGGATTTCTCTCATTTTTCCTGTGAGGAAGAAGATCCGAAGTTAGAGAGTGAGAG
AGAGAGAGACAGTGAGGTAGTGAGGGTAGGATAAGATCCCCCCG
>UN00059
GAGATACTGTCTGCATTGCCCTCGCTGACGAGACCTGTGAAGAGCCAAAGGTACGGATGA
ACAAGGTCGTGAGATCTAATTTGAGGGTCAGACTTGGGGATGTTGTGTCCGTACACCAAT
GTCCTGATATCAAGTATGGGAAACGGGTTTCATATTCTACCTATTGATGATACCATCGAG
GGAGTCACTGGAAATCTTTTCGATGCCTATCTGAAACCATATTTTCTGGAAGCCTATCGT
CCAGTGAGGAAAGGTGATCTATTCCTTGTAAGGGGGGGAATGAGAAGTGTGGAGTTCAAG
GTTATYGAGACTGACCCTCCTGAGTACTGCGTCGTTGCACCAGATACTGAAATTTACTGT
GAGGGGGAGCCAGTTAAACGGGAAGATGAGAATAGATTGGATGAGGTTGGCTACGATGAT
GTCGGTGGTGTTAGGAAGCAGATGGCCCAAATCAGGGAACTTGTGGAACTTCCATTGAGA
CATCCACAGCTGTTCAAATCAATCGGTGTGAAGCCACCTAAGGGGATTTTGCTCTATGGA
CCTCCAGGTTCGGGAAAGACTTTGATAGCTCGAGCTGTTGCAAATGAAACTGGCGCATTC
TTTTTTGTATCAATGGGCCAGAAATCATGTCGAAATTGGCTGGAGAAAGTGAAAGCAATC
TCAGGAAAGCTTTCGAGGAGGCTGAGAAGAATGCTCCATCAATCATCTTCATTGATGAAA
TTGATTCAATTGCTCCCAAGAGAGAAAAGACACACGGAGAGGTTGAGAGGCGTATTGTTT
CCCAGCTTTTGACTCTTATGGACGGGCTCAAGTCACGCGCACATGTAATTGTCATCGGTG
CTACCAATCGTCCCAATAGTATTGACCCAGCTTTGAGAAGGTTTTGGTAGATTCGATCGG
GAGATAGACATTGGTGTTCCAGATGAAGTTGGGCGACTCGAGATTCTACGYATCCACACT
AAGAATATGAAGCTTGCTGAAGATGTTGATCTTGAAAGAATTGCCAAAGAGACGCACGGC
TATGTTGGTGCTGACTTGGCAGCTTTATGTACAGAAGCTGCACTTCAGTGTATCAGGGAG
AAGATGGATGTAATTGATCTGGAGGATGAGACAATAGATGCAGAGATACTTAATTCCATG
GCTGTTACAAATGAGCACTTCCAGACTGCTCTTGGACAGAGCAATCCATCAGCTTTGCGT
GAAACAGTTGTGGAAGTTCCCAATGTCACTTGGGATGATATAGGTGGACTTGAAAATGTT
AAAAGGGAGCTCCAAGAGACTGTTCAATATCCTGTTGAGCATCCTGAGAAGTTTGAAAAG
TTTGGGATGTCACCTTCTAAGGGAGTTCTCTTCTATGGGCCTCCTGGATGCGGAAAAACT
CTTCTTGCAAAGGCTATTGCAAATGAGTGCCAGGCAAATTTTATCAGTGTGAAAGGTCCA
GAATTGCTAACTATGTGGTTTGGTGAAAGTGAAGCCAATGTTCGAGAGATTTTCGACAAA
GCTCGCCAAGCAGCTCCTTGTGTCTTGTTCTTTGATGAGCTTGATTCCATTGCAACTCAG
AGAGGAAGCAGTGTAGGCGATGCTGGTGGTGCAGCTGACAGAGTGTTGAACCAACTGTTR
ACTGAAATGGATGGAATGTCAGCCAAAAAAACTGTTTTTATCATTGGAGCTACRAACAGG
CCTGATATTATTGATCCAGCTCTTCTGAGACCGGGCCGTCTTGATCAACTAATTTATATT
CCACTGCCAGATGAGGAGTCCCGTTACCAGATATTTAAGGCTGCCCTGAGAAAGTCTCCT
ATTGCTAAAGATGTTGACCTGAGGGCACTCGCCAAGTATACACAGGGTTTTAGTGGTGCT
GATATCACTGAAATATGTCAGCGCGCTTGCAAATATGCCATTAGAGAAAATATTGAGAAG
GATATTGAAAGGGAAAGGAGAAGGAGAGAGAACCCTGAAGCCATGGAGGAGGATGTTGAG
GAGGAAGTCGCTGAAATTAAGGCTGCTCATTTCGAAGAATCAATGAAATATGCCCGAAGG
AGTGTGAGTGATGCTGACATACGCAAATATCAGGCATTTGCTCAGACCTTGCAGCAGTCT
AGAGGGTTTGGCACTGAGTTCCGCTTTGCCAATACTAGTGATGGAGCAACTGCATCAGAT
GCATTTGCTGCCTCTGCCGGTGGAGCAGATGAAGATGACCTCTACAATTGAGGATAATCT
ACGGTTGACCGGTTCTGCTTGGTTCATGTATTGTGTCATCCTATGGATGTACCATGTATA
CTGTGTCTGCTTATCCTGCTTATCTTGCTTATCTTGCACGGAACTTAAATTGTCTGATGG
TTGGATTTATTTTCTGCTTGAGAATCCTTGTTTTCTTCAACTTGTCTTCTGATGTTCGGA
TGTAGTATTTGCGAACGTCACATTATATGTGTTTTAATGTGAAGCACAGGAGACCTGTTA
AATGTTCCGGGACTCCTTGCCTATCTGTCTATTTGTCATCGATTTGGCTGTCAAAAAAGC
TGAGGAAAAACARAYAGATAGGCAAGGAGTCCCGGAACATTTAACAGGTCTCNTNTTCTT
CAACTTGTCTTCTGATGTTCGGATGTAGTATTTGCGAACATCATATTATATGTGTTTTAA
TGTGAAGCACAGGAGACCTGTTAAATGTTCCGGGAC
>UN00060
GTGGTGTTCGCCTTCAAGTTCCTCGCTCTGTCTATGGCCGGTTCTCTCACTCTCTTCCTT
ACTTTCTCTCTCTTCTTCACCACCCACCATCACCACCTTTCCGAATCCGACCTCGCTACG
CCGGGTTACAGTAGTCAGTTGATTAATGCTTTGCCATTTCGGAGATCTATGCTGGCCCTC
AAATCAGATCCATTGAAGCCGCGAGTTGATCAGATACGAAAGCAAGCTGATGATCATCGG
AACCTTGTCCTGGCATACGCATCCTATGCTAGGAAACTCAAGCTTGAAAGCTCAAAGATG
CTGCGTATCTTCGCTGATCTTTCACGGAACTACACCGATCTCCTCAACAAGCCCGCTTAT
CGTGCTCTCTTTGAGGCGGATTCTCTCTCCATGGATGAATCCCTGCTCCGCCAATTCGAA
AAGGAGGTTAAGGAGCGGATTAAGGTCACTAGGCAGGTGATTGCGGAGGCCAAGGAGTCT
TTCGATAACCAGCTTAAGATTCAGAAGCTTAAAGACACGATTTTTGGGCTGAATGAGCAG
TTAACTAAGGCGAAGAAACAAGGGGCATTCTCGAGCTTGATTGCTGCGAAATCAATACCC
AAGAGCTTGCATTGTTTGTCTATGAGGTTGATGGAGGAACGGATTGCTCACCAAGAGAAA
TATTCCGATGAGGGGAAGCCRCCTATGCCGGAATTGGAGGACCCTGACCTTTACCACTAT
GCAATATTCTCTGATAATGTTATTGCAGCCTCTGTGGTGGTGAATTCCGCTGTGAAGAAT
GCAAAAGACCCCACCAAGCATGTCTTCCATGTTGTGACTGACAGGATGAACCTTGGGGCC
ATGCAAGTTATGATGAAGATGAAGGATTATGGTGGTGCTCACATTGAAGTGAAGGCATAC
GAGGATTACAAGTTCTTGAACTCCTCGTATGTTCCGGTTCTTAAGCAGCTTGAGTCTGCC
AACTTGCAGAAGTTCTACTTTGAGAATAAGATTGAGAATGCGACGAAGGATACTACCAAC
ATGAAGTTCAGGAACCCTAAATACTTGTCCATGTTGAACCATTTGAGGTTTTATTTGCCT
GAGATGTACCCTAAATTGCATAGGATACTGTTTTTGGATGATGACATCGTCGTTCAGAAG
GATCTGACTGGTTTGTGGGAGATAGACATGGATGGGAAGGTGAATGGAGCAGTAGAGACC
TGTTTTGGGTCATTCCACAGATATGCTCAGTACATGAATTTTTCGCACCCACTGATCAAG
GAGAAGTTTAACCCGAAAGCTTGTGCCTGGGCTTACGGTATGAACTTCTTTGATCTGGAT
GCATGGAGAAAGGAAGGTTGCACCGAACAATATCATTACTGGCAGAACATGAATGAAAAC
CGCACACTGTGGAAACTTGGAACCCTGCCACCTGGTCTGATTACATTCTATTCCACAACC
AAACCACTTGACAAGTCATGGCATGTTCTGGGACTTGGTTATAATCCCAGCAGTCGGGGG
GCAATGCTACTACGGAGCGCGTCGACGCCATTGCTGAACTCATGGGGTTCGACAATCGGG
TCGACCCATACCCATATCCATTCTCACACCTCTTCGCCCGAACCCAAATCCATACTCGCT
TTGACGACGTCGCCTGGCAACAATAGTCCCGTCGGAAGAATGAGCCGGGCTTCGTCGGAA
TCGGATCTCCGGCATCTGGGATTCGTTTGCCCGAGGCGGAATTCGTTCGGGTCGGGTCTG
GATATGAGTTCGGGTTTGGGATTTGAGACCAGGAGTAGTAGGTTCGGATTTGCGGTAGGA
GAGAGAGTGGAAGAAAAGGAGAGTGATATGGGGTGTTGGGTTAAGGAGAGAGACGGTGAG
GTTTTGGTGGGTGGTGGTGGTAGTTGTGGATCTAACGGTGCTGGTGGGGTTGGTGGTGGA
TCCAATGGTGGAAGTGGATTTGGTGGGTGGGATTCGAGTTATGGGAGTGAAGGGAGTACT
GATGCGTATTATCAGAAGATGATTGAGGCTGATCCTGGAAATTCACTTCTCTTGGGGAAC
TATGCCAGGTTCTTGAAAGAGGTAAGAGGTGATTATGCTAAAGCAGAGGAGTATTGTGGG
AGGGCAATTTTGGCAAACCCAAGTGATGGAAATGTGTTGTCACTCTATGCTGATTTGATA
TGGGAAACGCAAAAAGATTCATCAAGGGCTGGGAGTTACTTTGATCAGGCTGTAAAAGCA
GCCCCAGATGACTGTTATGTTCTAGCGTCATATGCTAGGTTTCTTTGGGATGCTGAAGAT
GAGGAGGATGAGGAGGAACAAGAAGACTTGAAGGAGTCGAGCAACCCAATGCCATCAAGG
TTCTTCCATGGAGTCCCTCCACTTCCACCTCCTCCTATAGTTGCTGCTTCTTAAGTTAGA
TTTCAGCTCGTTTTGTTTTGTATGATTAGTAACTAATGTAATTCTAGGGAAGCCTTTTAT
TTTAATAACCCCTTTTTGCTGACCTGCAAATAATTACTACAGTGGATCAGTAACGCCATA
TTCCTAGGCTGCTTCTCACTGGGTGCTGCTAACTGAGTATATTGTAACAACTATTGTAGA
ATATGATCATAAATAAAAGCTTCTCTCTTTTCTAATGTTAATTACAAACTAACAGTAACA
ATCCACTCAGTAACCAAACATTCGAACACC
>UN00061
TTCTCATCACTCGGTCTCTCACCCCTGAAGAACAAGCTCAAAAATCTCGGGATACGCCAT
GGTGATCAAGATCCACGGAAGCCCTATCTCCACTGCTACTCTTCGTGCTGTTGCTGCTGT
TCATGAGAAGGAGCTTGAGTATGAATTTGTCGCTGTTGATATGAAATCTGGCGCTCACAA
ACACCCTGATTTCCTCGCTCTTAATCCATTTGGTCAAGTACCCGCTCTTGAGGATGGAGA
CATTAAGCTTTTTGAGTCAAGGGCAATCACAAAATACTTGGCATACACCTACGAGAACAA
AGGAACCCCATTGATCTACAAAGAAGGTAAGCAGATGGCAGAACTGGCAGTATGGATGGA
GGTGGAAGCCCACCAGTTCGACCCAGTGGCTAGCAAGCTGGCATGGGAGCTCGTATACAA
GAAGATGTTCGGCATGGAGACTGACGCAGCAGCGGTCCAAGAGCACGAGACCAAGCTGGC
TAAGGTCCTCGATGTGTACGAGGCTCAGTTGTCCAAGCACAAGTACTTGGCCGGCGACTC
ATTCACCTTGGCTGACATGCACCACCTCCCTACCATGCATTACTTGATGGGCACCCAAGC
AAAGAAGCTCTTCGACGAACGCCCCCATGTTAGTGCCTGGTCCAAGGATATCTTGGCTAG
GCCTGCTTGGGAGAAATCTCTGGCTTTGCAGAAGCAAGCTTAGGCTAGAGATGAGGGAAG
ACAAGTATTAGTTTAATTTGGTTGTGCGTGAGTGTGTTTGTGTCTGTCACCGTTGTGATG
CTGGTTTTGTTGTGATAGGACTTCAAATTGTTTCAGCTGTATCTCGTGCTAATCGTACGT
TGGCCTTGTGTGATCTTGTGTTTGTCAATTTTTGTGATGAATAAAATGAGAGAGTCATCA
GAGTGAGGTTTGGTAGTAGTAATTGGCAGCATTAGTGGGACTGTAGGAGAAAAGAAGCTG
CCTGGATATGTTTGACACAAGAAAGGGACCCGCTTTGTTGAATCCATGTATTTCACGTCA
ACCGACAATTTATATTGGCTACTAATCACCGCAAAATACATGGATTCAACAAAGCGGGTC
CCTTTCTTGTGTCAAACATATCCAGGCAGCTTCTTTTCTCCTACAGTCCCACTAATGCTG
CCAATTACTACTACCAAACGTCACCGACACCTTTAGTTTCATCACAAATAACAAATTAAA
AACCCACAAAAGACAACTGAAAAACAGAAAAAATTAACTACAAGGCACAAAGCTCTGTGT
ATCCTTCTGGTTAGAGAGCAGCAGCTGCTGTCTCCATAGGCTGTAGAGAACACCAGGGCA
CTAGCCCTTTTGATCAAGTATCAATCAATGAATTATGGGGTTTCCCCTAATTTCCTTCGC
TCCTGTACTTACGCTTGGGGCTTCTCCCACTTGAGGGGCTTCACCACCTCCCAGGTGAAG
TCGGCATCATCCCTACCGAAGTGTCCGTAAGCAGCTGTCTTCAAGTACCTGTTGCCGCCC
TTCTTGAGGTCGAGGTCAATGGCTATCATACCAGGCCTGAAGTCAAAGTTCTCCTTAACA
ATCTTGAGGATCTCCTTGTCKGGGATCTTTCCAGTTCCATAGGTGTCAACGAACACCGAC
AAGGGCTCTGGGACACCAATGGCATAAGATACCTGTACAAGGGCCCTCCGAGCAAGCCCA
TTTGCTACAATGCTCTTAGCCGCCTGCCTGACAATGTAGGCACCACTTCTGTCCACCTTG
GTTGGGTCCTTGCCGGAGAAAGCACCACCACCGTGAGCTCCCCACCCACCATAAGTATCG
ATAATGATCTTACGACCAGTGAGTCCAGCATCTCCATGAGGGCCACCAATCACAAATCGG
CCAGATGGGTTGAGGTGGAAGATGGTTTTCTCATCAAGATACTTATCGGGAATGACTGGC
TTAATGACATGCTCCTTAAGGTCAGCAGCAATTTCATCATTGGTCACAGTCTCATCGTGC
TGGGTGGAGATGAGAACGGTGTGAACACGAACAGGAACCATGGCACCCTTGTCATTGTAG
TACTCCACGGTGACTTGKGTCTTGCCATCAGGCCTCAGCCAKGGGCAAGTGCCATTCTTG
CGGACCTCGGTGAGGCGAGCACCAAGCTTGGTGGCAAGAACATGGCTGAGGGGCATAAGC
TCAGGGGTCTCATCCGTGGCATAGCCAAACATGTGACCCTGGTCCCCAGCACCAATGTCC
TCAGGGCGCTTGGTGAGGTGGCCGTGGACACCCTGAGCAATGTCAGGGCTCTGCTGCTCA
ATATTGACAAGGACCTTGCATTTGTCAGCATCAAGACCGACATCATCAGAGGTGAAGCCA
ATGGAGCGGCATGTGTCACGAACAATCTTCTCATAGTCGACATTGGCTTTAGTAGTAATC
TCACCAAAGACCATAACCATGTTGGTCTTGGTGCATGTTTCACAGGCAACCTTGCTTTCA
GGATCCTGGGCTAGACAGGCATCCAGCACCGCATCAGACACCTGGTCACAGAGCTTGTCG
GGGTGTCCCTCGTTTACAGACTCGGAGGTGAATAGAAAGGTCTCCATTTCCTGAAATGGA
ACAAGGCCGAAGCTAGATAACCAACGGCCTCCCTCAGTCCGAGTTCAAAGGCAATGGATA
TCAAATTATCAGAT
>UN00062
TTCCGCCGGCGATTTCGCAACTCAGGCGCTGGTTTTCTCCTCCCGGGAGACAGGCGCCGC
AACGAAATGGAGCAGTATGAAAAAGTTGAAAAGATTGGGGAGGGAACCTATGGTGTTGTT
TATAAGGCACGGGACAAGGTGACAAATGAGACCATAGCTCTGAAAAAGATTCGTTTAGAG
CAGGAGGACGAGGGAGTTCCGAGTACAGCAATCAGGGAAATCTCTCTCCTGAAGGAGATG
CAACACGGCAACATTGTCAGGTTGCAGGATGTAGTACACAGTGAGAAGCGCTTATATCTG
GTTTTTGAGTATTTAGACCTTGATTTGAAGAAACACATGGACTCATGTCCTGAATTTTCA
AAGGATCCTCGTCTGATAAAAATGTTCCTGTATCAAATTCTTCGTGGCATAGCATATTGT
CACTCCCATAGAGTCCTTCACCGAGATTTGAAGCCACAGAATTTGTTGATAGATCGCCGT
ACCAATGCGCTGAAGCTCGCAGACTTTGGATTGGCAAGGGCCTTTGGTATTCCAGTAAGG
ACATTTACGCATGAGGTGGTGACTTTGTGGTATAGAGCTCCAGAAATACTGCTTGGATCT
CGCCATTATTCAACCCCTGTGGATGTATGGTCTGTGGGCTGTATCTTTGCTGAGATGGTG
AATCAGCGGCCATTGTTTCCTGGGGATTCTGAGATCGATGAGCTTTTCAAGATTTTCAGG
ATACTGGGTACGCCAAATGAGGATACATGGCCAGGAGTTACCTCCTTGCCTGACTTTAAA
TCCTCATTCCCAAGATGGAGCCCTAAGGATCTGTCAACTATAGTACCAAATCTTGATCCA
GCTGGTATCGATCTTCTTAGTAAAATGCTGTGCTTGGACCCGAGCAAAAGAATCACCGCC
AGGGGTGCTCTCGAGCATGAATACTTCAAGGACATTGGTTTCGTTCCCTGATTATGAGGC
CAATACGCAGATCTTGTTGTGCATATCGAAAGTCTTAAGGAAGGAAAACACTCTGCTTGT
TTTAGTTGTTTATTTCCTCGGGGTGGGATGTGTGTTAAAAGTCTTTTTGCTGCCAAACTA
TTGTCTGTGGATCTTTGTCTGTCTGCTTGATGCCTTGTGTTTCCCGAGACTTTTATGCCA
TGCAATTTCCCCAGAATAGAAGAGGGAAGCCTGGTCTTTGTAAGAAACAAAAGCATGCTC
TGCTTGCTTTGTCCACTTGCAGCAGAAGCTTGAATGTAATTCACCGCTTGTTGCTTTGAA
TGTTAATGGTTGAGAAACGGATGCATTTGCCATTGGGGCTNGGGGTGGCACTCTTGAGTC
TTGACTCTTCGATTCATAAGAGCATATGAATAGAAGAGTCAAAGACTCAANATNTGCCAT
TGGGGTGGCAAATGCATCCGTTTCTCAACCATTAACATTCAAAGCAACAAGCGGTGAATT
ACATTCAAGCTTCTGCTGCAAGTGGACAAAGTAAGCAGAGCATGCTTTTTTGTTTCTTAC
AAAGACCAGGCTTCCCTCTTCTATTCTGGGGAAATTGCATGGCATAAAAGTCTCGGCAAA
CACAAGGCATCAAGCAGACAGACAAAGATCCACAGACAATAGTTTGGCAGCAAAAAGACT
TTTAACACACATCCCACCCCGAGGAAATAAACAACTAAAACAAGCAGAGTGTTTTCCTTC
CTTAAGACTTTCGATATGCACAACAAGATCTGCATAGTGGCCTCATAATCAGGGAACGAA
ACCAATGTCCTTTGAAGTATTCATGCTCGAGAGCACCCCTGGCGGTGATTCTTTTGCTCG
GGTCCAAGCACAGCATTTTACTAAGAAGATCGATACCAGCTGGATCAAGATTTGGTACTA
TAGTTGACAGATCCTTAGGGCTCCATCTTGGGAATGAGGATTTAAAGTCAGGCAAGGAGG
TAATTCCTGGCCATGTTTCCTCATTTGGCGTACCCAGTATCCTGAAAATCTTGAAAAGCT
CATCGATCTCAGAATCCCCAGGAAACTGGGTACGCCAAATGAGGATACATGGCCAGGAGT
TACCTCCTTGCCTGACTTTAAATCCTCATTCCCAAGATGGAGCCCTAAGGATCTGTCAAC
TATAGTACCAAATCTTGATCCAGCTGGTATTGATCTTCTTAGTAAAATGCTGTGCTTGGA
CCCGAGCAAAAGAATCACCGCCAGGGGTGCTCTCGAGCATGAATACTTCAAAGACATTGG
TTTCGTTCCCTGATTATGAGGCCACTACGCAGATCTTGTTGTGCATATCGAAAGTCTTAA
GGAAGGAAAACACTCTGCTTGTTTTAGTTGTTTATTTCCTCGGGGTGGGATGTGTGTTAA
AAGTCTTTTTGCTGCCAAACTATTGTCTGTGGATCTTTGTCTGTCTGCTTGATGCCTTGT
GTTTCCCGACACTTTTATGCCATGCAATTCCCCCAGAATAGAAGAGGGAAGCCTGGTCTT
TGTAAGAAACAAAAGCATGCTCTGCTTACTTTGTCCACTTGCAGCAGAAGCTTGAATGTA
ATTCACCGCTTGTTGCTTTGAATGTTAATGGTTGAGAAACGGATGCATTCAAAGCAACAA
GCGGTGAATTACATTCAAGCTTCTGCTGCAAGTGGACAAAGTAAGCAGAGCATGCTTTTG
TAAGAAACAAAAG
>UN00063
GGGGCTTTCTTCGAATTCAAATCACTTCATCACTTGTCTTYTGATCTTCATCCTTCATTA
TTGTCCTCAATTACTCTCCGCTTTGCTGTTTAATCTTAATAAGCAACCTCTTACTTCTCC
TYCATCGCTTTTTTCTCTCCAATTCGACGTTAATTCTACATCCTAATCTGTTAAGTAACC
GCCGATCATCATCATCACTCTTCAATGGAGAACAGGAGTAATCGCCAATTGCGTCCAGCT
CTTTGCCACTCAAGACTTGGGAGGAGTCATGCTGCCGGACCATCTGTCATAGTCATAGGT
GCTGGTATTGGTGGCATATCAGCAGCTCGTGCTCTTTATGATGCTTCAATTCAGGTGACT
GTGCTGGAATCGCGGGATAGAATTGGGGGACGAGTATGCACTGACTATACATTTGGGTTC
CCCGTTGATCTGGGTGCATCATGGTTGCATGGCGTCTGCAATGAGAATCCTTTGGCACCT
TTGATTGGTAGACTTGGGCTGCCCCTGTATCGCACCAGTGGTGACAACTCTGTTTTGTAC
GACCATGACTTAGAGAGTTATGCTCTCTTTGATATGGAGGGAAATAAAGTTCCACCGGAA
TTGGTTGTCAAGGTTGGTGAAGCCTCTTGAGGAGGCTTTGAAAGAGACAGATAAAGTACG
AGAGGAACACAGTGAGGACATTTCTATACAACAAGCATTTTCAACTGTCTTTGAAAGGAG
ACCAGATTTAAGGTTGGAGGGGCTTGCTCATAAAGTACTACAGTGGTACTTATGTAGGAT
GGAGGGCTGGTTCGCGGCAGATGCTGATACCATATCCCTAAAATACTGGGACAAGGAGGT
GCTTCTTCCTGGCGGGCATGGGCTTATGGTCCGAGGTTACCTTCCTGTTATCAACACGCT
TGCCAAGGATCTGGACATACGCCTTAACCATGGAGTAACAAAGGTCTCTAGAAGTCATCA
TGGGGTGCAGGTAACTGTAGAAAATGGCAGCACTTTTGTGGCTGATGCTGCAGTTATCAC
TGTTCCTCTTGGTGTTCTAAAGGCTGAGAGAATCAAGTTTGAGCCAAAGCTTCCAGATTG
GAAGGAGGCAGCCATCTCTGATCTTGGTGTGGGAGTTGAGAATAAGATAGTTCTGCACTT
TGAGGAGGTCTTCTGGCCAAATGTGGAGTTTTTGGGTGTAGTTGCAGAAACTTCATATGG
ATGTAGCTACTTCCTTAATCTTCACAAGGCTACTGGGCATCGTGTTCTTGTTTATATGCC
TGCTGGAAAGTTGGCCAGGGACATCGAGAAATTGTCTGATGAAGCTGCGGCAAATTTTGC
TTTTACGCAGTTGAAGAAAATTCTTCCTGATGCTTCTGCTCCGATTCAGTATCTGGTGTC
TCATTGGGGCACTGATGTAAACTCTCTTGGTGCCTACAGCTATGATAAAGTTGGGAAGCA
TCACGGCTTGTACGAGAGGCTTAGAATTCCTGTAGATAACTTATTCTTTGCAGGGGAGGC
AACGAGTGCGAGTTACCCAGGGTCAGTTCACGGTGCGTATGCGACTGGCCTACAGGCAGC
TGAGGACTGCAGAATGCGTGTCCTGGAGCGTTACGGTGAGTTGGACTTGTTCCAGCCAGC
CATGGGTGAAGATACAGTATTTGTACCCCTCCTTATTTCTAGGATGTGATCAAGGGCAAT
GATTTGATACCCAGATACAGCAAAGGGGGCTCGAATGCTGTGAGGAGTTGATCAATAAAA
TATACAGCTATAATTTTGCCTGTGCTGATTATACTGTGTAATGTTGAAGTACTTTAATCT
AGGATTTCCATAATTCCATGCCCCAATGGGTGCGATTCATGGGTATACCTACCTGTGTGC
CGGTTGACGCGTCACAGACTCGATGTTGCAAGATATGTAATGGTTAACCAAGGTGTACGT
GGGACTTGTTTCATTGATGGAGTTCATTGCACTTTTCNGCCTCTATCGTCGCCGGCGCCA
CCACCCACCCGCTCGACCTAATCAAGGTCCGGATGCAGCTCCAGGGCGAGTCTCCCGCGC
CGGCCGCCNCCNTAGCCGTCCTRCCNYCGCCYTCNNGNCNNCCRCCGGTATCCACCACCA
CCACCGCCGCCTCCGTATCCGCGGTTGCCACCGTAGCCACCACCACCGCCGCCACCGTAG
CTGCGCTGGCCGCCACCGTATCCACCACGGGAACCACCGCCAGATCCACGAGATTGGGCC
TCGTTAACGGTGATTTGACGGCCGTCAAGTGTCTGACCGTTCATTCCTTCGATCGCATCC
CTCATCGCTTGCTCAGAGGCGAATGTAACGAATCCGAAACCCCTAGATCTGCCGGTTTCA
CGGTCGTTGATGATCGTTTCCGGATATATATCATCAATAAAATAACAGATCAAGTAACAC
AATAGAGAACAGTGAACAAGTAACAATGATTCATCATAGTAACAAGAAACCAGATCGAGA
GAATCCGAATCCGAAGCCGAAGCGGGTTCTGATATCAGATCTCTGGATCCAAACGGACCT
TCGATTCGGTGACCTCTCCGTACTGAGAGAAAGCCCTCTCCAAGGCCTGATCATCGGTGG
CCCAAGCAAGGCCTCCGACGAAGCATCTGAACTCGACATCAGAGGCAGCC
>UN00064
GCGCAAATACAGGTCAAAACCCTGAAATTTCAAGTGATAAGATTGGACTTTCTGAGAAGC
GTCTTACTTTTCTCCGGGAATCGGGGATAGATCTTGGTGGGTTGCAGTCAAAACCGGGTA
ATTCGGGTTGCCAAGAGCTCACTCTTAGCTACCTTTGTGATAATCCCAGAGCAGGTGTGC
CTAGTTTGAAAGGAAAAAGGGTGATTTTGGAAGATTTGAGGCAGGAAGATAAGTGGGTAG
AAAGGGACTTTCTACAATTGAGTGACAGCAAAAATGATTGTTCGTCCACGCCGGAACCAG
AGCAGGAGACTAAGGGGGAGAGAGATAGCAACAAGAAGCCTAAGGTTGAAACCCTGGGAC
TTTCTCTGGCTCTTTCGCTCACCGCATCAAATGTTGCCCATAATGGTGAGGCTGCAGTTC
AGCAGAAGCTGAGTAACTTAGGATGTGTGAATACACAATCATTGCCCCTCTTGAACAATG
CCAGTAATACTCAGACAACATGTTCTAACAATTTTTACGGCTGCTTCATTGTCTTGTTCG
TATTCTCACCCGTTTTCACACAATCCTAGTTGCTCATTGACACGAAATTCTACTGAAAAT
TATGAGCATTCACTGCGAAGCCGTAGTAGAGACACTGATCAAATTTGGAATTGTGGGGAG
GGGAACCAATGGGTCTGTTCATAGCCGTTTTAAGCCCAATTGGAGATGGGGTGCTTTTGT
CCAATCATGGAAATGGCGTTGGGCATGCTGTATGGACCAGAGGTCGTCCATTTAATAGAG
ATTCATGTAATAGTCTTTACAGAGAAGCTGGCTCAGACGGCAGCTCATTTTTTCCATCAG
AATTGGCCGCTAGACCAAAAGTGGACACCATTTATAGTGACTTCATGGGCAGATCTTTGG
ATCATCTAAGAGGCTTTGAATGGTTTGGAAGACAGGAGATCACTAAATCCTTCTAGAGGA
GAAAAAATTGTTCATGATGTGCTCATGGAATCTGTCCCTTCTATGTCGCAACTGTTTAAG
GAGTTTCCTAATGAAACTATTGAATCTGCCAAGAAGTACTTGAACTGTCTAATTTCAGCA
TCTGAGAGGAAAGATGAACTGGTTGAACTGCAAAACTTGCTTGAGTGCCGGCCTGAGATT
AGCAAGGAGACTCTTGCCAAGGCCCACAAAGCTCAGTTGGAGATTTTGGTTGCTGTGAAA
TTTGGGCTTAATGAATTTGTGTCAGGCAAAGTACATCTTCAGACCAGTGACCTGCTTGAG
ATTTTCTTGTGCCTGAGATGCCCTAATGTGAATTGTAAATCTTTGTTGCCCGTGGATGAT
TGTGACTGCAAGATTTGTTCGACAAAGAAGGGATTTTTGCAGCCAGTGCATGTGCCCTGT
CTGTTATAAATTTGATTGTGCCAGCAACACATGCAGTTGGGTTGGATGTGATGCTTGTTC
TCATTGGTCTCATGCTTTCTGTGCCCTTGAGAAGAATTTTATAAGGCCTGGTCCAAACTT
GAAGGGATCCTCTAGGATAACTGAGATGCAGTTCTATTGTCTTGGATGTGGTCATGCTTC
AGAGATGTTTGGTTTTGTTAAAGATGTGTTTATCTGTTGTGCAAAAGACTGGGGCCTGGA
AACCCTGACAAAGGAGCTCGATTGCGTTAGAAGAATCTTTAAAAGAAGCGAAGATCTCAA
GGGAAAAGAGCTATATCTGAAGGCTGCAGAACTAATCACTAGGCTTGAAAGAAGGGCTAT
GTCTCCATCAGATGCCTGCAACTTTATCATCCGCTTCTTTACGAGCAAGCCTGATAAGGA
GGACGTCTCGGAGTCTCAAGCTGCTCAYATAGCAGCAAAGGTCTCTATGCCTAGTCAAGG
AGGTCTTATCAATGATAGAGGCCCTGTTTCATCCCCTAATGTTACTCCCAAATCTAGCAC
ATTTGCTGCTAATATACTGAAAAGCTTGCTTCCGTATGACATTTCTAACGGCACTTCTAG
GCCTTATTTAAGTGATCGACGGTTTGAAGATGACTTCTCTACGAAGTTATGGAAGAAGGA
TACATCTGATAGCTTGGAGAGCATTGTCCACATCAAGGAAGCAGAAGCTAGAATGTTCCA
GAATCGAGCAGATGAAGCTAGAAAAGAGGTGGAGGCCTATAGGCAGTTGGTGCAGGCAAG
GACGCAGAAGTTGGAAGAAGAGTATGCCGAGAAGCTCGCAAAGCTGTGCTTGCCAGAGAC
CGAAGAAAGGAGAAGGAAGAAGCTGGAGGAGCTGAAGATTGTTGAGAGTTCACATACCGA
TTACTATAACATGAAGATAAGAATGCAGGCTGAAATCAGTGGCTTGCTCGAAAGAATGGA
GGCTACAAAGCAGCAATGGGCTGTCTAGACTCTTGCTCTCTCTTTAATGCCACCTTGGGG
TGTTTTAGGTACGCTGAATCTGTATGCATTTACTTCCAATTGTAATTTTTGTCATCACAA
TCCTCGAAAAAGAGAGAAAGATGTTAATGATTCTGATTCTCTTTGTGCATGTAACGTTCA
TTATTTGTTCAGCTGTCCGTCATTTGTGTTATTGAAAAGTACTACTTCTCATCTGATCGT
TTTTGTGCCCATCCAATGAAATCAGCGAANAAATAATGAACGTTACA
>UN00065
CCTCCTTCTGAGGTCCTAGGTTTTTGCAGTCTNTCCTTTTCATTTCTAGTTCTAACACAA
TTGAGTTGCTAGAGTACAGATTACAGGGACAGACTGCAAAAACCTAGGACCTCAGAGGAG
GAAACAAAAACCACCATGAAAAATGGTTGTCAATGGCAAAAATGAGCATCTCATGCCCAC
TGCCATTTGCCAAAGCCCACGACTACAAGACCAACCCCATCACCACATAAAACTGCCCAA
AGCAACCATAAACTAGAAAACCTTCAAAAGAAAATTTTTTAAAAAGGCCTCAGACAACGA
AACACATAAACAAAGACTCCTGAACAGACTCTTCTTGAGAGAACTGAACAGAGCAAAAGC
TTGTCCAAGGCATGCCATGAAGCCGGGTTCTGACCACGAAGAAGAAGCCCATATAACAGG
ATTAGCTGATTGTACACTGACAAAGGGGGACTGATGGCGGTAAGGAGAGCCTTTCCTTCA
GCAGGAGACTTAAAACCTCGAAACAGGCTTCTTGTGAAGCCTGCAAAAAAAGATGAGGTA
TTCTGCAGTTTTTGCCCAAAAACCCCCTTGGAAAACAACCGCAGGAAACTAATCCAATTA
CAGAGCAACTGATCTTGGACAGAAAAACCGATCAGCAGAGGATGTCACATCTCCAAAGAT
TGCCCACAAGTGCATTAACACTTTTGCTGCTAAGTGAATTGCAGTGTTTAAGATTTAGAC
CAACTAGGTTCTTCCCCAGTTGAATGAGGAATGGCAAGCTCTTGTTTGATATCTTAGAAC
AACCTGAAATGGAGAGGATCTGCAAGTTTAGCTCCTCTGAACATGATAAACTGACAATTC
CTGAATCTGTGACACCACAGTTTGAAACATCGAGGTCATGGAGCAAAGGGCAGCTGTTAG
CAATGGCTGATAAGCTCATATCGGTGATTTTTCTGCACCCATCGAGGTTCAGCACTTTGA
GGGTTTCGCCATGCAGCCTAGCAATGGCCTGAATAGATTCATCAGATACGTTTATGCAGC
CACCGAGATTCACTTTAACAAGACCTGAGAGACAGTTTTCAAGGAGAGAGAGGATACCCT
CGTCTGTCATTCCATATAATCCACTCAGATCAATCTGCTTCAAGCTGGGACACATCTTCC
CCAAAATAGCTAAGCTGCCGCCACCAAACCCAGGGCAGTTTTTGATTGAAAGTGATCGAA
GAGAAGTGCACTGGATTTCTGGGTTTCCCTGAAAGGGCAAGTCCTTAAGGCTCATGCACT
TCACTAGGGAAAGAGATTTAAGTCTTGAACCGAGATTTGAGAGGGCACAGATTACCCCAG
ACAGAGTAACCCAATTGCAAYCCTCCAGATGCAAGCTTTCGAGAGATTCTGCGGCTTTCG
AGAATGCCAACAGTCCATTGTCTGAAACGATGGAGCAGTTTCTAATAGAGATTTGTTTCA
GGGTTGAGCAGCCCTTGGCAATAGCTTCGAGACTCAAATCTGTCAAACCGGCACATGAAG
CAATTGACAGGGATGCCAGAGAACTCAAACCTTCAGCCTTACCCATTACCCAAAACCCTT
TTTCACTCACGTTTCGGAGGTTGTTCAAGGTGAGGCNAGTGAGAGACTTCCCATAGTGGC
CAATCACAGCAAGAGAGAAATCAGATATGTTTAGCCTCTGAAGCTTCACTTTGGACAATA
TTGAAGAGGGTGATGATAACAAACTAGCAATTCCTTGATCTCCAACTACAGGGCAGTCTT
TAATTGAAATTGATTCAAGCTTAGGGCAGCCCTGAGCTATTGCTTGTATGCAGTCGTTGC
CAATGTTAGGGCATGATTCAATTGATAGAGTAGCCAAATTGGGGCATTTCTCTGCAATGG
CGATCAAACCCTTGTTAGTAATCAATGGGCACTGGCACAAATCAAGCCTCTCCAACATGC
TGCATTCATTTGCTATCTCAATGAGGCCTTCATCGCCAACAGAGGAGACACTCCAGAGTG
AAAGAGACTTCAGAGATGGACACCCACGAGCTACAGCAGATAGACCGAAACTTGTGACAC
CACGAGTAGAGTTGCTTCCTCTGATAGAGAGCTTCTCAAGTCCACCCCGCCTGGCCATTT
TAACAGCAATAGCGGCAAGTCTTATATCCGTGGCTTTCTTTCCTTCCAAGGACCTTGTAA
GACCACCATCTTGTTTATCCTCAGAGTATCATACCAATTTCATTGTGGAGAAGTTCAGCC
CTTYGGATGCTGCTCAAGAGAGTAAGCCAATGCTTGGAGACGCAAGCACAGGTGCTTCTC
TCTTGGGCAGGACAGCCTCCGTAAGATCTCAAAGTGGCAATTCATCAGGAAGAACATCGA
TGGATGATCCCCTCTTTTGCTCAGATTCATTACCCCAAAGGACAAATGGGGCACTAATGC
GCGATCGCTTCCGAGGAGGGCCGTAGACATCCATATGAGCCACCGAATTAGGATAGAATG
ATCTCCCATGGTATAATTCATCCTCCCCACAGTAATTGAGAAGGGTAGGCATGATTGCAA
CCCAAAAGCTCGAACAGAGAAATCAGCAACCAAATCAAAACAGAAGAGAAATCCAACAAT
CAGAAACAAAACCCAGAAGAGATTATCAAATCCGCCTTCA
>UN00066
TAAAATAATGGTCCTTGGTTTCCTCGAGCCAGTGTTGGACCAAAACCTGTACTATATGGC
TTTGCAATATACTTCTGCCACCTTCACTATGGCTTGTATCAACATTCTTCCAGCAATTAC
CTTCATTATGGCAACCATTTTCAGGTTAGAGAAAGTTAACATAAGGAAGCTATCAAGCCA
AGCAAAGATCATAGGAACCATAGTAACAGTTTCAGGCGCCATGGTGATGACAATGTACAG
AGGCCCTATTGTCAACATTTTCGGAAAACATGAGGTTGAACACCATGTCAATGGCACCAC
CCACGCCAACGGTCAACATTGGGTCGTCGGCGCCGTCTTCGTCCTTTGCGGTTGCCTTGG
CTGGTCCGGTTTCTTCATCCTCCAATCGTTTACGTTTGAAGGAGTATCCAGCAGAGTTGT
CACTAACGGCATGGGTATGCTTCATGGGAGCACTGGAAGGAGGAGTTGTTTCAGTGGTCG
CAGTGAGGGACATGAGAGCCTGGGTACTTGGTTGGGACTCCAGACTTGTTGCCTCTGTTT
ACACTGGGGTGGTGTGCTCAGGAATAGGATACTATATTCAAGGATTTGTGAACAGAACAA
GAGGACCAGTTTTTGTGACAGTATTCAGCCCTCTTTGCATGATCATCACCGCTGTTTTGG
GTGCCCTTTTCTTGCATGAACTCCTCCATCTGGGCAGTATAATAGGAGCTGTAATAATAG
TGATGGGGCTGTACACAGTGGTGTGGGGCAAAAGCAAGGATGCACCAAACTCCAAAGCAC
TCTCAAACGAAAAGGGCAAGGCTCAAGAACTACCCATTATTAACGACATCAGCAACAATA
ACAATGACAGCAATAATAACAATAATATCAGATCTGCCGAAATTGATGGAACTGGAATGT
CAATGATCAAGATGCCCATGTCACAAGAGGCTTAATAATCTTCTTAAATCACATGACATA
CGATTAATGAGTTTAAGGGGAGGACACATGCAATTTGGAGTACTACTTTAACATTCCGAA
TTTTGACAACGCACAATGGATGCAGGATTCTTCCAAGGGAATATTTATCCTTTTTGTTCG
GGGATTTCTCTTCTTTGTCTTTGTGACATCTTTTTGTATGATTAGCTAGTAGGAAAGCGT
CTCCATTTAATTTGTAGAACAAAAGCTACATGACGTTAACTAATACTCTGCTAACAAAAC
ATACAAAAAGATGTCACAAAGACAAATAGATAAGAGAAATCCCCGAACAAAAAGGATAAA
TATTCCCTTGGAAGAATCCATTGTGCGTTGTCAAAATTCGGAATGTTAAGTACTACTCCA
AATTGCATGTGTCCTCCCCTTAAACTCATTAATCGTATGTCATGTGATTTAAGATTATTA
TGCCTCTTGCGACATGGGCATCTTGATCATTGACATTCCAGTTCCATCAATTTCGGCAGA
TCTGATATTATTGTTATTGTCATTGTTATTGTTGCTGATGTCGTTAATAACGGGTAGTTC
TTGAGCCTTGCCCTTTTCGTTTGGGAGTGCTTTGGAGTTTGGTGCATCCTTGCTTTTGCC
CCACACCACTGTGTATAGCCCCATCACTATGATCACTGCTCCTATGATACTGCCAAGGTG
TAGAAGTTCATGCAAGATAATGGAACCAAGAGCGGCGGTGATGATCATACAAAGAGGGCT
GAAGACTGTGACAAAAACTGGCCCTCTTTGCCTATTCACTACTCCTTGCACATAATAAGC
AATCCCAGAGCAAACAACTCCAGTGTAAACAGAGGCAAGAAGTCTTGAGTCCCAGCCAAG
TGCCCAAGCCTTCATGTCCCTCACCACAGCGAGCGAAACAGCCCCTCCTTCCACTGATCC
CATCAGGCATATCCAAGCTGTTAGTGACAACTCTGCTGGGTACTCCTTCAAAGTGAATGA
TTGGAGGATGAAGAAACCGGACCACCCTAGGCAACTGCCAAGGATTAGAATAGTTCCGAG
GACCCAATGAGCACCACTAGAAGCCGCGGTGGTGCTAGCCGCGGTGCCATGGTTGGCGGC
GTGTACGCCGAAGAYGTTAACAACGGGGCCTCTGTAAATGGTCATCACCATTGCCCCTGA
GACTGTGACTATGGTTCCTATGATCTTTGCTTGGCTTGGTAGCTTCCTTATGTCAACTTT
CTCCAACCTGAAGACTGTTGCCATGATGAAGGTAATTGCTGGAAGAACATTAACACTTGC
GGAAGCAAATGTAGCTGAAGTATACTGCAAGCCCACGTAGTACAAGTTTTGATCCAGCAC
TGGCTCAAGGAAGCCGAGCAGCATTATCTTTAGAAAAACGGATAAAGTCATCTTGGGTCT
TGTTTTCCTTTCAAAGACAAGGGCAAATGGGACAACGACAAGGGTGGCAAAAATATAGGC
GATACACACTCAAGATGAAATGGTTCATGCCATGTTTCAAGCAAACAGCAGTGACGATGT
ACATTCCGGAGTACCCAAATTGAAGTGATATTATAGCCAAATATGGCTTTGCTTTTGTTA
GCATTTCACACAATGAACTGCTACCCATTTTTCCTAACAACACAAACTAATTAGCTTCCT
CTTTTCCTTTTTGGTTTTTCCTCAGGCACCAGCT
>UN00067
GTCCCGTACCTATGTACATGAGAGCGTATATGATGAGTTTGTTGAGAAAGCAACTGCTCG
TGCTAGGAGGCGAACTGTTGGGGATCCCTTCAAGGAAGATATTGAGCAAGGGCCTCAGAT
TGACCCAGAGCAGTTTGAGAAAATTTTAAGGTACATCAAATCAGGAATTGAGAGCAATGC
CAAGCTTGAATGTGGCGGTGACAAAATCGGATCCAAGGGTTACTTCATCCAGCCCACTGT
CTTCTCTGATGTTCAGGATGACATGCTTATTGCTCAGGATGAGATCTTTGGTCCAGTTCA
ATCCGTCTTGAAATTTAGGGACTTGGATGAGGTGATCCGGAGGGCAAATTCAAGCCGATA
TGGGCTAGCAGCGGGGGTGTTCACCAAGAACATTGACACTGCCAACACTTTAACTCGAGC
ACTCAAGGCGGGCACTGTGTGGGTGAACTGCTTCGATGTTTTCGATGCTGCGATCCCTTT
CGGTGGGTACAAGATGAGTGGCATAGGGAGAGAGAAGGGGGTGTACAGCCTCAACAATTA
CCTCCAAATCAAGGCTGTGGTCACTCCTCTCAGAGATCCAGCCTGGTTGTGATATGTGTA
TCAGTCTCTTTTCTCATCAGTACTCAATAATGAAGCCCTTGATCCTGTTTTCTCTGAATA
ATATAAGGACACAAAGATGGATAACCTGTGTAGACTGAAAACATCATTCTCTCTTTTGGA
AATGCTTGTTTGAAATCAGAATGAAGGCTNYACAGAAAAGCCTTCATTCTGATTTCAAAC
AAGCATTTCCAAAAGAGAGAATGATGTTTTCAGTCTACACAGGTTATCCATCTTTGTGTC
CTCACATTATTCAGAGAAAACAGGATCAAGGGCTTCATTATTGAGTACTGATGAGAAAAG
AGACTGATATACATATCACAACCAGGCTGGATCTCTGAGAGGAGTGACCACAGCCTTGAT
TTGGAGGTAATTGTTGAGGCTGTACACACCCTTCTCTCTCCCTATACCACTCATCTTGTA
CCCACCGAAAGGGATCGCAGCATCGAAAACATCGAAGCAGTTCACCCACACAGTCCCCGC
CTTGAGTGCTCGAGTTAAAGTGTTGGCAGTGTCAATGTTCTTGGTGAACACCCCCGCTGC
TAGCCCATACCGGCTTGAATTTGCCCTCCGGATCACCTCATCCAAGTCCCTAAATTTCAA
GACGGATTGAACTGGACCAAAGATCTCATCCTGAGCAATAAGCATGTCATCCTGAACATC
AGAGAAGACAGTGGGCTGGATGAAGTAACCCTTGGATCCGATTTTGTCACCGCCACATTC
AAGCTTGGCATTGCTCTCAATTCCTGATTTGATGTACCTTAAAATTTTCTCAAACTGCTC
TGGGTCAATCTGAGGCCCTTGCTCAATATCTTCCTTGAAGGGATCCCCAACAGTTCGCCT
CCTAGCACGAGCAGCTGCTTTCTCAACAAACTCATCATATACGCTCTCATGTACATAGGT
ACGGGACCCAGCGCAGCAACATTGACCCTGGTTAAAGAAAAGAGCAAAATGGGCAAGCTC
CACTGCATGATCAATGTCTGCGTCAGCACATACAATGAAAGGCGATTTCCCTCCAAGCTC
CAAAGTCACTGGCTTCAGATTGCTCTTTGCTGCTAATTCAAGGACGGCCTTTCCCGTCTC
AGTTGATCCCGTGAAAGCTAGCTTGTCGACATCCATGTGACTTGCCAGAGCTGCACCAGC
AGTTGGACCAAAGCCAGAAACAATGTTAAGCACACCAGGAGGAAGACCCACCTCATGTAA
GAGCTTGCCAGCATAGAGAGCAGTCAGTGGAGTTTGCTCTGCAGTCTTGAGGACAATTGT
GTTACCACATGCTAATGCAGGGCCAACTTTCCAAGCAAACATGAGCAGAGGGAAGTTCCA
TGGAATAATTTGCCCCGCTACTCCAATTGGTTCATGCAATGTTTGTACATGGTGTGGACC
ATCAGCAGGAACAGTTAGGCCATGAATTTTATCTGCCCAACCCGCATAGTAGCGAAATAA
CCGGACAAACATAGGAAGTTCGTCCTTGGCAAGCCTGTCGGAAAGGCTTGCCATTATTCC
AAGTCTCCAAGGCAGCAAGTTCTTCACTGTGTTTCTCAACCAAATCAGCAAACTTTAACA
AAATCCGTGATCTCTCATAAGCAGACATTTTAGGCCATGGACCCTCATCAAAAGCTTTAC
GAGCAGCACTAACTGCTCGATTGATATCTTCCGAGTCACCTTCAGCAACATGAGTTATCA
CATCCCCAGTTCTCGGATCATAGGTTGCAAATGTCTTGCCAGATGCTGAATCAACAAATT
GGCCATCAATGAGAAGCTTGTTGTATTTGACATCAACAGGAGGAATTATAGGATTCTCAA
CCACAGCAGCAGTGCTATACCGGCTTAAGCTCCTCACCCAGCTTGACCCTCCACGAAGCG
AGAGAAGAGACGACGGAGAAGAAGAAGAGAGAGAACGAGAGAGGAGAGAGGAGAGCCGAC
GAGCAGCAGCTGCCATGGATGAAGAAAAACTGATCAGCCCAAGTATTCAACCACCACTCT
CTCACTCTCACCTGCTCCAACTATCCAGCC
>UN00068
CGTCGCTGGTCCCCAGAAACAACTCCAACAGCCCAACCCCCTTCACCCCATTTCCCCAGG
ACTTCTGGGACGGCTTCTTCTCACAGGACCGCTGGCTCGAACCGTTCAGAGACCTCCCTT
TCTTCCGATCACCCTTCCCATTTCTCTCTCCCCCACGCACAGTCCCCTACTCAGAGCTCT
CAATCGAGACTTCCGGCGACGTCAGAGCCCGGCTAGAGTGCAAGGAGATCCCAGAAGCCC
ACATCATCGTCGCCGATCTTCCCGGAATCGGGAAGAACGAGGTGAGCGTGGAGGCGGATG
GTGGTGGGTTCGTCAAGATCAGCAGCGGAGGAGGGCGGTTCTCATGGAGGATGAGGCTGC
CGGAGGATGCCCAGGTTGATATGATGAATTGGTCCATGGAGAACGGTGTCCTCACCGTCA
TCGTCCCCAAGTTCGCCGGCGCCGGCGGGTACGACTGGGGGTGGGTGCCGGAGAGTAGCC
GGCCAAGGAATGTCAGACCTATCGAGATCACCGGTCCAGAAGAGTAAATAAAAAATGGTT
ATGAGGGTAAAAATGGCCATAGCGCTTGCTACTGCGACTGCTAGTGNTAGTGRAGATGTG
CAAGTACAGGTCGACAGTGTCTTTAGTTCTTTTNTNTTTGTTTTGNTGGATAACCTTGCA
GCTCATGTATATATATACTACTTTATACATACAGATGTTTTTGACTGATTACATGGCATC
TAAGAATGCTTTATTTTTCCTTCATCAGCATTCGCCTGTATTTATTTACTTAACCAAGTT
AACCTCAAGATCAGCAAAATCTTTTTGGTATACTTTTGCAGCAGCACCTTTGTACTGATA
TTTCTTTGCACAAACTAAAAAATACACCAAATTTAGGAACCCCATAATTGCCAACAAGTA
ATAAAAGTAGTCCAACCTCCCTTGATTAATGTCATTGGCTAACCAATCTGGTTTTCCATG
GCCTCCAGTGACGTTATGCACCACATTCACCACCGCAGTGCTCAAGTAACTAGCCCCTGC
AATGCTGCAAAAGAAGAAGGAAGTAGCAACACTGCTCAATTTCTCAGGGAACTGCTTGTT
GTAAAACTCAATCTGCCCGATAAAATTGAATGCCTCGGTTAATCCTAGCATCACAAGCTG
AGGAATCAACCATGCAATCGACAACTTTTCATGGTGAATATTAGCAACGTCCCTCCTCCT
TTGCTCAACTAGGCCAGCTACGATCATCGACAAGATGGCCAAAATGAGGCCAATTCCCAT
CCTTTGGAGAAGTGTGATGCCCTCCTCGTGTTTGGTGATCTTACGAAGAGTGGGTACGAG
GAGGCGGTCATAGACGGGGACCCAAGCTCCAACAGTGAGCATAGAGATGACCATGATTGA
GCCAGGTGGGATTAGGAACTTGGGTCCAATGTGCCTATTCATGCTCATGGCTTGTGAGAT
TGTGAAGGTTGACTGTTGAAATGCCGCGGTGAATGAAATGATCCCTGATGCCCAAATGGG
AAGCACTCTTATCAAGCATTTCACCTCTTCTATGTCCTGGATGCTGCAGAGTCTCCATTT
GCTTCTTGCTGTTGGTTCTCCATCGATGTCAAGCTCTCCCTCTTGGATTATGGCCGCCTT
ATTAAGGAACCTGAATTGAGTAGTAAGATGAAGTTTAGTCTCATGAACTCCAGAAGGCGG
AGGATCATAGAAAATACCCTCCTTTGTAGCATCTAAGGCAGGAAGGGCAAGTCGACGCTT
GTTATAGGCAGCCACAAACACTCGAAAAATGCTAGAGAAGATGCTCCCTTGGGGCTTGAC
ATACACGTACAAGTGCCTTCCGAAGAAGAAGAGGATGATGGAGCAGAACATGAGGATTGT
AGGGAGACCAAACCCTATAATCCAGCTAACTGAGTCTTGAATGTAGACAACCACAGTTAG
AGTTAGCATGACGACGACGGAAAAAGTGGCATAATACCAATTGTAGTAGCTATTGATCCC
TCTTCTTCCTTCTTCAGTGGTGTGATCAAACTGGTCTACCCCAAAGGGCAAGCTGCATGG
CCTGATTCCTGCTGTCCCTATGCAAAGTAACGCAAGGCTTAAGACCAAGAACCCTAGTTG
ATGCCCATTGGGCTTTTGACATAGGCCTAAGTGGTCAACTTGGAAGCTTTGATCCTTTTG
ATAGTTGTATGGGCATGGAGGTGGTCTTAGGGTTGGAATCCATGCTGTTAAAGTTAGTGT
CACCATTCCCAAAAAAGAGGCAAGGGAGCCGACGGCAATGGCCCAAAAGCGGCCAATATA
TGCATCCGAGACGAAGGCGCCAAGTAGGGGGACGAAGTTGACGACACCGGCATAGATGCC
GATCAAGTTGGTGGCAGCCACCTGGTCCAGGTGGTACTCACGTTGTAAGTACACCATAAA
GTTGGCTAAAAGCCCAAATGCCGCTAGCCTCTCAAATGTTTCGTTTCCTATGATGAAAGG
CATGGACTTCCATCCACCAGGCTGCTTCGTCACCACCATAGTTTTCTCCGGCGACAACCT
TTTTGAAGTCGCCGGAAAAGCTTTCCAACAGCAAGTGAACNATGAAGAGCTCTTATGCTC
TTCATTGCTCTCCATTTCCACCATCTC
>UN00069
GGGCGCATAAGTTATGACGAATTTGCAGTGATGATGAAGGCTGGTACAGATTGGAGGAAG
GCATCTAGACAGTACTCTCGAGAACGTTTTAACAGCCTCAGCTTGAAGCTGATGAAAGAC
GGTTCCTTTGATGTTGCCAATGATGCTAAATGAACCCAGGAAGATCAATGACTAAGATGT
AGCTAATTCCGGTGTTTCTCTTCTCTTGGGTATTCTGATTCTCTAACTGATCAGAATACT
CTCAAGATGCATTTTTCATTTGTTTTTGGGCTTGCTTCAACATTGGAAGTTTGGGGTATG
CAGATGGTTGAGATCTGTGTGTGGAAGCCAAGGGCTTGGGTAGATGCTTTGGTATGTGTA
TGCGGGTAGTTGTAATAGTAGAGAACTAAGTAGGTTTTTAGGGAGGATAAAGTTTGATTT
AAGCTTTACTGCCGTTTGTGGACTACCACCATCTCATTTGAACACTTTCTGTAATATTCA
ATCACGGTATGTACAAAATGAGATGGTGGTAGTCCACAAACGGCAGTAAGCTTAAATCAA
ACGTTCTCCTCCCTAAAAACTACTTAGTTCTCTACTATTACAACTACCCGCATACACATA
CCAAAGCATCTACCCAAGCCCTTGGCTTCCACACACAGATCTCAACCATCTGCATACCCC
AAACTTCCAATGTTGAAGCAAGCCCAAAAACAAATGAAAAATGCATCTTGAGAGTATTCT
GATCAGTTAGAGAATCAGAATACCCAAGAGAAGAGAAACACCGGAATTAGCTACATCTTA
GTCATTGATCTTCCTGGGTTCATTTAGCATCATTGGCAACATCCAAGGAACCGTCTTTCA
TCAGCTTCAAGCTGAGGCTGTTAAAACGTTCTCGAGAGTACTGTCTAGATGCCTTCCTCC
AATCTGTACCAGCCTTCATCATCACTGCAAATTCGCCATAACTTATGCGCCCATCCCTTA
TCAGTGTCAACATCATGCATAATGGCATTGATAACTTCATCAATATTCGTAACAGCATCA
CTATCATCATTCAAAGCGTCCCTCAGCTCATCAACCTCTATGAAGCCAGTCTTGTTTTTG
TCAAAGAATGAGAACGCCCTATGCAGGTGCTCATCATTCGCCATTTTCCTGATGTGAACT
GACACTGCAACAAACTCTCCATAGTTCAATGTTCCATCCCCGTCAACATCAGCAGCTTCC
ATTAATATTTGAAGCTCTGCATCAGGGATTTGATGTCCTAGCTTCAGCAATCCAACCTTT
AACTCCTCCATATTGATCTTGCCTCTCTTCCCAGTATCCATTGAATCAAATGCCTCTTTT
ATGCCAGCTACTTCTTCCATTTGATAAATGCTCAGCAATGACCTTCAGAGCCTTTTTCTT
GAGCTTGTTCATGACAGAAAACTGCTTCAACCTAGCTTTCACAGTTTCACCCAAGGATAC
ATTTTGGAGCTTTCTTAATATTCTGCAGCCAAGGATGATCAAGCACTTCATGAGCTGTAA
GCCGTCTCTTCGGGTCAGGATTCAGCATTCTCTTCACCAGATCTTTAGCATTGTCTGACA
CCTTCGGCCAAGGATCCCTTCTAAAATCAACAACAGAACGAATAATGGCTTGTGCAACCC
CTTGTTCAGTTTCTGCCCAAAAAGGGGGAACACCACAGAGCAATATGTACAAAATGACAC
CAGCGCTCCAAACATCAACCTCAGGGCCATAATTACGTTTTAGAACCTCAGGAGCCATGT
AATAAGGACTGCCCACAATCTCACTAAATATCTCACCCGGCTTGAAAAAACACTGACAAC
CCAAAATACAATTGCCTTTAGTGCAGAATTCTCCTTCTTGTTGGCAAAAAGAAAGTTCTC
TGGTTTAAGGTCCCGATGCATTACCCCATGCCTATGACACATCTGAACAACCTCCACAAT
AGTCTTGGTGACAACAGCAGCAGCTCTCTCAGTGTAATGACCCCTAGCAACAATCCTATC
AAACAGCTCTCCACCCTCGCACAACTCCATAACAATATGAACAGCATCATCATCTTCATA
AGTATCCTTCAAAGTGACAATATTAGGGTGCTTAGGCAAATGTTTCATAATCTCAACYTC
TCTCTTCACATCATCAATATCNACAGCAGTCCTCAGCTTCTTCTTCAGTATTGATTTGCA
AGCAAATTTCTNATCTGTGCCCAAATCAGTAGCCAAATATGTGATCCCAAACTCACCTCT
TCCTAGCTCCCTACCAAGCTCATACTGCGCATAAATGTCATGCCCAGTTGGGTCTTTCAA
CACATAGAGTTTGGTAGTAGCCCCAGATCCTTGNGTCACTGCATAATCAGCTGCAAATGG
GTTTGATTTGTTCTTCTTCTTTGTGGTATCCCCACTTGGGGTAGCACAGCAGTTACCCAT
GAATCAAAATCTGAATCTCCCCTCTCCGATTTGACGGATANCCACYANAGATTAGAGAGA
TACACGACTGGGTAAGCAAGAAAAGCTGAAATCTGACGTAGAAACAAGGTGGGATTTGGG
AAAGATCTCCCCAGATTAGGGAGGAGATCAGGAAAACGGTGATTCGTTTTGGGGAAATCT
TTGAATGATGTGATCTGAAAGATAG
>UN00070
CAAAACAAGAACCAACCAATCTTCATTCAAGTCAAGCCAAGGCCTTGCCGGCATGCTAAG
CCAGCTCACTTCAATTGCAGACCTTGTCATGTCTGTTAGGTCAAAAAATAAACAAGGAAA
CTACCAAAAACAAGTATTCAAAACGTCATTTCCCACAGCCAAGTTTTATCACACGCCCGC
CTATTGCCATATGTGACAGTCAGATGAACTGCTTCCATACCACTAACACAACAAAATGAA
CTTGTACGACCAGCCATTTACGCAGGTATACACCATGCACGGAGGAAAATATGTCCGCCA
GATAAAGGAGAGAACTCTCCAAGACAGCATCTTTAACACAATTTTCATGAGTACTTCAGC
ACACCAAAAACTACCACTCAAACTAGCAGACCAGAAGAAAACCAAGCTATCATAAAGTTC
TTTGTCACGCTAGTCAACAGATTTACTGAAAGAACAAACACGGGCATGAGCTCTAACAGG
TTCAGCTCTGACCAGCTATGATATACACCATGAACAGAGGCAAATGCATACAGTTTAGAA
CTGCAATCACAAAATACGACCAAGGAATAACGCATGGAAAGCCCCGCATAACAGACATAC
AGGCTAATGAGCCATGAGCCCATGACCAACTTCCATGTATAACAAATTCCTCAAGGGGAA
AAAAAAAGCACAAAAAACGAGGTGGTTCAAACTGCATACAGAAATTAATACGATGAACCA
GAATAGTAACACCGAGGCAACTCACATATCTGGCCATAAGATGAAACCTACCAGACCACA
GTCACTTCTGCAACTGCAGTCAAAAGGCTGCATTCTAAGAAACTGAACAAGGAGCTTACT
CCAAAAATAGAGCACTGGTAACCTCTGCAACTGAAGTCAAAAGTTGCATTATAAGAAACT
GAACAAGGAGCTTACTCCACAAACAGAGCACTGGTAACTTCTGCAACTGAAGTCCAAAGT
TGCATTTTAAGAAACTGAACACGGAGCTCACTCCACAAATAGAGCACTGCGAATCGAATC
CAGGGAAACTTGTCCTTTTTAAAACCTCAGAGAGTACATGAACACAAAACGGGGTCAAAG
AACCAACACATAAGATCTAGGCCACTGGTTTACAACTCATTAGGCACGAAGATTGCTTCA
TCGATACTGTACAGGCATGACCACACAGAACCACATTCCCTCGAACAGAACAGCACCCTA
TATTACCGAATTAGGTAAGGCCAGAGAAGCCACTCTCAAATCGCAAGTTAACTGGTGAAT
ACGAAGGAACAAACTCCACAAATAACTGTATCCCTCACGTTGGTCTTGTTGATGAAGCCC
CAAGGAGCTCAAAATTTTCGTCTAACTTATTATGGAGACACAGTAGGACAATATTAGCGA
GTATGGAACCCATGTACCAAAAAGAACCACACAAGGCCAATATAGCCAAGTTCAATCATT
TCCCACAATTGATTTCAAAATGCTCATTAGGGACAGGAGGAAAGGGCAAAGGAATAATGC
CACAGTTATAAAAGAGCTTGCACCTTCCAATGGTACACACAATGCTCACAGCAATCCACC
CGCCAGATGCACTCGAGAAACGCATGAAATGTGCATTAACCCACACCTAAACCAAATGGG
AGCCAAACAACAGCAATGCACGTGCATGCAAATCAACCAGTGAAAACAAGATTCATATTT
CTAAAGAGCCAAAGTCAGACGTCGGCATCAAGCAAGCACAAGATCGCATTATAACATCAC
TGAGCACCTGAAACAGAAAATACTCCCACAGCGGGACAAATGGCTTTCTTGATGTAGAAA
CATAAAATATCAAAATACGCATCCCAAGTCTGGAACCACGTAAAGCATCGTCCATTAAGT
ACACGATGGCAAGAGGATTCATTCTATCCAGAGATTATCTTGTAGTAACCAAGAACATCC
TTGCACAGCCCTAACTTAGCGGTAACCACCAGCACCAGGTCGTTCATATGGACCAGAACG
GTCACGGCCATACCGATCACCCCCAGATCCTCCACGCATGCCAGAATCTCTGTAACGTCC
ACCTCCACCACCTCCGCTATAGCGGTCTCCACCACGATCAGGACCATAGTGACCTCCACC
ACCCTTTCTGTCCCCTCTTCCACCATACCTACCACCACCCCTGCCTCCGTCATCAGGACA
CTCACGGGCAAAATGTCCTGGCCTGCCACATTTGAAGCATTCACCGCCGCCGCCACCAGA
CCCCCTTGACCCACCACCATAGCCACGAGAGCGATCACGATCACGGCCACGGTCACGATC
GTAATCTCCATCACGGTCCCTAGATGAACCTTGGCTAGGTTGAGCTCTTTCCACAGTTAT
AGGACGTCCATCCAAGTCCATGCCATTCATGGCCTCAATAGCTTCCTCCATAGCTCTTTT
GTCATCAAAAGAAACAAAACCAAATCCCCGAGAACGTCCAGAATACTTGTCCAAAACAAC
CTTAGCTTCAACCAGACGACCAAACTTCTCAAATGCCTCTTTCAGACCTCTATCAGTTGT
GGACCATGAAAGACTCCCCACAAAGCAGCGGTACTCGTCCAAATCCGCCATTTTATCGAT
TACTGATGGTACCAATTCG
>UN00071
TAATGATTTTTCATTATCTCAATTGAAGTAATGAAAGAGCCTTCCAATATTGGAAGCTCT
TTACTTCAACTAGTCTCCGTGTTCCTCGAAGGGATCTCTTAGTTGTTGAGAGGGTTGCCC
AAAAGCGGTATATAAAGCGTACCCGGTAAAACTTACAAGTAAACCAGATAGAAAGATGGC
GACTAGGGTTGCTGTTTCCATTATTATAGAATTTCAAGACCACAATGGTTTATTTAAAAT
AAAATGGAAAGGTATACAAAGTCAATGGATCTCAATGAATACAATCAGATTTATGGCTAC
ACAAACCGTTGAGGGTAGTTCTAGATCTCGTCCCAAACCTACTACCGTGGGGGCTTTATT
GAAACCGTTGAATTCGGAATATGGTAAAGTAGCTCCCGGATGGGGAACTACTCCTTTGAT
GGGAGTTGCAATGGCTTTATTTGCAATATTCCTATGTATTATTTTGGAAATTTTTAATTC
TTCTGTTTTACTGGATGGAATTTCAATGAATTAAATCCACAATAAAATGAAATCCAAAAG
AACCAGGAACAGGAAGTTCTAGCCTTTCAATACAATACAAAATGAATTTTTCGGGTCCCG
AATTCGATTTCTAACCCCCCCCCTTTTTGGTAGTTCAATCGCGGAATTGTTTTCTTTCTT
TATTTCCGGAATATGAGTGTGTGACTTGTTATAATGGATCCTGTTGATAATACAGAAAAT
GAGTCTGTCATCTTATCCTAATAGAGATGGTTCTACCTCGTCGGATATTCATCCTGGTAT
CTGGAACACGGAATATCTAAAGTATATCAAGAAATATTTGAACTATGATTCATATTAAAT
ATTCAGACCTCTCGATCGGATTCAAAAAAATTTTCTTTTCAAAGAAAGAATTTAGAAGTT
AGAAATCGAAAGATTTTTCTTCTTTCAAACTCCTGTTTATGCCTATTTTTTTTTTAAATC
ATTAATAGGAATTTTTTTTTTAGTCATTATACCTATCCTATTGATTGAATAAGTGATGAT
CCGATGGTTCTTACTCACGGAATCTTTGGGCTTAGCTTTGGGGTTTTATTGAATCATCGT
GATTCTAATATGAATCTGGGGTCTCAATCGATTCTATAGGGTCTTAACAAGAGAAATTCC
TATTAATGATTAAAAAAATAGTAAAAGCCACATTACACACAATAAAAATAAATAGGGAAA
GAGAATATTCAAGAGGCCTGTAGTAACAATCAACATAAAGACGAATGAGCCGACTTGATA
TTTTGGCATTATCACCACAAAGAAGAACTTTCGTATTTTTATTCCTTCGTATCTTTCGAA
AAGAGAAAATCAGGGATTAATAAGTTTCAAACTTTCTATTCGATTATATATCCAATTCAA
TCAGTATTTGGGTGTCTGCTTGAGCTGTACGAGATGAAATTCTCATATACAGTTCTTAGA
GGGGGAATTTACGCGGTTTACCTATCTCAATAAAGTCTATGATTGGTTCGAAGAACGTCT
CGAGATTCAGGTGATTGCAGATGATATAACTAGTAAATATGTTCCTCCTCATGTCAACAT
ATTTTATTGTCTAGGAGGAATTACGCTTACTTGTTTTTTAGTACAAGTAGCTACTGGGTT
TGCTATGACTTTTTACTATCGTCCAACCGTTACTGAGGCTTTTGCTTCTGTTCAATATAT
AATGACTGAAGCTAACTTTGGTTGGTTAATACGATCGGTTCATCGGTGGTCGGCAAGTAT
GATGGTTCTAATGATGATTCTACACGTATTTCGTGTGTATCTCACCGGCGGGTTTAAAAA
ACCTCGCGAATTGACTTGGGTTACGGGTGTGGTTCTGGCTGTATTGACCGCGTCTTTTGG
TGTAACTGGTTATTCCTTACCTTGGGACCAAATTGGTTATTGGGCAGTTAAAATTGTAAC
AGGCGTACCCGAAGCTATTCCTGTAATAGGACCACCTTTGGTAGAGTTATTACGTGGAAG
TGCTAGTGTGGGACAATCCACTTTGACTCGTTTTTATAGCTTACACACTTTTGTCTTGCC
TCTTCTTACTGCCCTATTTATGTTAATGCACTTTCTAATGATACGTAAACAAGGTATTTC
TGGTCCTTTATAGAAGAGGAAAGGGGGTATATCATAGATATTTGTAATCAATCCTTTATA
ACTTGGGGGAAGAAGAATAGTATTTCATTGCTACAAGTATGGATTATTGAAAAGAATAAT
CCATGTATTTGGACATTTTCCTTCAACTCCACAATACAATATTGTATTGTGTTATTTAAG
ATAAGATCACTTGTTGAAGGTAAGCCTCCAGTGCAGCTGTGCAGTCTCTGGGGCAGGTGC
CCCTAAAACTAAGCCCAAGGGCCTCATCAGTGCCTTGTGTGGCACCATCATCATCTAGCG
GGCTTGGTTCTGTGCCCTTATTAAGGGCACCTTATCACCAACCCTCGAAGGAGCAGAAGG
GCAATGTTGGAGGAAGAAGAGCTGCCCTTTTGGGACTTGCTGCAGCCCTTGTTGCCTCTT
CTGTCTCCACTTCCTCTTGTGCTCCTTCGAGGCTTGGTTCTGTGCCCTTATTAAGGGCAC
CTTCTCACCAAC
>UN00072
ATCCTCCCACCTTCTCTCTCTGCTCATCCTCCTTCCTTCCCCAAAAACGCATCTCCAGAA
AGAAAAATCCAGAGAGAGAAATTGCACAACARAAAGAAAAACAAGAAGATGGGTTTGCAG
AGCCAGCTAAACGACGTCGGATCGGACTCAATCCCCATCCTCCTCGTAGCCCTAATCGCC
ACCTGCGTCAGCCACCTCCGGTCACNCCTCGCCGCCGTCTGCCACTCCCTCCCCCGCCGC
CTCCACCACCACATCGTCGATGAAAACTTCCTCCACATCAGCTCTGGCCTCGCCGGGCTT
ATCGCCATCTCCGACCACCGCCTCTCCCTCCGCCCCTTCCGCTACCACCACCACCAACAC
TTCGCCGATGAGCCACCAGTCTGCGTCTTCTGCCTCTGCCACCTGAAATCCGGCGACTCC
GTATGCAAACTCCCCTGTAACCACATCTTCCACAACCACGACGACTGTCTCGGTGGTTGG
CTCGATCAGATGAAGTTCAGCTGCCCTGTTTGCCGATCTCCAATCATTTCTGGGTGGCGC
GTAGATCAGACTCAGCGGCGCGTCGCTTCCGATCTCGCTACTCATTTCGCCGTCCGGTGA
AGGGTTCAGATCCGATCCGATTCGANTCGGGTCGGGTCGGGTCGGTGGATTCGTCTGCAC
AGTACAGATGCATATATAATAAGATTTTGATTTTCCCACCTTTTACCCCCGCCCCTAGAT
TTGGAGCAAAAGGGCTGTAAATTTTGGGGCAAAAGGGCTTTGTGTTGTGGATTGAGGAAG
GATGGTCGAATTAGAATTAGCCCTTTGTTTGAATTTGCCATCCGCAAATTCAAGTAGCCT
TAGCCAGCTAATTTTTTTGAGAACTCCTGCCTATGTCTCTGGGTAGGGTTCTTTGAACCA
ACCACCTCTGTAAATTTTCCACCTTTTTTTCCTTTTTTTGGTTTTTTGGGGGGGGGGGGT
CGTGGTTTGTTTGATTGAGGGAAGGGGCTGAAATCTAGCACTGTAATAATGGGGGTAGTA
CTCTTGTCAAAATTTGTAATCATTGACACTAGGAACAGCCTTAGCTTTTGTTTTCTTTTT
AATTTTCAAATTGTATTCATGAAATCAAATAAATTCAAAATGGAAAATTCATTTAACTTG
ATTAACCATTTTGAATTTATTTGATTTCATGAATACAATTTCAAAATTAAAAAGAAAACA
AAAGCTAAGGCTGTTCCTATTGTCAATGATTACAAATTTTGACAAGAGTACTACCCCCAT
TATTACAGTGCTAGATTTCAGCCCCTTCCCTCAATCAAACAAAACCCCCCCCCCCCNCAA
CAAAAAAACCAAAAAAAGGGAAAARAAAAAAAGNTATACAAAAACGAACACAAACTCTTG
CGTACCCTTTAACATACAAATGTATAATACCCTAAAATAAATARAATTAAATTGAAAGCC
ATGCACCCCTTTCGATCAATTCTGATGAATTAAGTTTTTTTTTCCCCCATTCTCATGATC
AGTTGCTAAAGAGCCATTTGAGATTGTAAGGTGAAACAATGTTGGCATTTCCAGTCCAGA
ATTCACTGGCGAATTGCTCGTCCGCCTTTTCAGTGGGATGACCAGCATCAAACCACAGAT
AAGAACTTGGGTTACTACAGACTGTGAACTGTTCTCCTTTCCTTTGGCATGTAAAGTCTC
CATTGAAGGCTCCACTTCCACAGCATGCTGTTTGGCTGTCTTGGAACCCATATCTACTGC
CGTAAAGGACCCGCAAACACTACAAGGAGGTGTAGTAAGTCATATACTGTGTACTTGAAC
CCTGGCAATTGGGCCTGGAGCTTCTTGACAACCGCCAAAAAATTGGCATTGTGCATCTTG
GCTAAGGATAGTGGCTCCTGTGCACAAGTCCCCTGGAATCGTAGCATGAATTTCACCGAT
GGCATGCATCCTAGTGGCCCTATGTTTTGGAATGCAAATTTCCTTCCTCCTAAGTTGTAG
ATTGTGTTGATGTGGGTGGTAAGGTTGCCAAGGATCTCGTCCATGTAGAACTTCTTGTAG
GAAGGAGAGAGAGGTGCTTTATTGATATTCCTCTTGACAAGTTCAACATAGTTCATTTCC
TCCAATGTTGAACAAGTAGACTGCCTCGGACAGCACCTTGGTGGCCTGTGCTTCCCCAAG
CTGCTGCTTCAATTTTTGCACCATTTGCTGAAAATAGTCTACTTGCATCTTGATATTAAT
AGTACTGGGACGAGTTTCAACAAGTACACAGGCACCCGCCGACGCAAAGTTGATGCCATC
TGTGTACGAGTTGAGACCTGGCAGCAGGTACGGCTTCGGGAAAGGCAGCCCGGCGTACTG
AGCTACGAAATCGGGGATAAGGCGGCCGTCCGAGTATCGGCCGGCGGGCTTCTTGAAGTA
GGTCTCGCCGTACGGCCAGAACTGGGCGCCGGCACCCCGGACGCCGTTGTAGAGCGTCAT
GCCGTTGTCGTACATGGAGTCTCCGAAGATGTAGAACCCCACCGTCGCGTCCACCGCACT
CATTGCGGCCACAACAAACACCGCCATTACACCGATGCTAGTAGATTTCATTTGCATTCC
CATCTTT
>UN00073
ATCAGAGCAACGTCAAGGTTATGTTGTTTGAATGTTGCAGGTTTACATCTTATTGACTGA
TTCATAGCTTATGTGAAATGAGTATTCGTGTATGTTTCACGGCTTCAGGCCTCCAACGTT
CTACGTCTGCAATTGTTTTGAAATTACTTTAAACTAAGAAAACCTTTTATTTTCCTTTTT
CCCTAGTCATACAACTTGAAAAGAGGATCATTACTGATTACTATCCACTCACTACTCAAA
ACTAAATTTAATGCTGCTAAATATTAGCATCCCACATTACTTCTACCACTTAAGCAGTCG
CTCCACAAGGAAGAAGGAAAGAAGCAAGATCAGCCACTCTGTAAGAGGTTTAACAGACTC
AGCTCCACTTGAAGGTGAAGAGGGACTTGGAGTAGGACCTGCAGCAGGCTTCACGCTCTC
CTTTGAACAAGAGTAGTTGCAGCGGCTAGGGCGAACAACCCTGTAAACCCCACTGCTAGC
CAGGATGTAGATGTCCTTCCTGTTATCCTGTCCAAATGAGTATATGTAACCCAAAGCTGG
CATGGTGGTTCCTGGGACTGCACCACAATCTATAGGTGAGTCATGAGCACAGCGGAAAGG
AATGGCTGTAGTGGTGAAGTTCCCGCTATTTTCAGGGCTCTCGGTAGCTGCCCATATATT
GTTTGCATATAGGTCACCGTACAGGTATCTGCCAGACATGCATGGATCAGTGTCAGCTCG
ATAGAAGAACCCGCCTGATATTGCTGCAGAACCAATCTTATTGTCGATTTGCGCGTGAGT
GTATCCTGCAACTGGGAAGATCAAGCTCTGGTTTAGTGAGGAATTATCTGTCTCAGAAGA
CTTTCTGGGGCTACGGAGAATGGGACCCTCATATGTACCCCATCCATAGTTTCCTCCTTT
GGTGACTACATCAACCTCTTCATATTGATCCTCGCCAACATCACCACAAACAAAGTAGGA
AGGCCTTTCTGCATCGAAGCTACAGCGCCAAGGATTCTTAAATCCCATAGCCCAGATTTC
TTGTGCCAATTCTTTGTCCTCTGCAGTGAGGATTGTCCCGAGGTATGGAATAGCTTCCCC
ATAGACCAAGGTCATTTATATCTTTTTCACTGGGAATGTTATCTATGTCAAGCCTCAAAA
TCTTCCCTAGAWGTGATTTCTTGTTCTGGGCAAAGTTATAGGGATCATTTTTGCCTCCAC
CATCGCCCATCATGAAATACAGATACCCATCTTCAGGTCCGAACAAAATCTGGCCTCCAT
GATCGCTTGTAGATGGTAGACCCATTGTAAAGATCCTTCTTACTTCTGCAGGTTTAGCAG
TCTTTGCCAGCGATGGGKTCGGTGCAGTTCCATTTGCGCTGAACTCAGCAATAACACTTT
GATACTGGCAAGGTGGATGCTGACCAGTGATGTTAAACGTAGAGGGATCACAATTAACAT
CCGAATTGCAGGCACATCTTCCCGCACAGGTGGGTGATTTTAGCCTGTCACAGTTGTAGG
AGGCAAAGAAGCGGCCATTTTTGGCAAAGTCAGGGTGGAATGCAATCCCTAGCATACCAA
ACATGGTATCGAAGAGGACTTCATCAGTTAAATCCACAAAAGGTTCTGACTCATCCAGGT
CTAGTTTTTCCCAGAGTCTTGCTCGGGAATTGTTGCCATCCATATTTTACCGGGCAGGTT
GGAGAAAAAGGCGCGATTGGACCTGTCTGGGTGTGGAGCCATATTTATGTACCCATCACT
GCCTAACCTCTCTAAACACAGCCCCTTGGGGGGAACATCAGAGTCGGAGTTATTCTTCAG
TTTAACTGGCTCGCCATTAAAGCATACAGAGTCACTGTCAGAAGAAGTGCCAAATACATT
GCAGAAAGTGTCTTCTGATTGCCAAAGATCAGATAAAGTGGAGGAGTTGGAAGTTAATGG
TGCTCCTCCTCCAGCTCCACCCTGTAATGAAGGAGCAAAAGGCGAGTTGGGCATCGATAT
GGTCTTGCAAGTGTTCCACACAGTTGAACAGAAGCTCGTTGTGGATTCTTTTGATGAATG
TGAGCCGCCTGCATCGGTGGAGTTGCACAGCACTGGTAGAGGTCGCCGCTGCTGCTGCTT
TCCTGTCTCCGCCCTGAAAAGATCTGCTGCAAAGGGATCACAGATAGCACAAAGAATGGA
TTTGAGAAGGGAAGCACAGGTAGAATCAGAGATGTTCATAGCATGAAACTGCTTCTGCAA
TTGTAGATCTTTTCCGGAGTCACAGCACGTGCTTCCATTGTACTCTGAACAAAATTCCAG
AGGATTCTCTGTTTTGGTGGGTGCCCTCAAGTCGGTGCACAAAGGAAGTGAAGAGGAAGG
CAGGGAGAGAAGCAGCCATTGAAACAGAAGAAATATGACAGCAAAACCAGCACCCATTTT
TCTGTCTCAGAATTGCTRAATTTGGAGGAGCTTCAATCAGCACAAACTGTGTTTTTCATG
GAATCCGTCAAATATTTTGTGGTTTAACTCAATCACAGGGTGAAGTGTGGATTATMAGGG
TCATACAACCACAGGYTTCACTGAAAGCTTTATTAACAAAGTATATTTTATCACCTTTCT
CCATT
>UN00074
TGAAATGGTCATGTCTCATTCCGTTGATGATTCAAAGATCCTCAGGACCATTGATTTCCT
TGTTTTCAATTCCAGATGGTGCTGTAATTGAAAACAAGGAAATAAATGGTCACGTTTCGC
ATCCCTCATTCCGTTGATGATTCAAAGATCATCAGGACCATTGATTTCCTTGTTTTCAAT
TACAGCACCATCTGGAAAAGTAACTGTCAATGCCAACCCTGGGGTAAAGTTGCAAATTCC
AGATGGTGCTGTAATTGAAAACAAGGAAATCAATGGTCCTGATGATCTTTGAATCATCAA
CGGAATGAGGGATGCGAAACGTGACCATTTCACAGCTGTTGTCTTTCGAATATACTAGTA
TTTGCAGGGTCTAGTGTTATGGACTACCTTGTCTATGTGACATTGAGTTTAGAGGTGTAG
CATATTTCGAGCTTACTTAACTGATGGTATGACTTTTCGGTCATTCATGAGGTGCTTTTT
TCGTGTTTCTGGCTGAATTGATGTGCGATCAGCAGGCACCAGAAGTTAAAAAATGAAATA
AGCAAGAGCTGTCTTTTGAAAGTGGTATTAGTTGATATGTCCATGCGCGTTGATCCTCCA
TTNAGAAGCATTTGCAATCCAGTGCTGAAATTCGACCAAGAGATAGGGTATATCATTCAA
CATTACACACTTCTCATGGAGGATCAACGCGCATGGACATATCAACTAATACCACTTTCA
AAAGACAGCTATTGCTTATTTCATTTTTTTAACTTCTGGTGCCTGCTGATCGCACATCAA
TTCAGCCAGAAACACGAAAAAAGCACCTCATGAATGACCGAAAAGTCATACCATCAGTTA
AATCAGCTCGAAATATGCTACACCTCTAAACTCAATGTCACATAGACTAGTATATTCGAA
AGACAACAGCTGTGAAATGGTCATGTCTCATTCCGTTGATGATTCAAAGATCCTCAGGAC
CATTGATTTCCTTGTTTTCAATTACAGCACCATCTGGAATTTCCAACTTTACCCCAGGGT
TGGCATTGACAGTTACTTTTCCCTTCAGAATCACACCAGCACCAAACCAAACATCTCCTG
TCACCTTCAAGCTGTTGAGCTCAATAATACTAGGAATAGTCTTGAAACGCTTCAAGTAGT
CGCCTACCTTCTTGAATTCTGGGCCCAGTTCTATTGTTGGGTTTGCAGGATTGGCTCTAG
CTGGGTTTCTTGTCACAAAGCCATCAACCACTGTGTATAGATCAGACTGGACAAGAAGCA
AATCTGAAGTTGCCTTCACTGGAAGGAATCGCGATCTTGGAACATTGATACCGATAGCAT
TATCAAAGAACCTAATTGCAGCACCAGCAGCAGTTTCCAGTTGAAGAACCTTAATTCCAT
TGACTTCCTTTGGGTTTGGAATTATTTCCATCTTAAGTGCATCAGCTTCAACAAGCCTTT
TGATTGCTTTCAAGTTCACCCACAAGTTATTGGTGTTGAAGATTTTGAACTTCTCAATCG
ACTTGAATTCATTAACATGCTCATCTGGCACCTGTGCAATTTCTAGAAGCTGAACCTTGC
CTTCATAGGAAATAAGAGTGCCACCTTTGACATCAGCTAAAGTTTTAGGTGTAACCTCCA
TGCAGTACTCATTCTTATGTTGAACCAAGTGATTTAGGATCTTCAAGTCTACAAGAGCAC
CCAGATTGTCAGAGTTGGCAATAAATACGTACTCCTTTCCCTGGGACAAGAACAGGTCAA
GCTTTCCACTATTCCTTAAAGAAGGGAAAACATCACCGTGGCCTGGAGGATACCATCCAT
CCTTGCCTGTTACACCCTTGCATGGCAGTGGCATGAAATCTTCAACCACCAGACGAGGGT
ATTTGCTCTGATTGAATGTGTGAATCTCAACATTGTGATTGGCATACTTTTCGACAATCT
TTAGTGTATCATCATGTGTGTTGAATGAATTCATCAAAACTAGAGGCACTTTGCATCCAT
ACTTAGAATTAAGATTCTCAATCTGCATGACGATTAAGTCCAGAAAGGTCAGGCCATTAC
GAACTTCAATGACAGACTTGGGGGCCAGTACAACCCATGGTGGTTCCCAATCCTCCATTG
AGCTTCAACACAACAAGCTTGTCCAAGAGCTCCTTGGTCTTTGCCGCGTCCTCAGGTGGC
GATGGTAAGANATCGTATGGAATCACAATATCATCAGTAGGAGTTTGGATTTTGCTCCAA
TCAACATGCTGTGCTTCTCCACTTAGGTAGCGAGCAACGAGGTTAAGGAATCCAGTCTTC
TCGTTCTCACTGATCTCGGTGAGTGTGGAGACAGCAGAGAGAAGCTTCTCGAGCGTCTCG
GCTTCGGCAGGCTTGAGAGTGGCGGGGGAAGCCATGGACGGTGGACTGGAAGCTTCGAAT
TCGACTGAGAGAGAAAAAAGCTGGAGAGAGAAAGACAGCGAGAGAGAGAGAGAGATGTAA
AGGAACGATGGGTGTTGATATTCTGATGTAAGAGGTGAGGTGATGACTTAAGTTTTGATT
CTAATGCTTCTTTGCTCACAGTTTCTTCTGGGTTTTGGTGGAAATGCAGATGTCTCAGTC
TGCA
>UN00075
CGGGWMCGGTGGCGGTGGCGGCGACAAGAAGGGCAAAGGCGGCGGAGGTAGCGGTGGTGA
CAAAAAGGGCAAGGAGGGTGGTGGGGCTCAAAAAGGGGGTGGTGGTGGYGGTGGGATGGC
TGGTGTATTCAAGAGCATGCTTGGGAGTGGAAATAGTGATTCTAAAAAGGGCAATGAGGG
GAAAAAAGATGGTAAAAATGGTGGGAGTAACAAAGGTGGAGTAGACTATCAATACCTTTT
AGGACATGGTGGGGGTAAAAATGGAAGTGAGGGCAAAAATGGAAAACATGGTAGTGGAAA
TAACAACAACAGCAAAGGTGGCTCCAATGGAGGAAATCACAATCACAATCACAACAATAA
TAATGGTGGTGGTGGTGGTGGTAATAAGAAAGGAGGGCATGATTTTGATGGTATGAATCA
TCCCAAAAGCAGTGGGTTCAACACCATGATGGGCCACGAAATGGGCCGCACCGTGCCAGC
TGCTGCGGGCCTGCCGGCCAACCAACACATGATGATGAATGCTGGTGGTGGGTACCCACA
AGGAATGGTTCCGGCCCATGGTGGCCCATATGGTGGTGGTGGTGGTGCTGGTAATGCACA
GCAACAGCAGTACATGGCGATGATGATGAACCAGCAGAGGATGAACGGTGGAGATGGCTA
CGGCGGCCACCCCATGATGTATGGACGGCCACCGATGGGCGTGGGCTACGCTCCTCACAT
GGTCCCGCCTCCATCGTATCATGACCCTTACACCTCCTTCTTCAGTGATGAGAATACTAA
TAGTTGCAGTATTATGTAAATCTTAGTTTTTWTTTTTTTTTTTTCAAACCACAAATTCAT
AGCAATATATATCCATATATGGAAAGTAATATTCGGAGTTCTAAACACACATTACATCAC
AAAGAACCAAAACAGACCAGACTGAGACCACACCACCGCCGATCCAGCACCCAATTCTGA
GAATAGGTGCCCGACGATGATGGTGACGACAAACCACCACTACAAACCACATGACAGAAA
CCTACAAAGAGCACACCAACGCTACTAATGGAAACCAAATCCGTATTATTGTGAATAGCA
TCACGACCCATAACTTCAGACCTCATAATCAGCGCGGTTCATTTCCCCTTCTTCTGGGCA
GCCTTGGTAACCTTGGCACCAGTAGGATCCTTCTTCTCAACACTCTTAATCACACCAACA
GCCACAGTCTGCCTCATGTCCCTCACGGCAAAACGACCAAGAGGTGGGTACTCAGAGAAG
GTCTCCACCACCATGGGCTTGGTGGGAATCATCTTCACGAAACCAGCATCACCGTTCTTC
AGGAACTTGGGCTCCTTCTCAAGCTCCTTACCAGAACGCCTGTCAATCTTGGTCAACAGC
TCGGCAAACTTGACTGCAATGTGGGAGGTGTGGCAATCAAGGACTGGGGCATAGCCAGCT
CCAATCTGACCTGGGTGGTTCATGATGATGACCTGGGAGGTGAAGCTGGCTGCTTCTTTG
GCAGGGTCATTCTTTGAGTCCGAGGCAACGTAACCACGCTTGAGATCCTTGACAGCAACA
TTCTTAACGTTGAACCCAACATTGTCACCAGGGAGAGCCTCCGGGAGGGCCTCGTGGTGC
ATCTCAACAGACTTAACCTCAGTTGTCAGACCAGTGGGACCGAAGGTGACAACCATGCCT
GGCTTCAAGATACCGGTCTCAACACGACCCACAGGGACGGTTCCAATGCCTCCAATCTTG
TACACATCCTGGAGTGGGAGACGAAGAGGCTTGTCTGTGGGCCTCTTTGGCTCCTGAATC
TGGTCAAGAGCCTCAAGGAGGGTTGGACCCTTGTACCAATCGAGGTTGGCAGACCTCTCG
ATCATGTTGTCACCCTCAAACCCAGAGATGGGAACAAACGGGATCTTGTCTGGGTTGTAT
CCAACCTTCTTGAGGTATGATGAGACTTCCTTCACAATCTCATCATACCTAGCCTTCGAG
TACTTGGGAGTAGTAGCATCCATCTTGTTGCAGCAGCAAATCATTTGCTTCACACCAAGG
GTGAAAGCAAGGAGAGCATGCTCACGAGTCTGACCATCTTTGGAGATACCCGCCTCAAAA
CCTCCAGTTGTGGAGTCAATGATGAGAACAGCACAATCAGCCTGGGAGGTACCAGTAATC
ATGTTCTTGATGAAGTCACGGTGTCCAGGAGCATCAATGACAGTGCAGTAGTACTTGGTG
GTCTCGAACTTCCACAAGGCAATATCAATGGTAATACCACGCTCACGCTCAGCCTTGAGC
TTGTCGAGCACCCAGGCATACTTGAAGGACCTCTTGTTCATCTCAGCAGCTTCCTTCTCG
AACCTCTCAATAACACGCTTGTCAATACCTCCAAGCTTGTAGATCAAGTGGCCAGTGGTA
GTGGATTTTCCAGAGTCGACATGGCCAATGACCACAATGTTGATGTGGGTCTTCTCCTTA
CCCATGGTGAACTCTTAGTTGTGCGACTRAAAAAGAGCTGAGGCGAGCTGAAACCCTAGC
CGCAGCTACGAACAGAGAGGAAGAGGATCATWGAACAGAGTATACATATCAACAATTACG
CC
>UN00076
GTATGACCGTGCCAGAGGAGTTGAAATTGGAAATAAGGATGTGAAACTTGAGCATCTGGA
AGAAGCATTCACAACATCAAACTGGATAGTTAGGATATACAAAGTTAAGCCGCCTAATAA
CAGGTGGTGAGTTCTTGCACCGTCGGACCCTAGCACTAGCAGGGGGCACTTTTAATNTCA
ATACAGAACCCTTTTTGTAGGACGGGATTAAATGCCTTTTCGTGGATTTTAATGTCGACA
TTTTTTCTCCTTACCTTTATGAGAAGTAGAANRATGYCTAACATCAAATCCACGAAAGGC
ATTTAATCCCGTCCTACAAAAAGGGTTCTGTATTGAGATTAAAAGTGTGNCCCCCTGCTA
GTGCTAGGGTCCGACGGTGCAAGAACTCACCACCTATTATTAGGTGGCTTAACTTTGTAT
ATCCTAACTATCCAGTTTGATGTTGTGAATGCTTCTTCCAGATGCTCAAGTTTCACATCN
TTATTTCCAATTTCAACTCCTCTGGCACGGTCATACCCTGGAGGTTTGCCATATTCAGTA
CGCAGCTCTCCAAACCGATAGTAGCACAATTTATACATGAGACAATTAAACATCTTCGGT
GCTGCACCCTTGTCAACACGATAATCGCCGTTGACAAGATAATCAGGTTCCTTAATAACA
GGAAATACTCCTCCACCAATTCTCACCATCCACAAGAATTTGTTTATATCGTCGGAAGAG
TACCCAGTGACACCCCCAAATACAACCAATACATAATCCAACATCGAGTGATCGCATAAT
CTCATATGCTTCATCTTCATATGACGCCATCGCCCTTCCAACTGTCGCAATGTGGGTGTT
GTTCCAAGTGTTATTGTCCACAATGACACTCCTGTTTCCCATGGCAGTGATTTGGTAACC
ATAATCCCACCATGACATAATTTTTGCATCAGGAGTAAGTATTTTGTCGAAGCCAGTAGT
AGGCCTCACGATAGTCATCAAAAATCACTCGGTTGCCATATGCACCCCTTGCAGCCAAAA
CTATTGATGGAGATGAATAAGCCTCTGATGTGACCCATGTACAGTGGATGACATATCTGC
TCAGCAAGTAAAAAGCGCCCACAAGCAATGCTACAGCAGCATTCTTTTGATAAGGTAATG
ACTGGTCGACTGAAGCCTTTGAAGAACCCTTCGTACTACCACTTCCTCTAGTGGAACCAG
ACTGCACAACCTTGCTTTTAGATCTCAACAAAGATGTCAAATTCTTTATTGTGGCAGAAA
CTGCAATAGCACTTATGAGGCATACTGCAGGTGTAGCAACCAAGATCAAACGAACCATAA
CACCAGCAAAATACATACTGGTAAGCCCATACATAACAATAAATATTGTGGCATCYGACA
ACCTCTTGAAGCAAAAATACAGACCCGCYGGGAAAAGGAAAAGAAGAATGTGGAAATCAA
ACATAAATGATGACCATGCTGTCGGTTGGTGCTCAGAGACAGAAGCAATTATTGGGATGT
GAATTTTTGCATAGGTTGGATCCAAAAGAGAGTAAAACCGGCCCGTCCATGGAGCTATGT
ACYGCANNTGNAGTACCAACAACGAATGCAATTACNCCCAAACTGGCTGTTGCTGYTACA
GTGATCYTCAAAAAGGTGTGGAACAGTTTTGTGTTGTTTAGCAGGTGCTTCACCCAGTTC
AAAAAGTAGAACACCTGGATCAAGAAAAACACACCCATTGCAGCCATATGCTCACCAGAC
TGCACATGCTGGAACCCCACGAACCGAATTTGCATGGCCAACAGCATCCCGATCAAATAC
ATACAGTTATATGCAATGTAGAGTCTCATGGAATACCTTCCCGTGACCAAAAGCACCAGA
ACATACAAAGGTATCAAATTGATGATAAATACATATCCTCCCCAAGCGGACACCATATAG
AAGTAACCCAAAGCAGACGCCAATGCCCAAGCAAGCGAGCCCGTGTTAACAGCCTTAACA
AACAGATAAAAAGTGAGCAACAGGGCAAAAATAGCAACCCCTTCATTGTCATAAGACCCA
GCAACTGATCTCGAGATATAGCCGGGGCAAATGGCGATCAATGCAGCCGCTACGAGCCCA
GCCCCACTGTCCCAGATCTCTTTCCCGAAGAAATACGCAACCAGGGTGGTGTTTNNTCGC
AAAGAAAGGACGCAGTAAGTACACAAACCTCGCGAATGTGAACCGCAAAAACGTAGGAAC
CTCAGCGTCCAATAGATCAATGCAGCAGTGACCATGAGACCAGGGTAGAGGGTCCCACCG
ATGATCCGACCCAGTGGGTACCAGCTTTCCGTGTCGAACCAGTTCCAGAACTCGTAGAAC
CCCTTCTCTGTCAAGTAGAGTGTGGTGCGGTAGTTGAAATATGGGTCGAATTCGTGGATC
ATGCTCTCGTAACGAAGAACGCTGAAAAGGCGAGTGATGAATGCCAACATATAGACAAGG
CCGAGGATCGTCACTCGGATAAGTAATTCTTGCTGCTTCGTCTTCAATTTTAGGGATTTG
AGGGAGAAACTTGAAGTGAATGAAAAATGATCTGGGGAAGATTTAGGTGTGGACGCC
>UN00077
GTCGCGAGGATATTATTGATGTTCTTCTGCAGCTCCGGAAAGAGCGTTCCTTCTCTTTTG
AGCTCACCTTGGACCACATCAAAGCAGTATTAATGGATATAATTGTAGCAGGAACTGATR
CAAGTGCAGCAATTGTAGTTTGGGCAATGACCGAGTTAATGAAATACCCAACTATGATGA
GGAAAGTTCAAGAAGAGCTTAGAACTGTGATTCAGGACAAAACTTTTATCGATGAGAGTG
ATCTCTCAAAGTTGCCATACCTCAAAGCTGTAGTGAAGGAAACACTTCGACTTCATGCTG
CTGACCCATTGTTGGTTGTCCGGGAAGTAATGAAAAAATGTAGCATACAAGGGTATGATA
TTCTCCCAAAAAGCTTGGTATTTGTTAGCGTATGGGAAATCGGTAGAGACCCCAACTTTT
GGACTGATCCTGAAATATTCATGCCTGAAAGATTTCTTGGGAGCTCAATTGATTTTAGAG
GGCAAGATTTTGAACTGATACCTTTCGGAGCAGGTAGAAGAATATGTCCTGGAATGCTTC
TCGGTGTTGCTACTGTGGAGGTTGCACTAGCCAATTTATTGTATACTTTCGAGTGGAAAT
TGCCAGTTGGAATGACGGAGGAAGATATTGATTTTGATGTAACGCCCGGACTTACAAAGC
ACAAGAAGAATCCACTGTGCCTTGTAGCAAAGAAGTTTTCTCATGGAAACTGAAGGAATC
CACTATGCCTTGTAGCAAAGAAGTTTCCTCATGTAAACTTATAATGTAAGGCTCAAACCC
CTACCATTTGGTATCTAATGCAGTGGCGGATCTAGAGTTTCATATCAGGGGTGTCCACCT
AAGAATATTCATTGTTATATGTACTATAAANTATATTTTATAGTACATATAGCAATGAAT
ATTCTTAGGTGGACACCCCTGATATGAAACTCTAGATCCGCCACTGCACTAGATACCAAA
TGGTAGGGGTTTGAACCTTACATTATAAGTTTACATGAGGAAACTTCTTTGCTACAAGGC
ATAGTGGATTCCTTCAGTTTCCATGAGAAAACTTCTTTGCTACAAGGCACAGTGGATTCT
TCTTGTGCTTTGTAAGTCCGGGCATTTCATCAAAATCAATATCTTCCTCCGTCATTCCAA
CTGGCAATTTCCACTCGAAAGTATACAATAAATTGGCTAGTGCAACCTCCACAGTAGCAA
CACCGAGAAGCATTCCAGGACATATTCTTCTACCTGCTCCGAAAGGTATCAGTTCAAAAT
CTTGCCCTCTAAAATCAATTGAGCTCCCAAGAAATCTTTCAGGCATGAATATTTCAGGAT
CAGTCCAAAAGTTGGGGTCTCTACCGATTTCCCATATGCTAACAAATACCAAGCTTTTTG
GGAGAATATCATACCCTTGTATGCTACATTTTTTCATTACTTCCCGGACAACCAATAATG
GGTCAGAAGCATGAAGTCGAAGTGTTTCCTTCACTACAGCTTGGAAGTATGGCAACTTTG
AGAGATCACTCTCATCAATAAAAGTTTTGTCCTGAATCACAGTTCTAAGCTCTTCTTGAA
CTTTCCTCATCATAGTTGGGTATTTCATTAACTCGGTCATTGCCCAAACTACAACTGNTR
CANNTGCANCARTTNYNGCTACAATTATACCATTAATACTGCTTTGATGTGGTCCAAGGT
GAGCTCAAAAGAGAAGGAACGCTCTTTCCGGAGCTGCAGAAGAACATCAATAATATCCTC
GTGACTGTCATCTTTAGGCCTATTGGGATCAAGGTGATCATTGATGATTTCATCATAAAA
TTCATCCATTTTCTTAAACAGCTTCTCAAGCCTGGATGACAGCCCGGTTAGCTTATCAAG
CCAGCTTCCTATGAAAGGGAAATAATCTGTGAAGAAAGGAGCTGCCGCCATAGCTTGAAC
TTCATTCAGGAGCTCATGAAATCTACTCCTTTCAACGCCTTCATCCTCATATCTTTTGCC
AAAAGCAACCCTGCAAATAACGGAGCTGGTAAAAGCCATGAGCAAGTTGCTCAAGTTAAC
GACTTTTGAAGCAGAAGACAGAGCAGTGATCTTCTCGATCATTCTGGAAACTTCTTCTTG
TCGAATGGGAGCAGAAAACTGAACCTTCTTGGCGCTAAACAAATGAACAACGCATAATTT
CCTAAGCTCCCTGAAACACTCATTGTAGGGCGCAAAAATAATGTCTGAACCATTGTAAGA
CAGTCTCTGCTGAGCCACTAGAGTTGGCCTCGTACAGAAGTTGTGATCCTGTGTTTTCAG
GACCTCCTTCGCTAGAGCAGCGGATTGAATCACCACCGCTGATCTACACCCGAATCGCAA
GGACAAGATCGGGCCGTAGATCTTGGCAAGCTTGGAGAAGTAGAGATGAGGGGCCAAGGA
ATCAAACTGGTGGAGGTTTCCGATGATGGGGAGGCCTTTGGGTCCAGGAGGGAGATTCAA
TTTTCCATGTTTTTCGCGACGTGGGAGAATTACAAGGAAGAAGATGAAAGAGCAAACTAC
AACTAGGAGGAGCACCAGCACCATGACTGTGTATATGTGGACGTTTCTTGC
>UN00078
GGCGGCCATATCGTCCCTCGCCCTCACGATAAGTCTCTGTGCTACGTCGGCGGCGATACC
AGGATCGTCGTCGTCGATCGGAGCACCACCCTTTCCGACCTTCAATCTCGGCTGTCTAAA
ACCCTACTTAACGGCCGTCAATTTACCCTGAAGTACCAGCTTCCCAACGAAGATCTTGAT
TCTCTAATCAGTGTTTCTACTGAAGAAGATCTTGATAATATGGTGGATGAGTATGATCGT
CTGATTTCGAATTCGAATCCGGCGAAACCGTCGAGGATTCGGCTGTTTCTGTTTCCGTCG
AAGCCTGAGGGTGCTTCGTCGATTGGTTCGATTCTAGATGGTTCGAATCGGTCTGAGGAC
TGGTTTTTGAATGCTCTTAATGGTGCTGCTGCTATTCAACGAGGGTTTTCGGACCCTGCG
TCGGTGAATTGCTTGCTAGGGCTTGAGGAAAATGGGAATAATTTTGGGAATTCGGATTCT
AAGNAGATGATGGAGGCTGCGGCGGCGGCGGCGGTTAATCATGGTGGTGGTGGTGGTGGA
GGAGGAGGAATTGGCGAGGGTAAGCTGGGGAAGTTGGGGAATCAGAATCAAAGTAATCCG
GATATTCATTCGGTTCCGGATTCTCCAATTATTGAGACCACTTCTTCGTTCGGGTCGACT
AATTCGTCGCCATCGCTGGCGAACTTGCCGCCGATTAGGGTTCATGTTGAGGATGGAAGT
AGTAGGGCTTCCGAGCAGCAGAGGGTTGGGATTGAGGAGCAGTTTGCTCAGATGGGGGTC
AGTGGTGTTCAGAGTCAGAAGCAGCAGGGGGAGGAAGGCTTTGTCATTCTGTCTTCGCCG
GCGCCGCCGGTGGTCACTGGAGTTCCGGCGGAGTTTCCAAATCGGGTCTTCTCCGATGAT
GAGAGATCGGATCATGGGGTCCCCGTTGGATATAGGAAGCCGCAACAGCAGCCTTCACAG
CCGCCAATTGGTCAGCCTGTGATGACTTCACAATCACAAGCACAGCACAAGCAAATGGGT
GGTGGTGAATTGCCCTCTCCTGATTCTGTTTCAAGTGATAGTAGCCTTTCAAATGCAATA
TCTCGCCAAAAGCCGGTGGTATATCAAGATCCATCTGCTCAAATGTCCTCTGGGAGCAAC
AGGCTTCCCGCAAACTTTGTTGATCCAAACACCCGGATTCAAATGCAACAAATTTCTGAA
ACCGGGTATACATTGGCCCTTCAATACGATCAACAGCAGCAGCAATTTCTCCAGCAGCAT
CACTTTCAGCAGCAGCAGCAGCAGCAGCAGCAGCAGCACCAACAACAGCAACAGCAACCA
CAGCAAGGACAAAACCAACCACAGCCTCAAGCTCAGCCTCAGCAGTATATCCCTGCTGGT
GCACATTTTGTTCACCATCCAGCTGGTGCCGTGCCCTTGTCAACCTACTACCCTATGTAC
CAGCCTCAGCAACCCCACCATCAGCCTCATCAGTACCCGGTCTACTATGTGCAAGCCGGG
CAAGCCCAGACATACAGCTTGCCTCTCCAACAACAGCCAAATTTGGGCGAACCTGTGAAT
GCTGTCCCTTCTGGCCGTCCCCAAACCCCTCCAAATCCTACGATAATCACCACATCTTCA
GCCTATAATCCAACCAGGAATGTGCCCCCTTCAAAGCCCGATATGCCTCCTGGTGTCTAC
CGAACAGCTGCTTCCGCAGGCCCACAGCTAGTTCAAGTCCCACCAAGTCAGCATCAAACC
CAGTCCCAGCCTCAGCCTCAGCCTCCTCCCCAGCAGCAGCAACAACAGCAGCAATTCATG
GGTTACTCTCAGATTCATCATCAATCACAGTCTATTCCTCCAAATTCTGCTGCAAATGCT
GGTTATACCTATGAATTCGCTGATCCTTCTCATGCTCAGATATACTACACCCAGCCTCTG
GCGCCTACATTGGCTGCTCAATACCAAGCAGTGACCTCAGGTGCTACAATGGTGATGGCT
GATAATTCCTCTCAGCTTTCCAACGACAATCTCAAACAGCAGCTTCGAAGCTCACAGCCA
TTGTAGCCGCGCTAAGGCATCACAAGAAGAAACAATTTTGGCGGCATGCTTGGGTATACA
TTTGAACCCTTACTCTTTAGTTTATTTGTCTGTCTTTATTATTCAGCATTGGTGTGCCGG
TGTCTATTTCTTATAGGGAATAAGTGAGTATTTGGTGTGTCTGGTGTATGTTATTATATC
TCCATTTTTATTGTCAAGTATATAGAAGTGGACTGAGATCATACTGTAAAAGCTCGACTT
AGATATTGTGTTTTTCCGGGTATATGTCAGTTAAAATAAGTGTAATTCTCTTATAATTTA
GATTGGGCGTGTGAATTATACCGCAAATTTGCAGTGCCGTTCAATCTCATGCTTGAATTT
CGGTACTTGACAATAAAAATGGAGATATAATAACATACACCAGACACACCAGATACTCAC
TTATTCCCTATAAGAAATAGACACCGGCACACCAATGCTGAATAATAAAGACAGACAAAT
AAACTAAAGAGTAAGGGTATACATTTGAACCCTTACTCTTT
>UN00079
GCGGCATGTCAACTTCCAAATGTGCTTGTTCCTTCTCGCTTTGTCTGGCGTATATCTTGC
TGAACGACTGAACCGATCTCTGGGTGCTCACTGGCAAAGTTTTGCTACGCAGAACTACTT
TGATCCCCATGGACTTTTCCTCTCTGTACTGTGGTGTGGTCCTCTTCTCATAATTTCAAT
GTTGATCCTGGTAAACACGCTTTTCTCTTTGTGCCATCTAATTGTCCGTTGGAAAAGGGC
TGAGCTCAGGCACCGTGCGAGGCTTTCTCAGAAAAAGGAGGGTTAAGGCCTCTATTACTT
AATGGAAGGCAAGCTCATGCTTGGCACAAAGTGTATGATTAAGCAGCAGGTCCTGTTTTG
CTTCATGCTTGAAAGGTCAGCTCAGGGCTGCTTACAAGTTTTGGCCTTCAAGAGTCACAG
TCTTGATGCCTTTGTTTTGCAACTATAGAATGGCATTCAAGTTCGTTACAGTTATATCTC
TAAGTTTCTTCTTTTATGCTGATGTGCGGTTGAAAGAAATGGTTTTGTTTGTTTAATGTA
CAATGACAGTAATATTTCGCAATTATGGTTCGAAATTGAAGTCCCTGATACTGAAATTTA
TAGATACCANAATTGCGAAATATTACTGTCATTGTACATTAAACAAACAAAATCATTTCT
GTCCACCCCACATCAGCATAAAAGAAGAAACTTAGAGATATAACTGTAACTTGAATGCCA
TTCTATAGTTGCAAAACAAAGGCATCAAGACTGTGACTCTTGAAAGCCAAAACTTGTAAG
CAGCCCTGAGCTGACCTTTCAAGCATGAAGCAAAACAGGACCTGYTGCTTAATCATACAC
TTTGTGCCAAGCATGAGCTTGCCTTCCATTAAGTAATAGAGGCCTTAACCCTCCTTTTTC
TGAGAAAGCCTCGCACGGTGCCTGAGCTCAGCCCTTTTCCAACGGACAATTAGATGGCAC
AAAGAGAAAAGCGTGTTTACCAGGATCAACATTGAAATTATGAGAAGAGGACCAGACCAC
AGTACAGAGAGGAAAAGTCCATGGGGATCAAAGTAGTTCTGCGTAGCAAAACTTTGCCAG
TGAGCACCCAGAGATCGGTTCAGTCGTTCAGCAAGATAAACGCCAGACAAAGAGAGAAGG
AACAAGCACATTTGGAAGTTGACATGCCGCCTAGAGATAATAGTTGTCAGCAACAACAGA
AAATGGAAGCCGAGCAAACCCATTAACCAAGGTTCCTTCCAATCAATGGCGTGGAAGAAA
CCCATGAAATTGTCGTAAGCAGGAGCAAGACCAGAGCGAAGCTCGGTTGACGCCTTCTGA
ACGAGATCCGCCATGAGATTCATATGCTCCTCCATTGCTGTCTTCACCTCCTCCATCTCT
CTCTCTCTCTCCTCCCTCGAGCAAACACCAAAAGAGGANAARRCAGRRNAAGGGTTACAA
TTGGGTCATTGAAGCAGATTAGGGGAAAATTGGGAATCTGGGGTTGATTCTGATTGGATG
GTGCTGTAAGTTTTCTAAGTTATTATCCAATCACATAATCAAAGAACAAACTTTCTAGCT
CTCTGATCCATCAAAAAGCATTTGTTGGGAGCGGCACTCTTCACTGCAAAATGCCTTGTC
CCCCCTGTACATGTATATGTCCTTCCCTAGCCCAAGCTGCTTCTTGCAATGGTGACAGAA
GCTGAGGAAATTCTCCGGTGAGGTGGTCGAATTCCGGGAGGGAGACAAATACCCATTTCT
CTTTGATGAAAAAGAAGACCCATCAATCCCACAGCAACTTTCTACAATGCAATTGCCAAA
TATGTGGGTGGTTTTAGGGTTTGGGCCATGAGAAATCACACAAGTATAATCCTCAGATTG
CTCAATGTCAATCAATGACACATTTTCTTTGTCTTTTACATCTGGGTTTTCCTCAGATGA
CTTCAAATTGGACCTTGGGGTCTTAATCCCAAACTCTCCTGGTGAAACAGGGGGAAAACA
GGGGAAAACAGAAGATTGGGGCACTTGGATTCTCAGCTGTGAACCAAAAACAACCAGTTT
CCTCTTCTGTTGCTTTGTAGATGAAGAAATGTTGACCTCTGAATTATCTTCAATGTTCGA
CGAGAGCAATGCCAATGCCCTTTGAGTTGTTTGGTTGATCCCAGAAGTGTTTGTTTTCTG
AGAAGTTTGGCGAGGTTGAGATTTTCTTGTCTGGCCAGAAAGTGTTTGCAAGTGCAGAAA
AGGGTTTTGTGTCAAGAATTGAAGTTGGGCTCATGATGGACTCAGTTTCAGAAGAAAATG
TGAAGAAACTCTTCAAAAATCTGGGGGAATTGAAGCAAAATGAATTGGGTTTTGGGNTNT
TCTGGGGGAAGCCATAGATGATTACTATGTTCACCCACCATGGATTGCTTGCTTGTCACT
GGTCTCGTTCTTTTCCTCAGCATTACCTTGTTCCAAGAACCAATCCTTGGAAAGCTGCAA
GAATTCAAGACCCCCCAAATTGACCCTTTTCTAAGCTTTGGAAATACACAAAAAATTGAG
CTGAAGATCAGAACTTGGATCCCTCAACCACCC
>UN00080
CCGACGTGAAAGCGAGCGTCAAGAAGGTGGCGAATGAGGATACGGTGCATCGGAAGATCT
TCGTTCATGGGTTGGGTTGGGATGCGACGGCCGAAACGCTNNGAAACGCGTTTTCTCAGT
ACGGTGAGATTGAGGATTGCAAGGCTGTTTCCGATAAGATATCGGGCAAATCCAAGGGTT
ACGGGTTCATCCTTTTCAAGACTAGGGCCGGAGCACGGAGGGCATTGAAGCAACCTCAGA
AGAAGATTGGGAATCGTATGACTGCCTGCCAGCTGGCGGCTGTGGGTCCCGTCCCGTCTT
CCACGTCATCCGCTCAGGCGACACCTCAGCAGCCGGCGTCCGAGTATACCCAAAGGAAGA
TCTACGTNAGCAATGTGTCCGCTGATCTTGACCCACAGAAGCTTACGGCTTTCTTTTCGA
AGTATGGCGAGATTGAGGAGGGGCCGTTGGGGTTGGATAAGCAGACTGGAAAACCAAAGG
GGTTTTGTTTATATGTGTATAAGAGTATTGAGAGTGCGAAGAAGGCTTTAGAAGAGCCCC
ATAAGCACTTTGAGGGCCATGTTTTGCACTGCCAGAAAGCAATTGATGGGCCAAAACCCG
GAAAGCAGCAGCAAAATCAGGGTAGAGGGCAACAACAATATGGTAGGAATGATAACCCCA
ATTTGGCTGGGGCAATTGGGGGCCCCCCAGCTACTGGGGCTGGTTTAATGGGTCAGTCAG
TGGGTGGAGTTCCATTTAACCAGGGCGCAGCTGCTGCCCCGGCATTGAACCCGGCTCTTG
GTCAGGCCTTGACGGCTTTGCTGGCTTCGCAGGGTGCCGGTTTGGGGCTGAATAACTTGT
TGGGTACACTTGGGAGTGGGATAGGAGCCCCTGCTGTAGCACCAGCGGGGCATGGGATTC
AGGGAGGATATGGAAGTCAGGCTGTTGCAGGCGGTGGAATTACCCCCGCTGGTGTTTTGA
GTGGGTATGGGACTCAGGGAGGTTTGCAGGCAGCTTATCCGAGTCAGCATGGGCAAGGAG
GGACCGGTAGGTCGCAGCATGGGCATATTGGAGGCTTGGCGCCATACACTGGCCACTGAG
CATCTGTCAGATCCTAATAGCTGCTTCAGTCTTTTAGTACTGGCCTGGTGATTCTTCTGA
AGTTTCAGGAGCTATGCAAACGAGAACTTTATTTACGATCAACTTTGTGTTTCACTACTA
TAAAGACGGCAGTCTTTGAACAATCAAATGGCGTTGCTATTTTCTATTTCTTCTTCTATC
CTATATTCCTCTTTGTGCCCCTTTCTAAAGACTGGAAAGTTAAAGATGAAGTCCACCTCA
AAACATTACAGTCTTTAGATCTCCAGTGATGACATGAAAAACTTTTTCCTATTTCAGATG
TTCTGTGTAACTTCTAAAATGTTTCAAGACCACTCTTTAGTAAAACATCTAGAAACATTT
TAGAAGTTACACGGAACATCTGAAATAGGAAAAAGTTTTTCATGTCATCACTGGAGATTT
AAAGATGAAGTGGACCTTAAAACATTACAGTCTTTAGAAAGGGGCACAAAGAGGAATATA
GGATAGAAGAAGAAATAGAAAATAGCAACGCCATTTGATTGTTCAAAGACTGCCGTCTTT
ATAGTAGTGAAACACAAAGTTGATCGTAAATAAAGTTCTCGTTTGCATAGCTCCTGAAAC
TTCAGAAGAATCACCAGGCCAGTACTAAAAGACTGAAGCAGCTATTAGGATCTGACAGAT
GCTCAGTGGCCAGTGTATGGCGCCAAGCCTCCAATATGCCCATGCTGCGACCTACCGGTC
CCTCCTTGCCCATGCTGACTCGGATAAGCTGCCTGCAAACCTCCCTGAGTCCCATAACCA
CTCAAAACACCAGCGGGGGTAATTCCACCGCCTGCAACAGCCTGACTTGCATATCCTCCC
TGAATCCCATGCCCGGCTGGTGCTACAGCAGGGGCTCCTATCCCACTCCCAAGTGTACCC
AACNAGTCTAATCTGCTCCAAACCATCTTGCCACAATGCATCAGTGTCAATGCGGCCATG
AAATACAGCAAAGGGATGGAGACGATGCAACCACCAGGTGCAAAGTTGACCAGCGTCAGC
ATTCCCGCAATCAGATGAACAATGGGAACAAAATACTGATGAACTCTCTTCGATTCTGCA
TATCCATTGAAGGCGATGACCATTGAGAACGTATGAATGGCAACAAATCCAAGAGCAATA
ATAGCAGAAACAAGAAAGAAAGGCATCCATGAGCATCTATCACCATAATATGTCGCCGGC
CCAAATGCAGGGGTTAAGAGGCTAAGGCAGAAAAATACCGCATGAGCCAAACCATGCCCT
AAGCCACCAGCCAGAGCAATCTGCATCTTATCTGTCGGATACAAGTGGGGTTTTGAAACC
CTATCGGCAAAAGCATTCAATGTANCCTCTAACCTCTTGTAGGCTTTCCAGAAAAGAATC
CTAAGCCCTTCCTGAAAGCAAACAGATGTAAACACAAGAATTGCATACGGCCACCACATT
GTTGACTTGAAAGGAAGAAAACCCCTCC
>UN00081
CCTGGCTGCGTCAAGAGAGACGGGAGAGAGGATGGCAGGTGAGAAGGGCAAGAGAGTATC
AGCAGCATCGGCTAGAGCCCACACCCGAAAATCCAACCCAGATTCATTTTCACCATTTTC
TAAAGGTGCATTTAAGAAAATTCTTCTAGTTGTGCTTGTGGGCTGCTTGGCATGGGCCGA
ACAGGCCATCCGTCCTCCTCAGCAAAAGCTGTGTGGTTCCCCCGGCGGCCCTCCTATTAA
AGCTCCGAGAATAAAGCTAAGAGATGGAAGGCATTTAGCCTACAAAGAGTATGGTGTCCC
CAAAGATAAAGCGAAGCATAAATTCATCTTTGTCCATGGTTTTGACTCTTGCAGGCATCA
TGCCTTCATTGGCACAGAAGTTTCTCCTGACACAATTGRAAAAATTGGGGCTGTATATTG
TGGGATTTGATAGACCTGGGTATGGAGAAAGTGACCCCAACCCAAAACGAACACCAGAAA
ACATGGCATTTGATATAGAAGAGCTTGCCGATCAGCTTGAGCTTGGGCCCAAGTTTTACG
TGGTTGGGTACTCTATGGGTGGAGAACTTGTATGGGGCTGCCTCAAGTATATTCCCCACA
GGCTAGCAGGAGCTACATTGGTAACACCTGTTGTGAACTACTGGTGGACCGGTTTTCCAG
GAAACTTGTCTACTGAAGCATACTACATGCAGCTTCCTCAGGACCAGTGGTCACTACGGG
TGGCACACTATGCACCATGGCTAACTTACTGGTGGCAGACTCAAAAGTTGTTTCCCCCTT
CAAGTGTGATTGCTCACAGCCGTGATGTCCTGTCCCGCCAGGACAAGGAACTTATGGCCA
AATTTGAGAAATCTGAGAACTCGCTTCCAGTGAGACAGCAAGGGGAATATGAATCCATCC
ACCGGGACATGATGGTCGGATTTGGAAAGTGGGARTTCAGTCCGCTTGAGTTGGAGAATC
CATTTCCAAACAATGAGGCCAGCGTTCATCTCTGGCAAGGAGACGAGGACATGCTTGTGC
CAGTGACTCTACAACGGTACATAGCTCAAAAGCTGCCATGGATTAAGTATCATGAGCTCC
CAGGATCTGGGCACTTGTTCCCATATCTGAAGGGAATGAGTGAGGCTATGATCAAGGCCC
AGTTGTCTATTGACGACTGAGCAAAGTTCAGCGCCATATTAGCTTCGTCCATTGTAGTTG
TAGTGAGCTCTTTGGCACCATGCTGGAGTCCATACAGCTTTTTTGTATCAATGTTTGGTG
CGGTGCTCAATATGCCAAAGTTGTGGTTGATTTTCTTACTAATGTAGGCCAAATTTCTGG
TACAGCATTGGATCAGGGATGGTCAGCCGATGGTTTCCTGGACCTGAAGCCATTGTTGAC
GACACCTGCTTTAATCAAGGGGATCCCCTCCTCTTCAATCTAAAGAGTTTCAACACAGAC
TAAGTAACAAATCAAATTTCTATTTCGAACTACTGTCTGTGCAGATCATTTCTGTCCATC
TAAACTCCCCTACAAAAGAAAAGAAACTAAGCTATTACAAACTATGTTCTTTTCTTTCTT
CTTTCTTCGTCTTTGTACAAGGGAATTCGCCATGGAGATNCCYTCTGTAGGAAGATGTAA
CTCTTTTGAATACTAGCCATGTTCGATCCGTTTATCATCCGTNTCTTCAGTCCGAATCTT
GTTTCTCCATAGCGAATCCTTACTTCCTTCTTAGTTATCTTACCCTTAGTTTGAAAGAGG
TGACCAGATTGTCTCTGTGTTTTTTTTTTTCTTYTCTTTTTGGGGTTTGATTGATATTTG
AATGTGTCATTGAGCTTCAGGTCGTTGTCATTGTTGCCATGAGACAGCAATATCAGCAAG
CCCAGATTTCAACTCTCCCCAGTGGAGCTCCTCCTGATCACAACCCACCTCGGCCCCCTT
TACCACCTTCACCTCGACCACCGCCAACTGCGGTGCCACCTCTGACACCACCACGGTCAC
AACAAACCTCCCTTTACCCAACACCACGCAACAATTCTCCGTCCTCTCAACTTGGTACCC
CAACTTAGTCCCCACTTGAACAAGCTTCTCGACAAGGGCAGCCTTGGACTCTTTCGACGT
GAACCTTTCCTCCCTTTTAATCTGCCTCCTATCACAGAACAGCCCGGAAAGGTCTAATCC
AGACGACATGGAGATGATCTCGAAGGCATTCATACTAGCGCTGGCATTGCCAGCCTTGGC
CTTCTCCTCCAAGGAAGCAACGTCCACCAAGGACACGCTCCTGGAATAGAACTGCCCCTC
GTTCTTGAGCCAGGAGTTGGCCGTGCAGGGTTCGGAGTCAGAGTCCGAACCCTTCACGAG
CTGATCGATCCCCATCCTAGTAGCAGGATTGGGATCGAGCAGACGGTTGATCAAGGCCCT
GGCGGGCCTCGTCACCCAGGAGGGAAACCGGTACTCCCTCCTAAGCATCCTCCTATACAT
CAACACCAAGTTACTGTCATCAAAAGGCAAGCACCCTGTRAGAAACGCAAACAGGATAAC
CCCGCAAGACCATGCATCCGCCNTGGC
>UN00082
GTGCTNTGAATANRTTGTTTCTNTCTYCAGATTCCATCGGATCGGTCGCTGATCTATCTT
CTGATTATGGTTTGCCCGTTATCTGTACATGGATGCCATAGTAATCGAATGGTTACTGCT
CCTTTGAGCATGGATGGCAACGAAGTTGTGTTGAATTCGATATCGGATTTTCTGAATTCA
TGCGNYCTTTCGTTCAGATCTGGGTGAATAAGCTTCAGATCTNAGCTNATGTGATGTTCA
ARCTGTGAAATCCGRGTTTCGTGCGYCGATCTAACGGATCTGTTGCTCTGAGATGTGTAT
TAGAAGATGGGCGAACGATTTGGTTAACTGTATCTGGACCCAGCTACTATTCGATTAGAT
GGTTGATTTGCGTGTTCTTACATCCGAAGGAGCGATCTTTTTTTTTTGAGGAGGTGCAGA
TGTTCGGCCAGGGAAGCTGTGCAATTATCGGAAGTCTATATGGTGGGTTCCAGTTACAAT
ATCCATGTTGTGATTGTGATTAAATGTGAGTTCTCATTTACCCGTTGAGAGAGTCAAAGA
TGCGAACTTGTGAGGCGATAGAAGTAGCAAGTTGAGGTTTTTGTGTTGTTACGAGTCGGA
CCTTTGCCATGACGGGTGCGCTCGCTTGGCAGGTCACCTTCGTAATAAAATTTCCATTTT
TGTGGTGTTGCCAGGGGGAGGTGGTACGGGGTTTTAGCCCGGCTCTCCCCCTCTTTGCGT
TGTCTTCCTCTCTGCTCTTCTCGCTATATCCCTTCTCTTTTTCAGTCTCCACAATTATCT
AGCGCATATGCCTCAAAACACTGCCGAGGTATCAACAATCAGCACAAGGAACTCACTCTA
TATCCGTGGCTGCTAACGAGGTATCTTCTATATTGGCTTTTCTTCATATTTCGGTGGTAG
CTACTGCGTTGAGTTAATAAGATTAACATCGAACCCAATCCTTCGAACTCACCCCTCGAA
AAGCTGAGAAAAAGCTAGTTGTGTGCACCCTAGTAAGCCTCGACAAATATGGTCGCAATT
TTCATGTTCTTATTAAAGGTTGGCCTTAACCATGTATTAAACGACTTCCCAGAAAAGAAG
AAAAGTTCATGTGAACCATATGAAGCCCTGACAAATACTACCATAGTCCTGGTGGTGTGA
GGTACTGCTAACGTAAACATGCGGTAATTTGTGCATTATTAGCTCAGTTTGAGTTATTGA
AGCTGACCTCATAACCCTCGCGTCTGAAAGACAAGCGTGGGGGGTTATAAGATGGGTTTG
AGTTGTTACAATTGCTGGGCACGGTTTTGTGGGATTAGGAACTGATAATCATAGCTCACG
GAAGTTCATGGATAATTCTATCAAGTTATCACTAGGCAGGAGATCTTCATGTTCTGTTTT
ATCTTACACCTAGATGGATCAATTAGAGAAAGGGCCGGGCAGCATGGTTTCTCGCATTCG
GTGTTCTTATGTATATTTCATTGACAGTCTCTTCGTTCTATTTCATTGGCAGTCTCTTCG
TTCTTTGCAATGAGCCCCTGTTAAGCTTATAATTTTTTATTGCTACTGTTATATTTGTCA
TGTTTTAATTTGCCCATGTAAGTAGTTGTGGAGGACGGTTTTTTAATGTAGTATGGTCAT
GTTTGAGTGGCTTGTAGTTTTTCTTTGTACCGAGTTAAAATGTTATGTCTGTACGATATA
ATATTATGCGTGTACCAAGCTAAAATGTAAGAAGCTCAAGGCTGCAAGCGGGGAGTGCAT
GAGCAAGCTGCTGCTGGCAATGGAGGCATGGTGTAACAATATCTGAGGTATCTGTTGCCG
CTGTGTGTGTCTCTGTTAATGCTTCGAGGTGGTTGGGGTGTGTTGGGGTTTTTGGTTGAA
TATAATTTGTTCGTTGTAGTACAAATGGACTGTCATTGTCTGTCAACTGGATATTGCGAG
AGAGTGTGAAGGAACGCTGGACTGCTGTTGGTGGAATTGGATATTGCGAAAATGGGATGG
AGCCTTTGTTGGACGCTGGACTTGCTGTTCTTGGTGTCCATGTTTTTGGTGTAACAGCGT
TCTTGGACCGGGTTCTGGGAGCTGTGCTGTGGAGCCATGTTCAAGTTGGTATGCGATTGA
AGTCTTCCCCACCTGCTGAAGTATGCTTTAGTTTTGGGCGTAGAGGGCAGAGATTGTTCA
GATGGATATCCCAAATAACCGCGAAGAAGGCACGCAAGAGACGGGTTCAAAGTAGTTCTT
TGATTATGAAGATGGCTTCTTGTTCGCTAGATGCCTTGAGGTGTCAAGCAAGAGGGTCCT
TACATCGACTTAAATATAAAAGTTCACTCCATTAATGGTATTCAATCAGCTAAGTCTTAA
TAATGTCGGTGAGAATCTGATTTTCATAGTTGTTGCCTTGTAGATTAAAATCTTTTATGG
TGTGCTCAACTTTTGCTGTTTTGCTATTTGTAATGTTTGTCTTTCTGTATCTCAATATTC
GTTNCAAATAGCAAAACAGCAAAAGTTGAGCACACCATAAAAGATTTCAATCTACAAGGC
AACAACTATGAAAATCAGATNCTCA
>UN00083
TCGGGGTTTGTAGAAGCAGAAGTCAGGTCTTTGTTCATCACCACTGTTTCCTGTAGTAMA
GGGAGAAGCACAAAGCAAGGGACGAAAATGTTGCTCAAATATCTCAACTCATACGTCTGA
TAATTATTCACATCATGACTCGTACAGACTCGGTGAAGCTTGAAGCTGTGCAAGATATTT
GTGTTTCACACGCTGCCTGAACAATTGAACTTATGCAGAATTCTCTACAAGTCATAAAGT
AATAACATAAATCAAGTAACTCGTACTCTACCACTACCAGCATCGATATCTTCTACATAC
TTCTCCCTGTACATGAACGCACAGCACCCATCTTTCCCCAAGAAACTTCATCTTCAGCTG
CTGTCTAACTGCACAAGTTTAGTGAATTATTCAATAAACCAGCATCTCTTTTTATCCCTT
TGTACACAAGAATACCATATGAAAACTCTATCCTAAACGATCACACGTGCGTTACAGGAG
CACAACCATGGCATCTAACTGTTCTATATGCTGTTGCATCGTATTTGTACATGAATAAAT
GCACAGAGACCACATTCCTCCAAGAAATTTGCCTTCAACTTCTCTCTAAGCTTACAGATC
TTTAAAAACATCGCCTCTAGTCTCTAGTATATAGCGCATCTCTGGCCACAGGTTCCAGGG
TCGTGGATTGTTCTAGCAGTAGATCGCAGCAGCATAATACCAACACCAAACTCCATTACA
TACAGGTGCACTTACAACTTCCTGTACGTAAACAAACGGTAATAACCAACTTCCTCCTAG
AAACTCCGATCTCCAGCTACCGTCTAGCCATAGAGATCTTGCAAATTATTGAATTGGTCA
CGCATTCTGTCCTTCATATCATAAGCAGACCTAAAGACCGTATTTGACCACAGTTTCCAG
GATCGAGGACGGAATGCTGTTCACTAATTACACATTTTAGTCTAATATAAACTTTGGGAT
CAAGATCATGGTACACGGATTACCCACAAGGCCCACAACTGATAAATGTAGACCGAGCAT
TCCTGGCAACTGTCTCCAACTTCCCCTGCACTAGCCCCTTTAAAGAGTACTTCCGATTTC
TTCCACCACAATAGGTTATGTAATGTACAACATCTACTCTAAGAAACTTGCTCAGATGTT
CCATCTGTATATGCACATATCTCCCTTCTAACAGGGCGGGTATGCATCAATCTTATGAAG
GCTTAATTAAGGGCCAAGAATAGCTCCACTAGAAAGAGGTCGCCATCAAAACTCAGACCT
GATGCTTCTACTGGATGAAATACCCCATCCACCATTCCACCAAAAACGAACACATAGCGG
CCAGAATGATCAGAGCATGCTGCATGAAACGAGCGGGAGTAGGGTCTATATCCATGGACT
TTCAGCCTTCTCCATATTCTCGTGAGTAATGCCATTGAGCCAGTGGAAACAGGATGAGAT
GGCATCGACTTCACATCTAACAACCAAAAGTCATCCTTCCTGCGCCTCTCGGAGTCTTCA
CCTCCATAGATCAGCAAACCACCTCCCAGTATAAGTGTAGCTGAATGACCAACTCGTGGC
AGGGAGATTCCCGCAGGAACGTTCTGTACATTGAAGAGAACCTGTATCCATCTTGGGTAA
CTGTCTGAGGCTTCGAAAAGCCAGACATCATCAAGAACTTCATAACCCAATCCTCTTCCC
CCAAAAAGAACTGTTCTTTTCCCATCAATACAAGTCAGAGTATGTCCTGAACGTGGTGGG
GGCGATGGATGAATTCGAACTTCATGCCAAGCTCCATAGCAGAAATTCTCTGAGATTTCC
AAGATCCACATGTCTCCTAACCTAATACCATCAAGGCCAATTCCTCCATGAATTAGCATT
CTCCTGTTCTCAATGCAACACCCAGCATGGGCCCCACGGGGTGGAGGGACTATTGTGCCC
ACATCAAGCAGCATCCAACACAATGTGATACCCAAAGTCTCATGACGTATAATTTTCCCA
ACCCATGTATCATTTTGACGTATGCCACGATCATTGATCCCTCCAAAGAGTACGAGGAAG
TCACCACTTACTACGCAAGTATGCCCAAAGCGGCCACTTGGGGAGCCTGAAGTAACTTTC
TGCCATTTCAGCACCTTTCTGAAGTCATAACCAAGGTATGCAACCCATGTATCATCAAGA
TGACGTCCTCCTTCACAGCCCCCCACCAAATAAAACCAAGCAATTAGACATGAAATTGAG
AGAGTGTGAAGCCCTAGGGCACGGAACCAGCCCATCAGCAACTGGGTTAGTCAATTTGAG
GCAAGAAACAGAACCCAATTGAGCCACCTCCTTATAAAGCTTCGTCCAAGGGACATGGGC
TCCTCCATTATCAGCACAAAGTGAAGATTTTAGGGCATCAACACAACTGGGTCCCCAATC
CCTCCTACAAATAGACTGCCACAAAGTGTCAGMTGATGCAAGAGAGTTGAATTTCTTACA
AGWGAGTGCAAATGATAGRATTGAGTTYACGGGTAAGAGAAGAAGGATTAGAGAAGAGG
>UN00084
GGGCATGGGCATTGAAACAGGAGGAATCAGTGACTAGAGGGGGGATTCTTGCTGATGAGA
TGGGAATGGGGAAGACTGTCCAGGCAATCGCACTTGTACTTGCTAAACGGGAAATTCTTC
GGGCAGTTTCTGGAGCTRATGAATCCTTCTTATTGCCGGGTTCATCTTCTGCACCGCTTG
AAATCAACTGTACCCTTGTAATCTGTCCTGCATCTGCTCTGCATCAGTGGCAGAGGGAAA
TTGAGCGATTCACAAGAGAGGGAAGCACAAAGGTTCTTTGTTACCAAGGGCCCAAGAGAG
CGAAGAGTTCTCTACAATTTTCTGAATATGATTTTGTAATCACTACTTACAACACTATAG
AGGCCGATTTCCGCAAAGTGTTGCCGCCCAAGCAGAGGTGCCGATGGTGTGGGAAATGTT
TTCATGAACGTAAGATGGCTATTCATCTCAAATATTATTGTGGACCAGATGCTGTTAGAA
CTGAAAAACAGTCTATGCAAGAAAAGAAGGGAAAAAGATCTTATAGCAAATTATGGAAAA
AGTCTGCTAAAGATAATTTCAATGAACTGGGTGTCGATGAGCAGGAGGCTGTTAAGAAGA
CAACCCGTAAAATGTGCCATTGGAAGAAAGGGTCAGGATCTGGATCTGAGCAAACAGACC
CTGCTTCTTTCGAGGYAGATGTGCGTAAATCAAATTTTGCACTCTGTAAAGTGGGAGCGC
ATTCGTGCTGGATGAGGCGCACTCCATAAAAAGATAGGCGTAGCAATACAGCAAGAGCAG
TTCTTGCTTTGGAGTCTTCTTACAAGYGGGCCTTGAGTGGCACTCCTCTTCAGAATCGTG
TTGGAGAACTCTATTCACTGGTTCGCTTTCTACAAATTGTTCCTTACTCTTACTATTTCT
GCAAGGATTGTGACTGCAGATCACTGGATTACAGTTCAGAATGCAAAAACTGTCCTCACA
AAGCTGTAAGGCATTTTTGCTGGTGGAATAAAAATGTGGCGACACCAATACAATTGCATG
GAAACACTGGAGAAGGCGAAAGAGCCATGATTTTACTGAAACACAAAATTCTGAAGAGCA
TTTTGCTGAGACGCACTAAGACTGGCAGGGCTTCTGATCTTGCTTTACCCCCAAGAATCG
TCTCACTAAGGCGAGATACTTTGGATATTAAAGAAGAARATTACTATCAGTCATTGTACA
ATGAAAGCCAAGCCCAATTTAACACGTATGTGAAGAAAGGCACTGTGATGCATAACTATG
CGCATTATNTTTGACCTACTCACGCGGTTGCGGCAGGCGGTTGATCATCCGTACCTTGTA
GTTTATTCTCGTACAAATTCTCTGAGAAGTGAAAGCATTGCTGACAGTGACAACGGTGAG
CAAGCATGTGGACTTTGCCATGATCCAGTTGAAGATGNTGTRRYYACATCATGCGGTCAC
ATATTTTGTAGTAACTTGTCTCATTRATTTCTCCTCTACCTTGGGTCTAACCTTCTTGCC
CAACATGTTCGAAGCCACTTACCGCTGACTTTACTTCAAACTCAAGTACGGGGGTTCAGA
AAGCCAAAACATCTGTAAATGGATTTAGGAGTTCAAGCATTTTGAATCGTATCCAACTTG
ATGACTTCCAGACAAGCACAAAGATCGATGCTTTGAGGGAGGAAATCAGATTCATGGTCG
AAAGGGATGGTTCAGCAAAAGGGATTGTCTTTAGCCAGTTCACATCATTTTTGGATTTGA
TCATGTATTCCTTGCAGAAGTCTGGCATAACCTGTGTTCTACTAGATGGATCTATGACAA
TCCCTGCTAGAGATAATGTAATTAAAAGATTCCACGAGGATCCTGACTGCAGAATTTTCC
TCATTAGCTTGAAGGCCGGAGGTGTTGCACTCAATCTTACAGTGGCGTCTCATGTTTTCT
TGATGGATCCCTGGTGGAACCCTGCTGCAGAGCGACAAGCGATGGACAGAATACATAGAA
TCGGGCAATATAAGCCAATAAGAATTGTAAGATTTGTGATAGAGAACACAATAGAGGAGA
GAATTCTGAAGCTGCAAGAGAAGAAAGAATTGGTCTTTGAAGGGACTGTTGGGGGATCTT
CAGATGCTCTATCGAAATTGACAGAAGCCGACCTGAAATTTCTTTTTTGTGACTTGAAAA
ATATGCATGCAGTTTTGTTGCACAATGTCCCGCAACACCTGTGCATATTTTTCAAGTCAC
AAAAAGAAATCTTCAGATGCTCTATCGAAATTGACAGAAGCGGACCTGAAATTTCTTTTT
GTGACTTGAAAAATATGCACAGGTGTTGCGGGACATTGTGCAACAAAACTGCAGGCATAT
CATTTGAGGGTTCTACTGCTGTATATAACTCTGAATTTCCGTTGTATTGTATGCTATGTA
AGACTCGTATGTGAAGTAATTCGGTTTGCCAATTCTAGTTTGCAACAACCAATTTGTATG
TCACTATTTTGACGCGGAAGGGTTTATCGGCATGGATTTTTNTTTTAGAAGAAAAATC
>UN00085
GGTAATTTATAATGATCGTTTGTTATAAATTACCTTATATCATGCTTCACTTGCATTTAC
ATCTAGCAACTGATTGACACACAGACACACTGCGTAGTGCATCCGCACACACACGACAAA
GACACTTCTCTAGCATGTAGTACATGCTTTATTCCATTCTAATGCATTCAAAGCTTAAAA
GGACGCTCTATTATTAACCAGCCTATTTAGCTTGGCTATGGTGATGATCATCGATGTCCT
TAGCAAGTCGAATCAAGCTATCCATTAAAGTGGTGGGCTCGGGGACGCCTGGATGCAACT
TCTCATATTCTAACATCCACTTGACAAGGCTCTTTTCCTCACCTTTAGGTATCACCTGAT
AAGTGCCCACAAAGTACTTGTATTCCTTCAAGACGTCTCCTTCAATAACATTGAATCTGA
TCATCTTGTTCTTCTCATCTACCAGTTCAAGTATCTGCTTTGCCATGAGAGCTTTTCCAT
CTAGGGTGTATCTCCAGCATATCTTGGATCCTTGCTTGCCGAAGGAACCTTCATGTAACT
CACAATCTTGAATAAATTCAGGTTTGACATTAGCAATGTGGTGAGGCCTATTCAGAAACA
TTTCATGAAAAGCATCGCCCCCTGCTACCCTGATCTCTATTTCTCCTTCGAGCCTAAAAA
GAAGGCTCGAAGGAGAAATAGAGATTAGGGTAGCAGGGGCTGATGCTTTTCATGAAATAT
ATCTGAATAGGCCTCACCATACTGCTAATGTCAAACCTGAATTTATTCAAGGTTGTGAGT
TACATGAAGGTTCCTTCGGTAAGCAAGGATCCAAGATATGCTGGAGGTACACCCTAGATG
GAAAAGCTCTCATTGCAAAGGAGATACTTGAACTGGTAGATGAGGAGAACAAGATGATCA
GATTCAATGTTATTGAAGGAGACCTCTTAAAGGAATACAAGTACTTTGTGTTCACTTATC
AAGTGATACCTAAAGATGAGGAAAAGAGCCTTGTTCAAGTGGATATTTGAATATGAGAAG
TTGCATCCAAGCGTCCCCGAGCCTACCACTTTAATGGATACCTTGATTCGACTTGCTAAG
GAGATCGATGATCATCACCATAGCCAAGCTAAATAGGCTGGTTAATAATAGGGCGCCCTT
TTAAGCTTTGAATGCATTAAAATGGAATAAAGCATGTACTACATGCTAGATAAGTGTCTT
TGTAGTATGTGTGTGGATGCACTACACAGTGTGTGGATGCAGTGGCAGATGTAGATGTTT
AAAATAAGAGTGTCCATCTATTAATATTATCAGTAATGTACAATATCAATAAAAAATCAA
TTATTTGATACATCTACATCTGCCACTGCATCCACACACTGTGTAGTGCATCCACACACA
TACTACAAAGACACTTATCTAGCATGTAGTACATGCTTTATTCCATTTTAATGCATTCAA
AGCTTAAAAGGGCGCCCTATTATTAACCAGCCTATTTAGCTTGGCTATGGTGATGATCAT
CGATCTCCTTAGCAAGTCGAATCAAGGTATCCATTAAAGTGGTAGGCTCGGGGACGCTTG
GATGCAACTTCTCATATTCAAATATCCACTTGACAAGGCTCTTTTCCTCATCTTTAGGTA
TCACTTGATAAGTGAACACAAAGTACTTGTATTCCTTTAAGAGGTCTCCTTCAATAACAT
TGAATCTGATCATCTTGTTCTCCTCATCTACCAGTTCAAGTATCTGCTTTGCCATGAGAA
CTTTTCCATCTACGGTGTACCTCCAGCATATCTTGGATCCTTGCTTACCGAGGAACCTTC
ATGCAACTCACAGCCTTGAAATAGAGATCAGGGTAGCAGGGGGCGATGCTTTTCATGAAA
TGTTTATGAATAGGCCTCACCATATTGCTAATGTCAACCCTGAATTCATTCAAGGCTGTG
AGTTACATGAAGGTTCCTTCGGTAAGCAAGGATCCAAGATATGCTGGAGGTACACCGTAG
ATGGAAAAGTTCTCATGGCAAAGCAGATACTTGAACTGGTAGATGAGGAGAACAAGATGA
TCAAATTCAATATTATTGAAGGAGACCTCTTGAAGGAATACAAGTACTTTGTCGCCACCT
ATCAAGTGATGCCTAAAGATAAGGAAAAGAGCCTTGTCAAGTGGATATTAGAATATGAGA
AGTTGCATCCAGGCGTCCCGGAGCCTACCACTACAATGGATGCCTTGATTCGACTTGCTA
AGAAGATCGATAATCATCACCATAGCCAAGCTAAATAGACTGGTAAATAATAGGGCATCC
TTTTAAGCTTTGAATGCATTAAAATGGAATAAAGCATGTACTACGTGCTAGATAAGTGTC
TTTGTAGTATGTGTGATGCACTACGCAGTGTGTGGATCAGTGTGTCAATCAGTTGCTAGA
TGTAATTGCGTTATCAATGCAAGTGAAGCATGATATATCATATAAGGTAATTTGTAATGA
TTGTTTGTTATCTCAAATAGTTGCTACTAWYTACTCAGTTAGTAGCCACTCAGTAAT
>UN00086
GCTGCTGCTTTCGATTCTCCTCTCTTCTTCTAATCTCCTTGCAATCGCCCTCTCTTTCTA
CTCCTCGCGATCCTTCTCCTCTTCTGTGATTCAGGCCTCCATGTCTTCTGACGCCATCAA
GAAGAAGCATTTGTGGATTCTTTTGTGGGATTTCTGTTTCATAAAGAGGGGAAGGTGGTG
GGGCTCTTGAGGGCTCTTCTGTTTCTTTCCATCAGAGTGAGTGTGATCGTTGTTCCTTGT
CCATTATCCATCGTCCTTCATTGCTTCTTATCACTCTGATATTGTTTCTGCTCTCTGAAT
TCGAGTAACTTGATTACCTATTTGTGAAATAAGAAAGAACAACCTGTTCTTTGATCAATA
CGAAAACATGGATCTTGTGTTGGCAAGTAAACCCCCTTGCCCTGGAATTCGTTTCTACCC
ATCAGATGAAGAATTGTTTATGTATTATCTCAAAAGAAAGGTCATGGGTAAATCATTCCC
CTATCAGATGATGTCGGATATTGATGTCTACCGATATGCACCATGGGACTTGCCTGGTAA
GTCCTGCCTAAGTACCAGGGACTTGTACTGGTATTTCTTCTGCCCACGTCTGAAGAAATA
TGCTAGTGGTGCCAGAGCTCACAGACTGACTGAGTTTGGATATTGGAAGTCTACCGGAAA
TGATCGGTCAGTACAATATTGTGGCCGTCCAGTTGGTAAGATTAAGACTCTGGTTTTCCA
TCGTGGGAAGCCACCAGGTGGAGATAGAACTAATTGGGTCATGCATGAATATAAGCTTGA
AGACCAACGTCTTGCTGACAAAGGTGTCTCGCAGGATTCATATGTTATTTGCAAGATCTA
TGAGAAGAGTGGTTTGGGTCCCAAAAATGGGGAGCATTATGGGGCTCGATTCGTGGAGGA
AGAATGGGAGAGTGATGATGATAATAATGTGCGAACTGAGCAGGTACCTGTATTGCATCC
TGAGAATGTCGTTCCTGCTGACAATACAAATGCTTTGAGTACTCCTTGTAGTTTGGTCCC
ATCTCCTACTGAGCAATTGACTGCGTCTGTTACTGCTGCCTGTACCCCGTCTACCACCAC
TGTTATTACCACTGAGCAAACAGCCCCTGTTACCGAACAGGTGCCCCCCAATGAACCACA
GGCTGATAGGTTGGGGGCGATGATCGATAATGACTTCTTTAATGGTCTGGAAGATATAAT
TGGCTCTGGATCTCACTCTGCTGATCATCTCAACTTTTCACAGTGGCCAACTTATCACAG
CCCCGGATATATAGAGCTGGATGACTTCTCTAGGAGTCTAGATGATTCAGACTGGTTGCA
GTTCAACTGGCTGCAGCAGCCAGCCGATGACATTACCGGATATGTAGAGTTGAACGATCT
AAACTAGATAGCTGTTTCTCTTGGCTTCAGACTTTCTTTCTTTATTTGCGCTTTGCAGTA
GACACCATCTTTTATTTTCATGTATCTGACGTATATCTGTGTTCCACTTGCTGGTCCTGT
GAAGCTAATATTCTGATATGGATGTTACATGGCTTTCAGTTAAGTTTTGCATAATTTTCT
GCTGTTGTATGCTTGTCAGCATGTTTTACAGCAAAAAATTATGCAAAACTTAACTGAAAG
CCATGTAACATCCATATCAGAATATTAGCTTCACAGGACCAGCAAGCGGAACACAGATAT
ACGTCAGATACATGAAAATAAAAGATGGTGTCTACTGCAAAGCGCAAATAAAGAAAGAAA
GTCGGAAGCCAAGAGAAACAGCTATCTAGTTTAGATCGTTCAACTCTACATATCCGGTAA
TGTCATCGGCTGGCTGCTGCAGCCAGTTGAACTGCAACCAGTCTGAATCATCTAGACTCC
TAGAGAAGTCATCCAGCTCTATATATCCGGGGCTGTGATAAGTTGGCCACTGTGAAAAGT
TGAGATGATCAGCAGAGTGAGATCCAGAGCCAATTATATCCTCCAGACCATTAAAGAAGT
CATTATCGATCATCGCCCCCGACCTATCAGCCTGTGGTTCATTGGGGGGCACCTGTTCGG
TAACAGGGGCTGTTTGCTCAGTGGTAATAACAGTGGTGGTAGACGGGGTACAGGCAGCAG
TAACAGACGCAGTCAATTGCTCAGTAGGAGATGGGACCAAACTACAAGTACTCAAAGCAT
TTGTATTGTCAGCGGGAACAACATTCTCAGGATGCAGTACAGGTACCTGCTCAGTTCGCA
CATTATTATCATCATCACTCTCCCATTCTTCCTCCACGAATCGAGCCCCATAATGCTCCC
CATTTTTGGGACCCAAACCACTCTTTTCATAGATCTTGCAAATAACGTATGAGTCCTGCG
AGACACCTCTGTCAGCAAGACGTTGGTCTTCAAGCTTATATTCATGCATGACCCAATTAG
TTCTATCTCCACCTGGTGGCTTCCCACGATGGAAAACCCAGAGTCTTTAATCTTACCAAC
TGGACGGCCACAATATTGTACTGACCGGAAATGATCGGTCAGTACA
>UN00087
ATCGCGGGTGCCACTGAGCGGAGTAACTACTCTACTTTCATTGCAACTTTGCGCGACCAT
TTGAAGAATCCACATAAGTTATACTTTCGACTACCAGTGCTGGACTCCCCCACTGGAATG
CCAAGGTACCTTTATGTTGAGCTGATAGCCCACAATAACAATTCCATCACATTAGCAATC
AACAAGGACAACATAAACGTGGTGGGATACTCTAGCACATATGGAGGCCATGTTTGGGCT
CGTTTCCTCGATGACAGTCCTGAATTTGCCAAAGAAAACCTTTTCCCTGATGTAGTGGAG
AACTTTCGAACAGAGCGCATTGGCTACTCCAGTGACTATAAGTCCTTGGAAGCTGCCGCT
GGTCTACTACCTGGTGGTCGACGCAATCTCGGGTTGGGATTGCAGTTGCTGCTAACTCGC
ATTGATGAAATTTCCCATAAAGACCCTGAGGACGTAGATTTCAAAAAACATGAGGCTGAA
CTCCTTCTCATCGCCATCCAAACGGTTTCTGAGGCAACACGGTTCCGGTACATCGAGGAG
CAGATAATTCACCACTTTGATGAACCCAAATTCCCCCTAGACCCAAAAGTGCTTGACTTG
GAGAATAATTGGGAGAAGATCTCAACGGCCATTATAACGGCCAACCAACAGACGGGAGAA
CTTAATAGCCCACTTGAACTAGTTGACTCGAATGGCGCTCCTCGCATCGTACGGCGTGTG
TCCGAAATACATGATGATATTGGGTTGCTAAAATACTTATCTGGGCGTCGGTCGTCAAAC
TATACTGATGAGCTGCCAATGCAATTACATCAGGCGGTTGACCATGTCAACGTGTTGGCT
TAAGTAATCAACTGGGTAGCTAAATATGTACGCATGTGTGTCTTGTGCTGTGTTGTGTTG
TGTTATCTTTGTCTTCTGTACGCTTAATAGTAACAATAACCACTGTACCTCGTAAATAAT
AAGGGAACATGGACATGGGGCTTTTGTCAAACTCCGTTCCATGTTTTCTAGTTTCTATCA
TGTATAAGGTACACTCAGTGGAATTTAAGTGAAGGTTTATTTAAATAAARAAAAATAAGA
AAACAAGAATATACAATGCAGGCAGAGTAGCCATTTAAAAGTACACAAACATTCATTTAT
GGTCACAAATCAAAAATGATAGTCCAAATAGAAGGTAACAACTTCTTTGGTTCGTCTTTC
GAGTACACTGCTCAGTTTGGCTGTGCTCAAATTCAGCTCCAATGGCTTGTGGCATGAGTC
TTACAAGCGAGGTGCAAAGCGAGGGTAGCGAGGAGCATCCCAGTCAGTAGTGATGTGGTC
ACGGGTGATCTCTCGGAGGGATCGACAACCACTTAGCGCCATGGTCAGCTCAAACTCATC
GCGCAACATTTGGAGGACCTTCCTTACACCAGCCTCTCCCTCAGCGGCCAAGGAGAACAC
AACAGGTCTTCCAATAAATACACCGGAGGCTCCCAGTGCCAGAGCTTTGAAAACATCAGT
CCCCCGGCGGACACCACCATCAAGGAACACAGGAATGCGGCCTTCTACTGCCTTGACAAC
CTCTTCAATAACCGTTATAGTCGCAGGGACATAATCAAGCTGGCGAGCTCCATGATTGGA
TACGATAATACCAGCTGCTCCATTTTGGACAGCCAGCCTAGCATCCTCAGCGGTCAATAC
ACCCTTCACAAGAATGGGCAGGGTAGTGATTGTCTGAAGCCACTTCACATCCTTCCAGCT
CAGTGAGCGGTCAATTTGACCAGCGACATATGAGGCAAGGCCAGAGTCACTTGTTTTGTC
CATCTTGCCAAGGTCAAGACCCTCAAAGTTCTTCAAAGGTAAGGAAAGGGGTAATGTAAA
CCTGTTCTTGATGTCAGCTTCTCTACGCCCCAATCGGGGTGTGTCAACAGTAAGGGCAAT
AGCCTTAAAGCCAGCCCTCTCAGCTCTCCTCACCAGTTGGGCGACTACATTCCTGTCCTT
GTACACATAGAGCTGGAAAAATCGGATGCCTGGTCCAGTAGAAGCAACTTCTTCCACACT
TGATGTAGCCCATGAGGACAATGTCATGATGGTTCCAGCTGCTGATGCTGCTCTTGCGGT
GGCATATTCTCCTTCAGGGTGTGCCATCTTTTGCATGGCAGTTGGGGCTATCATTATAGG
CATTGAGATCTTGAATCCCAAGACAGTTGTTGTCATGTCAATATTGGTCACGTCAACAAG
AATGCGCGGGCGAAACAGGATCCTGGAGAAAGCATTTCTATTCTCAGCAAGAGTCCACTG
ATCCTCAGCGCCAGATGCATAGTAGTCATACACCATCTTAGGCAATTTCTGCTTTGCGAT
GGCCTCATACTCGGTCACATTGGTAATCTCCATCTTGTACTAAACAATTAGTACTCCCCT
AAAATTGCCTTGTTCTTGGGCTGGCGGAGGAGAAAAGACACAGAAAAAACAGACAGATAC
GGGAAAAAATAGCGAGATGAGAGTGAAGTAGAAAACTTAT
>UN00088
GTGGGGGTCCTTCTCATTGTATTTTTGCCTGATCATGGGTTTTACCTGTTTGCTGATCAT
GAAATGTGAACAAGATGTCCAGCATGCTTCTGTACTTGTAATCTCTCTTTACCGATTTCG
CCTGGGTTGTAGGTTGAATTTCTTTTGGATCCACAATGTTCCGGCGGAAGCACACTCATG
ACCATGGTGAAATTGATTCCTCACAGCAAGATGCAAAGGTCAAAGAACTCAGGCTGGCCC
TTGGAACATTATCTGGGCGCAGTTCAAAGGTATGTACTGATGCTTGCCTAAGGAGATATC
TTGAAGCAAGGAATTGGAATGTTGACAAGGCCAAGAAAATGATAGAAGAGACATTGAAGT
GGAGAGCTACCTACAAGCCTGAGGAAATCCGTTGGCATGAAATTGCACATGAAGGTGAGA
CGGGTAAGGTYTCCCGRGCAAATTTTCGCGATCGTGATGGAAGAACTGTCCTTATAATGA
GGCCAGGGAAGCAGAATACCACATCTCCAGAGGGTAATATCCGCCATTTAGTCTATCTGT
TGGAGAATGCGATCCTCAACCTTCCTGAGGGCCAAGAGCAGATGTCATGGCTGATAGATT
TCACAGGATTTTCACTAAGTACTAGTGTATCAGTCAGAACAGCCCGAGACATCATCAACA
TTTTACAGAACCACTACCCTGAGAGACTTGCTGTAGCATTTCTCTACAATCCACCAAGGA
TATTTCAAGCATTCTGGAAGGCTGTAAAGTATTTCCTGGATCCAAAGACTTCTCAGAAGG
TGAAGTTTGTCTACCCAAAGAACGAAGACAGTGTGGAGCTGATGAGGTCTTTCTTCGATG
TGGAAAACCTTCCAAAGGAGTTTGGCGGGAATGCGACTTTAGAATATGACCACGAGGAAT
TCTCGAGATTGATGGCTGAGGATGACTTGAAGGCTGCTAAACTTTGGGGATTCGGTGACA
AGCCATGTAATCTTGCCAACGGCCCTGTTGGCGACAATGTAGCTTTGAAATCCCTTCCTA
ACGGTTACCTAAAAGCTGAAGTAGCTCCAGAGCCATTCTAGGCAGCAGCAGCAGCAGTAG
AATTGTAAAATGGGAGATACGGATGGTGAGAGACTCTAGCATCAGAGACCAGCATTAGCC
ATTCGTAACGGTCCCTGTGTCCCTCACCTAGCTGAATAAATAAATGCTTAGACTTTGCTC
AAATGGGAGAGAAACACTGCTTGTATTCATGCTATCTCTGCTTGGCATTTTGCCATATAA
CCAATGCAAGGGGAGCAAGGCTGCAATTCTCCTTCAGCTCTAAAATCTAAATAATAGATG
TAGCAATTTAGAAACANAAAAAATAGTAACACGGTAACTTAAAGATTTAGTTATGTTCAA
CTATTAGCAGAATCCCGTGGTTGAGATGGTTCAAAATCTTATTCAATTACACCACCAAAG
TTCAAATTCTAATAGTTGAACATAACTAAATCTTTAAGTTACCNTGTTACTNAAAGATTT
AGTTATGTTCAACTATTACCAAAAAACACCAAACAACATGCATCAAAATCTGTATAAAAT
CACAACACCAAAGTTCAAATTCTAATAGAAGGCTGACAACAAACACAATACATATAAAAT
AAGCTGACAACAAACAAATTGTGAATTCACAATTCATTTGTAAACCAAATAAATTGAGCG
ATATGAGGCTGATATACATAATTGTTGCCTGTCAAGAAACTATCAATCTCTCTCTCTCGC
TCTCCATGCAGAGCAGTCGTTCTTCTGAATTCTGATTCCACGTCTTCTCTCGGATTTAGA
CTGCTTCATATTACGAAGGTGATGAGGATCATGCCTATATGAGTTTCTTTTTCTGAAAGT
AGCGCTTCAGATGCCATACTTGGAATACTGCGGCCAAAACGCACACCGCCAGGGACATCA
TGCTGAACCAAGCAACTCTTGCATTGGTTTTTTCGCTCACTTCCCTCATTTCAGCTTCCC
TGTTCTTCATATAAAGTAAATTCTCATGGACAGATTGCACTATTTCTTCAAGCCTTCTCA
GCTCAAGCTCAACACCCTCAATATGCTCCTTTTTCGCAACAGAATCCCAGTCTTTGGCAG
CGATTCCGATTTTTCCAGTCAAGGTTAAGAGTTGCAGATTCATGATTTCCATTCACCCAG
AAGCACGCCAAGTAGTTGCCAATTTCACTAGTCGTAAATGCAAACTGACCATGAGTCACA
TTTTCCTGGTGGTACAGTGTGTTTCCATAGGGAGACGTGACCTTAGCGGAGACGGTAGGA
ATAGCGTGACCCTGTTCATCAATGACGACGTAGTCAGCGACAACAACAACGTTGCTGTGG
ATCTCTTCAGAAACACACTTCGTACCTTGACTGGGTAGATTCAACCAAATTGCTTCTGAT
ACCATCAATCTGCTGCTAATCAAGCTCATCACTAGCAGTAAACTCCATGTCCAATTCTTT
GTATCGCTCTCCATCTTCGAATCTCGTTCTCTCAG
>UN00089
GGGTGCCCCACCATGAACATCATTGAAGTTGGAATGACATACATGGTTTGATTGCGATAG
CCTTCGAAATACTGATTCTCTTTTCAAAAGGGTGTCCTAGCCCCCTTATTTACTCATTAG
CTAGTATATGCTGGATATTATTTAAGCCCTGTCTCATGAAGAATGAAGAATGGGGTTACT
ATTTGGGATTGTCATACTAATGTTGTTTATACTTATAAAAGTAAGTAGCTCATACATACC
TTAGAAATTTAATTCAGCCTTTGTATGACARNNCCAAATAGTAACCCCATTCTTCATTCT
TCATGAGACAGGGCTTACTATTTGGGATTGTCATACTAGTGTTGTTTATACTTATAAAAG
TAAGTAGCTCATACATACCTTAGAAATTTAATTCAGCTCTTGGTYCTGTATAAAAGCTGA
TGCTCATCTTATTCGACATCTTGTATACAGAACCAAGAGCTGAATTAAATTTCTAAGGTA
TGTATGAGCTACTTACTTTTATAAGTATAAACAACATTTGTATGACAATCCCAAATAGTA
ACCCCATTCTTCATTCTTCATGAGACAGGGCTTAAATAATATCCAGCATATACTAGCTAA
TGAGTAAATAAAGGGGCTAGGACACCCTTTTGAAAAGAGAATCAGTATTTTGAAGGCTAT
CGCAATCAAACCATGTATGTCATTCCAACTTCAATGATGTTCATGTGGGGCACCCTCAAA
ACAGCTGCACCTCTCCTGCAGTTCCTGAGGAGGAATGCGTAGAAGTAGTTGATCATCAGT
TTCTTGATAAACCATGAATTTTTCCGTGCTCTGACATCCCCATCTCCAAGCAGATATGTA
AACCCTGAATCGACAGCTTCTCTGATAGCACACAGCTCGTACTCCAGGCTGGGGTCTAAG
TCCTCCTCTGCCGGGATCACACTGGTTGGGAGCTCTTCCCCTGACTCTCTCAGTCTCTGA
TCTTGCATAAGTGGGGTCCGCAGATCTTCTGACATGTCAGCACTGGGTTCAGAATCCCGA
GATCTCACTGCAGCACTGYTGATATCAAGCTTATCGAGGTCAGCTTCAAGGGCAATGTCT
CTGGCCTCGAGTTTTAGGAACTTTACAAGGCTGTCTAGCAAAAGCTGCTCAAAGGAGTGG
TGGTCTTCCTTTCTAACATCCTTGTAACCATAACGAGCAACACACCGAAACATATGGTAG
TCYCTCGGGCAGACTCTTCTRAATAAGAATCGTTCCTCCTGTGGCACAACTGGGACTGGG
ACATATTTGATGCAGACAAAGATAAGGGTAGAGTGGATGGCAGGAAGGGTAAGGAGAAAT
TGGCCGAGAATGGAAGGAACACCATGGACCAGCTCATTGTAGAGTAGCCCAATTCCCGGG
ACCCTTAGAGTTCCAAGTGTAGAACCGAGTTCAAGCATTAAATCCATGGAGATTTTGTCC
CTCACTTCACTCCGATACTTGAGCACGCTCCCGTAGTTCCACGTGTACATGACCAATAAA
AAGAAGGAAGCAAAAGCCAAGGGAAGCCAACCACCCTCTATGATCTTTGATAGAACAGCT
GACAAGTATATGAGCTCTATTGCCCCAAATATCACAGGGAAACTTAGTGCTAGAAATATG
TTGGTTTGCCAGATTAAGAGCATCACAAGTGTGACCAAAGTGGTGCTCACCAACATGACT
CCAACTTCAGCAATGCCATATGCATTGGCGATGCTTGTGGTGCTCCGAAATGTGGCAACT
ACTAGCACACACATTATCATGAGAAACCAATTGATAACAGGGATATAAATCTGACCCATC
AGCTTCTTTGAGGTGTGAACAATTTTTACCCTGGGGAAGCATCCCAGAGCCATGGATTGC
TTGATGCACGAAAATGTTGCGGAGATCATGGCCTGACTGGCAATCATGGCAGCAAGTGTG
GCAATCACAAAGACCGGCCAGAAAAATCCATCTGGAACACAGTCGTAGAATATTCTGTTG
GCTGAGGTTGGGTATATCAAAAGGTATGAGGCCTGGCCCATGTAGGCTAGCAGAAGGCAC
GGGTAACACCACAGAAGTAAATGCAATCTGTATCGATCGTACAGAGAAGTGGCCTAGATC
AGCAAACATAGCTTCAGCTCCTGTGATGCACAAAACACAACCACCAAGAGCTGCCCATGC
CAGTCTACCATTCTTTGAAAAGAAAAGGTAGATGTAAAATGGATTAAGGGCTCTCAGCAC
AGTAAAGCCATGTGTGAATAGGTTGTAGATTCCAACAGATGCCAAACAAAGAACCACAAA
GCAAGGGCAGGAGCAAATGTAAAGCCAACTTTGCTAGTCCCAAAGCTTTGTATGCTAAAC
AATGCGATCAGAATGATGATCGARACAATAACCACTGCATCAGTACCAAAACCCGGAATC
TCACCCTCCAAGCCGCTCACAGCTGACATAACTGACATGGCAGGAGTCAGGATACCATCC
CCTATAATCAGTGACGTTCCAGTTAAACC
>UN00090
GGAGCATTCATGGTTCCAACCATTACAGCCCTCTAAGTAATGGTTTGAATGAATTTAAAG
ATGGAAATGTTAATCTGTCTTCATTGTCTCTGTTGAAGAGTGGTGGATCTGTATTCTCAC
AACAATCTGGTCTTCAACAAGTTGGTGAGGCTATAAGCTCAAGAGAGATGCATTCGAATG
GTGTCTGTAATGAGTCACAGTTGTCTCTGGCTGCCAAACATGATGGCAATAAAGATGCTA
ATGGTAGCACTATTAAGGGATTTTGCTTACCACGTGGTTTGATTAATGCTGGGAATTTAT
GTTTCCTTAATGCAACTGTACAGGCTCGTTTTATCCTAGCTAACCCGTTTTGTGCAAACT
CTTGCAGGAACTGAGAAATCGAGACATTCCTAAGGCTGGGTACACAACGTTGACAGCCTT
TGCTGAGTTTATAAAGGAGTTTGACATGCCTCAGGGGTCAAGCTCAAAGAAGAAAGACCT
GACTGTTATTGAGACTGGAAGGCCATTTAGCCCTGCCATGTTTGAGGGTGTGGTGAAGAA
TTTTACTCCAGATGTGCCTAGTGGGTTCTCTGGTCGCATGAGGCAAGAAGATGCGCAGGA
ATTTCTGAGCTTCGTCATGGACCAAATGCATGATGAACTGCTCAGGCTTGATGGGCAATT
GTTGAGCGCTGCTGGTAGAAAGTTGCAATTGGTTTCTTCATCAGAGGATGATGAATGGGA
GACTGTTGGCCCAAAGAACAAATCTGCAGTCACGAGGACTCAGAGCTTTGTTCCATCGGA
ACTAAGTGCAATTTTTGGTGGACAATTGAGGAGTGTTGTGAAGGCAAAAGGGAACAAGGC
CTCTGCAACTGTGCAGCCATATCTGTTGCTGCATCTGGATATTTTTCCGGAGGCTGTCCA
CACAATTGAGGATGCGTTTCGCTTGTTCTCTGCTCCAGAGACGCTTGAAGGGTATCGAGC
ACCAAGCACTGGAAAGGCTGGAGTAGTTAGTGCTAGCAAGTCTGTGAAGATACAGACACT
TTCCAAGATTATGATACTGCACCTGATGCGCTTTAGTTATGGGAGTCAAGGAAGCACCAA
ACTGCATAAGCCTGTACATTTTCCTCTTGAATTGGTGCTAGGCCGTGAGCTCCTTGTTTC
ACCCACAAATGAGGGTCGTAAATATGAACTTGTGGCGACCATCACTCATCATGGAAGGGA
CCCGCCCAAGGGCCATTACACAGCTGATTCTCGTTACCCTAATGGCCAGTGGCTTCGATT
CGACGATGCATCTGTCATTGCTGTACCTACGAGCAAGGTTCTGCATGACCAGGCTTATGT
GCTTTTCTACAAGCAAGTTTAGAATGCCCAGCTAAACATGGTTCATCCTTGATCGAATTG
TATTTGGAGCCATTTTACAGTTGTCACTAAAGCAGGGTTAGATTAGGGTTTCGGGTTTTT
GGTTGTTTTTTGGGTCCTTTTTCTTCCTTGTTTTTTAACGGTGAGGGAGGAGGGGATGTG
TTTCGGTGGCGGTGGTGGTGGTTTAGTTTGGTTTATGTTATTCCGGAGCTCCTCTTTCCT
TTCCCTGTGGTGTTGCACAGGTCATATGATGGAGAGGGTGAAGAGAATCGTGTGGAAGTC
ATGGAGGTAACTTACAACAAGGAGTTATTTATGGGTCGTTCGCATAGTGACTGGTTCTGG
GGCTTCTGAGGGCTGGCTTGTAACACAATTGATCTGAGCATGCCAGTAGGTCTGCATCTG
TGAATGTTACTGGTGTATGTTCTCATGCAACTTTATGATCATGTTTCAGAAGAATAGATT
GATGAGAACATAAACAAGGAACACCCATTCTTTAAAAACAACACAACTAAAATGCCAATT
TGAGAGCTATTTGAACCAAGTTGTCCAAGATATGGCATCCTCACCTTTTACAATCTACAA
TTCCAGACTCCTTTAATACTTCACCTGCTATTCCAATCTTCAAAGTCTAAAAATATAGCC
ATATTCACCAATGACGGTAGTTATACCCACTACCAGTTGGTTGCTGATGGTTAGGTGGCG
ACCCTGTGATATGCCCAGTAGGGATCCCCAGAAGGCGGCGGCCGATAAGCATAAGGCTGC
TGGTGAGGCGGCGGAGGTGGCGGCAGAATACGGGGCGGTGGAGGTGGTGGCGGCGAATAA
TGGGCCTGATGCGGCGGTGGACCCCAATTTGGTGGTTGATGCCTAGGATCCCATGATGAA
GGCACCCTTTGATTTGTGCCCATGTCTGAATAAATTTTTGGATATTGGATTCTTTCTGAC
ACATAGGACAAAGACGTACCAAAATGATGACTTGCTTGATGAGAGTGATGCCCATAACCA
GGAATCTCAAGATGTGTATCAGACAGAGAATGCCCCAAATACCCGTTATTTGTGTACTGA
ATTCCTCCTGATTCAGATGTATGTGAACTATGATGATGGCTTTCCTGATGATGATGATGA
TGATGATGCCCATAACCCGAGATC
>UN00091
AGAACACAGCATGCGGTGGTTTTGCCTTTCAGTGGATGTTTTTCGTCAAAGTCGTCTCTT
TGAACTTGTATTGCCGTGTTATTCTGTAAAATTCATCCTCTGAAAATCTACCCAAAAAAG
ATAAAAACCCCTCCTATCAAATTGACTATTCTTCATGGATTCAACCTTCTTCGTTGTTCT
TCCCTCCTGCTATTACATCCGCAGGACCAGCTAAAAATTTCACCTTCAATCCCTTCATTT
TCTCTCTTACCCACTTCATTATAATCATAAAGCTCTCGATTTTGCCCAGAATTTTGTGTT
TTGGGGTCTTATTGGTAGTATTAATTAGTTGTTTGTGAATTTGATTCAAGGCCATTGTTG
GGCGTTCATTTCTTTGTCATAAAGYGTTAGGGTGGGTGTAGTTATGGTGTGCCAAACAGC
GGGTCAGACAAGATTCCGTGCTTTGAAACACGAAAATGGAGTTTCGAGTTGTGCCACCAT
AATTGTCAGAGTCATTGCTTGCTTCCAACCGCTTCGCGAGTGCCAGGCCGAATACTTCCG
CCATTTGCTCAAGCCAGTTACGTAGATAAGATAGTAGTTCTACATTTTCGGGGGGTTTAG
CTGGGTTTCTTATTTCTTGTTTCTACATTTTTTCTTGGTATAATACAAAGGGCAATTGCA
ARCCGAGGCTTCGAGAGCAATCTTATTGTGGTATTTGCTTTTGGTTGATGGAAAAGGACT
TCGAGTCCTGGGTACGGCAATGGCGACCGGATGGGCAGTTTCCTAATGCCAAATCCCCTA
AACTGCCAGTTGATGTCGGGATGCAAAATGGTGTCCCTTCTGCAGTTCATTGCACTGATG
CAATCCCCTTCGAATTGTCCCTTGCCAGCATTTGGATTTTCCGGGTTTGTGCAATTTCAA
GCCAGCCCAATTGGACCAGCTTCATGGTTGGCCCTGGTTTAGGCAGGGTTTTATACCCGA
TTTGGTGCCGCGTGATAAGCTCATGCGAAAGACAAACCTTCCTGGGGAGGTTTGTCTTAT
TGTTAATCAAAATGGTGGGGAGGTTAACTCACCCATTGTCGCTGACAATGGNCGTGCTCC
AAAGCAATTTCTTGTTTTTGATCAAAGTGGCGATAAGACGACCATGATATTTAGTTCTGG
GATTCGTACYGCAATCCAGCTGCTTGGCTCTCTGAGGCCAAAAGCTACAGGTAATTGTAA
TGTCAATGGAGATGAAATTGGAATGGAGAGCAGTGGAAATCATCAAGCAGAACCTAATTT
GACTGATGAATTGGACGAGGGCCATGGGATTGATGCTGGAAGTGAGATGCATGAAGACAC
AGAGGAAATCAACGCCTTGCTTTACTCAGATGATGAAGACAATTACGGTGAGGAGGGTGA
AGAAACTAGCACTGGGCATTCCCCTAGTACAATGGCTGCTTACGAGAAGCAGGACTGGCT
TGAGGAGGAAGATGACATGGGTGAAGTTGCTAGTTCTGTCGGGCCTGTTAAAAAGGCAGA
AATTGTCTGACAGTGGTTATGAAGTTGCCTCTGTACCAAAAACTGCGAGTTATGTTAAGC
CTAATAGATCCTTGGAGCATGAAGACGACACTGAATCTTGCTGTGGTGGTGGGAAATTAC
CCCTGAGAAACAGCAATGTGGGCTCATTATCAGGCAATAAGAGAGCCAGAAAGGAGAAGA
TACGCGAGACCGTGAGCATCTTGCAGAGCATAATTCCCTGTGGGCAGGGAAAGGATGCAG
TCATGGTNCTAGATGAAGCCATAAATTATTTGAGAACGCTGAGATTCAAGGCCGAATCAC
TTGGTCTTTCTGCCTTCTAAGCTCTCGTTGTTCTCCTCCTCTACCTCACTATCCTTGTTA
CTTTGAGCACTTTGCGACTACAATAACAACAACCACTCGATGTGGGCGCCACTACTGAAC
YGGACTATGAGAAGGTTTAGATGTATGAGATCTTATTCCTTACCGATAGAGATGTCTCAG
AGACAGTYATTGGCTGCCGTGATTATATCGTGGGTTCCATCATGATATCAACAAATTCGA
ATGGCTAGATAAATGCTTATATCTTTTATCCTGCGAAGGTACGAATGCGTGTGGAAGCAC
CCTGGATGGACCCTGCAAACTCCGTAGTGAGGAGCACACTCCCCAAATTCGGGTTAAGTT
GGGACCCAACATTATCAACTTTCTACGTCGCTTTAGGTGTGTCTGTTCCAAGTAATTTTC
ATCATCCTTTGTTTGGTGGGTCATTGCTCGTTGCTTTAGTTTAATGCTTAAGAATGGCAC
GAGAGAGGCAAGTTAGCCTTTTGATGTGTTTCATCATTAAAATCTGCTGTTTAATCAATC
TTGTGTGGTTNGGTAGTCTCGATCTTTTGCTTTCATTTTCTGTGGGGTCTTGGAACTGGA
GTGTCTGGAATCGGAATTAAGTTTTAGACCNTGGTAAAATTGTAGTATCAAATTAGCATG
GCTAAATTTGAGTGTCTTTTGA
>UN00092
CAAAAAGTCTACTCCTGTGGCTCRGGAACCCTCTNCTGCTGACAAACCCTCARNGGTCTC
GGGCAAAGATGAGGGCTCTAAGGGTGTCGTTGAAACTGTGGAAGAACTTTCAAAAGTCTC
CAGCCAACTTGAGGGCTCTGAAGTCATTGAGACTGTTGAAGAACACTGTCGTGTTTCTGG
CTTAGATGAGTGCTCTAGAAATATTGGTGAAACTGCTGAGGAGTCCTCAAAAGTATTGAG
CCAAGTAGAGAGCTCAGCAGGGGAGGAAAAAGGTGCAAAAACTTGCACGGAGGATGAGGA
GGTACCTAAGTTGAATGACGTTTCCTCTGCTCNACTTCGTACGATCCAGGATGTTGTGGG
CGATTCTGAGGAGGAGACTTCGGAGACATCCCCTGCAAGAATGGAAACACAAAGTGAGCC
TTATGATGAGATCGCAAGCAGTCCTCGTGTGCCCACAGTGGCTGATTCAGTGATAGCTGT
GAAGAAAGAAGAACCTGATGCCAGTGAAATTCTTCAGGGGAAGCCGCCTGCTGGATCTCT
AGACCAGCCTGCTAGCATTGGCACCATTGAGAACACAACAGTTGTGGCATCTGGGCACAA
TGATGAGCAAGTAAATGTYNATGCTGAACTTACTGAAAAAGTCATTGAGGACGACAAACA
TGAGATTTCAGGCGTGGAGTTCAACTTGGGCACTACTTTAAGGGAAAACTCCCCAGCTTC
TAAAGCACCTGAGGGTGACGTTGCACATGTCGAGAAAGATGAGGAGTCCATTCGACAGGC
TGAATTGCCCCAAGAAGTCACTGAGGAGGGAGCGAGGGAGTGGACATCTGACGAGCCAAT
TGCAGAAACCTGGACCAGATACGAAGAGAAGGACCAGTCTGCTGACGTCAATGATGAGGC
CAGAATGGTCATTGAGCTTGAAACTTACAAGCCAGAGTCCACCAATTCAACCAGCCTTGA
GGCGCAAAAGGTGCAAGAAGCTGACCCAGTACACGTAGACATTTCAATTTTGGAGCAAAG
CGACCATGGACCAGAAGAATCAACAGTTGAGAAGCTTGTTTCTGTAGAAGCAGGTTCTCA
AATGGGTGAGGTTCCTCGAGCTTCGACAGAGGAGGTTGAGGATGCCAAGCATAGCCTCAC
AGTGGATGTTGAATCTGATTCCACAATGACATCCTATGAGAATGAAGTGAGCCGTGATGG
GGATGCACATGAATTCGTTGGTGGAGACCAAGAGAGAACATTAGAGGGGAAAGTCCCTGG
ACTCGATGAACAAACAGTTTGTGACCATGAAAACCTGAAAGATCAGTCTGTCAGGTCCGA
AACTGAGGCTCCTCAGATTGTAACCCAAGAGTCCAAACATGAAGAGAAAGCACTAAAAGA
ATCCAAAGAGGGCCAAGAGGAGCAACTTGACAGACGGATAATAGAGGAGAACGAGAAGCT
GAGGGGGATGTTGGAGAGGCTGATTGCTTCAGGGAAAGAGCAGCATGACTTGATATCGAG
CCTGAGCGGGAAAGTGAAGGACTTGGAGAAACAGCTGGCCAGGAAGAAGAAGATGAAATC
GTCGAAGCGGCCTAGAGTTCTCGTCACCCGAGCTTCATGCGGGAATGGGAAGCCCTCTAA
TGGATCCTTGAAAGGGAGGCCCATGGGCATTGCGTCCTAAAGTGGTGTTTGTAATGCTTG
GAGGTCATGTTGTGTTTGTAATGCTTTGAGTGCGTGTTCTTTGTACAATAGTCGTGCAAT
ACTCTGTTTAGGCATGCAAAGGGTTTGAGTCTTATCCTACTGTGGACTGCGCTATGTTTC
CATTCCGATTATAAATAAAACAAATACTGCTTACAGGCACAAACATACAACACTGAATGC
AAACAGAATCTCATGGGTGATCTGCGGTGGCCCTGCCTCAAACCTCAATCGTCACGGTGC
ACAGGCAAGAACCCGARGGCTTGATATCAGAGGTCTTCCACTCCGACCCAGGGACGGCGC
GGGATCATACAGCAAAGTGCGACACTCGGGCTCCTCATTAAGTGGAAGAGACAAAGCTAC
CGTCAAGTATCCAACGGACCCTATGCTTGAACTCCCGTTTACTGGGACAGGGACCATCGT
CCAAGAGTTGTCTTCCGAGTTGAAAATAGCGAGTCTTCTCTGATTTTTTCCACTCCATGC
AAAAGAGCTTCTTCCCCAAAACGGCATGGGCTGTAACCATAACACAGCCATTCTTCATTT
CACACCACGAGTGCATTTCAGGGTTGTACACATCGACAAACTTGGAATTGCCAATGGTGA
AGCTTGACCGCCCGCCCATGACATAAAGCTTACCCTCGAACCCACGAACAAGTGGACCCT
GATTGAGTCCCTCCGGCGCCCAAGGTGGGGCTGCTTTGCTTGTGGGTTCGAGGGCAAGCT
TTATGTCATGGGCGCCGGRGGGACTCAATCAGGGTCCACTTGTTCGTGTCAAGATCATAG
ACTTCAGCACTAGAAAG
>UN00093
TTCAGATGTGACACAAATGTTGTAGGTGGTGTGGCATTTTGNAACTTTAGAATTAGGATT
GAAAGGAACGTTCCTATGATTCTATCTCATCCAAACATATCATCACCAAACCAAAACATC
AGGAGATTCGTGCTGTGCTGGATACATCTCCATGCATTTCCAAGGGAGAAAAATAATTTA
TTAACATGGTGTCTACCAAGTCAAAAAAACTTTCACCCCCCATCAAGGGGATATCATCCA
ATGTTTCTCAACTCTAGACTAGATTGCCTTTATTCAAAACAAACTATTCTCGCATAAACC
ACGCAGAAGAAAACCCGCAGTCAAATTCATATCCAACAACAATCCGCCAACGGAAGCTTT
TCCTGAGAGCCATTGCCGCTGAATAATCTTGATCAAAGCTCAGAACAAGAGTGGGAATGA
CACAACTTCAACAATGGCGAGCAGATTACTGTTTCATCAACTGGCGGATGACATATGGAA
GAATACCACCATTATTGAAGTAAGCTAGCTCAACCTCAGTGTCAAAGCGGAGAGTACAGG
TAAAGGACTTTCCATTATCAGTTTTGACTGTGACATCTTGTCCAGGCCTGATCTCGCTTA
TGTTTGATGGGAGGTCAATTGTGTAGCGCTCGTGACCAGTCAGTCCGAGTGTATCAGCAT
CCTCACCGGCCTTGAAGCAAAGAGGAATGATTCCCATGCCAACAAGGTTACTACGGTGGA
TTCTCTCAAAGCTCTTGGCTATCACAGCTTTTACGCCCTGCAACATTGGGCCCTTGGCTG
CCCAATCACGAGAACTTCCACTTCCATACTCTGCCCCAGCAAGGATGATAGTGTCCTGTC
CAGCCTCCTTGTATCTCGTCGCAGCATCGAAGACATATAATTTCTCTCCAGACGGGATGT
GAACTGTCTTTGGTCCCACTTCTCCATTCAACAGCTTGTTGACAATGCGGATATTCGCAA
AGGTACCTCTGGCCATGATCTCATCGTTACCCCTGCGGCTACCATATGAGTTGAAGTCCT
TGCGTTCAACCCCTCGCTCCATGAGATACTTTGCAGCAGGACTGTCCTTGTGGATGCTTC
CTGCTGGAGAGATATGGTCAGTAGTGATACTGTCGCCGAAATTGAGTAGGCAGTAGGCAT
CATTCACTCCATGGGGACCAGGTGGATCCAAGCTCATGTTCTTGAAATATGGGGGTTCAT
GGATGTRCGTTGACTTGGGRTCCCRTTCGTAAAGACTGGCTTCAGGAACTTGAAGAGAGT
TCCACATGGGGTTGCCCTGAGTGATGGCCTGATATGTACTCTTGAACATGTCTGGCAACA
CACTTGATTGGACAACCTGCGCTACCTCTTCAGAGGTAGGCCAGATATCTTTGAAGTACA
CATCCTGGCCGTCCTTCCTTTCCCAATAGGTTCCTTCTCAAAGTCGATATCAACCGTCCC
GGCAAGTGCATAGGCAACAACCAAGGGAGGGGATGCAAGATAGTTGGCTCGTGTCAGGGG
GTGAACACGCCCTTCAAAATTACGGTTACCAGAAAGCACAGCTGCTGCAACAATGTCATT
CTCTGTAATTGCTGCAGAAACCGATTCATCAAGGTCCCCTGAGTTTCCAATACATGTTGT
GCACCCAAAACCAACAATGCTGAAGCCCTGCTGATTCAAGTACTTCTGCAGGCCACTCTT
GAGAAGGTATTTTGTAACCACTCCGGAACCAGGGGCGAGACTGGTTTTGATCCACGGTTT
GACCTCCAAACCTAGCTCACAAGCTTTCTTTGCGACCAAACCAGCACCTAGCATGACACT
GGGGTTTGAGGTGTTTGTGCAACTTGTTATTGCTGCTAATAACAACACTGCCATGCCTCA
ACTGAGCAGGCTGACCATGGAAGAAAAGTTCGCCACTTTGTCCTGCTCTTCTTTCGGAAT
AGCAAAACCCTTAAAACCAACTTTATTGTTAAGACATGCATTCCACGTCAGCCTTCATTT
CTTTCAGTGGGACGCGGTCATGTGGCCTTTTTGGTCCTGATATGCAAGGTTCAACCTCAG
ATAGGTCCAACTCCAAGTAAGATGAATATGCTCGTTCTTGTTGAGGCTCATTATAGTCAA
CAAACATGTTGTTTGCACGCAAGTATGATTCAATCATAGACACAGTCTCATCACTTCTTC
CAGTCAACTTCAGATAGTCTAAAGTGACATGGTCCACAGGGAACGAACCCCATGGTTGCC
CCATATTCAGGAGACATATTTGCAATAGTAGCCCTATCAGCAAGTGACAACTGACCCAGG
CCTTGTCCATAGAACTCAACAAACTTGCCCACAACACCATGCTTCCTCAACATCTGTGTA
ACAGTCAATACGAGGTCCGTGGCTGTGACACCATCTCGCAATTTCCCAGACAACTTAAAT
CCAACAACACCAGGTAAAACCATGCTCATGGGCTGACCAAGCATAGCAGCCTCAGCTTCG
ATTCCTCCAACTCCCCC
>UN00094
TAAGAAATAATGAAATTTGGTAATTCCATTTAACAAGGCTAATGTTTCCTTTTCATTATT
TCTTATTACCTGTGCATTTTATTGCAAGAACAGATAATAAGCAGGTAAGAGCGTTTATTT
TTAATAATGCGCCTCTAACCCCTCAAGGACGTAATAGAGCATCTTGGCAGCAGCAATTTG
CCTATTATGATTTTGAAATTCAGCCAATTTCTGGAAAATCTAACCTAATTGCTGATTTTC
TTAGCAGAGAAGGAACCACAGATGGATCCGCTCAGAATCCTCCATAGAGATATGACGAGG
ACATTACATCAGATGGAAGATGCGATTCTCCATCTCGATAATCTAACTTCAAGACAAGAA
GTGCTTGAAGATCATATTAAATTGCTGGAAACAGAATTTAATCATCGATTGGCTGAACTC
AAACAAGAGTTGTCAATAATTAAAAGTGAGCAGGTGAAATGTACTGGATCACTTTTACAT
GCCATTGAAGACACCCGAGGACAACTTGAGGGTTTTCAATTTCCTGAAACTGAGAAGTCA
GATTCAGATGAGGAGATAGCTCGCATGAGTATATCACCTAGTTCATCTCAGAATTCTGAG
ATATCCTTACGACCAAGAACCACTCGTTCTTCGTTGTCTCTGAAGACCGGTGAGTCTTCT
CAAACACATCTCACAAATGTGTTTCCTAAAATCTCGCTATCCAGCTTGAAGGTTGGAGAC
AGTGAGTTTTTAGAAATATTTGCGACTGATTATCGCAAGTTATATGAACTCAATGGAGTT
CTAGATACACTTGACATAGACTATCAAGGATTATATCCTCGAGCCAGTCTATATCAAGAT
TCCAATCCAGAACGTGTTATGGATTTCTTAAAAATAGGAGCAGCAGCTTTTATTTTTCTA
AGTGATAATTGTAAAGAAATTGAGTTATTACCCCCTCAAGTTCGAGCAGTAATCACTAAA
GAATGTAAGCAGAATGTTATTTTGCGTACATCCAAGCAAAGATTTCTCAAGATCTTTTCA
GCTGGGCCAATATGGGATGAGCAAACCTACCATGAAGCCCTACATATTTTTGCCCTGAGT
CCACTTGGTGCAAAGACGAAGTTACTGGGAAAGACTGCAGCGGCTCACAAACCGCCACAG
ACCATCTCAGCAGAATGGGAAGCCCATAGACGAGCTTATGGACTTAGAGTTCTGCATGAA
CGGTGCAGAACTTATGCTGAAGATAAAACTTGGACAGTTTTATTAAAGCATAAAAATTAT
CTTGTGTTAAGCCCAATCCACAAGAAAGCCCAAGAGACGAGATCCAGTTCGGCTCTTCAG
AAGATGGCCCAACTCATTTACACAAATGGGCTATTCAACCTGCCAGCTGGTCAGAAGAAA
TTATGCCAGCTGTTACATGGAAAAACAACCGGCCCTTGTCCCTGTCAAGACGGAAGCCGT
GTTGGACCCACCGTCACACAGGTAGCAGATGCCTACGAAGACTGATGTAGACATCAACGG
TAGAAAGCACGCGAAAGGACAATAATGTAACCTTTCGGCGCCATTATGTAAAAAGAAAAG
AAGATAGTGACGCTCCTTTTCTTTAGAATCGTTCCTTTTAGAAAAGGACGATAAGGTTCT
GTCGGCCACCATAAGTGCTCGACGCGTGTAAAAGATAATCTGCGCATTATCTTCCATTCT
AGTTCTATAAATAGGCTAGAAGAAGAGAGAGAGGGGATCATCATCATCATCATCATCATC
ATCATCATCATCATCATCATCATCATCAAGAGAGGAAAAATTTTCATCAGAAATTTAGCC
ATAAGCACCTCGCTCTAAATTCCGCATGGCCTTAGGCCAAGAGTAGAGTTTTCTTAGGGA
AAACCTTGTAACCAAGGAACACTATTCCTTGGATCTTTAATATCTTTTATTATTCAATAA
ATGATATTAAAGATCCAAGGAATAGTGTTCCTTGGTTACAAGGTTTTCCCTAAGAAAACT
CTACTCTTGGCCTAAGGCCATGCGGAATTTAGAGCGAGGTGCTTATGGCTAAATTTCTGA
TGAAATTTTTCCTCTCTTGATGATGATGATGATGATGATGATGATGATCCCCTCTCTCTC
TCTTCTTCTAGCCTATTTATAGAACTAGAATGGAAGATAATGCGCAGATTATCTTTTACA
CGCGTCGAGCACTTATGGTGGCCGACAGAACCTTATCGTCCTTTTCAAAAAGGAACGATT
CTAAAGAAAGGAGCGTCACTATCTTCTTTCCTTTTTACATAATGGCGCCGAAAGGTTACA
TTATTGTCCTTTCGCGTGCTTTCTACCGTTGATGTCTACATCAGTCTTCGTAGGCATCTG
CTACCTGTGTGACGGTGGGTCCAACACGGCTTCNGATGCYTGACRAAGACTGATGTAGAC
ATCTGCTACCTGTGTGACGGTGGGTCCAACACGGCTTCCGTCTTGACAGGGACAAGGGCC
GGTTGTTTTTCCA
>UN00095
CGCTCCCTCTTCACTGAGAAATTCAGAAAACCCCTTTCGAATTTCCGATCCRANNGGGTG
GTGGCGGAGCCATGAGGGCGGTGGCGAAGGCCGCCGGAGTCGGCGTCTTCACCGGCGGAG
TTCGCGCCGGCGCTTCGTTGGATTCGGTCGTTGCCTGGAATACGGCCAGGTCAGCTTCGG
CCAGCGTTGTTTCTTCCTCACCGGCGCAGACCGGCGATGCGAAGGTCGAATCGGTGGGTC
AGAGGCAGATTTGGGAAGTCGACGACTGGGAGTTCGCCGGCGGTTCGGGTGATGATTTGA
TCGTCGACCGGATTGAACCGCCTACGCCGAGGAAGGTCTTTGGACCGCCTCCCACTCCTG
AGGAGGCTCAAGAGGCTGCTTCTGAACTCACAGATGCTCTTGAGAAGCTATATCTGTCTT
CACCAAAATCGCCTGAGAGTACGGATCTATCAACATCTCTTCAGGAGACGAAAGCATGCG
TCACCCATGAGTCTACTGTGCCAAAAAGTGCAATGCAAGCATTTATGTTTCTTAAAGAAA
GCCCTGCTGCTCAGACAGTTGTTAATTCAATTGCCTGTGACCCAAATGTGTGGAATGCTG
TGATGCAAAACCCAGCGTTGGCGGAGTTTCTCCAGTCAGAGAAAAAAGGTACTGAATTTG
AAGCTCATGAGTCTGCAGAAAGTTTAACAGGTCTTGATAATGACAAAAAGCCTGATGGTT
TGATCGGTATCTTTGAGGATGTGAAGAAGTCCGTGCTGGACATGATAAGTAGCTTGTCTA
GCTTCATTCAGAGCTTGTTTGCAGAACCCGATGGTGGGAAAAAATCCGAGAGTGCAGACG
GAACTGCGAAGAACCTTGTTGCCGGGGGTACTTTCATGGCTTTAGCCATGATGGTGATCA
TGGTGGTCGTGATGAAGCGTGGGTCCATATAGAAGTTCAATTTGTCGAAGTTACAGCCCT
AGCACAGTGTCCATCGTTGTTTGCTTTATGATGGAACTTGCATACAACAGTTTGTTGTCG
TTCAGGGGCCTTGTACAGTGAAAGTTTGTTTCGAGTGAACTTGGTAGAGTGGAAGTCTAT
TTACCCCTTTTTGGGTAAAATAAAAGCTGCATGTAACTGCATATAGCTTGGCATGTACTA
CTAGAATTTATGTATTCGCGTTGATGTTGTCTCATAATTTGCTTTGTTTGGTTAAATAAG
AAAATACAACAATGTCAATGGCCACTTTTTATAAGAGTATGCTTAGTTACATCGTTAAAA
AGCGGCCACTGACATTGTTGTATTTCTTATTTAACCAAACTAGGCAAATTATGAGACAAC
ATCAAGGCGAATACATAAATTCTAGTAGTACATGCCAAGCGATATGCAGATACATGCAGC
TTTTATTTTACCCACAAAGGGGTAAATAGACTTCCACTCTACCAAGTTCATTCGAAACAA
ACTTTCACTGTACAAGGCCCCTGAACGACAACAAACTGTTGTATGCAAGTTCCATCATAA
AGCAAACAACGATGGACACTGTGCTAGGGTTGTAACTTCGACAAATTGAACTTCTATATG
GACCCACGCTTCATCACGACCACCATGATCACCATCATGGCTAAAGCCATGAAAGTACCC
CCGGCAACAAGGTTCTTCGCAGTTCCGTCTGCACTCTCGGATTTTTTCCCACCATCGGGC
TCTGCAAACAAGCTCTGAATGAAACTAGACAAGCTACTTATCATGTCCAGCACGGACTTC
TTCACATCCTCAAAGATACCGATCAAACCATCAGGCTTTCTGTCATTATCAAGACCTGTT
GAACTCTCTGCAGACTCATGAGCTTCAAATTCAGTACCTTTTTTCTCTGACTGGAGAAAC
TCCACCAATGCTGGGTTTTGCATCACAGCATTCCACACATTTGGGTCACAGGCAATTGAA
TTAACAACTGTCTGAGCAGCAGGGCTTTCTTTAAGAAACATAAATGCTTGCATTGCACTT
TTTGGCACAGTAGACTCATGGGTGACGCATGCTTTGGTCTCCTGAAGAGATGTTGATAGA
TCCGTACTCTCAGGAGATTTTGGTGAAGACAGATATAGCTTCTCAAGAGCATCTGTGAGT
TCAGAAGCAGCCTCTTGAGCCTCCTCAGGAGTGGGAGGCGGTCCAAAGACCTTCCTCGGC
GTAGGCGGTTCAATCCGGTCGACAACCAAATCATCATCCGAACCGCCGGCGAACTCCCAG
TCGTCGACTTCCCAAATCTGCCTCTGACCCACCGATTCGACCTTCGCATCGCCGGTCTGC
GCCGGTGAGGAAGAAACAACGCTGGCCGAAGCTGACCTGGCCGTATTCCAGGCAACGACC
GAATCCAACGAAGCGCTGGCGCGAACTCCGCCGGTGAAGACGCCGACTCCGGCGGCCTTC
GCCACCGCCCTCATGGCTCCGCCACCACCCATTTGGATCAGAAATTCAGAAAACCCCTTT
CGAATTTCCGAT
>UN00096
GGGGGCTTTGATATTACTGCCTTTGGTGAAATCCAAGGGGGAAAAATTGCTGCACCAAAG
CGTGGCCTCATTGCTATAGACCTTCTTACTGACACTGTAGATGCTGCAAGAAAGCCATCA
GTTGCTGCTATTGATGGCTTAGCATTAGGTGGCGGTTTAGAAGTTGCCATGGCCTGTCAT
GCACGAATATCTACTGCCGGTGCACAGTTGGGCCTTCCTGAACTTCAGCTTGGAATACTT
CCTGGGTTTGGAGGCACTCAACGGCTTCCACGGCTAGTTGGACTCTCAAAGGCTTTGGAA
ATGATGCTGACTTCCAAGCCAGTGAAGGGTTCAGAAGCCCACAGCTTGGGTCTTGTGGAT
GCAGTAGTTCCAGCGAATGAGCTGATAGATGCTGCGCGACGCTGGGCCCTTGATATTGCA
GAGCGTAAGAAGCCTTGGGTTTCAAGTCTTTACAAAACAGACAAGTTAGAGCCGCTTGGG
GAGGCAAGAGAAATTCTTAAGTTTGCAAGGGCACAAGCTCGCAAGCAAGCTCCAAACCTC
AAGCACCCACTGGTTTGCATTGATGTCATTGAAGAAGGCATAGTTTCTGGACCTCGTGCT
GGATTGTGGAAGGAGGCAGAAGCTTTTGATGAACTTCTGCATTCAGATACTTGCAAGAGC
TTGGTCCACATCTTCTTTGCTCAACGTGCAACTTCAAAGGTCCCTGGAGTTACCAACTTG
GGTCTTGCACCAAGACAAATACGGAAGGTAGCTATTCTTGGTGGAGGATTGATGGGCTCN
GGGATAGCTACCGCATTGATTCTCAGCAACTACCCCGTTATTTTGAAAGAAGTAAATGAT
AAATTCTTACAAGCGGGTATTGGCAGAGTGACAGCCAATTTACAAAGCCGTGTCAAGAAA
GGGAAAATGACGGAAGAGAAGTTTGGAAAAAACCAAGTCTCTTCTTCAAGGAACTCTTGA
TTATGAGAGCTTTAGAGATGTAGATATGGTTATAGAGGCGGTTATTGAGAATGTTTCCTT
GAAACAACAAATTTTTGCTGATCTGGAGAAATATTGTCCTTCACATTGCATACTTGCAAG
TAACACCTCGACAATTGACCTGAACCTTATTGGCCAGAAGACTCGGTCCCAAGATAGAAT
TCTTGGAGCCCATTTCTGTCAGCCCTGCTCATATCATGCCCCTTCTGGAGATTGTTCGTA
CACAGAAGACATCCYCTCAAGTAATTGTTGACGTGCTCGANCTCGGGAAAAAGATAAAGA
AGACGCCTATTATCGTTGGTAACTGTACAGGGTTTGCTGTCAATAGGATGTTCTTCCCAT
ATACAATGGCAGCTATGCTGCTTGTTGAACGCGGTACTGATTTGTATAAGATTGATAGAG
CAATTACAAAATTCGGAATGCCTATGGGTCCATTTAGATTGGCTGACCTTGTTGGCTTTG
GAGTGGCAATAGCAACAGCCATGCAGTATCTTGAGCACTTCTCTGACCGAACTTATAAAT
CAATGCTTGTTCCTCTTTTGCAAGAGGATAAAAGAGCAGGTGAAGCAACACGTAAAGGGT
TCTACTTGTATGATGATAAGCGTAAAGCAATCCCAGACCCTGAAATAAAGAAATATAGTT
GAAAAAGCAAGGGACATATCTGGAGTTAGCATAGATCCTAAGCTTGCAAACTTACCTGAG
AAGGACATAGTGGAGATGATATTTTTTCCCGTGGTTAATGAGGCCTGTCGGGTCTTGGCG
GAAGGAATTGCTGTTAAAGCATCAGATTTGGATATTGCTGCTGTAATGGGGATGGGGTTC
CCTCCGTACAGGGGAGGAATTCTCTTCTGGGCTGACATGCTAGGATCAAAATACATCTAT
TCAAGATTGGATGAGTGGTCAAAGCAATATGGAGGCTTCTTCCAGCCTTGTGAATACATG
GTGGAGAAAGCTGCGAAAGGGGCTCCTTTGAGCGAGGGCCCTATGGCACAAGCGAAGTCT
CGACTGTGAGAAGGAATGAGGATGAATGCGGAATACAGGGCCAATGCTATGTGTGATTTT
GTTATTATTTTCAGCTTTAGTTCTTTCTTCGTTGCCGTGTTACTTAAAAAAAAACTTACG
TGGGCATTGATAATAGATGTGGATTGTGGAGGCTCATGGCAAGAAAGAATGGATTGTCTT
TACCTTTGTAACAGCATGGTAATGTTGTGGATGATATGGGTTATATTGGTGGTCTCACTG
AACTCAGTCTGCCAGTGTCGTGCTCAAGCTTGAACTTTGATTTGTAGATAAATCAGATGA
TTGCTTGGTTTCGGTTGATGCATGGTAAGACTGATAAGCATTGCATCTGACTGATAAGCA
TTGCATCTCTGRTTTTATCTACAAATCAAAGTTCAAGCTTGAGCACGACACTGGCAGACT
GAGTTCAGTGTCGTGCTCAAGCTTGAACTTTGATTTGTAGATAAATCAGATGATTGCTTG
GTTTCGGTTAG
>UN00097
GATGTGTACTTCTCGATGGCCAGAGGAAATGCCTCTGTGCCCGCTATGGAAATGACCAAG
TGGTTTGACACCAACTACCACTACATTGTSCCTGAGTTGGGACCAGAGGTCAACTTCTCT
TATGCTTCTCACAAGGCTGTTGATGAATACAAGGAGGCCAAGGGGCTTGGAGTGGACACT
GTCCCAGTCCTCGTTGGACCAGTCTCCTACTTGTTGTTGTCTAAGCCTGCGAAGGGTGTT
GAGAAATCATTCTCCCTTCTCTCTCTTCTTCCCAAAATCCTACCAATCTACAAGGAAGTT
ATTACTGAACTCAAGGCAGCTGGTGCGTCATGGATTCAGTTTGATGAGCCTCTGTTGGTG
ATGGATCTTGATTCCCACAAGCTGAAAGCCTTCACTGATGCTTACAACGAACTTGAATCC
ACCTTGTCTGGTGTTAATGTTCTTGTTGAGACTTACTTTGCTGATGTTACCTCTGAGGCA
TACAAGACTCTTATCTCTTTGAAGGGTGTCACTGGATATGGTTTGGATTTGGTTCGTGGA
GCAAAGACCCTGGATTTGGTTAAAGGTGAATTCCCCTCTGGCAAATACCTTTTTGCCGGA
GTTGTTGATGGAAGGAACATTTGGGCCAATGACCTTGCTGCTTCACTTGCTACCCTGCAA
AGTCTTGAGGGCATTGTTGGAAAGGACAAGCTTGTAGTCTCTACCTCTTGCTCACTTCTT
CACACTGCTGTCGATCTTGCTAATGAGACCAAGCTAGATGCTGAAATCAAGTCATGGCTT
GCATTTGCTGCCCAGAAAGTTGTCGAAGTAAATGCTTTGGCCAAGGCATTGGCTGGTCAG
AAGGACGAGGCCTTCTTCTCTGCCAATGCTGCTGCTCAGGCCTCAAGGAAGTCCTCCCCA
AGAGTGACTAATGAAGCTGTTCAAAAGGCTGCTGCTGCCTTGAAGGGCTCAGACCACCGT
CGTGCAACYAATGTTAGTGCTAGGCTTGATGCTCAGCAGAAAAAGCTYAACCTTCCTATA
CCTCCCCACCACCACCATTGGGTCCTTCCCACAGACTGTGGAACTCAGAAGGGTCCGCCG
TGAATACAAGGCCAACAAGATCTCTGAAGAGGAGTATGTCAACTCCATCAAGGAGGAAAT
CCGCAAGGTTGTCAAGCTCCAGGAAGAGCTTGACATAGACGTCCTCGTGCACGGAGAGCC
TGAGAGGAACGATATGGTTGAGTACTTTGGAGAGCAGTTGTCTGGCTTTGCCTTCACTGT
GAATGGTTGGGTGCAATCTTACGGATCTCGCTGTGTCAAGCCACCAATTATCTATGGGGA
TGTGAGCCGCCCCAAGCCAATGACCGTCTTCTGGTCAAGCACTGCTCAGAGCATGACTTC
CCGCCCAATGAAGGGTATGCTTACTGGGCCTGTCACCATCCTCAACTGGTCCTTTGTCAG
AAATGACCAACCCAGGCATGAGACATGCTACCAGATTGCTTTGGCCATCAAGGATGAGGT
TGAGGACCTTGAGAAAGCTGGTATCAATGTTATCCAGATTGATGAGGCTGCTCTGAGAGA
AGGTTTGCCGCTCAGGAAGTCTGAGCATGAGTTCTACTTGAAGTGGGCTGTCCACTCTTT
CCGTATCACCAACGTTGGTGTCCAGGACACTACCCAGATCCACACTCACATGTGCTACTC
CAACTTCAACGACATCATCCACTCCATCATCGACATGGATGCTGATGTTATCACCATTGA
GAACTCTCGTTCTGACGAGAAGCTCCTCTCAGTTTTCCGTGAGGGTGTTAAGTACGGTGC
TGGCATTGGTCCTGGTGTCTATGACATTCACTCTCCAAGAATACCATCCACCGAGGAGAT
TGCTGACCGCATTAGGAAGATGCTTGCGGTGTTGGAGTCCAACATCTTGTGGGTTAACCC
TGACTGTGGTCTCAAGACTCGTAAGTACTCTGAGGTCCAGCCTGCTCTCTCAAACATGGT
TGCCGCTGCCAAGCAGCTCCGCCAAGAGCTTGCCAGTGCCAAGTGAAGAGATTTATGAGG
GTTTAAACAAAGCAAAGCTTATACACAGCTGTTTGTTAAGATTCATATTAAGATTGTTCT
TGGATTCCACAATAATCGGTGGGCTTGTTTAGAAAATTAGCGGTGAGTTTAGTCTGGCTC
CTTGAGGAGCCCTCTTCTAGTTTCTGTTTTCTATTTATGGGTTTTGGGATTTTCCTTTTC
ATCCGTTTTATTACAAGTTCTGTTCCTTGGTTTGCTGACTTGCTGTCAAACAAGCAGAAC
TGCTCCTGTACTCTTACCTTTAATGGAATTGAAGCAATGCCTTCTTCCACAGATTTGTTT
TTTCTCTTTGCAGCAATTGTTTCCCTATCTGTGGGATTTGGAAAATGCATTCGGGCTCAG
CATATGGCACTTTGATACCGGACATACTGGTTGGAAATATTTYGTTGGTGAATATAAATT
GATATTAG
>UN00098
GAGNAGGTCAAGGTAGGCATCCCATTTGTTGCCAATCACCTTGCCCTTCTCCAAGCTGAT
TACTCTGAAGGAGATGCTCTTGATGCTTTGGGGTTGGTTCGCTATTGTTGCCGGAGGATG
CTTATGACCCATGTTGACCTGATTGAGAAATTGTTGAACTACAACACTCTTGATAAATCA
GAGACTAGTTGATCAAGCCTGTTGGGAGTATGGTCATATGGAGAATCGTGGCTGGTTAGG
CTGGTGGCTTGGATGCAATGCAAGTGCTTGATGTTTATTGGGTGAGGTTTTGGGTGCTTA
TACTTTGATGGGTTTTTATGAATTTGGACNAGTTTGTGTATTAGATTACATAGTTGATGT
TCAATTGCTCGAGGGATCAAAGCAACTGTTGTCTATATCTTCTCCTTATTTCGAGGAGGC
TGAGTACGAGGAGGTCTTTCATGATCAGATTATAGCGTTTTGGGAGTTCTGATTTTTGGG
AGGCCAATGGATGAGGATTCTGGTTCCTGGATTAGGAGAACAAAGTTCTCAAACACTGTA
TGCCATCGATTGGATTCCTCTCGGTTGGCCTCCGCTTCATTTAGGGTTCGATCAGATGAG
AATTGGAGATTAAGATCAAGGCCTGAAGCAGCTAATGTATATAAGAGTCCGGAACCCATA
GCTTCACAGATTCAACGGAACCCGTTGACAAATAAACAGAGATCTATATCACCCCTGCCA
GCAACTGCTCTCTTGGATACRTTTAAGGAAGCCCGGTCTGATAAAAAGAGATTCTCCACA
CCACATCCTAGAAGGAAACAGTCAGATAAGGGAATGGGCAAGTACTTTAGTAAAATTTCT
TTCGATGGCATGCCGTCCAATATGAAGGTGACGCCAAATACTAGCCCTCTGAGGAGCCTG
TYTCCNTYNAGGANGTTTTGGGAAATTGAAGAACAAAAAGGATTCAACTTGGACAAAGTA
CTTTGATCATGCGGGGGGCAAGGTTACAGCTTTGGAAGCAGCTGATGAGTATATGGTTGA
TCTTTCGCAGTTATTTCTTGGACTTAAGTTTGCTCATGGAGCGCACAGTCGGCTCTACCA
TGGAATATACAAGGGCGAAGCTGTTGCTGTGAAAATTATCCGAATACCAGATGATGATGA
AAATGGAGTGTTGGGATTTAGATTGGAAAAGCAATTTAATAGAGAACTTACTCTTCTATC
TCGTCTCCACCATCCCAATGTAATTAAGTTTGTGGCCGGATGCAGACAACCACCAGTCTA
TTGCATTGTAACAGAGTACTTGTCACAAGGATCATTGAGGGCATACTTGCACAAGCTTGA
GCATAATGCTCTTCCTTTAAACAAATTAATCCCCATTGCTCTTGAGATTGCTCGTGGAAT
GGAATATATACATTCACAAGGCATCATTCATCGGGATCTTAAGCCGGAGAATATTTTGAT
TGATGATAATTTTCACATGAAAAATTGCTGATTTTGGGATAGCATGTGAGGAAGTATATT
GTGATCCTTTTGCTGATGATCCTGGGACTTACCGTTGGATGGCTCCAGAGATGAATTAAA
GCATAAATCTTATGGACGAAAGGTTGATGTATACAGCTTTGGGCTCATGCTATGGGAGAT
GGTGTCAGGAAGCATTCCGTATGAGGAGATGACTCCCATTCAGGCTGCTTTTGCTGTTGT
CAATAAGAATYTGCGACCTGCTTTCCCGAAGGATTGCCCACCTGCCATGAGAGCTTTAAT
TGAACAATGTTGGTCCACACAACCAGAGAAGAGGCCTGAGTTTTGGCAGGTTGTGAAGGT
CTTAGAACAGTTTGAAGTCTCACTTGCCCTTGATGGTACACTGAAGATGGTGCAGAACTC
TATTTGTGAGGAGCAGAAGAAGGGCTTTCTCTATTGGGTTCAGAAGATTGGTTCCCCTGA
TGCTAATTCTAAGTCTATGCCTAAACCTAAGTTCATTTGAATCTTCATGGGGCTGCTTTT
GTAGGTTCAATCAGGTTGCACTGTAATTATAGGCTTGTTTTCAGTGGCTTTTTTGATTGT
ATCAACTATTTCACCTCCGTGTGAGTGGAGTCAGTAGGTTTCTAGCAATGTTTTAAATGC
CTTTAGCTCACTACAATGCACTGTCAGAAACTTCAGTGTGYAAACAAAACCAATAATTTC
CCTTTGAACACTGAAGTTTCTGACNCTGCTTTTGTAGTTCAATCAGGTTGCACTGTAATT
ATAGGCTTGTTTTCAGTGGCTTTTTTGATTGTATCAACGATTTCACCTTCGTGTGAGTGG
AGTCAGTAGGTTTCTAGCAATGTTTTAAATGCCTTTAGCACACTACAATGCACTGTCAGA
AACTTCAGTGTTCAAAGGGAAATTATTGGTTTTGTTTGCAAGTTTGCAGCTATTGCTGGC
TCTTAAAGAGGCTGAAGATTTTGTTAGCCTTAAACATAGATATTTTTTCCAAAAGAAATT
TTGCTAA
>UN00099
GCTCCCCTTGATCTGTTTCGNGCTGCYCTTGTGAGAATTGACTCGCTCTTGAAAGTGCAG
GAAATGGTGACGTGATACTCTTGTTTCTTGTCAACATGCCTAAGACAAGAAGAGATCGTT
CTGTCTCATTTGAGAGGTCTAGGAAATCTCCTTTGCCTTGTAGCTCAAGTTTGCCTAGTG
AATCTAAGCCCTCTAATCCCACCAACAACTGAGGAGGACTTGAAAGAATGGGAGGAGGCC
AGGTGCCCTGTTTGTATGGAGCATCCCCATAATGCAGTGCTTCTCGTGTGTTCATCGTAT
GGAAAGGGTTGCCGCCCTTACATGTGTGATACCAGCTACCGGCATTCAAATTGTCTTGAT
CAATTTCGCAAGTCATTTGCAGAGGCTTCTACAGCAATAGCCACAGAAGAAGGGACTCAG
CCTCCTGCACAGTCATCAGATATAGTAAATGTGGAGACTCTGATAACTGGCTCACAGGAA
GAAGCGAAGACTCCAACCCCTCTTGCTGCTGAGAGTCTCTCTAGTATGCATAAACTCCAG
CAGAAGCTCGTCTGCCCTCTCTGTCGTGGACAAATTTGTGGGTGGATTGTYGTAGAGTCT
GCTCGTGACTTCATGAATGCTAAGAGCCGGAGCTGTGCCTCTGAGACATGTGACTTCACT
GGCAATTACACTGATCTTAGAAAGCATGCAAGACTAGAGCATCCTCAATTAAGGCCCTCA
GAGGCTGATCCAGAGAGACAGAGGCATTGGAGGCGGCTTGAGAGGCAAAGGGATATTGGT
GATGTTCTTAGCACCATCCAATCTTCCTTGGGAGAAGATCAAGATGATGATGCTATCCTC
CCCATGGACGAGCGCGGTTGGATCACCATATTCTTCCTCTTCCGAGTATGGCGCCCCTCT
TCGAGTCCTAGGAGCAGTAGTTGGTCGGGTACCTCTAGGGCAAGAACGCGAGCTCAGCAT
GGTTCTAGGAGGAGATCCACTAGGTTATGGGGAGAGAGCTATGATGTCGAACATGGCTCC
TTTTCTGTGGAGGATGAGGAGTCCTCAGACGGTGGCTCTGTTGGTTGGAGGCGCCGTGTT
AGGAGACGTCTATCCACCCCGGATGACGAAGTCTGAATGAATGTCCCAAGTGAAGAAGAT
ATTACGTTTGCACCTTCGTTGGGCAGTCCTTATCTACTGGCTGTCTTTTTCTCCCCGTCC
TTTTGTTGCATGTTTTCCTACCTTAATGCCTCCTTCCTTGGTGATTGAGGCTGGTTTCAA
GGGCTGAAAGATCAACACTGAAGACTTGAGTGGCTCTTCACTTCGTGGTCTGGGGCTTAA
GAATGAAGCGGGTTGTTGGTAGTCGGATTGCTTGCGGATGTATTGTCAGATGAATAACCA
GACTTTATTCATAGTTTTCTTCTCGAAGATGTATCAAATTGAATGGTGATGCCCTCGGAA
CACNGATCTGTCCTACTGTAGCTTTATTTTTATATTTATTTTGTGTGTAACAACTCACAA
GCTTATATACATGCTCAAATCCTTTAATTTCATCAATGTGTACAACACCCACTACCATAT
TCTTTGAATTTTATTAATGTGGGACAATACACACTTTTATACTTCAATAAGAAAGCATCA
TCCCTAATGCACAGCCCTAACGGAACCGCTGATATATTGAATAAATAGCTCGGTCAAAAG
TGGAATTATTAAATAATTGAACCACAGAAGTGTCGGAAAGATCATTCAACATATGCTCTA
AGTCCCACATAACCTTAAGGAACTTGTTGAGATGAGGGCCACGAATTCGCATCAATCCAA
TCGAATGCAATAGGGCTCAGGAATGCACCTGGAATGCCAAAAGAACTGACCAATGCCAGT
GCGTGTGGACGAAGTTCGCTGCAGAGCTTCATCACTTCTTGCCTCACGGCTGCAGCAGTC
TCAACAGAAAGGTAACCGTAACGGAGGAATGAAGCATCTTCTTCCAAGACAATCAAAGCA
TACAATGATCGTAACAAAGCCAACACATCCTTTAGAGGACCAGTGGAAACATTGGCTTCA
GCCTCAATAAAAGTAAGCAAAATTGCCTTGTCTGCAAAACCTCTGCCCAAGTCCTCTGCA
AGTAGATGACCCAAAACAAAAGCATGCTCTTTACTTCTCCCTTGCTTTTGATGCGCAGCT
ACTGCTGCTACAAAACGATTTAGTAGATCTCTCTCCCTCACGAAGAATATACCAGTCTGA
AACTGGGTGCTCCTTAGGCTGGAGCTTGTCAACTGAGATGGTATGACAGGACTTGGTTCA
TTCATGTGCTCCAACCACAGTCCTTTAAATGCCCTATTTTGCTTTTGAGTAGCAAGGTAC
TCTCCAAGCAATGCCTTGCTCACCTGCTGCATGAGAACATTATTGTCCCCCTCAAAAGTT
GACTGCACATCATACTCGGCTTTCAAATGACCCACACGATTTTCAGTCTTCAGTCCCTGA
CCCCCG
>UN00100
GTNGGCTCGAGGGAGATGGGTACAAGTGGAGAAATTAGTCAGAGAGATGCTATCTCGAGG
CTGTGAACCTGATCTTTTTACTTACACTGAATTCATTTCGGCATTTTGTCGCGAGGGCAA
GACTGAGGAAGCTCTGAATGTGTTGAAACATATGATAGAAATTGGGCTAAAACCTGACCT
GTATAGCTATAGTCCACTTATCAGTGCATACTGTAGAGAGGGGAAACTGGATTCGGCTAT
TGGGGTTTTGGAACTTATGATATCAAATGGGTGCTTGCCGGATGTTGTAAACTGCAGCCG
TGTGTTGGAAGCTCTGTGCAAGAATGGCATGACAGAACAAGCTGTGGAGATGTTTCATAA
GCTCAATGATGTGGGTTGCCACATTGATGGGAACTGCTACCACCTTTTGATGAGTGCGTT
GGGGGAAGATCAGGGATTGATTAAGAGCAATTAAAATGGTGGAAGAAATGGTTTCTGAGG
GAATCGTTTATACTTCCATTCTGTCCTGTTGCAAAGACGGGATGGTTGATAAGGTAATAC
CGTTACTTAAGGGCATGCAGAACTACGGAATCAAAACGAATGTTATCAATATGGTGCTAC
GTTGTTTATGTAAAGAGCACAGGATGAGCGATGCTGTTGAATTGCTGGGGCAGATGGTCG
AAAAGGTTGCCACCCAAATGAAACTACTTACAGTTTACTGATCGAAGGGATAGGATTTGC
AGGCTTGCGTTCTGAGGCCATGGGACTGGCGAGTTCCTTAGTGGAAATGGGTGCTGTTTC
CCCCAGTTCTTACGAACGATTAAGATCTTCCCTATTTCTAACGCAAACAGACAATTTGCA
GCCTTTGAAATATGAATGTCAGCAAAATGTGTCCTGAAAGACTGTAGATCCCATAGTAGT
TTATATGCTCAATGTAGGCAACTGTATTCAAACTTGATAGATCTACCCCGTGTTGTTGTC
TAATTATCAGAGCACTACTATTTCAGCAAACATCTGTAAATTATTTCTGCCTTCAATACC
AAATGTAGTGTTCTATTTGAAAGTTNTGTCTGCTGAGCATTAGACACAACTTTCAAATAG
AACACTACATTTGGTATTGAAGGCAGAAATAATTTACAGATGTTTGCTGAAATAGTAGTG
CTCTGATAATTAGACAACAACACGGGGTAGATCTATCAAGTTTGAATACAGCTGCCTACA
TTGAGCATATAAACTACTATGGGATCTACAGTCTTTCAGGACACATTTTGCTGACATTCA
TATCTCAAAGGCTGCAAATTGTCTGTTTGCGTTAGAAATAGGGAAGATCTTAACCCTTCG
ATCAGTAAACTGTAAGTAGTTTCATTTGGGTGGCAACCTTTTCGACCATCTGCCCCAGCA
ATTCAATAGCATCGCTCATCCTGTGCTCTTTACCTAAACAACGTAGCATAAGTTCCAAAA
CCCCAATAGCCGAATCCAGTTTCCCCTCTCTACAGTATGCACTGATAAGTGGACTATAGC
TATACAGGTCAGGTTTTAGCCCAATTTCTATCATATGTTTCAACACATTCAGAGCTTCCT
CAGTCTTGCCCTCGCGACAAAATGCCGAAATGAATTCAGTGTAAGTAAAAAGATCAGGTT
CACAGCCTCGAGATACCATCTCTCTGACTAATTTCTCCACTTGTACCCATCTCCCTCGAG
CCAACAATTCCCTTAAGACGATGGTGTATGAAACGATATCAGGCTTGAGTCCTCTCTCGA
GTAACTCATCGAGCAACTTCGGGACTCCCTCGAATCCACTTCTAATCAGCGTGGCTTTTA
GCATGATAGCGTAAGTTGAAGCAATTGGCTGGTAGCCGGCCGCCAGCAACTTATCCAAAA
AATTCAATACCAAATCGAACCTCCCCCTCCTACAAAGACTGACAATCATGCTGTTAAATG
TGAATATATTTGGGGAATAGCCTCTAGCCTTCATCCTGTTAAGTACCTGATTAAAATCAT
CAATTCTATTTAGCTTACAAAATCCTTCGATCAGAACATTGTACGCAAAAGCATCAGGCT
TCCCTTTGGATTCCAGAATATTCATCACCTCGACTGCCTTGTCGGCATCATGAGCATTGA
AAAACGCCTGCATAAGCTTAGTGCAGAGGACTAAATGAGGCGCGTAGCCTCTGTCCACCA
TGCACTCTAAGAAATACATAGCCTCACTCAAATTCCTAGCTTCGAGAGACTGCTTCATCT
GTCGGTGCAACAGGGTCCTGTCGAGATCCATCGGTTGCGAAAGGGTCGGTCCAGTTTCTT
CGGTCGAATATGGCTGAGGCTTGGGTTTGAACTTGCTGGAATACGGTTGGACTCTTGGGA
AATTTCTGGGGTGATYCCCATTTGGGTAGGTATTCCTACCGAATGCAGGGCAAGTTTGGT
GTGAATGTGAGGGGGGGACTCTGAGCTCAGTGATGCAGGGAAGGCGGTGATGGAAGAGCC
CCAC
>UN00101
ACYCCCCTTTTGTCTTTCTTGTGTCTCTCAAGTTGTTTGAGTGTAGCGGAAGAAGATGGC
CGGAAAAGGAGAAGGTCCGGCGATCGGAATCGATCTCGGGACGACGTACTCTTGCGTTGG
TGTTTGGCAGCACGACCGTGTTGAGATCATTGCCAATGATCAAGGTAACAGAACGACACC
GTCTTATGTTGCTTTCACCGACACTGAACGGTTGATCGGTGATGCCGCCAAGAACCAGGT
CGCCATGAACCCTACCAACACTGTTTTCGACGCCAAGAGGTTGATTGGTAGGAGATTCAG
TGATGCTTCAGTCCAAAGTGACATGAAGGTCTGGCCATTCAAAGTTATTTCTGGTCCTGG
GGAGAAGCCCATGATTGTGGTCAATTACAAGGGTGAGGACAAGCAGTTCGCTGCTGAGGA
AATCTCCTCCATGGTCCTCATGAAGATGAAGGAAATCGCTGAGGCTTACCTTGGTTCGAC
TGTGAAGAATGCAGTTGTCACTGTTCCTGCCTACTTCAACGACTCTCAGCGTCAGGCCAC
AAAGGATGCTGGAGTCATTTCTGGCTTGAATGTTATGCGTATCATTAATGAGCCAACCGC
TGCTGCCATTGCCTATGGTCTTGACAAGAAGTCCTCCAGCACTGGTGAGAAGAACGTCCT
GATCTTTGATCTTGGTGGGGGTACCTTTGATGTCTCCTTGCTCACCATTGAGGAAGGTAT
CTTTGAGGTGAAAGCCACCGCTGGAGACACCCATCTTGGTGGTGAGGACTTTGACAACAG
AATGGTGAACCACTTTGTCCAGGAGTTCAAGAGAAAGCACAAGAAGGACATCAGTGGCAA
CCCTAGGGCTCTTAGGAGGTTGAGAACAGCTTGTGAAAGGGCGAAGAGGACCCTCTCATC
TACTGCCCAAACTACCATTGAAATTGACTCTCTCTACGAAGGCGTGGATTTCTACACCAC
CATCACTCGTGCCCGTTTTGAAGAGCTGAACATGGACTTGTTCAGAAAATGTATGGAACC
AGTGGAGAAGTGTTTAAGGGATGCCAAGATGGACAAGAGCACTGTGCACGATGTTGTCCT
TGTTGGAGGATCCACTAGAATTCCCAAGGTCCAGCAGCTGTTGCAAGACTTCTTCAACGG
CAAGGAGCTGTGCAAGAGCATTAACCCTGATGAGGCCGTCGCATATGGTGCTGCTGTCCA
AGCGGCCATCTTGAGTGGTGAAGGAAATGAGAAGGTCCAGGACCTCTTGTTGCTTGATGT
TACTCCTCTGTCTCTTGGTTTGGAAACTGCCGGTGGTGTCATGACTGTCTTGATACCAAG
GAACACCACCATCCCAACCAAAAAGGAGCAGGTCTTCTCAACCTACTCCGACAACCAGCC
TGGTGTGTTGATCCAGGTCTATGAAGGAGAAAGAACCAGAACCCGGGACAACAACTTGCT
GGGTAAATTTGAACTTTCTGGCATTCCCCCAGCACCAAGGGGTGTCCCCCAGATCAATGT
CTGCTTCGACATTGATGCCAACGGTATCCTAAACGTCTCTGCTGAGGACAAGACAACTGG
GCAGAAGAACAAGATCACCATCACCAACGACAAGGGCAGACTGTCCAAGGAGGAGATCGA
GAAGATGGTTCAGGAGGCCGAGAAGTACAAGGCAGAGGATGAGGAGCACAAGAAGAAGGT
TGAGGCCAAGAATGCCCTGGAGAACTATGCCTACAACATGAGGAACACTGTCAAGGATGA
GAAGATTGGTGCCAAGCTTGCTGAGGCAGACAAGAAGAAGATAGAAGATGCCATTGACAG
TGCCATCCAGTGGCTTGACTCAAACCAGTTGGCTGAGGCCGATGAATTTGAGGACAAGAT
GAAGGAGCTTGAGAGTGTCTGCAACCCCATCATTGCCAAGATGTACCAGGGTGCCGGTGG
TGACATGGGTGGTGCCATGGATGATGATGCCCCCCCTGCTGGTGCAAGCGGTGCTGGTCC
CAAGATTGAGGAAGTAGACTAAGCTTTAGTTTATTTTTCCTAGTTCCTTGAACCTCTCTA
CGTTATTTAAGACTGATTGTTTTGGTGAAGGGTTTGTAACCAGTGGGCTCTTATCTCACT
GCTATTTTGGCCTTTTGGTAGAATATTCCTGCGTCTGGACAAGTAAGTTGCATGGGTTGT
TTGCGCCCCTTTCAAGATAAGTTGTTTTTGTTTTCTTATGCTGATTGTCATTTTTTCGTG
AAATTTGAGTTCTTATGCGGATTGTGATTCGTTAGTGAATTGAAATTCGAGTGTCAGACT
TGGTGGTTAGCAGTGGCAGTAGCTGTAGCTTTGATTTTTGACTAATCGGATCGATTGGGA
GCAGAAGATTGACCCTAGCATCCTTGGTGGCCTGGTGGTGGAATTCAGYCAGAAAGTGTT
TGATATGTCCATCAAGACCAGGGCAAGGCAGATGGAGAGGTTCCTGCTTAACCTTCTTGC
C
>UN00102
CGATGGGTTCGTAGCTAATTGTCTTGGTTTCATGATTTAGTATTGATGGTTGTGTTCATC
TTGTAGCTTTGTTTTGCTGTGTATGAAAAAGGCTGATAGATGATTCTTATGTTGTTGTGA
TTTTTTTGCCCTGTGCAATAACTGTGTTTGGATGAGAAACTTTGACTTTGAGTTGGGGAA
TTGAGGTTGTTTCATGGGCAATACATGCCGGGGAACTTTTGGGTCAACAAAACTTTATCA
GGGCGAAAGCAAGCCCGAGGATCAATCTGTTTCCAAGTGCAATTCCAATTCAAATACCAC
TAGCAATAGCTCAAATCCTAAGAAAAACCCTTCTGGTAATTCCAGCTCTGATTATTCACC
CACTAGTTTGAGATCCCAGCAGCTTAGTTAATCAGGAATTTGGCCAAGATAACCCTAAGA
AGGGTCCTAATCCTGTTGTGGTTGTACCCATGGCAAAAGATGGTTCCATGAAGAAGCCAA
CTGATAGCCAAGCTTACTATGTCTTAGGTCATAAGACCCCAAACATTCGTGAYCTTTACA
CTTTAGGCTNTAAAYTGGGCCAAGGGCAATTTGGGACCACTTATCTTTGCACTGAGATTN
CCACTGGNATTGAGTATGCATGTAAATCGATATCCAAAAGGAAGTTGATATCCRARGAGG
ATGTGGAGGATGTTAGGAGAGAGATTCAGATAATGCACCACCTGGCTGGTCACAAGAATA
TTGTGAACATAAATGGTGCCTATGAGGATCCTTTATATGTACATATTGTGATGGAACTTT
GTTCCGGGGGTGAGTTATTCGACCGCATCATTCAGAGGGGGCATTACAGTGAGAGGAAGG
CAGCTGAATTGACTAGGATAATCGTTGGGGTTGTCGAAAACATGCCATTCGCTAGGGGTG
ATGCACAGAGATCTGAAGCCCGAAAAATTTCTTGTTGGTGAATAAGGATGATGATTTCTC
TCTCAAAGCAATCGACTTTGGATTGTCAGTCTTCTTCAAACCAGGGCAAACATTCACAGA
AGTGGTTGGAAGTCCTTATTATGTTGCACCCGAGGTTCTTATGAAGCATTATGGTCCTGA
GGCAGATGTATGGACTGCCGGGGTCATCTTATACATATTGCTTAGTGGTGTACCACCATT
TTGGGCTGAAACACAGCAAGGAATATTTGATGCAGTTTTGAAGGGTCATATTGACTTTGA
ATCAGATCCATGGCCTATAATATCTGACAGTGCAAAGGATCTGATCAGGAATATGCTTTG
TATGAGACCTTCAGAACGCTTAACTGCGCATCAAGTGTTATGTCATCCTTGGATTTGTGA
ACACGGAGTTGCACCGGATAGAGCGTTGGACCCAGCTGTACTTTCTCGTCTCAAACACTT
CTCTGCAATGAACAAGCTGAAGAAAATGGCTTTGCGGGTCATAGCTGAGAGTCTGTCAGA
GGAGGAGATTGCTGGACTGAAAGAAATGTTCATGTCAATGGATACTGATAATAGTGGTGC
AATCACGTTTGAAGAACTTAAAGCCGGTTTGCACAGATATGGATCAAACCTTAAGGATAC
AGAGATACGAGATCTGATGGARGCGGCTGATATTGACAACAGTGGCACAATTGACTATGG
GGAGTTTATAGCTGCAACTATTCACCTCAACAAGCTTGAGCGTGAGGAGCATCTTGTTCA
AGCCTTTCGGTATTTTGACAAGGATGGAAGCGGATATATTACAATCGACGAGCTCCAACA
AGCCTGTCAAGAACAGGGACTTAACGATCTTTTCCTCGAAGACATAATTAAAGAAGTTGA
CCAAAATAATGATGGAACAATTGATTATGGCGAATTTGTTGCAATGATGAGGAAAGGCAA
TGGTGGTGCTGTTGGAAGGAGGACAATGCGCAACAGCCTGAATATTAGCATGAGAGATGC
CTAGTCCTTACCTTATTGTTCAAAGGTTTGTACAGTAATGCCTGATACAGCCATGAGATG
TAGTTTGTTCTTTCTCACCTCAACAGCTCCTCTGCTCGGCCACCAAATGCTGTCATTTCT
TTGTAGGACCGAACTCTGTTGGTGTTGTCCATTCAAGCAGTCACGACTCACGACATGTAT
GCTGTACTCGAAGCGAAAAGCTATAACCTTAGTTGATAAACTGGCATTTACTCTGACGAG
GGCTCCGGTTGTCATCTAAGACTGTATTGTTATCTTATGTATGTTGTTCCATGTTAAGTT
TTGAGCATGCATGTATCTCTCTGAATTTATGGATGGAAAAAGTGTTGTGCTTGATATGTT
TGGAAGCACTGCTTTTTTTTAGCCTTCTCTTTTAACCTGCCCTGCTGAACAGAACAGTTT
GTGTTCAACTTCATTATATTGAATGTTTTCAGTACGTAGTTGAATACTTGGATGGAGGCT
AACTTAATGACTGGGCGAATACATCATTAGTGAAAATGCTTTTTTTCGGCCCAACAAAAG
C
>UN00103
TATCAACTCTGTGAAATTACATTTAAACCCTCTCCTAATACATTGTAATTGCCAAAATGG
AAAAGATCGAAAGAGGTCTCTTTGGGCACCACAAGAAGTCCCAGGAGGATCAAGACAGAC
CCTCTGACTACGAAACCACCGGTGGTGCCGGGTACGAGTCGGCCCAGGGCCAACGCTACG
GCTCGGAGACTGGCGGCTACGGCTCCACCGAGCCTGGCCGCTATGGCTCGGAGACTGGTG
GCGGGTATGGGTCCACGGAGGGTAACCGCTATGGGTCCGACGACACCACTGGTGGTGGTT
ATGGGTCCACTGAGTATGGGTCCGGTGGCGGGTATGGGTCTACTGAGGGTAAACAGTACG
GGTCGGGTGAGACGGGTGGGTATGAGTATGGATCAAGTGAGACCAAGTATGGTGGTGAGG
GAGTAGGAGGAGAGTATACTGAGGAGCCAAAGAAGGATTATGAGAAGGAGGAGAAGCATC
ACAAACATCTTGAGGAGCTTGGTGGTGTTGGTGCTGTTGCTGCTGGTGCTTATGCTCTGT
ATGAGAAGCACAAGGCAAAGAAGGACCCAGAGCATGCACACAAGCACAAGATAGCAGAAG
GAATCGCAGCCGCGGTCGGGGTTGGAGCTGGTGGTTTTGCATTCCATGAGCATCATGAGA
AGAAGGAGACCAAGGAGGAGAGAAAAGAAGCTGAAGACGAGGGCGAGGGCGAGGAGGGTG
AAGGAAAGAAGAAGCACCATTTCTTCTAAGTCTTCCTCCATCAACTGTGACCCTTTGGAG
CCTGTAATTAGCTATGTTGTGATCACTGTAATGTTCTCATGCCTTCAGGTGTTTGAATAT
GAGTGTATGTGTGAGTGTCAAAACTTGGCTATTTTCATCAAAACAAGTTGTGGATTTTTA
GTTTGCCCACTTTGAAGTATCCGATCCCACTGTTGTACTCATATTTCGAGTGTGCATGGT
TTGTTTTTTTGTGTAAGAGGGGCACATTATGTACTGGTTTATCTGGTTTTGTTATGTTGT
AATTAGTTTCAACAATAATTATAATAACAGATGCATGCTAATACTATTTTCCTTGCTACA
AAAAACAAACCATGCACACTCGAAATATGAGTACAACAGTGGGATCGGACACTTCAAAGT
GGGCAAACTAAAAATCCACAACTTGTTTTGATGAAAATAGCCAAGTTTTGACACTCACAC
ATACACTCATATTCAAACACCTGAAGGCATGAGAACATTACAGTGATCACAACATAGCTA
ATTACAGGCTCCAAAGGGTCACAGTTGATGGAGGAAGACTTAGAAGAAATGGTGCTTCTT
CTTTCCTTCACCCTCCTCGCCCTCGCCCTCGTCTTCAGCTTCTTTTCTCTCCTCCTTGGT
CTCCTTCTTCTCATGATGCTCATGGAATGCAAAACCACCAGCTCCAACCCCGACCGCGGC
TGCGATTCCTTCTGCTATCTTGTGCTTGTGTGCATGCTCTGGGTCCTTCTTTGCCTTGTG
CTTCTCATACAGAGCATAAGCACCAGCAGCAACAGCACCAACMCCACCAGCACCGTTAGA
TCCACAACTACCACCACCACCCACCAAAACCTCACCGTCTCTCTCGCCGCCGCAAACCCT
AACCGTAACCCTAAACCTAAACCTCTGACAGCAGCTCACAAAGAGCTGACAAGCCATGGC
TTCCCCGTCGGACTCCTCCCCTCCGACGTCCGCGGCTACGTTCTCAACCAGACTTCCGGC
GAGTTCGTTGTCGACCTCGGCGACCAGTGCAAGATTACGCTTCCGCCGGACAACTACCTC
GCTACCTACTCGAAGACGGTGAGGGGCAAGATCGTCAAGAATAAGATCGCTGAGCTTGAT
GGAATTAGGGTTAGGGCTTTTTTCAAGTGGTGGCCGATTACTGGAATTCGATCCAGCGGC
GATGATTTGGTGTTTGAAGTTGGTTTGGTGAGCGCCAAGTACTCGGCGAAGAATTTCGAT
GAGAGTCCTGCTTGTGAGGGCCGTAAGGCGGATTCTTGAGCCTTTTGGAGTGGGATTACT
GCTTTCGAGGGCTTTGATTGCAGCATTACAAATGGATGTCTCTGAAATCAAAGGATTCAG
CTATCCCCTCCTCGAGAAGCTTGTACCTACCAGTCCACCTATCTCCATTATCTCCATAAT
GTTGTGTATATATAAAAGCTCTTGTATTATCTTAAAGATTCACGTGGAATAAGGTGTCAA
ACTGCTAGAATTTGAGCTTTATATGAGATTCCGTTTGTATATTGTTCAGAATCAGAATCT
ATTACAAGTTCATCCCACTGTAGTAGGAAAGGATTTTCTTAAGGTGCCTCCTTTAYYTAT
TTTGTTATCATTCGTATGTGGTGTTTGATTTAAAATTNATTTAAAAAGTTAACCTCCCCT
GGTACCTTCCTTTCTCTCTCTCCTTAACTAACTCCCATTATTACAATTTACATCCCAC
>UN00104
TATCCCCTGTGTGCCTTGAAGAATGATGAAAAGGCAAATGGCGAAGACAGCAAAGCCAAG
GTCACAGATGAGGAGGACAAAGCGGAGACAAAAGATGATGAGGGCATGGCCGAGGCAAAA
GATGATGAGGACAAGGCCGAGGTACCAGAAGGCTATATGTGTGAAGGTGATGTGTGTCGT
AAGGTCTAAAAAATGTTTCTATAAGCTGGAGCAAGAAATACTGAGGGCGAATAAGTATGG
GTAATTTGCATTATCAAGGTATTGTCTCCAGAAATGTGCTGGTATTATGTAGATCATGTT
CATGGGGGTTTGCACTACTGTGAGTGTATTAGAGTCTCAATATTGTTATGATGGTCTATT
GGTCTGTTAAGTTAACTTTTTAGTTAACTTTTTAGTGCTTTACAAATAATATTGTCATGA
GGAGTTGGTATTTGATGAAATTTTGGCACTTGCTTTTTTGNCCATGAATTGAAACACATG
GCTACTTATTGCAAGTATGACAAATTAAGAGTGAAACACAAAGAAGCAAGTGCCAAAATT
TCATCAAATACCAACTCCTCATGACAATATTTGTAAAGCACTAAAAAGTTAACTTAACAG
ACCAATAGACCATCATAACAGTATTGAGACTCTAATACACTCACAGTAGTGCAAACCCCC
ATGAACATGATCTACATAATACCAGCACATTTCTGGAGACAATACCTTGATAATGCAAAT
TACCCATACTTATTCGCCCTCAGTATTTCTTACCCCAGCTTATAGAAACATTTTTTAGAC
CTTACGACACACATCACCTTCACACATATAGCCTTCTGGTACCTCGGCCTTGTCCTCATC
ATCTTTTGCCTCGGCCATGCCCTCATCATCTTTTGTCTCAGCTTTGTCCTCCTCATCTGT
GACCTTGGCTTTGCTGTCTTCGCCATTTGCCTTTTCATCATTCTTCAAGGCACACTCAGG
ATGGAGATCAAAGTCACACTCCTTGCAGTAAAAGGACCAGTTGGACCCTGGCTTATCACA
TCCATCACAGAAATATCCATCTCTCCGCGACTTTACTAGCTCATGTTCATGAAGCTCCAG
TTTCAGTTTCTCAGGCCACCCCTTGGCAGTTTCCTCAAGCTGATCTTTCAAATTCTGTAT
GTGTTCTTCAGTGAAGGGAAAAGCATCTGCCCCATAAGCTCCTATGAGCTCTCGAGCTTT
AGTTGTGATTGTCTTGCCCTCCGGTCCAATAGCTACAAGGCATGGGATTCCCGTTACTTT
GAACCTACGAGACAAGAAAGCCTTCCTCTCATCTCCAAATGGGAGGGCCAACCATGGCAT
ATCTGAATAGTAGTCATCAAATGAAGTTCGATCGCGATCACTGGAAACAAATATGACCTC
GAATGCACTCTCCTTGGCCTTGATTGTGTTGTATGCTTCAATAAGCTTAGGTGTAAAAGC
ACGGCATGGAGGGCACCAATGAGCTGAAAAATAAATGAGCACATGCTTTCCAACCAGCTC
AGACACAGGCACCTTCGAGCCAGTTTTGTCGATGACATAGTCCTTTTCCCCCTGCAACCA
GGAGGGATTCGAGTGTTTTGTGACTCAAGTTTTGGCTTTTTCAATCTCAGCAAGTTCAGC
CACCTTTTCAGGGGTGAAGGGGTACGCTTGAATTCCATGCTCCTCTATGAGTTCGGCCAC
ATCAGGATTCAAAGTCTTCCCATCTGGTCCAATTATCACCAGCCTGGGGATGGATCTGAG
CTCAAAGTACCGAGGAAGCTTCTCAATCTTCTTGTCCTTAAAGGGCAAGGCCAACCATGG
CATGTGGGCTAGCACTTGGTTGAATCCTACTTCATCATCCTCATCCAAATAGATCAACAC
AACCTCAAAATTCTCACCTTGTTCTTTGAGTTTGTTGTATATTTCTTTTAGTTTCTGGGT
GAAATCACTGCAAGGCTTGTAGGAGCCAACACAAAAGTAGAGGCCAACTGTCTTTCCTTC
CAGCTCTGACACAGGAACCTGCTTTCCATCACCTGAAATGACATAATCCCGTGAGCCATT
GACCAAGAGGGTTTTCAAGCTTTGGTTTCTCCTTGCTTCCTCTTCCTCCTCTTTCAGTTG
ATTGATTCTTTCCAGTGTAAATGGGTACGCCGCTGCTTCATATTCCATGATCACTTCGAC
CCCTTCCTCAGTTGAGACTCTCCCAGATGCATCAAGGATTACAAGACAAGGGATTCCACT
CACTCCAAACTTTTGCTTGAGTTTGCTGACCGTGGCAGAATCAGAAAATGGAATGGCAAG
CCATGGCATCTTAGCAAAGTAGCTATTGAAGGCTTCTTCTTCCCTATCAGATGTAACCAA
GACAACTTCGAAATCCCCTTTCGGGGAAAGCTCATTGTAAACATCCGCTAAAGATGGGGT
GAAACCACGGCAAGGTGGGCACCATGAGGCTGAGAAAATATAAACCCACGACAAA
>UN00105
GGGCGGGGTGAGTTTCTCTCATCAACAAAACAAAATACCCAACGCTTCAAAGTGCTTCAC
TATGTCTTCTTACACCCCCAAAAACATCCTCATCACTGGTGCTGCCGGTTTCATTGCCTC
CCATGTCGCCAACCGGCTCATTCGGAATTACCCAGATTACAAGATTGTCGTGCTCGACAA
GCTTGATTACTGCTCAAATCTGAAAAAACTTGCGTCCTTCTCAGTCATNCCCAAATTTCA
AGTTTGTCAAGGGGGACATAGCCAGTGCAGACCTTGTTAACTATCTTCTAATCACAGAGT
CCATTGATACAATTATGCACTTTGCTGCTCAAACCCATGTTGACAATTCCTTTGGTAACA
GCTTTGAGTTCACCAAGAACAACATTTATGGTACTCACGTCCTCCTAGAAGCCTGCAAGG
TAACTGGACAGATTAGGAGGTTTATCCATGTTAGTACAGATGAGGTNTATGGAGAGACCG
ATGAGGATGCTGTTGTAGNGAACCATGAAGCTTCCCAACTTCTTCCTACAAACCCATACT
CTGCTACAAAAGCTGGTGCTGAAATGCTTGTAATGGCTTATGGCAGATTCATATGGTTTG
CCTGTCATTACAACCCGAGGAAACAATGTGTACGGGCCAAATCAATTTCCTGAGAAGTTG
ATTCCCAAGTTCATTCTTTTGGCCATGAGGGGGAAGCCTCTCCCAATTCTATGGAGATGG
TGCTAATGTGAGAAGCTATCTTTACTGTGAGGATGTTGCTGAGGCCTTTGAGGTCATTCT
CCACAAGGGAGAAGTTGGTCATGTATACAACATTGGAACAAAGAAGGAAAGGAGAGTAAT
TGATGTGGCTAGGGACATATGCAAACTGTTCTCAATTGATCCAGAGACAAACATTAAGTT
TGTCGAGAATCGGCCATTTAATGATCAGAGATACTTCCTTGATGACGAGAAGCTGAAGAA
CTTAGGCTGGTCAGAGCACACCACCTGGGAAGAGGGTCTGAGGAAGACAATGGAGTGGTA
CACGGGTAACCCTGATTGGTGGGGTGATGTCTCAGGAGCATTGCTTCCTCAACCCCAGAA
TGTTGATGATGCCAGGCATTGAGAGACACTTTGATGAAGCTGACGATGGAAAATCTCCTT
CATCGGGGTTCCCAAACACTCAGACCCGGATGGTGGTACCTGTTTCCAAAAGCACCTCTT
CCTCTCAAAAACCAGCTTACAAGTTCTNGATCTATGGTAGAACTGGTTGGATTGGTGGTC
TACTTGGAAAGCTGTGTGAAAAGCAAGGAATTTCATACGAGTATGGAAGGGGCCGTTTGG
AAAACAGGGCATCTCTCATTGCAGATATTCAGAACATCAAGCCTACACATGTCTTCAACG
CTGCCGGTGTTACTGGTAGACCCAATGTTGACTGGTGTGAATCTCATAAAACAGAGACCA
TTCGCACCAATGTTGCTGGTACATTGACCTTAGCTGATGTCTGCAAAGAGCATGGGCTTC
TTATGGTCAATTATGCCACTGGGTGTATTTTCGAATATGATGCTACCCATCCGCTGGGTT
CCGGCATTGGGTTCAAGGAGGAAGACAAGCCCAACTTCACTAAAGGATCTTTCTATTCAA
AGACCAAAGCCATGGTTGAGGAGCTGCTTAAGGAATATGAGAATGTTTGCACCCTGAGAG
TCAGAATGCCCATATCCTCTGACCTCAACAACCCACGAAACTTTATCACAAAGATCGCTC
GCTATGATAAGGTGGTGAATATTCCCAACAGCATGACTGTCTTGGATGAGCTCCTCCCCA
TTTCCATCGAGATGGCAAAGCGGAATCTCAGGGGCATATGGAACTTCACCAACCCAGGTG
TGATCAGCCATAACGAGATCCTTGAAATGTACAAGAACTACATGGATCCGAACTTCAAGT
GGACTAACTTCACCCTTGAAGAGCAAGCCAAGGTTATTGTCGCTCCCAGAAGCAACAATG
AGATGGATGCCTCCAAATTGAAGGCAGAATTCCCTGAATTGCTGCATATCAAGGACTCGC
TGATCAAGTATGTCTTTGAGCCCAACAAGAAGACAAATTACGCTGCTTGAGAGTGAAATT
TTCTGCATAATTGGGTCAGATAAGGCTGTAGTCATCAGGATCATATTCTTTTGAAGAGAA
AAACAAGTAGGTGTTTTGGTTGCAGACATCATTGCAAGTGGATCATTTGCAAAAATATTC
ATTCTAGCTTCATGTTGTCATTTCTAAAACCGGTTGGGATGTTATAATAATTATAGGTGT
TTCTTATTGGTACTCTCTCATTTCTTCTTTTCTTTATTTTGATCTTCTATTATTACCAGA
AGGTCCAGAACTCATCAAAATAGGAAGGACCTTCTGGTGATAGATTGTTTCGCAACTATT
GCCAACTTGCCCATGTGTAATTTCTTATATTTATTCTATTGTTCAATTTGT
>UN00106
CTCCGCTCCTACATCTCCAATAATTGATAAGACTGTCATCATCGCACGACCTCTATATTC
ATTGATTTAATCACATCTTCAAAATCAAGGGCTGCTAGCTCATAGATGCTTTAATTAGTC
CTTGTCGATGGCTTAGATCTCTCAGGATAACCCTCAAAATTCTAGGGTTTTAATTTCACC
ACTTTGTGAAAAAGGGGTTTTGAGCTTAAACTGGATCTCGGCCTGGAAAATGGAGGAGTA
CAATCATGAAATGAGCGACAACAGTGGAGCACATCAAAGGGGAGGTTTCACCTATGTAAC
ATCATCAATTCTGGCGCCGAATAACTCGTCTTCTCCTTCGCCTTCATCGACTTCTTATGT
AGGGGGGAGGACCCCGTTTCAGGCTTGTTTTCAGCAGGARGGAGGTGGTGGGAGCCCTGT
GGTTAAGAGCGAGGGTGGTGGAACCCCGCATCAGTATTTTCCGAGGTTCCACTACCCTCT
GCTCACCACTNCCGCCGCCGCTCGAGGCCATCATCACGCCCCCCACACCGACGGCCTTTC
ATCAACAACAAGACGTCGGCGGCGGTGGTGGTGAGAATCATGGGAAYAGTAGTAGTAGCG
GAAGCCATGAAGTAGAAGCCATTAAGGCTAAGATCATTGCTCACCCTCAGTATTCTAATC
TCCTGGAAGCTTACCTTGATTGTCAAAAGGTGGGAGCTCCACCGGAGGTGGCGGCGAGGC
TGGTGGCGGCACAGCAGGAATTCGAGGCGAGGCAAAGGGCTTCATTCACGACATGTATGG
ATGGCTCCAAGGACCCAGAACTAGACCAATTCATGGAAGCGTACTATGACATGTTGGTGA
AATATAGAGAGGAACTAACGAGGCCAGTTCAAGAAGCCATGGATTTCATGCGAAGGATCG
AAGCTCAGCTCAACGTCCTCAGCAATGGCCGTGTTCGAGTCTTCTCTAATGATGACAAAT
CAGAGGGCGTGGGTTCATCGGAAGAGGATCAAGAAAACAGTGGAGGAGAGACAGAATTGC
CTGAGATAGACCCTCGAGCGGAAGACCGAGAACTGAAGAACCATCTCCYGAAGAAGTACA
GCGGCTACTTGAGCAGTCTTAAGCAGGAGCTCTCCAAGAAAAAGAAGAAAGGGAAGCTCC
CCAAAGAAGCCCGCCAGAAACTCCTCAGTTGGTGGGAGTTGCACTACAAATGGCCTTATC
CTTCGGAATCAGAGAAGGTGGCATTGGCCGAAGCAACTGGATTAGACCAGAAACAGATAA
ACAACTGGTTTATAAACCAAAGAAAACGCCATTGGAAGCCATCTGAAGACATGCAATTTA
TGGTGATGGATGGCATTCATCCCCAGAGCACTGCCCTGTACATGGACGGTCACTACATGG
GAGAGGGTCCGTACCGATTTGGAACGTGACAAATTTATCCAACGCCTTTGGATCAAATTT
GATTGCATCACTTCATCATATCGATCCCCGGCACGACGCTGGCTTATTTATGTTTAATTT
TTAATTTAAGAAAGTTAAATTAATTTGCGTGGGTACGTAGCGTATATAAGGCTATATATT
AGTGCAATGTGATTGCGCTATCAATGCATGGCTGCATGATTTTGTTTCGAGTTGGGTTTT
GATTTATGTTAATTAGGACCCCCTCCCCCTATTTTTGAGTAATTGTAACGGCATCTGTTA
AGGTTATGTTGAATCTACATAGCCAAGTGCCTTGGTATGTGTATGTATTTAAGTGTATAA
GGAAGCTAAGCGATAAATGGAAGCTGTAAGTTAATGAATTACAACATCGATCTTAATGTT
ACTGAGTTCATATCGAGCTCAGAACTTCAACAGTCACATAACCATGTAAACAGTTACTAC
CAAAACCAGCAAGACAAGGACACAACCCACAACCAAAGCATGAAAAGCAGTCTAGTCCAG
TAGCTTCCGAACAACAAAAGGTAACATCAAAAGTTTAGGATTTGAGAAAGACGACAGAGG
AGGAAAACTACACCATATATTTACATCAAACATCCATTATGCATCATCATCATCATCATC
CTCATCATAGTTTTCATCATGTCGGTTGAAATTCATACTGGATGCCTCAGCAGTACTTGC
TCTTTGTCTCCCCACTATAGAGCCAGTCATAAACAGTAGGAGAAGAAGGCTGGGAGGGCT
TGTCAAAGATCTGAGCTCCGATGTTCTTAGTGTTGAGGTTGCTCCCCGGATGGAAAACAC
TCCTCCACACGTTCTCCTTCCTCGCCGAGTTCGGCGTCGTAGGTGTGGAAGGCATAACTG
GGCTCGTCGATGTCGATCCTGCTGGTGGCATCGACAACGATCTCTGAAATTTATCGCTCT
CTTTGTTGTTGAAATTGACTTGGGTGTTGAGTTTTCTGAGCTTGCCAAGGCCACGATCAG
GTTGGGGGCCGGCCACTACATCGTCCCACAATTTGTCTAGCCAC
>UN00107
GCAAGCTCTGCTTGTAACAACACCTTATAGAATTCATTTGATTTTTGGGTTTTATTCCAN
YTGGGCTTCTTCCAATTTTCTTTTCAATTATGTGTATACATACTGACTAATTCATCCCTG
ACTGAAAAACAAAATGGAAATTGAAGAGAAGTCGATATCTTCTGAACCCATCAGTGGAAA
TAATGGTGTTCTTCCAAATCCGAAGGTCGAAAGTTCCTGCGCAGAGATTGAAGATGCTAT
GCATGGAGGCAAGCGGAGAAAGCCAAACCTATTTCTTGATAYCCCTTCTAGAGAAATTGA
AGTCAGTCAAGATTCTGTAAAGATGAAGATGCCTYCAACCCCTTCACCCGCACGAAAGAG
GGTGAATTTTCTATTGACAYCTACTTCCTGTGATGTAAAACAATGCGAATTTCCTGAAAC
TTCATCAGTGAGGGGGCGTTCACCCTTCAAGAATCTTCTACCAAAACTAAGATTTATTTA
TCGAAGTTCTTCAGATGTTGGGAAAACTGCCTGCAGTGTCAGCGAACTTCCATGTACAAC
ACCACGGGAAAGACCCTCCATCTCACCATCATTGTCATTTACAAAGATATTCACTCCAAG
AATAAAGAGGACATCATCTTTCCCAGTTAACCCAATCATGACCGCTGACTCTGTTAACCG
GGGACAGGCCAGTGGTTCGCTCCCTTCAGCTGTAAAGGAAACTCAAGCACTCANACCGGA
ATTGGCCATTTCTCGTTCTGTTTCAGCACCTCTTAATAAAGAAACACGCATACGGAGAAT
GGATTCTTTTATCCGTGTAATCCCCTCTCCTCGGGTGAAGGAAAGAGATCTTCGAACCCC
AGATGGAAGTACACCACCAGAAAACACAGAAGCTGATGGTGAAGATATACCAGAAGAAGA
GGCTGTTTGTAGAATATGCATGGTTGACTTATGTGAAGGTGGGGAAACCTTGAAGATGGA
GTGCAGTTGTAAGGGTGACCTTGCTTTAGCACACCAAGAATGTGCTTTGAAATGGTTTAG
TATCAAAGGGAACAGGACTTGTGACGTATGTAAGCAAGATGTCCGAAATTTACCTGTCAC
TCTTTTGCGTATCCAGAGCACACATGGGGTGAATCTTGGAACAAGTATAGCTCAAAGAAC
TCAGCTTAATGATCTCAGTGGCTGGCAAGAAGTGCCTGTCCTTGTTATCGTCAGCATGCT
GGCTTACTTCTGCTTCCTGGAGCAGCTTCTGGTTGCGAAAATGGGTACTGGAGCGGTAGC
GTTGTCTCTGCCATTTTCTTGTGTACTGGGTCTACTTTCATCAATGACCTCCTCAACCAT
GGTTTCTAGGCGATTTGTCTGGATCTATGCATCCATCCAGTTCACACTGGTAGTCGTATT
TGCACATGTTTTCTACTCTGTGGTTCGTTTGCAAGCGATCATATCGATTCTCCTGGCAAC
TTTTGTGGGATATGGCATTGCCATGAGTCTGAGTTCCATTATTGTCGAGTTCTTCAGGTG
GAGAAGAAGAAACTCTCGATCAAGTTCGCCAGAAGGCTCACGAGTTACAGTGTCGAACCA
GCAAGAGGCAGCAAATTTGCCATCATTGCCAAGCCCTGGTTTCCCCAACCGTCGCTTAGG
TGATGTAGAAAATCCAGAGATGCTCAGTAGTATCTGATGAGCAGAAGGCTGTATCTTTAT
TCTATTAAGCCGTGGATGTCCCTTCCTAACCGGTTGTGGTGGAGAATGTAGTGGCTGACT
GCCTNGAACATATATGGCAAATGCAAAGTGGTTGACATATATGTACATCATAGTTCATCC
ACCAACCATTCAACCAGCTCAAAAAAGGGCACTAGAAAAGTACTATTTCAAGCCACTCCC
TCCGCATTTGCTAAGATCACCTTAATACAGCCCATCATCCCACATAGAGCACACAACTTT
CTTACATCTCATACTCATGGCGTAAGAGCATATTCATAGACAATCCATAAACCATGTCTC
ATAAGCATATACTAATGCTAAATGATAACGATTCTCGTGTCAGCACTTGTAGAGGCTATG
TCAGCAACATGATGCTGCGATGCGTACTTGTATCTGGGCACCTCTTGGGCGATCACCGGT
GGCTCATTCAGGAATGCCCAGTTACTCCTTGTCCACCATGCGTTCTTCTTGATGAACTCT
GCAAGATCAATTTCAGCTTGCTTGCCTAAATTGAAATGACCATCCTTAGTACTAACATCA
GGCAAAGAGCTTGACCTTGTATACTCTGTTGCACCTCCAGAATCTTCAGTAAAGCTCACC
TGTGGAGTGAGATTTGGTGAAGTAGAAGCAGAAATAGCCTGAAGGTGTTCTTCCTCTATT
TTCTTCTTCATTTTCCAGTACTCCTCAATCTTCTCTTTGGTTAGTGACTTGTTCCTCAAT
TTTTCATAGTTGGAATCCTTAGCAGGGGAAGCCCATCCTGGC
>UN00108
TTTTGTTTTTGGGAGGGACCAAAGCTTGAAATTTTCGTTGTATGTTGTATCTATTTTCGA
GGATTATGCCATGTCATTCGGGAAATGTTCCGCACCNATGTACAATGGCAGGGATTACAA
ACCCTTCGATCTGAGTCTGTCAGATGTGGCTAGAAGGTAGTGTCATTATACAAAGGGGGC
CATCCAGCAACCGAAGTCCTCAAAGTAGACCAAGAAAACAAAAAGAGGAACCTTTAAAGA
ATGAAAATACGTTAGTTACTGTCTTCCATTCCAATTGATATGGGTTTAAACGCTGCTAAC
ACAACTGAAACCTTGCAGGCCAGGAAGCCCATCATTCCACATCAATCTCCTGTTTAGGTG
GTGTAACCCCAAAGGCTGCTCCCATAGCCAATTGAGCACTAGACTCCGGATGATATTGAA
GCAGATTGTTTATGATGGTAAGCCGAATTTGCTCCAACAACTCTGGATCATCAACCTTCC
TTCCAGTATCGGCTTTAGTGATGGCAAAAGTGTTGTGCTTCCCAGAAGAATCCAGAAAGA
CATTTGCCTTAACCACATTGAGCCCAAGATTTTTCAGTGCATTCATAGTATCAAGAAGTG
CACTGAAAAATCTTGGGCTCAATGTGGTTAAGGCAAATGTCTTTCTGGATTCTTCTGGGA
AGCACAACACTTTTGCCATCACTAAAGCCGATACTGGAAGGAAGGTTGATGATCCAGAGT
TGTTGGAGCAAATTCGGCTTACCATCATAAACAATCTGCTTCAATATCATCCGGAGTCTA
GTGCTCAATTGGCTATGGGAGCAGCCTTTGGGGTTACACCACCTAAACAGGAGATTGATG
TGGATATAGCAACACACATAAACATTGCTGATGATGGTCCTAACCGTAGCTTGCTCTATG
TGGAAACTGCTGATCATCCTGGTTTGTTGGTGGAACTTGTCAAAGTAATCACTGACATAA
ATGTTTATGTTGAATCTGGAGAATTTGACACTGAGGGCTTACTGGCGAAGGCTAAATTTC
ATGTTAGCTACCGGGGTAAATCCCTAATAAAGCCTCTCCAACAGGTGGTGGCTAATAGTT
TACGATACTTCTTGAGACGGCCAACGACAGAAGAGGCGAGTTTCTGATCCGTCGCCCAAA
GAGCAACAGAGGATAACAGGATAGGTTGGGGTTGTAATTCTTGAGAATCCTCAATTTCAA
GATTTAGGATATTGAAATGACTGCAACCTTGAATATATAGTTGATGCCATTAATTGACAT
TCTAAATTCTAAAGCTATGAGGCAAACAAGATAGCATTTATTGTACATTCTTGAGCTACT
TGTTGGCCTCATAGCATTAGAATTTAGAATGTCAATTAATCGCATCAACTATATATTCAA
GGTTGCAGTCATTTCAATATCCTAAATCTTGAAATTGAGGATTCTCAAGAATTACAACCC
CAACCTATCCTGTTATCCTCTGTTGCTCTTTGGGCGACGGATCAGAAACTCGCCTCTTCT
GTCGTTGGCCGTCTCAAGAAGTATCGTAAACTATTAGCCACCACCTGTTGGAGAGGCTTT
ATTAGGGATTTACCCCGGTAGCTAACATGAAATTTAGCCTTCGCCAGTAAGCCCTCAGTG
TCAAATTCTCCAGATTCAACATAAACATTTATGTCAGTGATTACTTTGACAAGTTCCACC
AACAAACCAGGATGATCAGCAGTTTCCACATAGAGCAAGCTACGGTTAGGACCATCATCA
GCAATGTTTATGTGTGTTGCTATATCCACATCAATCTCCTGTTTAGGTGGTGTAACCCCA
AAGGCTGCTCCCATAGCCAATTGAGCACTAGACTCCGGATGATATTGAAGCAGATTGTTT
ATGATGGTCAGCCGAATTTGCTCCAACAACTCTGGATCATCAACCTTCCTTCCAGTATCG
GCTTTAGTGATGGCAAAAGTGTTGTGCTTCCCAGAAGAATCCAGAAAGACATTTGCCTTA
ACCACATTGAGCCCAAGATTTTTCAGTGCATTCATAGTATCAAGAAGTGCCCCCAGGCGG
TCGCCAAAGGTGATCTCTACCACAGTTGCCTCCGGGTCAGAATCAAGATCAAGTATAACT
TTTGGAGTAGGAACGTCGTCTGTTTCGCAGTAGCTTCCATTCTCAACAGCAGTAGATAAG
GATGCATGTAGAGTGCTGATTCGTGTTGTTAAAGCGGTAAATTTTTGGCGGGGCACAATG
CAGAGAGGCCTAGCAGAGAAGCCAAACGCAGCCTTAGCTAACAAAGGGACTTCATTACAT
CTGCAAAGAGCTTGAGCAGCAGTTAAAGAAGCCCCAGAAGCCATAGCAACCACAGCCATA
GTTGTAGAGGATGAAGAAGCTTGAAATTCTGGTTGAAATGGAAAATGCCCAGATGAATTT
AAAGGCAAAGATGTACAAATCGAGAGAAAAAATGGAGGCCT
>UN00109
GTCGCGGACACCGGAAGTGACCTTGTATGGGTCCAATGCTCGCCATGCCAGAAAATGCAT
CCCACAAAAAATCACCCCTATTCGACCCCTCCAAATCTTCCACCTATCAAGCCATCCCTT
GCGAGTCCCAATCTTGCAGCTACCCTGACCTTAAGAGCGAGTGCACCCAAGATGAAAAAT
ACGAAGGGTCGTGTTCTTATGTCACTAGCTACGGAGATGGGACTCGAAGCATGGGTGTCC
TAGGCCAAGACACCATTACCTTAACTTCCACCGATGCTGCATCAGCAAAATTTCCTTCCT
TCACTTTCGGATGTGGGTATAACCAAAGGGGGAGGTTCGGAGTCCAAGGTGACGGCATTG
TTGGGCTTGGTGACGGCCCACTATCTCTGGTCTCACAACTAGGACAGAACATAGACAATA
AGTTCTCCTACTGCTTGACTCCCCTCTCTTCAGGGTCCAATAGTAAGCTAAAATTTGGGG
TCGATGTAGCAGGGCCTAATGCTGTAACGACCCCATTTACAACCCGAGACCCTCCTGTGT
TTTACTACCTATCATTGGAGGGGATCAACATTGGGAGTACTTCAGTTCCTGTGGGACAAA
ACATCATCATCGACTCTGGTACGACTCTGACATATCTTGAGACGAGTGTCTATGAGGGGG
TCCGGGATGCCTTGAAAAACGCCATTGGCCTCAGCCCGGTAGCCGACCCAGAAGGAACGT
TGGACCCGTGCTACGAGGCAGGCGCGAGCCTGAACTCACCTGATGTGGTGTTCAAGTTTC
AAGGAGCTGATGTTGTATTGAAGGAAGAAAACCTCTTTAGAACTGAAGGGAGTCTCACTT
GCTTGACTATGGTGCCCACAGAGAGTAACTTCATCTTTGGAAACATTGCTCAGGTCAACT
TTGAGGTTGGGTATGATTTGCAAGCAAAAACTGTTTCTTTTGCTCCAACAGACTGCACCA
AGTACTAGGTCCGAATGTAATCATGTACCAATACATGCTAAGGTGTAATATGTTCAAGTT
TGTGTTTGCTTTACCTGGTCTTGTTTATTTCAGGTCTTTCTAGTATCACTAAATTACTAT
ATAAAACTTCGTGTCGAGAAGCGTCAGATTATTATTAGCTTATTGTTAGTCCTAATTAAC
CCAAAGTAATATAACTAKTGTTGTYTMTRCTTGATGTCCTTTGTCGAGGGTAAACATGGT
GTTWCTTGATACTTCGCTATGTACTATCTTTTTGACATAGCTGCAACGTAACAGTTTCAA
GTCCATATTCATATGTATCAAATCACATTTATATTGGACTAAAGATAGTCAATTTTGTCA
TTTTAATACACTAACAATCTCTTTATGAAGCTTCACAAAGCATGTCTAAAAGATAGTACA
GAGCGAAATATCAAGAAACACCACGTTTACCCTCGACAAAGGACATCAAGCAGAGACAAC
AATACCAATATGTGTAGATTCATGTATTATTACATAACCATGGCATGCTTAGAATATATA
GACAACACCCAGCACAAAACAAATGCATTCCTTCCAAACAGCCTATGCATCTGAATACAC
TCTTGAAGCAGCAACTGGGTAGGGCATGAGATCTCAGTAACGGACGATCTTCCACTGCTG
GTTCTGGTTATCTCCCTTCCAGCACTCATAAAGGGCAACAATGGTGCCATCATGGACACC
ACCATGGTCCTTATCACCATGAAAAGCATCCAGACACAGTTTCACATTATTCACCATCCT
GATAGTTCTAAAACCCTGACCCAAGTCCTTGCTCTCTGTCCACAGGATTGATGCATCGAG
TTCATCAGGCTCGTAAGGGACTAACCGCACTGGATGACCGGCAACTGAATGTTTCACAGC
CTGGCCAGTGGCTTTGTTCACCAAAGCAAAACTCGGATAACCATCTTCATCCTTCACCTT
TGTGCTATACTTCTCATCTTTGTACCAGTGCTGGGTTGGATCATCAGGGTTGTGGTAGAC
CAAAACGACCTTGCCATCACGCACAGCAACAGAGTAACGATCTCCACCAGCTTTGCAGTA
AATCCTGTAAGTAGGCTTATTAACAAAGTACCCCATGAGTGGGTCACCCTCACCCCCATA
AGTAGTATCACCACTACCGTGGCTATGGAAGTGCCCTTCAATGAAACTCGGCATATGAGG
ATGAAAATGGTGGTGCCCACTACTCTCATGCCCAGAGTGGTGGACATGAGAAACCACTCC
GGCCGCCAGTGGTGGTGGTGCGTACGCCGGAGTTTCGAGCTCGGAAGTGTCGGATGAGTA
GTAAACCTCAGAAACCGGCGGCGGAGGGTAAGATTCCGGCGGTGGGTAGGCTCCGGGTGG
TGGCGGGTCTTTGTATCCGCCACCGTAAGGGGCGGAGTAAGGTGGGTACGCGCCGCCGTC
GAAGGGGGGCTGACGAGGAGGAGGGAAGGGGGGAGACGAC
>UN00110
CGATTGGTCAGTTTGGTGTGGGTTTCTACTCTGCTTACNYNGNNGCTGAGACGTTTGCTT
TCCAGGCTGAGATCAACCAGCTTCTCAGTCTCATTATCAACACTTTCTACAGCAACAAAG
AGATCTTCCTCCGTGAGCTAATCAGTAATGCTTCCGATGCATTGGATAAAATTCGATTCG
AGAGCTTGACCGACAAAAGCAAGCTCGATGCCCAGCCAGAGCTCTTCATTCACATTGTTC
CCGACAAGGCCACCAACACCCTGTCAATCATTGACAGTGGTATAGGGATGACCAAGGCTG
ACTTGGTGAACAACCTGGGTACCATTGCAAGGTCCGGTACCAAGGAATTCATGGAAGCAT
TGGCTGCTGGTGCTGATGTGAGCATGATTGGTCAGTTTGGTGTGGGTTTCTACTCTGCTT
ACCTTGTTGCTGAGAAGGTGATCGTGACAACCAAGCACAATGATGATGAGCAGTATGTCT
GGGAATCCCAAGCTGGTGGTTCCTTCACAATAACCAGGGACACCTCTGGTGAGAAGCTTG
GCAGGGGTACCAAGATCACCCTCTATCTGAAGGAGGACCAACTCGAGTACCTAGAGGAGC
GTCGCCTCAAGGACTTGATCAAGAAGCACTCTGAGTTCATCAGCTACCCTATTTCTCTCT
GGGTTGAGAAGACCATTGAGAAGGAGATTTCTGATGACGAGGAAGAGGAGGAGAAAAAAG
ATGAGGAGGGTAAGGTTGAAGATGTAGATGAGGAGAAGGAGAAAGAAGAGAAGAAAAAAA
GAAGATTAAGGAAGTTTCTCACGAGTGGTCTCTAGTCAACAAGCAAAAGCCCATCTGGAT
GAGGAAGCCTGAGGAGATCACAAAGGAGGAGTATGCAGCTTTCTACAAGAGCCTTACCAA
TGACTGGGAAGAGCACCTTGCTGTGAAGCACTTCTCTGTTGAGGGTCAGCTGGAATTCAA
GGCTATCCTCTTTGTACCCAAGAGAGCACCCTTTGATCTCTTTGACACAAGGAAGAAGCC
AAACAACATTAAGCTCTATGTTCGCCGTGTTTTCATTATGGACAACTGTGAAGAGCTGAT
GCCTGAATACCTCAGCTTTGTCAAGGGTATTGTGGACTCTGAGGATCTTCCTCTCAACAT
CTCAAGAGAAATGCTGCAACAAAACAAGATCTTGAAGGTCATCCGCAAGAACCTTGTCAA
GAAGTGCGTTGAGCTCTTCTTTGAGATTGCTGAAAACAAGGATGACTACAACAAGTTCTA
TGAGGCTTTCTCCAAGAACTTGAAGTTGGGCATCCATGAGGACTCCCAGAACAGGAACAA
GCTTGCTGAGCTTCTCAGGTACCATTCAACCAAGAGTGGTGATGAAATGACCAGCCTTAA
GGATTATGTGACCAGGATGAAGGAAGGCCAGAATGACATCTTCTATATTACTGGTGAGAG
CAAGAAGGCCGTCGAGAATTCCCCTTTCCTGGAAAAGCTGAAGAAGAAGGGCTATGAGGT
CCTCTTCATGGTTGATGCCATTGACGAGTACGCCGTTGGACAGCTCAAGGAGTTTGAAGG
CAAGAAGCTGGTGTCTGCCACCAAGGAGGGTCTAAAGCTTGATGAGAGTGAGGATGAGAA
GAAGAGAAAGGAAGAACTGAAAGAGAAGTTTGAGGGTCTTTGCAAGGTCATCAAGGATGT
CCTTGGTGACAGGGTCGAGAAGGTTGTTGTGTCTGACCGTGTTGTCGACTCTCCCTGCTG
TTTGGTCACTGGTGAGTATGGTTGGTCTGCCAACATGGAGAGGATCATGAAGGCTCAAGC
CTTGAGGGACTCTAGCATGGCTGGCTACATGTCCTCCAAGAAGACTATGGAGATCAACCC
TGAGAACCCCATCATGGATGAGCTGAGGAAGAGAGCTGATGCTGACAAGAATGACAAGTC
AGTGAAAGATTTGGTGCTCCTGTTGTTCGAGACTGCTCTTCTGACTTCTGGTTTCAGCCT
TGATGACCCCAACACCTTTGGAAACAGGATCCACAGAATGTTGAAGCTCGGTCTGAGCAT
TGATGAGGATGCTGGGGATGTTGACGTTGACATGCCTGTACTTGAGGAGGCTGATGCTGA
GGGCTCAAAGATGGAGGAAGTAGACTAAACTTCGCAGTTTCCTATTATCCAGCCAAGTAG
TTACCAAGTTCTCTAGTAGTAGTAATTTCCATACTATGTTTTTTTGCCTCTAGAATTTGT
GAACGGCGGCCAGTTATGCTTGAGATTGATTCCCTAATCTGGGCCTCTCTGTTTGGGGGT
AGTTTTTGTGAACTACTTTTTATGTCTCTTTGCCTGTCTGAATGGCATTTCAATGCTTTG
ATCTAAAAAAACTAACCCCAAACAGAGAGACCCAGATTACGGGATCAATCTCAAGCATAA
CTGGCCGCCTCTAGAATTTGTGAACGGCGGCCAGTTA
>UN00111
ANGGGCAGTAGGGTTACTCCTCCTCCTCTGCACCACCGTCGAAGGGCGGCAAGNTGGTGG
TGGCGGAGGCGGTGGYGGTGGAAGTTGGGTGAATGTGGAATACAGAGCAGTGAACTGCAG
AAAACACAGTGCATTTGTAACTGATTTTGGGGCAAAAGGAGATGGGAAGACATTGAACAC
AAATGCCTTCAAATCCGCCGTCGACCACCTCAGTAAGCTGGCCCCTGACGGCGGCGCTCA
GCTGATTGTGCCGCCGGGGCGGTGGTTGACGGGGAGTTTCTCTCTCACCAGCCACTTCAC
TCTTTACCTTCATAAGGATGCTGTCCTCCTTGCTTCTCAGAATGTGAAGGATTATCCAGT
ACTTGAGCCGTTGCCTTCCTACGGTAAAGGAAGGGACGCCCCTGCTGGTCGTTATGCTAG
TCTCATCTTCGGAACCAATCTTACAGATGTCGTCATCACAGGGAACAATGGGACGATCGA
CGGCCAAGGTGAATGGTGGTGGGAAAAATACAAGGCCAAGGAGCTTACAGAGACCAGGCC
CTACTTGATTGAGCTCATGTACTCAAATAATGTCCAAATCACTAATCTCACCTTGCGTGA
CTCCCCTAACTGGAACGTTCATCCTGTTTACTGCAGCGATCTGATCATCCATGGACTGAC
CATCCTTGCACCTACTCATTCTAAGAACACCGATGGCATCGATCCAGATTCATGCTCAAA
TGTGTGGATAGAGAACAACTACATCGTGTCAGGAGACGACTGCATAGCGATCAAGAGTGG
ATGGGACGAGTACGGTATCAAGTTCAACATGCCAACCCAGCACGTGATCATCCGTCACCT
CACGTGCATCCCCCCCACCAGTGCCACCATCGCTCTCGGCAGCGAGATGTCGGGTGGGAT
CCGGGACGTGCGGGCCGAGCACATAACCGCCATCGACACCGAGTCAGGGGTCAGGATCAA
GACCTCCCCTGGCCGAGGCGCCTTCGTGAAGGATATCTACGTAAGGCAAATGACAATGAA
AACAATGAAGTATGTGTTTTGGATGACTGGGCACTACGGATCCGACCCGGATACTCACTT
CAACCCGCGGGCGCTCCCGGATGTGGAGAACATCAACTACCGGGACATGGTGGCAGAGAA
CGTGACCATGGCGGCCAACTTGGAAGGGATCAAGGGGGATGCCTTCAAGGGCGTTTGTGT
ATCGAATGTGACAATCGGGTTGAGCAAGAAGCCCAAGGAGATCCAGTGGAACTGCACCGA
CGTCGAAGGGGTTACTAGCCGGGTCACGCCACGGGCTTGCGGGTCCCTGAGGGAGAGAGA
CGGAGTGGAGTGCCCCTTCCCGGAGGATAAGTTGCCTATTGAGAGTGTGCAACTTAGAGC
TTGCTTGGCTCCTTCCCTTCATAGGTAATGATCTGTCATATTGCCTGTTTTTGACAGGTT
CCATCAAATATCGAAAAAAATGATGTATAATTAAGGTCGAACGTTGGTATGTCTTTGTAT
GTTACGTTCTATGTAACATCTTCTTGTGTACTTGTAGCAAATTGAGACGTCTAAGTCTTA
AATTATCGAAGAAATAGGGTCGTCATAAGGGTAGTAAATTTGGTGGATTCTAATGAATCC
ATGAGTCGAGATGAGAGTTCATGTGTGCTATAACTATAGGTACGAGTATGTATGTTGCCC
TATAAAAGCTAATGAAGGGCACTTTTGATGCATGCGAGTTGTTATAAGTTGCCTTGAGAA
AAGTATTTAGACTTTTCTCAAGGCAACTTATAACAACTCGCATGCATCAAAAGTGCCCTT
CATTAGCTTTTATAGGGCAACATACATACTCGTACCTATAGTTATAGAACACATGAATTC
ATTAGAATCCACCAAATTTACTACCCTTATGACGACCCTATTTCTTCGATAATTTAAGTA
CTTAGACGTCTCAATTTGCTACAAGTACACAAGAAGATGTTACATAGAACGTAACATACA
AAGACATACCAACGTTCGACCTTAATTATACATCATTTTTTTCGGATAGTTGATAGAACC
TGTCAAAAACAGGCAATATGACACATCATTACCTATGAAGGGAAGGAGCCAAGCAAGCTC
TAAGTTGCACACTCTCAATGGGCAACTTATCCTCCGGGAAGGGGCACTCCACTCCGTCTC
TCTCCCTCAGGGACCCGCAAGCCCGCGGCGTGACCCGGCTAGTAACCCCTTCGACGTCGG
TGCAGTTCCACTGGATCTCCTTGGGCTTCTTGCTCAACCCGATTGTCACATTCGATACAC
AAACGCCCTTGAAGGCATCCCCCTTGATCCCTTCCAAGTTGGCCGCCATGGTCACGTTTT
CTGCCACCATGTCCCGGTAGTTGATGTTCTCCACATCCGGGAGCGCCCGCGGGTTGAAGT
GAGTATCCGGGTCGGATCCGTAGTGCCCAGTC
>UN00112
TCCCTCTGACAAGTACACATCTGCCTATCTCATTAGGAAAAAACAAGGCTGTATATAGTA
ACATTGTCAGAGGGATCTCTCTGTTTTGTAATCTCTCCCAAATATTTGTTTTTGGGAGAG
ATTACAAAACAGAGAGATCCCTCTGACAAGTACACATCTGCCTATCTCATTAGGAAAAAA
CAAGGCTGTATATCGTAACGTTGTCAACTATCCCCTAAGAACTGCCTGGGGCACCTTCTT
GACTGTAGAACCTTCACAGTTAATGAGCCACAGGGAACCCTATCACAAGTGTATTGTATC
TGCAGCAGCTGCAACCTGGATGGCTCTTGCTGATAAGACTCTGTAGAGGGTTGCAACCAA
AACTTTTCCATTTGCTAAGCATTTTACATCTAGCTAGCATGTTCTAAACCACAGCTCGTC
TAAGATGCAACATATAGGGGGAATTTACGGGCCAAGGTCTTCTTCCCCAGGCCGAACCTT
GAGGCTATCACGATTCACTTTGCACCCTGACATGGCTGAATCATGTGGAGTCCCTTTCGA
GTTTCATGCTGCAGCCATGTCAGGGTGCAAAGTGAATCGCGATAGCCTCAGGTCGGCTGG
GGAAGAAGTCTTGGCCGTAAACTTCCCCAAGAGAAATTGCATGAATTTATTTAGTTGTAA
TGTTATACGGCGCCAAGATACACAAAAACGACATACGTCAATGGATACATAGATGTGCAT
AAAGAAAACAAGCTCACCATAGAGGAACACAGCTAGACAACTAACAAGTATAGATTTTCA
GACCACACCCACTTCATCCTCTAACATACTAATAAAACACACAGAGAGAAAGTCCCATTC
AAGACAAATTTGCTAACTGTTTTTGGGGGCATCACGACAGTCACATGGTTGGCCTCATAT
TCAGCCTGGTTGCTACTTTCATGCCTAGAGATCTGTCACACTGGGATAAGTAGGAGACCC
AAATGCTTCGGAGTTCAAGAGTCACACGAGGGTCAGATAGAACGTCCACCCATCTTTTGA
CGAATCTCTCTTGCCTGGCGGGGTCCCAAGATCGATATCTGTCTCCCGGTTGCTTGAAGT
TGTTCTCTTTTGGAATCACTGTCTTCTCACGCTTGCCAGTGTACACTTTAGTAAGGATGG
GGTATTTCTCAGCCTGACGAACAGGATCGAACTTTGATGGGAAGTAATCAATCTCTTCAT
CCCTATGCATGAAGTTCATAACACCATCGTACTGATTGTTATGGTGAGCACATTTGGGAG
CATTAACAGGAAGCATCATGTAGTTAGCCCCAAGCCGGTATCTCTGAGCATCACCATACG
CAAAGACACGGCACTGGAGCAGCTTGTCATCAGAATAATAGATCCCAGGAACCACCACAC
CAGGGCTAAAAGCGAGCTGCTCGTTCTCAGCAAAGAAGTTGTCAACGTTCCTATTGAGCA
CCAAGCGTCCTACTGGCTGCAGGGGCACCAGGTCCTCGGGCCAAATCTTTGTCATATCAA
GTGGATCGAAGTCGTATTTGTCCTCATCAGCTGGGTCCATGATCTGGATGTACAGCTTCC
ACTCAGGATAGTTCCCAGCGGCAATAGACTCATAGAGGTCCTGGGTAGCATGGCTATGGT
TCAATCCTCCAACTCTGACAGCCTCATCCTCTAACAGACTCTTGACACCACAAGTAGGCT
TCCAGTGGAACTTGACATAGTGGACCTTGCCATCCCTGTTGATGAGGCTGAAAGTGTTGA
CACCGAACCCTTCCATGTGCCTGTAGTCCTGGGGGATGCCCACATCATCGAAAAGCCAAG
CGAAGGTGTTGAGGCTCTCCGGGTGATGCGAGCAGAAGTCGAGGACCCTCCAGTACTCCT
GGATGTGTGACTTTGGGTTTGGCTTGAATGCGTGGATCACGTCTGGGAACTTCATACCGT
CCCTGATGAAGAACACTGGGAAGTTGTTCCCCACTATATCAAAGTTCCCCTCTCTTGTGT
AGAACTTGACCGCAAAGCCACGCGGGTCACGGATGGTTTCAGGGCTTCCGCGTTCATGAA
TGACAGTGGAGAAACGAACGATGACAGGAGTCTGAACGCCGGGGGCCCTGAGGAAGTCGG
CGCAAGTGAGGTGAGAAACGTCATGAGTAACCTCGAAGAACCCTTTGGCGGATGCTCCTC
TTGCATGCACCACACGTTCTGGAATACGCTCCCGGTGAAAGTTGGTGATCTTCTCTATCA
AGTGGTAGTCCTCCAATAGCACTGGACCTCTTTGTCCAATGGTCATGGCTGAGGTGTTGT
TCCATACTGGTGCACCAGAATTTGTTGTCCAGAAAGTTGTATTAAATGAACTTGACGGCC
GGTGCTTGTAAGGATCCATGGCTAGCAAGCTAGATGGGCAGGAGAAAAGAAAAAGAAAGA
AACAAAGAGCTTTGGGACAAGTGGGGCT
>UN00113
GCGCTGTATTATGGAGATCGAATGACCACTTTCGAGGATTCTGAGAAGGAGAGCGAGTAT
GGATACATTCGCAAGGTGTCAGGACCCGTCGTCGTTGCAGATGGGATGGCTGGTGCTGCT
ATGTACGAATTGGTTCGTGTTGGACATGACAAGCTTATAGGAGAGATTATTAGGTTGGAA
GGAGACTCTGCCACCATCCAAGTTTATGAGGAGACTGCTGGCTTAATGGTCAATGATCCT
GTTCTTCGGACACACAAGCCATTGTCAGTTGAGCTTGGACCCGGAATTTTGGGGAATATA
TTTGATGGTATTCAGAGGCCACTGAAAACTATTGCTAAAAGATCTGGCGATGTGTATATA
CCTCGTGGTGTTGCTGTTCCAGCTCTAGACAAAGACCTTCTTTGGGAGTTTCAGCCAAGG
AAATTAAATGAAGGGGATCTTTTAACTGGGGGAGACCTGTATGCCACGGTCCAAGAGAAC
AGTCTAATGGCACATCACGTGGCCCTTCCTCCTGATGCAATGGGCAAGATTGTCTACATT
GCACCTCCTGGGCAATACTCTCTGAATGACACTGTTGTAGAACTTGAGTTCCAAGGTGTG
AAGAAGCAATATACCATGCTTCAGACTTGGCCTGTTCGTACACCAAGGCCAGTTGCATCA
AAACTTGCTGCAGACACCCCGTTACTTACTGGACAGCGTGTTCTTGATGCTCTCTTCCCC
TCAGTTCTTGGTGGGACTTGTGCCATCCCTGGGGCCTTTGGTTGTGGGAAGACTGTCATT
AGTCAAGCACTTTCGAAGTACTCTAACTCTGATGCTGTGGTATATGTTGGCTGTGGAGAG
AGAGGAAATGAGATGGCAGAGGTCCTTATGGATTTCCCTCAACTGACAATGACATTGCCT
GATGGACGTGAAGAATCTGTCATGAAACGAACAACTCTTGTGGCTAACACTTCTAACATG
CCTGTGGCTGCTCGTGAGGCATCCATTTATACAGGTATTACAATAGCTGAATATTTCAGA
GACATGGGCTACAATGTTAGTATGATGGCAGATTCAACATCTCGATGGGCAGAAGCTTTG
CGTGAGATCTCAGGACGACTGGCCGAAATGCCTGCAGATAGTGGATATCCTGCTTACTTG
GCTGCTCGTTTAGCCTCATTCTATGAACGTGCGGGTAAGGTTAAATGTCTTGGCAGTCCA
GAGCGCACAGGTAGTGTCACAATTGTTGGTGCTGTCTCCCCTCCTGGAGGAGATTTCTCT
GATCCTGTTACATCTGCTACACTAAGTATTGTACAGGTCTTCTGGGGTCTGGATAAGAAG
CTGGCCCAGCGAAAACATTTCCCTTCTGTCAACTGGCTTATTTCCTACTCCAAGTACACT
TCGGCCTTGGAATCGTTCTACGAGAAATTTGATCCTGATTTCATTAATATCAGGACCAAG
GCCCGTGAGATACTGCAGAGAGAAGATGATCTGAATGAAATTGTCCAGCTTGTTGGAAAA
GATGCTTTGGCCGAGTCTGATAAAATCACTTTGGATGCTGCCAAACTGTTGAGAGAAGAC
TTCCTTGCACAAAATGCATTCACCCCATATGATAAATTTTGCCCATTCTACAAGTCCGTT
TGGATGATGCGCAACATTATCCATTTCTATGACTTAGCCAATCAGGCGGTGGAGCGTGGA
GCTGGTCCAGATGGGCAAAAAGTCACATACAGCTTGGTTAAGCAGCGCATGGGAGATCTC
TTCTACCGTCTAGTGTCTCAGAAATTCGAGGATCCAGCCGAAGGTGAGGAAAAACTTGTT
GCAAAGTTCAAGAAGTTGTACGATGATTTGACTCAAGCTTTCCGCCAGCTTGAAGATGAA
CTCCGATGATCATATTGCATCAGTGAACTTTGCTCTTCGTTGTAATCAACGGTGAACTTT
TACTTGGTCGGCTCCCCTTGTATGAGGGAACCAAAGAGCACTTGCATGGACAGGCTTGTC
TGGCTTTGTTTTTCCGCTTCTGATGTTTGTCTTTGCGTTAAATGTTAAAATCTCTTTTTG
TTCCAATAGTAGAATAAAGTGCACTTTTCTTATTTGATGGTGGAATAAGGTTTTGTTTCG
AGTAGAATGTGATTTTGAGGCTGACAAGTTCGTGGTTGGTATCTTCCACGATGTAGTAGG
CATTGGGGATTTGCATATGTATTATTAATTTATTTCTCGCAGATATTTGAAGCTGAACTG
GTATGTCACATGTTTACATTCTACTCGAAACAAAACCTTATTCCRCCATCAAATNNGACA
AGTTCGTGGTTGGTATCTTCCACGATGTAGTAGGCATTGGGGATTTGCATATGTATTATT
AATTTTTTTCAGCTTCAAATATCTGCGAGAAATAAATTAATAATACATATGCAAATCCAC
GATGTAGTAGCATTGGGGATTTGCA
>UN00114
CTCTCCTCTTCTCTCTGTTCTCCGTCTCTCTGCCCTCAGATTTCTTCTTAAACCCTCCCC
TCTAAGCCTAACGATCTTGTCTTCCAATCTATAGCAGAGAGGAGGAGGAGGAGAAGAAGT
AGTAGTTCCACAGATTGGGTTGGTAGATTGAGAGAGAGAAAGAGAGAATTTAGATCTTTT
GATTTTTGTTCTGTTTAGGGTTAGGGTTTGTTTGTAATGGATTCAATTCAGGCATCTGGG
TTGATGGAGAAGGAGAAGGAGAACTACGCATCAATGGTGGATCCTTTTCTCGTCGAAGCC
CTCCAAAACCCTCGTCATCGTCTTACCATTCTGAGGATGGAACTCGACATTCAGAAGTTC
CTGCAGAATCCAGAGCAACTGCAGTTCGAATTCCAGCACTTCCCTACTTCCTATTTGCGA
CTTGCAGCACACCGGGTTGCTCAACATTATGGTTTGCAGACCATTGTTTTGGATAATTTT
GCAGATGGGCTTGGAAATAAGATTGTTGTTCGAAAAACAGCAGAAATCAAGTATCCACCT
ATTTGCTTATCAGATGTACCTGCTAAGCAGTCAGAAAACAGCAAACACGAGCCAGTTAAA
ATTGCTATAAGGCCTCGGCCTTACAGAACATCTTCTGGTGATGGAGCTGATGGTATGAAA
CGTAGCTTAGTCCGAAGTGTGGAAGAGAGAAAGGAGGAATATGACAGAGCACGAGCACGA
ATCTTCAGTAGCCCAAACAGTCCTAGTTCAGATGAGACATTGTCTCAGGTCTCAGCAGAT
GGAAAAGGGCTGTGTCCAAGCAAAGATGAGAATGGAGGATGCCAAAATCTCATAAGTGAT
TCAGAAAAAACTACCAGTGTGAGGGATGTTGGCTCTTCTTCCCGAGTTGCCATCTTCAAA
GACAGAGAAAAGGATCTTACTGATCCAGACTATGATCGCAGTTATGAAAGGTATGTCAAG
AGCCTCCCAATTGGGCAGAGGTTTTTGCCCCCTTTCAGCATGCCAAAATTTCAACCTCCC
TTTGTGCAGTATGATGTGGCTTTTCCTCAGATGGGGCAGATTCCTAGAGCACAAACATCT
CTTAACTATGGGCCTTCCTCAGACCCCAGCAGGAATCATTATTGCACCATGGGAATGAAC
CAAGCTTCAAGAGATGCCGTATATATGCAGTGGCCAAGTCCTGCAATGATGTATGCACAA
TCATATGAACAATTTAGACATACGGTTTTCCAGGCTCCATTCTGTCAGCAGCCTCTCAGC
TTCGACTACACCCAGAACCATTGAGTGGCAGCTCGACGATGCTGCCTCTGTATGATTTAT
TACCAGAAACACCGCCTGTTCCCTGTTAGGTCTCTATTATCAATTAGCAGGCCCCCTTCT
GTTGGGGAATTTGTTGATTACGTCTCAAACCTTAGTTTGTGACTCTGTGTGCTACTGATA
TTTCTCTAAAAGAATAGGTCTTTGTTTTTTGTGTTACTTTCAGTTAACAATGGTGACTGA
ACCTTTTGTTAGTCTTCTCTCTTGTTGACTCTTATTTCTATTCCACCTTTGTAGTGCTAT
ATAAGACTGTTGTTTCTTCTTCAGCTCAGTCTCTATTTCTCCANTTCCCTCTGATTTCTG
CCTTCGTTGCGTTCGTTCTTGCTCAATCCATCAAAGTCCTCACTACCTGGTATAAGGAAA
GGAGATGGGATCTTAAACAGTTAGTTGCTTCTGGTGGAATGCCATCATCCCACTCGGCTA
CTGTCACAGCTCTAGCTGCTGCTGTTGGATTCCAAGATGGCATTGGATCTTCAGTATTTG
CAGCTGCAGTTATCTTGGCTTGTATTGTCATGTATGATGCCACTGGTGTAAGGCTACAGG
CTGGACGACAGGCCGAGCTATTAAACCAGATTGTTTATGAATTGCCTGCTGAGCATCCTC
TTGCTGAAAGTAGACCACTGCGTGAGCTTCTGGGCCATACTCCTCCCCAGGTCGTTGCTG
GTGGATTGTTGGGTCTTATAATAGCTGCTATGATTCACGTGATTGTCAGTATCGCCAGTC
GAATTTCAAGATAGAAGTTAGACCAGATCTTGATCACTTTTAGAGTTTCAAGGGAAAAGA
CCAATATGTAGATTTGTGCAACGAAGAAAATCAGCATCAAAGTGGGTGTTTCTGTGGGAC
TGCTATAGTCATTCTTTACTGTCTTACTGAAATGACTCCGACTGTACTCATTTGGGGCAC
TAGTAATGTCAGGGGTTAGCTATCTATTATACGCAAATACCTATCTAGGTACTGAAATCT
GAAATGTATATGACTCTTGGTCATTTGAAATACCTATCCCTCCATACTTTGTGTACAGTG
TTTTTGATGTTTGATTCTATTCTTGTTCGTGGAACGAAGCAACCCTTGGTGGCATTGTTR
TGGTTTTCTTAGGCTTTTGACATG
>UN00115
GATCAAACCATATTTATACTATTTACTGTGGGYTTTTCAGCATAGCTACATCACCATATA
TGTAGTCTAAGAACAAGAAAAAGTCGTCCAAATAAGGCCTTTTTCCCATCTGTGTGTGGC
CCTCTACTCCAACTACTGCAAGATGGGAAACTGTCTATGAAACCCTAAATTAACTATGGT
GCAAAGAAATGCAAAGCTAACAAGGGTCTTCAGATAACTCTAAAAAGGAAATTTAAAAGA
CAAGATCGCTAAAATTCAGGAGGTGAAGCTTTCACCTTGTGTCTAAAGCAATCTCCTTCT
CAGAATATAGAGCTGATTCAACCTCAAACTGACGATGCCATCCTCATCCGCTTAGATGTT
CCAAATGGAAGCATCTTGCCTCAAGAGCTGGTCGAAGTCAAGGTTGAATGGAACGCCGAA
TCCACAGTCCACCATGTTGTCATTCAGAGTCATCCCAAAAGGAGAATTGCAATGATCCAA
CTGGTTTTCACCCGAAGGCAAAACAGAACTGCTCATGTTGCTGGTTCCCTGCGACACGTT
ACTTCCAAACGTGGCTCTCTGGCCACCAAAACCATTTTCCACAGCAAGCTGCACGTTCTG
ATCAGGCCGGTTAGCATCTACGTTTGTACCTTGAAAACCACCAGCACCAACACCTAAAGC
TCCCCTCTGGCCAGAGAAGCYACNGTYTCAGCTGRAACNGTRGCTTCTGCTGGGCTTGAT
GGTTGTTCTTCATGTTCATGATCATTCCCTGGTTAACATTGCCTCCAAGTATAGCACCCT
GGCCAAAAATACCATTGTTGAACTGAAACTGAGCCTTTGGCTGTGCCTGATTGTTGTTAA
CGTTCANTCCCTGGGAAGTATTATTTCCARACATAACANCCTGGCCACCGAGGTTGCCCA
TCCTTCTGAAACTGAGTGTTTTGCCGGGGTCGATCGTTACCTTCCATAGCAGTCCCGCTT
GAATACTCATTCTCGCTTTGCTGAAGGTTATTGTCGTAAACTGACATAAGGTTGGATATC
AGCATTTGGCTCTCTTCCGGAAGTCCAAGACCAGAGACATTGAAAGAGGCTGATGGCTGG
GTTACAGGTTGCAAGGGCAGCTTTTGTTGTTGAGCAAAGGATGTTGGGAAGTTCTTCGGT
TCAACTGAANGGAGATTTTGATGGATGTCCTGAAGATTAGCAACCCCAACTCCATGAGCT
TGATTAACCTTGAACGGGCAGTTCAATTGATGATTATTTCGGGAATTCCTATCGAGGAAT
CCAAGGCATCCATCGCCATAAGGGCATTGAGGGTACTCACAAACAAAAACCTCATGATCC
ATCACCATCTCAGACGCAGATGATGGTTGCTTCCTCTTCTCAGTGAAATCCATGTTTGTA
TCAATAATTTCTCCCTTGATCCCAGAAGCCATCATAGGCGCCACAAACTTCTCTCTTTCA
GCCCCCACCCCAAAAATTGAAGAGGTTGACATGCTGGGGCTTGCATTCGTCTACTTCGCY
TTGGGGATCAGTGTCCACCCCTTCAACATCATAGTCACTAGTATCACTAATGACCAAAGA
CCCGCTTCCACCAGCTGACGGACGTAGGCACCTATCAGGATACAATTTCCGAGCCAAGGC
CTCCTCGTGGTTTATGATAGCGAGCCAAGTGGTGCTTTCCTTGGCTGTCATCTTATCCTG
CAAGCACTTCGACTGGCGGACAAGCTTCCGGATCTTAGCTATATCAGGGGACATATGCTT
GATCACAGCNGTNAGAACRCTCACCTTCCANGCCTTCTTGAGATCATGAGGYTTYTTGTA
YGGRGGNGGGCCCTGATCTTTNGGAAGACCCAGCTGAGGCCACCATTCTTCATTGCCAGT
GGGCCACCATGGCGGGGGAACACCCTTCTCCAAAGGGAAACGCCTCTGGGGCGGGTCACA
GTGCTGCATCAAAGCTGACAACAGGGACCCAAGTGTGGTGTCTTGCAGCTCTTGCAAGGT
GTGAGGAGTAGATGCCANCACATTGCARTCTTCGTTAATCCCAGGAATCGAGTTCTCTGC
CTGGTACTTGGCAATGGCAGCAGGCCCATTCCTGTCAAAGCGAACCTTCTCCTTCCACCA
AGCCCGGAGATTGTCAGAGGCYCCACTCACAGGTTTTCCCTTCTCAGGGATAATCCCGTA
AACAAAACCCTGAGCCTTACAAACTTCCATCATTTTCAACATGTACTTCAGAATTCCATC
CTGTGCCCGTGACATCTTCTTTCTTCGGGCTTGCTCCTGGGATTGGCGCTGCTTGGTGCT
ATCAGCTCCTTCCTTACTATTATCTTTGCTCTGTTCCTTGAGCTTCTTGAGAAGCATCCT
ATCTCTCCACATCCTACGCTCAAGCTCATCAACATCCACCTCTTCATCAGAGNAATCCTC
CTCAGCATTTGTCTCCGGCTCAC
>UN00116
ATGTACCTTCATTATGACGGGGAGCGTGAAATTGTTACTGCACGTCGGCCGAGTTTCACG
CCCCGCGGGTATCGTTTGGGAGGAAGATGACGATGGATGATCTTATTGCGAAGCAGATGC
GGGTAACTCGCCAGGAGGCCCCCCACTGCGAACTTGTGTCGTTTGATCGCGATGCTGCTA
ATGCTTTCCAGCATTATGTGAACGACACGCTAGCTTTTGGGGTTAAGCGAGGTGGTTTCA
TGTATGGGACAGTTGCTGATACTGGGAAGGTSGAGGTGGACTTCATCTATGAGCCTCCTC
AAGTGGGCACTGAGGAGAGACTGATGTTGATGAGGGGACAGTGAGGAGGAGAASCTCGTT
GATGCAATTGCCATGGGGTTGGGGATGAGGAGAGTAGGGTTTATATTCACGCAGACGATC
GAGCAGAACAAGGAGGAATACACCACCTCCAAGTTGGASRTGGCTCAGGCAGCGGAGTTG
CACGCTGAGAGTGGGTTGAAGGAGTGGGTCACGGCTGTTGTCAAGCTTAATGTGAATGAG
GATGGTGGGGCTGATGTGCACTTTGAGGCGTTTCAGATGAGTGACATGTGTGTTCGCTTG
TTTAAGGAGGGCTGGTTTGACTTGGAGACCGGCAAGGAGGGTGAGAAGATCGACCCTAAG
ATGTCTCGGATGAAGAAGGACGTCGTCGTTGGTGGGAAGGATGTCAAGGAGGTGGATAAC
GATTTCTTTTTGGTGGTGGTTAAGATCTCTGATCACCAGGGCCCGCTTTCTTCAACATTC
CCAGTAGAGAACAGGAATACTCCAGTTACCATGAGGGCTTTGAAGACACATCTAGAAAGA
AGCAGGTCTCTTCCATTTGTGAAGAGAATTTCTGACTTCCATTTGCTTCTCGCATTGGCC
CGGTTTCTGGACATCAATGCTGATATCCCAGCATTGACTGAGTGTGTGCGCACTCAAACT
CCAGTAACAGAAGGATACCAGCTTTTGATAGAGTCCATGGCGAATGCTGCTGCTTGATGT
TTCTTTGGCTTACTTTTGCCAGGTTGCCACCTGCATGGCGCAAATGCCCAGCCATCTGGT
GATGCTGCATGTTGATGTGGACTCGGATCAAGCGTTCTCTGTGGATGATGACCTTTCGTG
ATACGAGAAGAGCAATTCCTTTGATGTAGAAACTTGTGAAGGCCAATGATATATGCTGAA
TGGAGGACAATACTGCAAATTCGCTCTGATCCTCCCCCCCCCCYCTCAATTTTCTGGTCT
GTGTCGAATTGTCTCTGATCTTTATGACAAGGCGGTGTATTTATTAATCATGGCTTCATC
TTTTCATTTCGCAGTTGCAAATCTGGTGCTATTTTTCGGGCTCGCTTGCTCTCAAAGGTC
CATCTTTTTTTTCTACTGTAGCTCGAACGTACCCCCTTGTAGTCCGGTCTTAGCCAACAG
AAACAACGTGCTCGCCGCGATTATCAGGGCATCCCAACTCAATATTGGGTTCAGTGCCTT
ATCGTCTGGCGTCGGCACGAACACTGTCCATGGGCTGGCCAATTGCCGGGGAGATCTAAA
TATAAAGCAGTATTGTGTTCCATGCATCCGAAACGCGGTCCAAGTGATCCGAAGCAGATG
CCCCAACGGATCCGATGGTGAAATCTGGAACGATTACTGCATCGTCCGGTATAGCCGGAG
CAACTTCTTTGGCACGTTTACTGCCTCGCAACGTGCGTTGATTCGGAGCCCGTTCAATTT
CCCGGACCCCAATTCCTTGTTTAGTAGGTTGGGGCCACTATTTAATATCATCATTCGCGG
AGTTGTTAGTCCTGCCAACAATGGAATGGTCAAAGCGCAGACAGCCCTGCCAGGCCGTGT
CACTTTATATGGGGGAGCCCTATGCACGGGGGACCTCAGACCTTTTGTGTGTGCTCAGTG
CTTGCGTGCTGCGGTTAGGCTGTTGGATAGTTTCTGCAGACCCAGACGGAGTTGTAGGGT
GTTCCTGAGTAGCTGCTTTGCCAGATACGCGATCCACCCCTTCACAGCCTCCCTTGACGC
TGGGTTTAATAATACGCTTCCCGGCCAAGCTATAGAAACGTCGTTGACCAGGTATGAGTT
TGAGCAAGAAGAACAAGTTAATAATACGCTCACATCCGGGAAATCTATGATGATTTCATC
CTTTTAAAACTGGAAACGTGGGTATTTCCTTAATGTACTAAACAATGCATGCAGTGTACA
TGCAGCCTACGGATCCAAATACTTCTATGTATTTATGTTGTGTGTTAAATAATGTGTGCG
TATATGCACGCTATCTTTTACGAATGTATAATATAATGCGATCTGAGAGTGGCTAGTCTA
TGAAACTGCTGTTTGTAAGATCAACCTCATTATCTCAAACAATTTGTAAAAGATAGCGTG
CATATACACACACATTATTTAAC
>UN00117
CCTGCGTTTGCTTGGAATTCTGGAAATTTTATTCTTTTACTTCACTAAACAAGAAACCCA
GAAAAATTCAGTCGTTGAGTNCAGATCTTTTTATTTTAAAATTTTTGGCCAGCCATTGAG
TACAGAATTTAGTGATTAGAAAAGCAGAAAGAGTGCTTCTGGATTTGTGTAGTTGGTTAT
CTGATTANACCCAGAAAAATTCTCACAACTTTCTGCCATTAGAGATGTCGAAGCAAACAT
ACAAAGTGTGCTTCTGTTGCAGGAGGAGGTTCAAGATGGCAGTTGCTGAAGCTCCTCAAG
AGATCAAGACCCTGTTTGGAAAATACTCTGAAAATGGTATGATGAGTGCTGTTCATCTTC
AAAGGTTCTTGCTTCAAGAGCAAAAAGAAGAGAAGGCCACTGTTGAAGATGCTCAGGCCC
TAATTGATAGTATCAGACATATGGTTGTCTTCCATAAGTCCGGAATTAATCTTGAAGGGT
TCTTCAAGTACCTCTTTGGGGATCTTAATCCTCCTCTTAGCCCTAAACTTGGGGTTCACC
AGGATATGACTGCCCCGCTATCTCATTATTTCATATATACTGGCCATAATTCTTATTTGA
CTGGGAATCAACTCACCAGTGATTGCAGTGAGATTCCCATCATTCATGCATTGGAGAAGG
GTGTGAGAGTGATTGAGCTGGATATATGGCCCAATCCGTCAAAAGATAATGTCCATGTTC
TTCATGGAGGGACAATGACCTCTCCCGTTGAATTCATCATGTGTTTAAGAGCCATTAAGG
AACATGCCTTCTCTGCATCTGAATACCCTGTTGTGATAACTCTTGAAGACCACCTAACTC
CAGATCTTCAAGCCAAAGCTGCTGAGATGATCGCTCAAACATTTGGGGAGACACTGTTTT
TACCAGATACCGAATGCTTTAATGAATTTCCATCCCCTGAATCACTGAAGAGACGGATCA
TGATATCAACCAAGCCACCCCAAGAGTATAGCAAAGCTAAGGATGCGAAGGATGATGAGC
CACAGAGGGGCGGCAAGGACTCTGGTGATGAAGAAGCTTGGGGGAAGGAAGTTCCTAGTC
TTAAACATAGTTTTGGTACTGAGAAGCATGATTTGGACAATGAAGATGATAATGAAGAGG
AGGATGAGGATGAGGCAAAGAAGATCGAAGCACCTGAGTATAAGCGTCTTATAGCTATTC
ATGCTGGGAAGCCAGCGGGTAGTTTAAGAGAAGCACTTAAGGGGTATCCTGACAAAGTGA
AACGTCTTAGTTTGAGTGAACAACAGCTTGAAAAGGCCACACTTCATCATGGGAAGGATC
TTGTGAGGTTTACACAGCGGAATATACTTAGGATCTACCCAAAGGGTACAAGAATTACCT
CGTCAAACTATAACCCCCTTCTTGGTTGGATGCATGGCGCTCAGATGGTGGCACTTAACA
TGCAGGGACATGGAAGATCACTCTGGCTGATGCAAGGGATGTTCAGAGCCAATGGAGGAT
GTGGGTACGTGAAGAAACCAGATTTTCTTTTGCAGACTGGTCCTCGTGGTGAGGTCTTCG
ATCCCAAAGTTACACTTCCTGTTAAAAGAACCTTAAAGGTTACTGTGTACATGGGAGAAG
GATGGTATTACGATTTCCCTAAAACACATTTTGATCAATTCTCCCCTCCAGATTTTTATG
TTAGGGTTGGTATCGCGGGTGTGCCAGCTGATTCTATTATGAAGAAAACAAAGACACTCG
AGGATAACTGGATACCAGTCTGGAACGAGGATTTTGAGTTCCCATTGACTGTTCCTGAAC
TTTCTCTACTCCGGATTGAGGTCCATGAGTATGACATGTCTGAAAAAGATGATTTCGGAG
GTCAGACATGTCTACCGGTATGGGAGCTCAGTGAAGGTATCCGGTCCATTCCACTTTATA
GCCGTGAGGGAGTGAAGTATAAGTCAGTTAAGCTTCTTATGCGCTTCCGATTTGTTTCTC
CATAAGCATGTACCAAGTTGGGAACCGTCTGCTTGCTGTAGAGTATCATATTTGGTTCTG
ATCATAAGGGCTTTTAATCCTCTGCAAGTTCCCTGTTGTCTGTTTGTGAACTGGGATGAG
TGTACTGTGGAAGGTTAAGAGGAATTCTAGAGACCAAGGTTTTTGTCATTGTAAATATTG
TTCTGAGGCTGCTATACTTTCTCGTCTTTTGGGTTCACTGTCTGTTGTTTCTATGGATTT
CTTGGTGTTACTYTCTCTCTTCGTTTCAGATTTTCTGTTTATTTGTTTTTTAGTGGGGGG
TGGCGCTGTGCGCTTATGCTGGTTGTTCATTGGTTTGGACTTTGGTGCATTGTCCTTTGC
TTGCTTTTGTGCACTGTTAGATCCTCTTCGACGATCTTAAACTTTGGNAAAATCATCAAT
TCATYATCATCAAATTATT
>UN00118
TTCCCCTTGCCCAAAACACACTCTCAAAGCTCCTCTTTGTGTACTCCAATGGCTTCCATG
GCTTCTGCCGCCGTGACCTCCACCTTGAACAAGCCCACCTTCCTCAGCGCGCCGCTCTTC
GGCACCTCCTTAACCAGCACCAAAYCCCTCTCCTTCTCCTTCTCCTCCACCAAGCCCAAA
CACGCCGCCATCTCGGCCTCCGCCTTGGGCTCCTCCCGGCCCGCCTACGACCTCAACACG
GTCACGTTCGAGCCCATCCGCGAGTCGATCGTGGCCCGGGAGATGACCCGGCGGTACATG
ACCGACATGATCACGTACGCGGACACGGACGTGGTCATCATCGGGGCGGGCTCGGCCGGG
CTCAGCTGCGCCTACGAGCTCAGCAAGAACCCGGACGTCAACATCGCCATCATCGAGCAG
TCGGTGAGCCCTGGTGGCGGTGCGTGGCTGGGCGGTCAGCTCTTCTCGGCCATGGTGGTT
CGAAAGCCGGCTCACAAGTTCCTTGATGAGATCGGTGTTGCCTATGATGAGCAGGACACC
TATGTGGTTATCAAGCATGCAGCCCTTTTCACCTCCACCATCATGGCCCGAATCCTGGCC
CGGCCCAACGTCAAGCTCTTCAACGCCGTCGCGGCGGAGGACTTGATTGTCAAGTCGGGT
CGTGTTGCTGGGGTGGTGACAAACTGGGCGTTGGTGTCAATGAACCATAACACCCAGAGT
TGCATGGACCCAAACGTGATGGAGGCAAAGGTCGTGGTGAGCTCATGTGGCCACGACGGT
CCCTTCGGAGCGACCGGAGTCAAGCGTCTCAAGGACATTGGCATGGTGGACCATGTGCCT
GGTATGAAGGCCTTGGACATGAACTCGGCCGAGGACGCCATTGTCAGGCTCACTAGGGAG
GTTGTTCCTGGTATGATTGTCACNTGRNAYGCYCCCTTGCYCARAACACNCTCTCAAAGC
TCCTCTTTGTATACTCCAATGGCTTCCATGGCTTCTGCCGCCGTGACCTCCACCTTGAAC
AAGCCCACCTTCCTCAACCCGCCGCTCTTCGGCACCCCCTTAACCACCACCAAACCCCTC
TCCTTCTCCTTCTCCTCCACCAAGCCCAAACACGCCGCCATCTCGGCCTCCGCCTTGGGC
TCCTCCCGGCCCGCCTACGACCTCAACACGGTCACGTTCGAGCCCATCCGCGAGTCGATC
GTGGCCCGGGAGATGACCCGGCGGTACATGACCGACATGATCACGTACGCGGACACGGAC
GTGGTCATCATCGGGGCGGGCTCGGCCGGGCTCAGCTGCGCCTACGAGCTCAGCAAGAAC
CCGGACGTCAACATCGCCATCATCGAGCAGTCGGTGAGCCCTGGTGGCGGTGCGTGGCTG
GGCGGTCAGCTCTTCTCGGCCATGGTGGTTCGAAAGCCGGCTCACAAGTTCCTTGATGAG
ATCGGTGTTGCCTATGATGAGCAGGACACCTATGTGGTTATCAAGCATGCAGCCCTTTTC
ACCTCCACCATCATGGCCCGAATCCTGGCCCGGCCCAACGTCAAGCTCTTCAACGCCGTT
GCGGCGGAGGACTTGATTGTCAAGTCTGGTCGTGTTGCTGGGGTGGTGACAAACTGGGCG
TTGGTGTCAATGAACCATAACACCCAGAGTTGCATGGACCCAAACGTGATGGAGGCAAAG
GTCGTGGTGAGCTCATGTGGCCACGACGGCCCCTTCGGAGCGACCGGAGTCAAGCGGCTC
AAGGACATTGGCATGGTGGACCATGTGCCTGGTATGAAGGCCTTGGACATGAACTCGGCC
GAGGACGCCATTGTTAGGCTCACTAGGGAGGTTGTACCTGGGATGATTGTCACTGGTATG
GAGGTTGCCGAGGTTGATGGTGCTCCTAGAATGGGACCAACATTTGGGGCGATGATGATA
TCGGGCCAAAAGGCGGCCCATTTAGCCTTGAAGTCATTGGGCCTGCCCAATGCCATTGAT
GGGTCTGTAACTGAGACACCACAGCCTGAGTTCACTATTGCTTCTGCTGATCAATCGACT
CAGACTGCTGATGCTTAAAACTATGATAGTAGTCCAAGTTTGGCAGGTTGAAAGCAAGAG
AGGGGAGAAGAGGAGGAGATGGAAAGGTTAATAAAAATTGAGGAGAGAGAAGAAACCTTA
GCGTAGGAAATTTACTTATTGATGTTGGTTAAAATAACACTTTTTATTTTATTGCTGTTT
TTCTTACTTGCAAGTGTTCTTTTTGTTCTATTCACTTTTGAGCTGACAATATCTAATTCC
GACTRNNTTNCTTACCTGCAACTTTTGTTTCTGAAATGACCTAGTTTTGTGTTTTATTAG
TACGACAGTTGGTCGAGGAGTATTGTTTTCATCTAGTGGCTATGCTGATTTTGCTGCTTA
GTCTCACTTTGAGCGAAG
>UN00119
GTAGAGTTTCCATCCATCTTCATCTCTGCTTGTTCCCCCCGCCCCCKTTYCCTCTTCTCA
TCACAGTTATCATGCTGTTGGCTTCAGTTCTCTCCTACATCTTCAACCGTTGGACACACA
GATATTCAAAGTCTGGTATCCTCCCACCTTCACCACCAAAGCTCCCACTCCTCGGTCACC
TTCACCTGCTCTCGGACCAGCCGCATGTTGCTTTCTCGAGGCTCGCCCAAAAGTATGGCC
CGATCATGTACCTTGAGCTCGGTCAAGTCCCAACTGTGGTGGTCTCCTCGGCCTCTCTGG
CTCGTGAAGTCCTCAAGACCCATGATCATGTCTTCTGTAACCGCCCACAGACAATTGCAG
CTCAGTACATTTCTTTCGGGTGCTCTGATGTCACCTTCTCTCCCTACGGCCCATACTGGC
GGCAGGTTCGGAAGATTTGTGTCACTGAGCTGCTCACCTTGAGGCGAGTCAACTCGTTCC
AACTCATTCGAGAGGAGGAGACAAATCGCCTTTTAACTGCTGTGGGAGCTCACAGTGGGT
CAGAAGTCAACATGAGTAAGCTCTTCTTCAATTTGGCCAATGATACCCTATGCCGGGCGG
CCTTTGGGAAGAGGTTCATGAGCGAATCAACTCAGTTGGAAAGACAGAGGGAAGGGAAGA
GATTGGAGGATATTTTGATAGAAACAGTGAAGTTGCTTTCAGGGTTTTATGTGGGGGAAT
TCTTTCCGCGTTGGGGTTGGATCAACTCGGTAAGCGGGTTCAAGAGGAGGCTGGAGAGGA
ACTTGGCGGATTTGAGAAGTGTTGGTGATGAAATAATACAGGAGCATATCAAGAAGCGGG
GGAGAGGGAATGAAGAAGAGGATTTTGTAGATGTGTTGCTCAGAGTGCAGAGACAGCAAG
ATCTGCAAGTACCCATCACTGATGATAACGTCACAGCCCTTGTTATGGACTTGTTTGTGG
CAGGAACGGACACAACATCATCAACACTAGAATGGACTATGACTGAGATGGCTAGGCATC
CAGAAGTCATGAAGAAAGCACAAGCAGAGGTTCGGAGCATGTCACCTGAGGGAGGAACCC
TAGATGAGAGCCACCTTCGGCATCTGCATTACCTGAAAGCAGTTATAAAGGAAGCACTGC
GTCTTCACCCACCCATTCCTCTCCTACTCCCCAGAGAATCGATGGACAAATGTACAATTG
ATGGCTATGAAATACCAGCAAAGACCAGAGTCCTCATCAACAATTTTGCCTTAGGGCGCG
ACCCAGACTCATGGGATGATCCTCTTCGCTACAACCCAGCAAGATTCATGGGGGGTGATG
AGCACAAGATTGATTTTAAGGGTGAGGATTTCAGGTTCGTCCCATTTGGAGGTGGAAGAA
GAGGGTGCCCAGGGTATTCCCTCGGGTTAGCAACAGTTGAGCTCACATTGGCAAGGCTCC
TATATCATTTTGATTGGAAACTGCCACCAGGGGTTGAGGCTGAAAAGATCGATCTCACAG
AAATTTTTGGGTTGGCAACTCGGAAGAAAACACCACTATTGCTCATCCCAACTGCAAGGA
AGGCTCCTCCTCATGAATGAATAATGTCAAGATCACAGTTCTTTGCCAAAAACTAAAAAA
TGTAATAGCCTCTAAGCAGTATGCTTAAACGGAACCAGCAAACCATTTCCATGTGTACTT
GAAGGGTGGAAAAAATAATACTAAGCACAATTCCAAGAAGCTTCTACATGGTGTGTGCAA
GGAGAATATTTCCATGTAAATGCAACTAGTCTGCTAGCACATAGCTCCAGCGATCAAAAT
CTGCGATGAAGTTGCTTCTTTTTTTCCCATAAACAAATATGTGGAGCTTCCTGTTACATA
TACAGTGACCATGTCACCATCCCAAGGGATCCACAACTTCAATTTTAACCTTCAACCTTG
GACTTATCCRCAGAAGTCTCCTCTTCCTCCTCAGATGACAGAAGGTTTAGTGTCGTCAGC
TTACCAAAGGATTCTTTTGCGCTCCCAAAGAAATCCTTCACTTTATCAACCACTGTCTTG
AGCTGATCCTGAGTTGGGAGCTGAGTGACACCTTTAGGGAAGAGAGCAGCTCTAAGATCA
TTGTTTTCAACAATTTTGTAGCCATATCTGAATTCCGTTCCACTACGCAAGACACGGTGC
TGTTTCTTTGCCATCGTTATTATATCTTTCTCATCTCGATAAATCACTGCCGCGAGATTT
CTATTAAGTGTATCCTTGTAAATGTATTTCCCCAGAAAGTTATCTTTTGCAGCAACCATG
ATCTTTGGTTGGCCATACGGACGAAGATGACAAAGCGAGGGTTGCCATCATCTTCAATCT
GGGGCAATGGAGGAGGAGCAGGGCGTCGGGACTGACGAGGCATCATTCCCTTTTTGCCCT
TGGCTTCCACCACA
>UN00120
GCTTGTTTACATATTCTATGGACGGAGACACAGCGAGACACGCATCCAAGTAGCGCATCC
AAGATTTATCAGCAAGTACACATTGATGCGYGTCTCGGTGTGGCTTGCTATAGGGGTGCT
TGTTTACATATTCTATGGACGGAGACACAGCTCTTTGAGGGACGTTGTGTATGTGCCAGC
TGCTCATGTTCATGAGATATACGGCAGCACTTCACAGGATTCATTGGTTTAGTCTCGTCT
CCTGCCAACTAGCAGGCTTCAATCAGAATATGTAGGTCAAGAGCTCTTGACATAAATTAC
ATAGAGAGAGTTATTTACAAGTTGACTCCCTACCATGATTTGTATACACAAACTTTAAGC
AGCATCATGTTGCAATTATAATGAGCTGCGTGCCAATAACTGGTACAGGAGGAATACTAA
ATCCCGGAAAATTTTCAACTTCAAGAACACCAACATATTCAGAAAGAAGCCTGCTAGTTG
GCAGGAGACGAGACTAAACCAATGAATCCTGTGAAGTGCTGCCGTATATCTCATGAACAT
GAGCAGCTGGCACATACACAACGTCCCTCAAAGAGCTGTGTCTCCGTCCATAGAATATGT
AAACAAGCACCCCTATAGCAAGCCACACCGAGACACGCATCCAAGTAGCGCATCCAAGAT
TTATCAGCAAGTACACATTGATTAGGATGCAGGTGATTGGCAGCAACGGAACCACCGGGC
AGATAAAACCTCCAGTATGGCCAAAGTTGTGCCTCGCATCATCTTGATCAATGCAAGTGA
GCACCGTCAAACCAGATAGGAGAAGACAGCCACCCATTCCACACAATGTGTACCGCATCA
TACTGGGAAGCTGCACATATGAGGCTGCAGATGTGAGCAGAAGTACACCAACACACGTGA
GCATAATTGTCCAGCCAGCAATTTTTCTTCTCTTGTCGTCGCTTATTGTGTAATTGCCTT
CAGCCACTTGCTTTACAAGCAGGGGAACATCAAATTTCGCAGCTTCTTTATTGACAAAAG
GTTCAGTGTTGTTCTTCGAAGTGCGAAAGTCTTGTTCACAGTCACTGTATCTCAATGAAA
CTGCATCAATAGAATCCTGAAGTGATGATGGAAGTGGCACCGCATCTGGTGGAACATATC
TTATGATTAGAAGTGATACAGCCACCATTGTGAATGCCAATAGTGTGCCAACACTCACCA
TCCCTGCTAACTGTGAAACATCCATAAAGAACGCCAGCAAAGCAGCAACAATTCCAGTAG
TTACAGTGCTCTTGATGGGAACTTGAGATTTTTTGTTGACATCTGAGAAAAAGGATGGCA
ACAAACCATCTCTCGCCATTGCCATGAGAATTCGTGGCTGAGGTAGAATTGAACCCATCA
GTGTTGAGCAGAGAGCTGTAACTGCCCCAGCAGTAATGATGTATGCCGCCCACTGCATTC
CGTTACTAGCGAACGCAGATGATATAGGAGTGTCAGGGTCCATGGCATAATAGGGTACCA
GGCCAACAACAACAATAGACACCAGCATATACAATGCACAACATATGGAAAGTGCAGTAG
CTATTCCCACTGGCAAATCCGTCTGTGGGTTTTTCACCTCCTCTGCAGTGCTTGCCACTG
AATCAAAGCCAATGTATGCGAAAAAGACTGTTGCAGACCCAGCAAGCATCCCATCTGCTC
CATATGGGAAGTATCCTGAAGCTAATTCATATCCAGGCCATCCTTTCTTGAATCCGAGAT
ATCCACCARCAATTATAACAAAAATCATGGCACATACATTTGCTGATGTGACAATGCCTT
GTGCAAATGTAGTCTCCTTAATGCCTTTACATAAAAGTCCAGTGACTACCAATACAAGTA
TTGCCGCACAGGGATCAACTACAATGTCAAGGCCAGGAATATGCTGCCGGGCTAGGAAGA
AAGGGAGGCTGTTCTCGCCACCAAAGAGCAATGCCAGATTTGGCGAAATACCCCGGGCAA
CTGCAGAGCCACCAACAGTATACTCCAGTATCAAAGCCCAACCAATTAGCCAAGCAACAC
TTTCTCCAACACAAATGTAGGAGTAATGGTAGGCACTCCCCGCAGATGGGCACCGGCTCG
CAAGTTCTGCATAACAGAAAGCCGAAAGGCCAGCTGCTATACCAGCTATGAGGAAGGAGA
ATGCAAGTGATGGTCCAGAGTGCTCTCTCGCTACTGTGCCAACAAGAATATAAACCCCAG
CTCCAATAGTTGAGCCAACACCAATRGCAATAAGATGAGGAACAGATAAGGCTTTGGCCA
ATTGGTGACTGGAGGAATGGTTAATGGTATGCTCAGAATCAACCCTCTTCCTCCTACACA
AAGCTACCTCAAACACTGTGCCATGTTTACGCCATCACTACAACCCTTTCTGATTCAGCA
AAACCCATCTGAA
>UN00121
GGAATGGTGGTACTTTAAGAAAGGTGTCTGTCACAGTGGGAGAAAATGGGGTTGTGCTAT
CAGCTCGTAAACCACGAATTTCCTTGCGGGGCACAAAGTTTTCAATACCGTTACCACAAG
GAGGAAGAGATGCGGTGTCCAAGAATCCTATATTACGCGAAGACCAACTCCCGCAGAAGC
TCCTTTATCCCAAGACTAAGAAGAAGTCTAATCAGGAGGATGAATATTTCGGAGGCGATG
TGATCTTCAGTCACCACAGTGATAAGAAAGCTCCTCATAAGCCTCCAGTGAGACAAGCAT
TGGCAGTCTTCAGTGGGAAAAGAAATCCCAATGACAACCATTACTCTCGCTCTCGCTCCA
AGCATTGAGGCTGTCTAGCTTGGCCTGCGGCCTGCATAAGTTTTGTTAGATAATGTTGGA
AGTTCTTGTCTTACAAACTCACAAGAAGAATTCGAGATATCGGTTGTGTTTTGGCTAATT
TATTGCAAAACAATTTGAACTTTGATTTGAGCTGCAATAAATTAGCCAAAACACAACCGA
TATCTCGAATTCTTCTTGTGAGTTTGTAAGACAAGAAAGAACTTCCAACATTATCTAACA
AAACTTATGCAGGCCGCAGGCCAAGCTAGACAGCCTCAATGCTTGGAGCGAGAGCGAGAG
TAATGGTTGTCGTTGGGATTTCTTTTCCCACTGAAGACTGCCAATGCTTGTCTCACTGGA
GGCTTATGAGGAGCTTTCTTATCACTGTGGTGACTGAAGATCACATCGCCTCCGAAATAT
TCATCCTCCTGATTAGACTTCTTCTTAGTCTTGGGATAAAGGAGCTTCTGCGGGAGTTGG
TCTTCGCGTAATATAGGATTCTTGGACACCGCATCTCTTCCTCCTTGTGGTAACGGTATC
GAAAACTTTGTGCCCCGCAAGGAAATTCGTGGTTTACGAGCTGATAGCACAACCCCATTT
TCTCCCACTGTGACAGACACCTTTCTTAAAGTACCACCATTCCCACACTTTGGACAAAAG
ATCCGTCCAATCTCAGCAGTTACATTATTGCATGCGTGACATTTAAGAACCCACCTGTGC
AACTCCCGTATCTGCATTCCTCCAGGGGCTAGCAAGCGTAAACCCATCTGAAGGATAACA
TTCTGCATAGCAAAATCTCCAGTAACACAAGCAACACTTGAATCAGATAAAGATCTCAGC
ATCCAGCTCTGTTCACTTCCATCATCCTCTGCATATGAGGCATCAACGCTTCCATTCTCT
ACATGATCTAATTCTTCATCGCCTGCTATGCTGTTATCTCCTTCATTTACAGAATCTGCC
CCGTCAAATTGGGCGACTGCTGATGCAGCTTCTTCTTGAGCATGAGCCTTCAGAGCATCT
TCTTCAAGTCTCATCTGCTCCAGAATGGACGAAATATCATCACCGTCATGAGTCCCATCA
ATATTCTCGGCTTCTTCAGGAAGCCCCTCAGTAACATGCTTTTCCTCAGATGCATGACCG
TGACATTCAACCTCCTCCATAAACTTCGCCATCAGCATTCTCAGCACCATTTTGCTGTTC
ATCGTCCTTCAAGGATGCTTCGTACATTTCACGTCGAGCTTTTCTTCTCACATATCTCCT
GTGAGTGCTTCGACTGACAGCAGGCCGCCAATCACCAGARTCATCGTCATGTTGGCCTTG
AGATGCATCAATTCCATYTGCCACCATCTTTTTCCCTTCAATCTTGACCTCTCTTTTTTT
TGGGNAAATATCTCCTGTGTCTCCTTGGAATTTGATCAGCACCATCATGGTCCACCATAN
GACCTTCACTNCCATTACCAATGGAACCATCTTGCAAACTCATTCGGTCTTCAGCAGGGA
TNTTCAAGCTCAAATCCCTCAAAGGGAGGATTTTTGAATTAACATTTGGGCCACTGTCAG
CTGCAGTTTCTAATGCTTCCCATTCTGCAAGGTTAGGGACATTGGATCCCCAGCCTGGTA
AATCCTTCTCAGGCAACCTTCTAACATTAAGGACATGGATAGGGGGAGGGCTATCTCTGA
GATGACCAGTCCCATGAATTTGAGCCTCCAATGTGTATGTAAGAGCAATGAGCTTAAGAT
CAACATCAGAAAGGGTCTGCAGATCACCAGTTGCTCTAGCAAAGCTGACAACTTTCTTAA
GGGCTTCAGGGGAGGGCTCCAACGTGTCAACAGAGAAGGGGAGGAAAGACAGACGGTGTC
GAGAAGTTGGGTCACGAATTTCGCTGATAACTTCAGAGACTGAGACGAATTTATCAGCAA
AAGTAGCGAGTCTCTCTCCTCCTTGAATGATAGCATTAGCATCAACAACAGCCACAGCAA
TGCCCTTTTGTAGACTTGCAGGTTTCAAGGAGTTGGGCAGGCCTTGAAGAAGAAAGAGGG
GAGT
>UN00122
GGTGGTGGGACATTCGATGTGAGTATCTTGACAATTGACAATGGTGTCTTCGAAGTTCTT
GCAACCAATGGAGACACTCACTTGGGAGGTGAGGACTTTGACCAAAGGCTCATGGAGTAC
TTCATTAAGCTGATTAAGAAGAAGCACAACAAGGACATCAGCAAGGACAACAGGGCTCTC
GGAAAATTGAGGAGGGNGTGTGAGCGTGCCAAGAGAGCCTTGAGTAGTCAGCACCAAGTC
CGTGTTGAGATCGAGTCTCTGTTCGATGGTGTTGATTTCTCTAGAGCCACTCACCAGGGC
TCGTTTTGAGGAATTGAACAACGACCTCTTTAGGAAGACCATGGGCCCCGTCAAGAAGGC
CATGGAGGATGCTGGCTTGCAAAAGAGCCAGATTGATGAGATTGTTCTTGTTGGTGGAAG
TACTAGGATTCCAAAGGTCCAACAGCTCTTGAAGGAGTACTTCGACGGCAAGGAGCCCAA
CAAGGGTGTTAACCCCGATGAGGCTGTTGCTTATGGTGCTGCTGTTCAGGGAAGCATTCT
CAGTGGAGAGGGTGGTGAAGAAACCAAAGAGATTCTTCTCTTGGATGTCGCCCCTCTTAC
CCTTGGTATTGAGACTGTCGGCGGGGTGATGACCAAGTTGATCCCAAGGAACACCGTCAT
CCCAACCAAGAAATCTCAGATTTTCACCACTTACCAGGACCAGCAAACCACTGTCACCAT
CCAGGTCTTTGAAGGTGAAAGGAGTCTGACCAAGGACTGCAGGCTTCTCGGAAAGTTTGA
CCTTACCGGAATCGCACCAGCCCCAAGGGGAACTCCTCAGATCGAGGTCACCTTTGAGGT
GGATGCCAACGGGATCTTAAACGTGAAGGCAGAAGACAAGGCCTCAGGCAAGTCCGAAAA
GATCACCATCACCAACGACAAGGGTCGCCTTAGCCAAGAAGAAATCGAAAGAATGGTGAA
GGAGGCCGAGGAGTTTGCTGAGGAAGACAAGAAGGTGAAGGAGAGGATCGATGCCAGGAA
CAGCCTGGAGACTTACATCTACAACATGAAGAACCAGATCAGCGACAAGGACAAGCTGGC
CGACAAGCTCGAATCCGATGAGAAGGACAAGATCGAGGCCGCTGTGAAGGAGGCCATGGA
GTGGTTGGACGACAACCAGAGCGCTGACAAGGAAGACTACGAAGAGAAGCTCAAGGAAGT
CGAGGCCGTCTGCAACCCCATCATCACCGCCGTCTACCAGAGATCCGGTGGCCCATCAGG
TGGCAGCACCGACTCCGATGATTCAGATGATGGCCACGACGAGCTTTAGATCAATGGCCG
TGGTCATCTCTTAGGATAGACTGATAATTTCGGCTGTGGATGTCTTTTAGGAGGGGTTCT
TGGTGCTGAGTGTAGGATGGGAAGCAATTGGTATGGATCATTGCTTGGCTGTTTTATGTT
TTACTCTTCCGAGCAACTTCAATTTTTGAGAGACATTGTATAGGATATTACTTTCAACTG
GGTTTTTCTTTAAGTTGAAAACACTTTACTTTTACTGTCAAAAAAAAACAGTTTTATATA
TATTTTTTCAATTACCAGTTGCGCATTATCTTTATAAATAAGAAGAGATACAATCACTAC
ACAACTTAAAGAAGTAGTTAGAACATTCAATAGACTAAGAATTACAAACAAACAAACTGA
TGCGCTCGCTAATCCAGTACAAACATTAGCTAGAATGTCCTCTTATTGTCTAGGAGATAT
TTTATGAATGTAAATCTCTAGCCTGTCTTTTATTTTCTAGCTCTTTTCTCAAGCCTTTCG
TTATTCTTCTAATTGCCGGGAACTTATCACCGATAGCATAAAGACCAAGTCATTTTTCAA
CATCCAAGGCTTCTTTCGCAATTTTAATAGGGGTGGGCGAATTTTGAACTGGCTTTGGAT
TCTTGTTGCCTTTCTTCTTATCCTTGTTGGAAAGTTTACATCTCTCACTTTTCTCATGAA
GTTGAACTCCATTTTAGGAGGATCATCAAAAGGGTGCAAGTAGCTATCAATTTCATTATC
ATTCTCCATCGATCTTGAACTTGGTACGTGGGAGGAGAACTTTCCAACATCAATTGGGCG
ACTGTGCGATTATCCAAATCTTGACTAATTATCGGAAAGATCTTCACGAACATTTCCTCC
ACAACCTTATTAGCGCTTTTTTGGCCTTCTATTCCATTGCCAYNTNGATTGCTCAACAGT
TCTTGCTTATAAGGAGATGAGGAATGTTGATTGGGAGCATTTTTTACATTAGGAATCTAC
TTTGAAACGGTCTTTTTTCTAGCAGAAGAATCCCCATTCTCCCTCTAGATGAAATCTTTT
NNTCTCTCGCCTACATGACATGCAATTTATAATCGCTACCTTTACCATTCAAATGTTCAA
TCGC
>UN00123
GCTTCTGTCAAACCATAATAGTTGAGCAATATATTATACTGTTTTGTTCGGAGTTTCAAG
GAGCCTCGGGATTTGCTCTCAGCTAATATGGGACCGAGCTCTTGGGTTGCCATTGGAGAG
GCCAAAGAGTGTGACCATGGATTGGCTGGAGAACTACTGCAAGAAAGCCAGCTGCTTAAT
CATACAACAAACAGAAATTAAGTTCTTAGAAGTTCAAATTTTTGTTTTTCCTGGTGTATA
AACTACAAAGCCATTATTATTGACCAATTTTACAAATAAGGTATGCCTGATGGACAAATT
ATAAGTTGGGAAGTTGAGGAAGAGGGTTCGCCTCTCGTTTTTACACTTCTTGTTTCCCCT
CGATCTCCATGTAGTTAGAAGGTCCCTTGTGCATGATTCGAGGAAATCATCAATTTTAAC
GTGCCTGTTGGAATCCATTCCAGTACGGCTGGAACCCAAGGGAGTTCAAGTGTGAAGTCA
CTTTTTGTTAATTTTGTTATCAGAATTAACCCAGCGGATTTTCAGTGTGAAATCACTTGT
GCAGTTGGAATAATTATAGAGTTGCAATGTTGTTGCTAACTGTTCAGTGCGTTTATCCCT
TTTGGCATTATGTATCTTTGTATTTTTTTTTTACCAAATTCGAACTGAATATTCGCTTTT
GTAATTGAAACACAACTTCCTGGTTCAATGCCAAAAGGGATAAACGCACTGAACAGTTAG
CACAACATTGCAACTCTCTAAGTATTCCAACTGCACAAGTGATTTCACACTGAAAATCCG
CTGGGTTAATTCTGATAACAAAATTAACAAAAAGTGACTTCACACTTAAACTCCCTTGGG
TTCCAACCAGCCGTACTGGAATGGATTCCAACAGGCACGTTAAAATTGATGATTTCCTCG
AATCATGCACAACGGCCTTCTAACTACATGGAGATCGAGGGGAAACAAGAAGTGTAAAAA
CGAGAGGCGAACCCTCTTCCTCAACTTCCCAACTTATAATTTGTCCATCAGGCCTACCTT
ATTTGTAAAATTGGTCAATAATAATGGCTTTGTAGTTTATACACCAGAAAAAAAATTCGA
ACTTCTAAGAACTTAATTTCTGTTTGTTGTATGATTAAGCAGCTGCTTTCTTGCAGTAGT
TCTCCAGCCAATCCATGGTCACACTCTTTGGCCTCTCCAATGGCAACCCAAGAGCTCGGT
CCCATATTAGCTGAGAGCAAATCCCGAGGCTCCTTGAAACTCCAAACAAAACAGTATAGT
ATCTTGCTTCTGTCAAACCATAATAGTTGAGCAATACTCCACTGTGGGCATCAACATTCG
GCCATGGGTTCTTTACCTTCCCAAGTTGTTGAAGAATTGGAGGCACCACTTCATACAGCT
TTGACACCAGTTGGAAAAGCGGATCATCAGGTAAGTGCTTCAAAGCAAATTCCCTTTGGC
AAGTGTATCTTGGATCTGTCTTGCGCAGAACTCCATGGCCATATCCCGGCACAACCTTGC
CACTGTTTAATGTCTTCCAAACATAGTCTTTCAATTGCTCAGCAGTGATGTTCTCTCCAC
ATTCTTCAACAACTTTTTTTTGATCCACAGCAAGACTTCCTGGTTAGCTAATCCATGCAG
TGGGCCAGCCAAACCATTCAACGCAGCTGCAAATGAAAGATAGGGGTCTGAAAGTGCACT
AGCAACCAGATGGCCAGTATGTGCACTAACATTTCCACCTTCGTGATCACTGTGAATTGT
TACATAAAGCCGCATCAGCTCAAGCATCTGAGGATCTTCAAATCCCAACATGTGTGCAAA
ATTTCCACCATAATCAAGGGAATCATCCGGTGGTATAACTTGTCCATTCTTATACATCCT
GCGATAAACATAAGCAGCAACAACAGGAACTCGAGCAATCACATTAAGGCAGTCCTCATA
AGTTGGTTCCCAGAATTTTGATTTATGAATTCCTTTCTCATATGCCTTCTGAAATTCACT
CTGAACCTGAAGAGCCATAACACCGGTGGAAAACTGCGTCATTGGATGGGCATTAATAGG
AAGAGCATCAATAGCCTTGTACACGTGATCTGGGACAGAAGCACGGCTTCTCAACTCTGC
CGATAGCGCATCTGCTTGCTCTTGACTGGGCACCTTTCCAGTTATCAGAAGCCAAAAGGA
AGACCTTCGGGCAACGGCTCTCCGCCAGGTTTGGCCGCAGGCAGAAAGCTTTTGACACTC
AGGGATAGACAAGCCCCTAAATCNAATGCCCTCTTCCGGATCAAGTAANGATGTTTCCCA
TAGCAAACCAATCATTCCTCTCATTCCNCCCAATACCATGTCAACACCAATGTTCCCGAG
CTGAACATTTCCATGTTCTTTCTTTAACTTCTTCAGCCGTTCCTGCTGCTCAGGAATAAG
GTC
>UN00124
TAGCAAGCGGGGAGTGCATGAGCAAGCTGCTGCTGGCAATGGAGGCATGGTGTAACAATA
TCTGAGGTATCTGTTGCCGCTGTGTGTGTCTCTGTTAATGCTTCGAGGTGGTTGGGTGTG
TTGGGTTTTGGTTGAATATAATTTGTTCGTTGTAGTACAAATGGACTGTCATTGTCTGTC
AACTGGATATTGCGAGAGAGTGTGAAGGAACGCTGGACTGCTGTTGGTGGAATTGGATAT
TGCGAAAATGGGATGGAGCCTTTGTTGGACGCTGGACTTGCTGTTCTTGGTGTCCATGTT
TTTGGTGCAACAGCGTTCTTGGACTGCTTGCTCGTTGTTCTCCTTCTTCTTCTTCTTCTT
CTTCCACTCAAACAACAACAATTAAGAATGGCTCGCTCTCTTTCCAGCGCCAAGACTTTG
GTTTCTCTTGTTGCTGACAACCTCTCCGTTGCTCTCCAAAAGGGAGGGGTTACGCGGCTG
CATCGCAAGGAGTAGGAGAAATGGGGAAAAGAAGCGGGCAGGCAGCTCAGGAGGAGATGA
GGAAGGCACCGCAGAACTCATGGGTGCCAGATCCAGTCACCGGTTACTACAGACCGGCGA
ATCGGGCCCATGAGATCGACGTCGCTGAGCTTCGCGAGATCTTCCTCAAGCAGAGGATCA
CATCCCAGTAATTTCATTATCCTAGCTAAACCAACCACCGATCTAGATTCGCCGATTTAA
CGCAGAACCTAAACAACTAACTAGATCAAGTGAGATTGGTGATGCTTGCATGATGGGACT
AAGATGATGATGATGATGATGATGATGTCGTCGCCGATTCCCATGGAGCTGTCGGTGAGG
TCTATGTTACTATTAGTCTATTACTCATAAATAGAGTATGTAGTTTGTGTAATTTGTTTT
TTTTACAAATAAAAAATCATTTTTCATAGGAAAATATTTTCCATAGACAATAATTTTCTG
AAAAAATGATTTTTCTCTCTACCAAACACTCCCCTAATAAAAGTTCCAAATCAAATCACG
TAAGTAAATCAACGTACTGAAGCATCAGACATCAAACCCAAGGTATCCGACGCCTTCAGG
AGATAAACAACACCAAACGACAAAACCAAAGAACTACATGCTAAGCCCGTCCTACAAAAA
GGCAATTCCATCAATAGTCTTAAGAAACCAGCTGCTCATTAAGGGACAATGACGCCAACC
GACCGACGGCATCATTTCCTTCATGCTGTGCAACGTTTCGCAGAACCTCCATAGCCTCTG
CAACTTTAGCCTTCAAGGCATCAGGTGACTCAAGCAGGTGCAAGACCTCAGGCTGATCCA
TCTCCAGAAGCATACCCGTCACCTTCGCTGCATTGTCATGCTCGATGGCATCCACCAAGG
GATATAGGCTCTCCCCAAGCATAGTTCTCTGCTGCTCAGGAGACGCATTTGCCAAGGCAC
TTGCCAAAGCAGTGATGGGCAAAGGCTGTGCAATTCCACCCTCACGCAGAGGCACACCAC
CCATGTCAAATCCTGGAAGCATAGCACCAGGCATTGGGACATCTGGCATGTTTCGCCCAG
AAGCGTAGCGGTAGGGACGCCCTCTTGGAAGCATCTGATGTTGCAACATGGGCACAGGCT
GCTGATTATGCTGCACAGGCCCAACACCACGCCTTCCCGCTGGGCGTGAACCTTGCTGCC
CCTGCTGCATAAACGGCAYGAAAAAATTGNGCATCGNTGCTGTTCCAGGCCTCACTCCAN
GAACAAGCTGCTGCTGATAACCAAATCCAGCTTGTGGAGGAATCATATGAGGTGGTTGCC
CATAAAAGATCTGCTGTCCAAGACCTGCAGCACCAGGAGGATACATAGGCAATCGAGGAG
CAACAGAATGTGGCATAGCCAGTGGCCTCATCTGCGAAAACTGTGCCTGCAAGYGARCTC
TCCTTTCTTCTTTCCTTTGGGCAAGAGCAACATATAAAGGCTTGCTGACGATAATTTTAC
CATTCATCTCTGCAAGAGCTCGAGAAGCCTCTTCTGGGGTTGAAAATGCCACAAATCCTG
AACCCTTGCTTATACCACTAGGATCACGCATTACCTTGCAGGAGGTTATTTTCCCAAACT
CTGAAAACATCTCCTTGAGTTTCTCATCATCAATGCCATCATCCAAGTTCTTGATGTACA
AATTTGCACCCTGATTTTTGTCAGCAGCTTCCTTCRTGCTYTGTTCAAACTTTCCCTTNR
GTTCTTGCTCTCTTTCAGATTTCTTCTGGGCCTTTCCCACATACCACTCTTTGTCATCAA
ATTTCTTGCCATTTAATGCCTCGACAGCTTTGGCAGCATCATCTGCATTTTCAAAATTAA
CAAAACCAAAACACTTTGACTTCCCATCTGCATCCCTCATCACTACAGCACTAGTGATG
>UN00125
AAGAAACCTGAAGATCAGGTTAATAGGTTGGGTCATAATCCTCTGGACTTTGGTGCTCGC
CATGGTTGCTCTCTCTTTCTCTCTCTMGAAGCTCTCTCTTTCCCTCTCTAGAAAGTCGGG
GGCAATGCTACTACGGAGCGCGTCGACGCCATTGCTGAACTCATGGGGTTCGACAATCGG
GTCGACCCATACCCATATCCATTCTCACACCTCTTCGCCCGAACCCAAATCCATACTCGC
TTTGACGACGTCGTCTGGCAACAATAGTCCCGTCGGAAGAATGAGCCGGGCTTCGTCGGA
ATCGGATCTCCGGCATCTGGGATTCGTTTGCCCGAGGCGGAATTCGTTCGGGTCGGGTCT
GGATATGAGTTCGGGTTTGGGATTTGAGAAACCAGGAGTAGTAGGTTCGGATTTGCGGTA
GGAGAGAGAGTGGAAGAAAAGGAGAGTGATATGGGGTGTTGGGTTAAGGAGAGAGACGGC
GAGGTTTTGGTGGGTGGTGGTGGTAGTTGTGGATCTAACGGTTGCTGGTGGGGTTGGTGG
TGGATCCAATGGTGAAGTGGATTTGGTGGTGGGATTCGAGTTATGGGAGTGAAGGGAGTA
CTGATGCGTATTATCAGAAGATGATTGAGGCTGATCCTGGAAATTCACTTCTCTTGGGGA
ACTATGCCAGGTTCTTGAAAGAGGTAAGAGGTGATTATGCTAAAGCAGAGGAGTATTGTG
GGAGGGCAATTTTGGCAAACCCAAGTGATGGAAATGTGTTGTCACTCTATGCTGATTTGA
TATGGGAAACGCAAAAAGATTCATCAAGGGCTGGGAGTTACTTTGATCAGGCTGTAAAAG
CAGCCCCAGATGACTGTTATGTTCTAGCGTCATATGCTAGGTTTCTTTGGGATGCTGAAG
ATGAGGAGGATGAGGAGGAACAAGAAGACTTGAAGGAGTCGAGCAACCCAATGCCATCAA
GGTTCTTCCATGGAGTCCCTCCACTTCCACCTCCTCCTATAGTTGCTGCTTCTTAAGTTA
GATTTCAGCTCGTTTTGTTTTGTATGATTAGTAACTAATGTAATTCTAAGGAAGCCTTTT
ATTTTTATAACCCCTTTTTGCTGACCTGCAAATAATTACTACAGTTGATCAGTAATGCCA
TATTCCTAGGATGCTTCTCACTGGGTGCTGCTAACTGAGTATATTGTAACAACTATTGTA
GAATATGATCATAAAGAAAAGAGACAAGCTTTTATTTATGATCATATTCTACAATAGTTG
TTACAATATACTCAGTTAGCAGCACCCAGTGAGAAGCATCCTAGGAATATGGCATTACTG
ATCAACTGTAGTAATTATTTGCAGGTCAGCAAAAAGGGGTTATAAAAATAAAGGCTTCCT
TAGAATTACATTAGTTACTAATCATACAAAAACATACCATCATTTCTTATGTCAAACATA
TTTAGGCAGCTTCTTCATTTCTCCTACTAAACGCTGCCATTTGCCATTACAAAAACTCCA
AATACATTTCTTTAGTTTCATCAAAAGTACACCAAAAAAAGAGGAAAAATAGAGAAATAC
AACTACAAGACACAAATAACTGTATCATGACGGTTAGAGAGCAGCTGGAGCTGTCTCCAC
AGGTTGCAGAGGAGACTCGGGCACTTGCCTTATTATTGATCAAATTTCAATCAATGAATT
CGGGGATTTTCTCCATTTCCTTCTCATCATGCTTGGGGCTTCTCCCACTTGAGGGGCTTC
ACCACCTCCCAGGTGAAGTCGGTATCATCCCTACCAAAGTGACCATATGCGGCTGTCTTC
AAGTACCTGTTCCCACCCCTCTTGAGGTCAAGGTTAATGGCGATCATGCCGGGCCTGAAA
TCAAAGTTCTCCTTAACAATTTTGAGGATGTCCTTGTCTGGGATCTGTCCAGTTCCATAG
GTGTCAACAAAGACAGACAAGGGCTCAGGGACACCAATGGCATAAGAAATTTGAACAATG
CAACGACGAGCAAGGCCAGCGGCAACAATGCTCTTGGCAGCCTGCCTAGCTATGTAGGCA
CCACTCCTGTCCACCTTTGTTGGGTCCTTTCCAGAGAAGGCACCACCACCGTGGGCACCC
CAACCACCATAAGTGTCAATGATGATCTTACGGCCGGTAAGACCAGCATCACCGTGGGGT
CCACCAATCACAAAACGGCCAGATGGGTTAAGGTGGAAGATGGTCTTCTCATCAAGGTAC
TTCTCGGGGATCACAGGCTTGATCACGTGCTCCTTCAAATCAGCAGCAATCTCATCATTG
GTGACAGTCTCATCATGCTGGGTTGAGATGAGCACGGTGTGGACACGGACAGGAACCATG
GCACCGTTCNCGTTGATGTACTCAACTGTGACTTGGGCTTGCCATC
>UN00126
CCCTGTCGTGCCTTGCAGAGGACGTTCCCCCAGCTGTGCCTGGTATCATGTTCTTGTCTG
GTGGACAGAGTGAAGAGGAGGCCACCCTCAACCTCAATGCCATGAACAAGCTCCAGACCA
AGAAGCCATGGACTCTTTCCTTCTCATACGGTCGTGCTCTTACAGCAGAGCACCCTCAAG
ACCTGGGGAGGCAAGGCGGAGAACGTCCAGAAGGCCCAAGCCGTCTTCCTTGCTAGGGCA
AAGGCCAACTCCGAGGCAACTCTTGGCAAGTACACGGGTGGTGCTGGAGGAGCTGATGCT
GCCGAGAGTCTTCATGTCAAGGACTACAAGTACTAAGCAAGCAAAGTTTTTTGTTTTGCT
TTCTTATCTTGTTTCGGCCGTAAATTTAAAATTTGTAGGGCGTTTTTGGTGATTGTGTTC
GTGGGTTGGTCGTTTAAAGTTTGAGAGAGTAGTCATGGAGGTATCAGTGATGAGGGGTGG
GTTCTCAGTCTCAGGTGAAAGTTGGGATTGGGAGGAATGATGCGAATATGAGGGATTTAG
GGTTAGGACTGGGGTCTTCCAATTTTGGGAATAATGATAAGATGCTGAGTTTGAGAAATA
GGGTTTGTTTTAGTCAGTCGAGAAATTTGAGGAATTCTGATAATCATGTCTTCGGATTTA
CTCTGAGGGCTGCTCACGCCGTTGATGTTGTTCCTGCTGAGAATGTTTCTGCTGACAGTT
CATCATCTGGTGCAAGCTTGGAATCTACGGATGGCGTCAGAGTATTTGTTGGGTTGCCCC
TTGATATCGTGTCAGAGGGCGGTAAAGTGAATCATGAGAAAGCCGTTAGTGCAGGCCTAA
GGGCCTTGAAGTTGATGGGAGTTGATGGTGTGGAGCTTCCTGTTTGGTGGGGAATCGCCC
AGAAGGAAGCTATGGGAAAATTCGACTGGTCTGGCTACCTTGCAATTGCTGAGTTAGTTC
AGAAGATGGGTCTAAAACTGCACGTATCACTCTGTTTTCATGCGTCTTCGAAACCAAAGA
TACCACTCCCTGGGTGGGTATCTCGAGTAGGGGAGGCTGATCCCAGTATATTCTTCACAG
ATCGTTCCGGGAGGCAGTTCAAAGAGTGCCTGTCATTAGCTGTTGATGATTTGCCTATCT
TCGATGGGAAATCTCCGATCCAAGTATACCAAGAATTCTGTGAGAGCTTTAAGTCATCTT
TTGCAGGCTTCATAGGATCCACAATCACGGGAATCACAATTGGGCTCGGACCTGATGGTG
AGCTTCGTTACCCTTCAAGTCATCTAGCAGCAAAACCCAATAACAACCCTGGGGTGGGAG
AGTTCCAGTGCTATGATAAGTACATGCTTGCTCATCTCAAGCAGCATGCCGACGAGACAG
GTAACCCGCTGTGGGGATTGGGTGGACCTCATGATGTTCCAAATTATGACCAGCTTCCCT
CTGTGAATACCTTCTTCAAAGACGAAGGTGGATCTTGGGAGACGGCTTATGGCGACTTCT
TTCTTTCATGGTACTCGAGCCAACTCATTGCTCATGGGAACCGGATTCTTTCCCACGCTT
CATCCACTTTCAGCGACAAGCCAGTTACCATTTCTGGGAAACTTCCCCTGGTGCATTCGT
GGTATAGGACTCGGTCCCACCCTTCTGAGCTGACGGCTGGATTTTACAACACTGCTAATA
GAAATGGTTATGAAGCAGTAGTTGAGATGTTTGCCAAGAATTCTTGCAGGATTACACTGC
CAGGAATGGACTTGTTAGATGAGGTCCAGCCAAATGGATCAAGCCCCCAGTCATTATTGG
CACAAATTAAGGGAACGTGTAGAAAGCACGGGGTTCGTGTTTCTGGCCAGAACTTATCAG
TATCTGGAGTCACTGCTGGCTTTGAAGAGATGAAGAAAAATCTGTTGGAGGACAACGGGG
TGGTGGATTTGTTCATGTATCAGAGAATGGGAGCCGATTTCTTCTCCCCAAAGCATTTCC
CCTTGTTCACAGGATTCATTCGGTCTCTGAATCAGTTGGATTTAGATGAAGATGATATGC
CACAAGGTAGGGGAGCCATGAAATCTGTACAGGCTAAGGCGGAAGCCCAGGCTACTCTCC
AAATGCAGGTAGCATAATTGGCTTGGTTGTAGAAGAGCATTTCGCGTGACTATAAGATGT
TTAAAGGGTCTTCCTAATATCATTAATTACTAGAATTTTTTTTTTTTTCTTGAAGGGGTT
TTGTATAGGCTGCTATATTTGTGTGCCTAAAGTTTGTCATATGTTAGATTTCTGCCGGCA
ATGAATTTCAGTATTTTGGGCATATGTCTGATTGAAATTCATTGCCGGCAGAAATCTAAC
ATATGACAAACTTTAGGCACACAAATATAGCAGCCTATACAAAAC
>UN00127
GTCGGTGAAGGTATGGAAGAAGGTGAGTTCTCCGAAGCCCGGGAAGACCTTGCTGCTCTT
GAGAAAGACTACGAGGAAGTCGGGGCTGAGGGTGGTGACGATGAGGATGAAGGCGAGGAG
TACTGAAGGGGGAGGCATCACAATTCAGGTGGTCCAGTGCTGTTAGGAGAAATCGGCAAC
GTCTCCGGGTCTCCTGTGTCTTTTCCTGTTGTTGCCCACTGTGTATGGTGATGGTAAATT
TTCTCCGGTGCATAGTTTGTTTACTTTTGGAGTTGAAGTCCTGGTGCAGAATGGATGATA
GTTTGAATATGGCTTGTTTCATGTCACAATGTTCTGTTGATTGGTTTAGGGTGGCCTATT
TTTTTCTGCGTATGCGAAAAAGACCCATGAATTTCTGCTATTCTTTGCACTCTCTCTGTC
TAAATGTCTCAGTATCACGTGTTCTATTTCTTTCATTAGGTGTCTGTTTTCCTTGGTTTC
TCCTGCCTTATCCATTTTTATTCGACCTGATTTCAGTCGGTGACTTTAAGGTGATTGAAT
ATAAACAAACTTTTAAANCACAACTACAAATTTATTTGCATTACAAGTTCGTTTATATTC
AATCACCTTAAAGTCACCTACTGAAAATCAGGTCGAATAAAAATGGACAAGGCAGGAGAA
ACCAAGGAAAACAGACACCTAATGAAAGAAATACCGAGACATTTAGACAGAGAGAGTGCA
AAGAATAGCAGAAATTCATGGGTCTTTTTCGCATACGCAGAAAAAAATAGGCCACCCTAA
ACCAATCAACACAACATTGTGACATGAAACAAGCCATATTCAAACTATCATCCATTCTGC
ACCAGGACTTCAACTCCAAAAGTAAACAAACTATGCACCGGAGAAAATTTACCATCACCA
TACACAGTGGGCAACAACAGGAAAAGACACAGGAGACCCGGAGACGTTGCCGATTTCTCC
TAACAGCACTGGACCACCTGAATTGTGATGCCTACCCCCTTCAGTACTCCTCGCCTTCAT
CCTCATCGTCACCACCCTCAGCCCCGACTTCCTCGTAGTCTTTCTCAAGAGCAGCAAGGT
CTTCCCGGGCTTCAGAGAACTCACCTTCTTCCATACCTTCACCGACATACCAGTGTACAA
ATGCCCTCTTGGCGTACATGAGGTCGAATTTGTGGTCAATTCTGGCAAAGACTTCGGCCA
CTGCTGTGTTGTTGCTGATCATGCAGACAGCACGCTGCACCTTGGCAAGGTCGCCTCCTG
GCACCACTGTTGGGGGCTGATAGTTGATACCGCACTTGAAACCAGTAGGGCACCAGTCAA
CAAATTGGATAGTTCTTTTTGTTTTGATGGCAGCAACGGCTGCATTGACGTCCTTGGGTA
CAACATCACCACGGTACATCAAACAACATGCCATGTACTTGCCATGTCTTGGGTCGCATT
TCGCCATCATGCTTGAAGGCTCAAACACAGCAGTTGTGATCTCAGGCACTGAAATCTGCT
CATGGTAAGCCTTCTCAGCAGAAATAACCGGGGCATAGGATGACAGCATGAAGTGAATAC
GAGGATAAGGCACAAGGTTAGTTTGGAACTCTGTAACATCCACATTGATGGCTCCGTCAA
ACCTCAAAGAAGTTGTCAACGAAGAAATGACTTGGGATATTAAACGGTTCAAATTGGTGT
ATGTTGGTCTCTCAATGTTTAGGGATCTCCTGCATATGTCATATATAGCTTCATTGTCGA
GAAGCACTGCAACATCGGTATGCTCCAAGAGAGAATGAGTGGAGAGTACGCTATTGTAAG
GCTCTACAACAGCTGTTGAAACCTGAGGAGACGGATAAATCGTAAATCCAAGTTTTGACT
TCTTTCCATATTCTACAGATAAGCGCTCAAGAAGCAATGACCCAAAACCAGAACCAGTTC
CACCACCAACAGCATTGAACACCAAGAAGCCCTGTAAACCAGTACAACTGTCGGCCAATT
TCCTCACCCGATCAAGGCACAAGTCAATGATATCCTTGCCCACTGTGTAGTGCCCTCGAG
CAAAGTTGTTGGCAGCGTCTTCTTTCCCAGAGATGAGCTGCTCTGGGTGGAAAAGTTGTC
TATATGGTCCGGTCCTGACCTCATCAATCACAGTTGGTTCCAGGTCAACAAACACAGCTC
TAGGCACATGTTTCCCAGAGCCAGTTTCACTAAAGAAGGTGTTAAATGAATCATGTTCAA
CACCTACAGATGTGTCACTAGGCATTAACCCATTAGGCTGAATACCATGCTCGAGGCAGA
AAAGCTCCCAACAAGAATTGCCCACTTGAATTCCAGCTTGACCARTATGAATGCTGATTA
TCTCTCTCATTTTCTCCCTCCTTTTCTCTTCCTCTTCTCATCT
>UN00128
TGGAGCTGTAGAAAGATTAAGAATCTAGTTTTCGGTCCTGTTTTATTTCGAGTTTTTTTA
AGATTTAGTTAAGAGCTTACATCTTCTTACAGCTTNNNAAACTCGAAATAAAACAGGACC
GAAAACTAGATTCTTATGAAAAAGTACAACCCAAAAGCCTTCAGCTCAACTTCTCTTCAC
AACTGATGTGACAATTCACTAAGGCTAACACAACACCGCAAACAGAGCAACCACCAACCA
AAAAACTTCAAAGACAAACAATAAACTTGGGATGGTGGGAAGGAGCAATCTGAGCTGATC
ACAAGGTTGATATTATAGTGTAGCTATGATGTACTTCAAAGCATGCAAATAGAGTGAAAT
TCTGACGATACAAGCGTACACCCCTTGACCTACACTAGCATGCTGCAAAATGACATCTTT
TCTGCATCAAGCCTGCAGGGTACGCTTATCTTGAACAGAGGAGGTAGGTGCACAAAATCC
TTCTACAACTTTCTCCAGCAGTTGAATGTCTATGAGTCACCGCTGTAAAGAACCCTTAAA
ATACTGAATTTTATTGCAAGGGCTTAGTCAATCTTCACAGAAGAATAGATCTTTCTGACA
AACCAGAGGCAGGCATAGAAGCCTATTGTGCCCGTCAGGACAAAGAAGCCATAAGACCCA
ATTAGCATATAACCGAAGTAGAGGATACCAGAAACCAGCTTTGTAATTTCCAGTTTGGTG
AAGAAATAGAAAATGGAGTACAAGAAGAGGTACAATGCTGAGGAGCCAGCCGTGAGGTAA
GCCCTCCACCACCAATGGTAGTCTTCACTGCACAATTGGAAGTAGCAGAGCACGATGGTT
ATTTCAGCGCATGTAATGATGAGGATAACAAAGACAATGAAGAGGAAGCCAAAGATGTAG
TAGAACTGGTTCAGCCATATGGATGTCAGGATGAAGAAAAGCTCAATAAAGACAGCTCCA
AAAGGAAGAATGCCTCCAATAAGAATAGAGAATATGGGCTTCATGTACCATGCCTGCTCA
GGAATTTGCCTGGGGATTTTGTTTGTTTTCACTGGATCCTCAAGAGCTGGTTTTTTGAAT
CCCAAGTAACTCCCAATAAAAACCAATGGCACAGATATTCCAAACCATAACAACATCAAG
GCTACCATGGTTCCAAAAGGCACAGCACCTGAGGATTTCTCCTCCCAGATCAGAGCATTC
AACACAAAGAAAACACTGAAGAGAATGCCAGGAAACATGAATGCCGTTTTCAATGTGTTT
TTCTTCCACTCAGTGCCTTTGAACATCTTGTACAAACGAGATGAGGAGTAGCCTGCAAAT
AAACCCATGAAGACCCACAAAAGAACCATAGCAGTCATCAGACCACCACGGTTAGATGGT
GAAAGGAAGCCAAACAATGCAAATATCATAGTTACCAAGGTCATCGCGAACACTTGGACA
CCAGTACCAACATAAACACACAAAAGGCTAGAGTTTACAGGAGGCCTGAAAACATCCCCG
TGAACCAATTTCCAACCTGTTTCTTCTTGAGCCTCATCTTGGGTTTCCAACTGGTTACTA
GTTGGCAATATCCCTGTAAAGTGTTCGCATCATGATCATCGCAACCATTCCGGACAGGAA
GAGTACAATCATTAACGAGTTGATAATGGAGAACCAATGGATTTGGTCATCATTCATCAA
AAGGTAAGTATCCCATCTAGATGCCCACTTAATCTCGCTCTCCTCAAAAGTGACATCATA
TGCGAACACAATTTCTTTATCAGTGTCAACTTCTTGAGGTGGAGTACCACTTTGAATGAT
GTTTTTCGAGCATGTTACCAGTTGAGTATCTTGGTCCTTCCAGTCCTTGTATTCATGAGC
AATGCTGTGTGGAGTAACCTCAAAACCAACTATACGGGCAGAATCAGACTCCAGGTCCTT
GTGATACATAACTTTGAAGATTAGATGGTTATGGATGAAGTACTTCTCCTCATTTGTCCC
AGTATACTTTCCCTTGAATCCTACGCGGAACCNANGTTYATRAACNTNGGTTTGCCCATC
TCTCCGTTGTCTTATTACAGCAACAGGAAGATTATCCAAAATCATGTTAACTCGGTACTC
ATCGTCAATCTTTTCTTTGAAATTCTTTGNAGCCTCAGCATTAAGTTTTACCCTGCATGC
CACCTGGCATGTCTGTTCCTCCCTCATTTTGAAAGTGTAAACAGAATTCTCAATCCGGTC
ACCACGAAGGACTTCTCCCAAGTTCTCTGCACTATTTTGGATTTTGCTCGGCTTACAATA
ATCCAGGAAATAATAGTCATAAGGAAGTTGGGTCTTTGTAGATGAAAGTTTATTGACCTT
AACAGGAAGAGGATCACCCCTTTGGAAATCACGAGGGGC
>UN00129
GGGATATTGTTGAGCTGAAGAAGCGGCAGAAGACTGGGATTCTCAGTGATAGGAAGAGGA
AGAGTGAGGATTTGGAGGATGGAGAGACGGGCAAAGGTGATGATGATTTGAGTGGGAGGG
AGCCTCGTCTGGGGTTGATGCTGACAAGGATTTGAAGCTAATGAGGGCGAAGTTTGAGGA
CTTGGGTGATGAGGATAAGATATTGGTTTTCTTTAAGAGGTTGTTGAATGAGTGGCACCA
GGAGTTGAATGAGATGCCAGAACTGGAGAGGCGAACAGCCAAAGGAAAACAGATGGTTGC
CACTTTCAAGCAGTGTGCTCGTTACTTGAATCCATTGTTCAAATTCTGCAGGAAGAGGGT
TCTCCCAGATGACATCAAGCAAGCATTGCTTTTGGTCGTGGATTGTTGTATGCAGAGAGA
TTATCGAACTGCAGTGGATCACTATATCAAGATGGCAATTGGAAATGCTCCTTGGCCTAT
TGGAGTCACTATGGTTGGTATTCACGAACGTTCTGCTCGTGAGAAGATTTATACCAACAG
CGTTGCCCACATCATGAATGATGAAACTACTCGCAAGTACCTTCAGTCTGTCAAACGGTT
GGTGACTTTTTGCCAACGCAAGTACCCAACTGCACCATCTAAGTCAATTGAATTCAACAG
CTTGGCAAATGGTAGTACCCCTCATTTGCTAACAAAGATTGCAGGTCACTACNRTCTGTC
AAGCGGTTGGTGACTTTTTGCCAACGCAAGTACCCAACTGCACCATCTAAGTCAATTGAA
TTCAACAGCTTGGCAAATGGTAGTGACCTGCAATCTTTGTTAGCAAATGAGGGGTACTCT
GCAGGAGGGAGTCAAGCTTCAGAAGAAAGGTTGCAGTTGATGCCTGCTCCACAGTGATAG
TTGGTAGTGCGTGTTGTTTCTTGTATTAATCTTAGAAAATTTCTTCATATTCGCAAAGCT
TTCAAACAAGAAATATTCTAAGATTAATACAAGAAACAACACGCACTACCAACTATCACT
GTGGAGCAGGCATCAACTGCAACCTTTCTTCTGAAGCTTGACTCCCTCCCTGCAGAGTAC
CCCTCATTTGCTAACAAAGATTGCAGGTCACTACCATTTGCCAAGCTGTTGAATTCAATT
GACTTAGATGGTGCAGTTGGGTACTTGCGTTGGCAAAAAGTCACCAACCGTTTGACAGAC
TGAAGGTACTTGCGAGTAGTTTCATCATTCATGATGTGGGCAACGCTGTTGGTATAAATC
TTCTCACGAGCAGAACGTTCATGAATACCAACCATAGTGACTCCAATAGGCCAAGGAGCA
TTTCCAATTGCCATCTTGATATAGTGATCCACCGCAGTGCGATAATCTCTCTGCATACAA
CAATCCACGACCAAAAGCAATGCTTGCTTGATGTCATCTGGGAGAACCCTCTTCCTGCAG
AATTTGAACAATGGATTCAAGTAACGAGCACACTGCTTGAAAGTGGCAACCATCTGTTTT
CCTTTGGCTGTTCGCCTCTCCAGTTCTGGCATCTCATTCAACTCCTGGTGCCACTCATTC
AACAACCTCTTAAAGAAAACCAATATCTTATCCTCATCACCCAAGTCCTCAAACTTCGCC
CTCATTAGCTTCAAATCCTTGTCAGCATCAACCCCAGACGAGGCTCCCTCCCCACTCAAA
TCATCATCACCTTTGCCCGTCTCTCCATCCTCCAAATCCTCACTCTTCCTCTTCCTATCA
CTGAGAATCCCAGTCTTCTGCCGCTTCTTCAGCTCAACAATATCCCGCAAGAAATCATTG
GTCTGCCCCTCAGTCATATCACTATCAACCTCAAACGTTCCAGCCTTAAGAACATACTTC
AACCGATCAAGGCGAGCTTGATCATCTTCACCAAAAAGAGTAACCGGCTGCTTGAGAAAC
CTAAGACGTCGAATGACTTCCTGTCTAGGGAGGTCCAGCTCATCAATTTTCTTCTCATTG
GTAGTTAGGGTTTCTATCTTCTTGGACGAATCGACGGTCGATTTGGAGGAGTAAATAAGG
TCAAGGAGGTTTGAAGATGAGGCTTGCTGCTCCTTAGTCTGGCGCTGGGATTTTTCTAGC
TCACGTTTCTCCTCTTCCCGGAGTTTCTGAAGGCGTTTCTGCTCAATCTCCGAACGCTTA
AAAAATCGTTTCCCACCAGTTTCTTCCGCAAGGGCTTGTCGTCTCTTCATAATTTCTTGT
TTCAAGAGATCCATCTTATCAAAAAYCAGCGAAAATTTCTACCCTTGACAGGTGGGGGAT
GAAGGTGGCTCCCACGGCGGCGATTGGCGGRRATGAGCGGTTGANTACGGCRGRGATGAG
CGGCTGCNTRCGGCGGAGATGAGCCGATTGGCG
>UN00130
GGGCAGTGTGACTTCCAAGTCTATTCCATGTTATTACTATAATTCTGCGTTTGGTGGTAA
TACCCACACGGGGAAATCAATTTCTGGGGTGAGTTTTCGAGGTGGGAATCGGATTCCAAG
TTTGAAGGGAGGGTTGAAGATGAGGAAGAATTGGGATTTTTGTGGGTTTGCGGAAAAAGG
GCACTTGGATTATTACAGGGGTTCGGCTGTTTGTGGGGAGAAAAAGGGTAAAACAAAGGG
GAAGAAGGGGTGGAATGAGGCGTCGATGAAGAAGAAGATGAAGTTGGTCAAGGGCTTGGT
GAAGGATTTGGAGGAGTTTTCTCAAATGGGTTTTGGGTTGCAGGTGGATTGTGATGAGGG
TTTGGCTGCTCAGGATGATAAGAGCAAAAAGATTTCCGAAGCAGCAGAGATATTACTAGC
TCAATTGAAGCAGCTAAGAGGAGAGGAGAAATCAACCATGGAAAAGGAAGGGAAAGGCAG
AAATGCAAAGATCAAGACTGTGAGTCCTCCTCTTCCTCCTCAGAATCCAGCGACAGTGAA
TGCGATGAGGTTGTTGACATGAAATGCTTCAGACAAGCAGTCATTGTTCAAACCGTCGAA
AACCCAAAAGAATCGTCATTAAGCCTACCAACCCCTGAAGAAATAATGAGCAGTCCCAAA
TGCTGCAATATGATCCTTGAAACAACCCTAAATGACAATGCAACCATTGATGTTCTCAAC
TCAGAAACCTCGAATTTGAACCAATCAAATCAAGTCAGAAGTGTCGGCAGCTTGATGACA
ATGCCACCACCAACGGAAAAGAGGATAGAGGTTTGTATGGGTGGAAAGTGCAAGAAATTG
GGTGGTCCAGCATTGATGGAGGAGTTCCAAAGAGTGGTGGGTGATGATACCGTTGTAGTG
GGGTGCAAGTGCATGGGCAAGTGTAAAAGCGCCCCTAACGTGAGGGTTATGAATGGTGAG
AATTTGAATGATGATTCTCTGAGGACTCCTAGCAACCCGGTCTTGACTGGGGTTAGTTTG
GAAGATGTGGAGTTGATTGTTGATAATTATCTTGGGGAAGAGAAGGCATTGGCTGTTGCT
GCTGCTGCTGCTGCTGCTGCTCAGCCTTTTTGAAAATGTTCAAATATTGATCCGCCGTGT
AGTTAGGTTGATGGCGCAATTAGGTTGATGGCGTAATTTACGAATGTGCCTGTATATTAA
TGGCTTGGGATGAAATCGGGAGTCTCTGAAATTGTTCATAGAATAGACATATAGATATTA
GTTTGTCAATGCTATGCAGCTCAAGCTGGGCACTTGTGACCTTCAATGCATTAGAAGTTT
GATTTGCTATATGATTTTCGTCTCACTTTGTCACACTGCTGTATGCAATAAAGGCGACCT
TTGAATGTGAGGCGAAAATCATACAGCAAATCAAACTTCTAATGCATTGAAGGTCACAAG
TACCCAGCTTGAGCAGCATAGCATTGACGAACTAAGATCTATATGTCTATTCTATGAACA
ATTTCGGAGACTCCTGATGTCATCCCAAGCCATTAATATACAGGCACATTCGTAAATTAC
GCCATCAACCTAATTGCGCCATCAACCTAACTACATGGCTGATCAATATTTGAACATTTT
CAAAAAGGCTGAGCAGCAGCAGCAGCAGCAGCAACAGCAACAGCCAATGCCTTCTCTTCC
CCAAGATAATTATCAACAATCAACTCCACATCTTCCAAACTAATCCCAGTCAAGACCGGG
TTGCTAGGAGTCCTCAGAGAATCATCATTCAAATTCTCACCATTCATAACCCTCACGTTA
GGGGCGCTTTTACACTTGCCCATGCACTTGCACCCCACTACAACGGTATCATCACCCACC
ACTCTTTGGAACTCCTCCATCAATGCTGGACCNCTTNCRNTTNNNTGNRNYYTCCACCYN
NYCACCCTCGTCTTCATCATCATCCTCTTCATCCACGTCATCCTCCTCCTCACCATTCTC
TTCTGGTTCAAAGTCAGAGGCATCCTCCTCATCTTCAGCACGAGCCACCGGGCGGGCTAG
GTACTCGGTTCCAGGCTCCTCTTCCTCCTCTTCTTCATCGCCTTCATCATCGTCGTCATC
GTCATCGTCGTCATCGTCGTCGTCGTCCTCATCTCCATCATCATCCTCCTCATCATCATC
CTCTTCATCTACGGACTGAGCCGAGGGACCACCGGAAGACGGTACGCCCTCCTGCACCCC
ATCATCATCATCATCTTCGTCTCCTTCCTCCTCACCTGCATCATCATCATCACCTTCTTC
ACCGTCCTTTTCCTCATCATCATCATCCTCCTCTTCCTCAACTTCCTCATACTCAACCTC
CTCCTTCTCGGCATCCATGGCGGCAA
>UN00131
GTCCGGTTCCCCGACGTTCTCAAGAACCGCCTTGAATCCCTCCAAGCTGCATTTGAATAC
GCCGTCCAGTCTCACGGGTATGGGTYGCACTTCACCCAGGGTGTGTACCCGGTGAAGTGC
AACCAGGACCGCTTTGTTGTGGAGGATATTGTCAAGTTTGGTTATCCTTTCAGGTTCGGG
CTTGAGGCCGGGTCTAAACCCGAGCTCTTGCTTGCTATGAGTTGCCTTTGCAAGGGCAAC
CCGGATGCTCTGCTTGTGTGCAATGGTTTCAAGGATGCTGAGTATATCTCTCTCGCTCTT
ATTGCCCGGAAGTTGTCTCTCAACACTGTCATTGTGCTTGAACAGGAGGAAGAGGTTGAT
TTGGTGATAGATTTGAGCCGCAGGCTCAATGTTCTCCCTGTGATTGGGTTACGTGCCAAG
CTGAGGACCAAGCACTCGGGTCATTTCGGGTCCACCTCGGGTGAGAAGGGCAAGTTCGGG
TTAACCACGACCCAAATCTTGCGGGTTGTCAGGAAGCTTGATGCTGTTGGGATGATGGAT
TGTTTGCAACTCCTGCATTTTCACATTGGGTCTCAGATCCCCTCGACAACCCTGCTTACT
GATGGGGTTGCAGAGGCTGCCCAGATTTACTGTGAATTGGTCCGCCTGGGCGCTTGTATG
CAGGTGATCGACATCGGTGGCGGCCTTGGGATTGACTATGACGGGTCCAAGAGTACTGAC
TCTGATATCTCAGTTGGGTATACATTGGAAGAGTATGCTTGTGCTGTGGTTGGAGCTGTT
CAGGCGGTTTGTAACCGCAAGGGGGTKAAGAATCCAATAATTTGCAGTGAAAGTGGCCGG
GCAATTGTATCCCATCACTCAATTCTCATCTTCGAGGCCATATCAGCTAGCGTTTCGGCC
TCACCCCCGGCTATTTCTAGCCTGGCATTGGACTACTTGGCTGATGGGTTAACGGAGGAG
GCTCGTGGGGATTATCAGAAACTGTCAGCCTCGGCAATGAGGGGCGAATATGATGCATGC
TTGGTCTATGCGGATCAGCTGAAGCAACGCTGTATTGACCAGTTCAAGGAGGGATCTTTG
GGAATGGAGCAGCTCGCTGCTGTTGATGGGCTATGCGAATTGGTTTCGAATGCACTCGGG
GTGGCTGATCCGGTGAGCACTTACCATGTTAATCTCTCAGTTTTCACTTCAATTCCTGAT
TTCTGGGGAATTGGGCAGCTGTTCCCTATCATCCCAATTCATCGTCTTGATCAGAGGCCT
GGGGTTAGGGGGATTCTGTCTGACTTGACTTGTGACAGTGATGGTAAGATTGATAAGTTC
ATAGGGGGCGATTCGAGCTTGCCTCTCCATGAGTTGGGTGGTGGTGGTTACTATCTGGGG
ATGTTCCTGGGCGGGGCTTATGAGGAGGCGCTTGGGGGACTGCACAACCTGTTTGGAGGC
CCGAGCGTTGTTAGGGTCTCCCAGAGCGACGGGCCCCACAGCTTTGCGGTGACGCGAGCT
GTGCCGGGCCCCTCTTGTGGGGATGTCCTCCGTGTGATGCAGCATGAGCCCGAGCTCATG
TTCCAAGCTCTCAAGCACAGGGCCGAGGAGTGCCTACACCATGAAGAGGAGACTGCTGCT
GGTCTTGCCAGTGGGCTTGCTCGCTCTTTCAACAACATGCCTTACTTGCTTCCGGGGCCT
GCTTCTTCTGTTTCATGTGGCTTCATCAACAACATCAATGGCTACCCTTACTATTGCTGT
GCTGATGATGCAAGCTGCAATGCCAGTGCTGTTGAGGTCGCCCCCGGCGAGGATGAGCAG
TGGTCTTACGTCTGTGCTTGAACTTCAGGCCTTATGGTGTCATGTTCTTCGCTTAATTAT
CTCCAGTAAGCCATTTTCAATGGTTTAGTTTGTTTGTTGTCGGAGGTCCGTCTGTTTTTC
AATTAGAGTTTCTGTTTTTGTCCAATCCTAATTTATTTCCATTTTCACGACACAAAAGCA
AAATGTAAGCACAGCTGGACAGAGTCTTGCATTTTGTGGATGGAGAGGAATGAGACCCGG
ATTTGAGTTTATTGTAAATTCGGCATCTTGCTCTCTTCCTCCTGTCATGTCCTTGTTAGA
CCCTTATGGTCAGAAATTCTACCCGAATTTTTTCCCTTTTCAATTTTCCACTGCTTGATT
TGGTATTAGTTTTTGATTTTATTAACTGCTTTTTAATCGATTCCCGGGTTCTGCTATTGT
GCGCTTTCATTTTGATTTGTGTAGGGCCTTCTGCGTTGAATTGAATTGAAACCTTGGTCG
TGGAAACCTGTTGGATTAGAATGGTGCTTTGTCGTGAACTTTTGATWSGWATTAAAAGTT
ATATACCAATCAAAAGWTA
>UN00132
ATCCCTTTCCCCTTTGCTATGGCCTTATCTGTCTGTCTTCCTTGCTGCTGTCCGCTGGCT
TCTGCTGCTACCGTCTGATTAGTTTCTGGCCAGCCACCGAGACCACCACCATCACCACCA
TTTTCATCTTCCACGATTTAACCCTTATTAGCTAAGATGAAATGAAACGGATGCGCTGAT
CCGCCACGTGCATGACACGTGTTGACGTCCGAAGCGTACCATGAAGCCTGGGCCACATGA
GTTGGCAGTAGTAGAGCGCAAGTCACTGTGAACGGTTAAGTGTGAATCCAACTCTCAAAA
TACCAAAGCCTCTTTCTCTTTCCTAAGTCCTTCCGCTCCCTGACATTTTCAACTTCTTCT
CCTTCTCTTTGCAACCGTTCTTCAAGACAAACCCAAAAGTGCTTAACTATSCAAGCCATA
CATATAATATACACACCACCACCTACATGATCTTCTACATCTCCCCTTCTCCTTCATCAC
TCTTCATTTTCTCTCTCCTAATCTTCTCCTTTTTTGCTTCTGCGTTCGATCTTCATCATC
AGGATCATCCTGATCTGGGAAARGGGTCGTCCTGCAGTGATTTCGGATCCGAACCCTCTT
CATCAATGGCAACTCTCGGTGGTCTGCGCGAATCCCAAGGCGCTGCTAATGATGCTGAGA
TCGAAGGACTTGCTCGCTTCGCTGTTGATGAGCACAACAAGAAAGAGAATGCACTGCTAG
AGTTTGCAAGGGTCGTGAAGGCAAAAGAACAAGTGGTTTCTGGTACATTGCATCACCTCA
CCATTGAAGCTATTGAGGCAGGCAAGAAGAAACTTTATGAAGCAAAGATATGGGTGAAGC
CATGGATGAACTTCAAGGAGTTGCAGGAATTTAAGCATGCTGGTGATTCCCCTTCGATCA
CTCGTTCAGATCTCGGTGCTAATAGAGAAGGGCATGCTCCAGGGTGGAAAGAAGTGCCTG
TCCATGACCCAGAGGTGCAGAATGCTGCAAATCATGCTATCCAAGCCATACAGCAAAGAT
CCAACTCTTTGTTCCCTTACGAACTGCAAGAAGTCACTCATGCTAAGGCTGAGGTTGTGG
AAGAGACTGCCAAGTTCAACCTGGGGCTTAGGGTTAAGAGAGGAAACAAGGAGGAGCATT
TCAATGTCGAGGTGCACAAGAATGAGGAGGGCAACTTCAACCTTAACCAGATGGGTGCCA
TGCAGCCTGAGTATTAGGAGCATCTGTTTGTGGTGAGAGATGAGTTCAGTTGGCTTTTAG
TCTGGATGTGACTACTAGTAGTGACAGGGGAGGACTACTGACTCTGTGTGGACATGTGCT
TAACAGCACTTTTCAACTTTTAGGATGGCTGTACCTCTAATGGTTTCTTTCTGCAAATGC
TATGGAGTAGACTGTATTTGTGTTATGTTTGTGAGACTTGAACCAGTGTTATATATTGGA
TGATGGGATGATAAATTCTTAGCTGATGAGTGTGGACCTGGCGAAGAATTTATCATCCCA
TCATCCAATATATAACACTGGTTCAAGTCTCACAAACATAACACAAATACAGTCTACTCC
ATAGCATTTGCAGAAAGAAACCATTAGAGGGTACAGCCATCCTAAAAGTCGAAAAGTGCT
GTTAAGCACATGTCCACACAGAGTCAGGAGTCCTCCCCTGTCACTACTAGTAGTCACATC
CAGACTAAAAGCCAACTGAACTCATCTCTCAGCACAAACAGATGCTCCTAATACTCAGGC
TGCATGGCACCCATCTGATTAAGGTTGAAGTTGCCCTCCTCATTCTTGTGCACCTCGACA
TTGAAATGCTCCTCCTTGTTTCCTCTCTTAACCCTAAGCCCCAGGTTGAACTTGGCAGTC
TCTTCCACAACCTCAGCCTTAGCATGAGTGACTTCTTGCAGTTCGTAAGGGAACAAAGAG
TTGGATCTTTGCTGTATGGCTTGGATAGCATGATTTGCAGCATTCTGCACCTCTGGGTCA
TGGACAGGCACTTCTTTCCACCCTGGAGCATGCCCTTCTCTATTAGCACCGAGATCTGAA
CGAGTGATCGAAGGGGAATCACCAGCATGCTTAAATTCCTGCAATTCCTTGAAGTTCATC
CATGGCTTCACCCATATCTTTGCTTCATAAAGTTTCTTCTTGCCTGCCTCAATAGCTTCA
ATGGTGAGGTGATGCAATGTACCAGAAACCACTTGTTCTTTTGCCTTCACAACCCTTGCA
AACTCTAGCAGTGCATTCTTAGTTGATGGGGTTAAATCGTGGAAGATGAAAATGGTGATG
ATGGTGGTGGTCGCCGGTGGCTGGCTGGAAACTAATCGAACGGCAGCAGTAGAAGCCGGC
GGACAGCAGCAAGG
>UN00133
CRCTGGGGCTGGTTGTCTCATCTATTTTGTGCTCTGCATCTCACACTTCTCTTGGTGACC
AATGGCTGAATCATCTCCATTTCTTGCTAAGAAAAGGTATGCAGTGGTGACAGGAGGAAA
CAAAGGAATAGGACTAGAAATATGCAGACAGTTAGTTTCACAAGGGGTATTGGTTATCTT
GACAGCCAGAGATGAAAAGAGAGGCATAGAAGCAGTTGAAAAGCTCAAGAGTTCTGGGAT
CAATCCTGATGATCTTGTGTTTCATCAGCTTGATGTTGCAGACTCCACCAGTATTGCTTC
TCTTGCTGATTTCATCCAGGCTAAGTTTGGCAAGCTCGATATCCTGGTTAACAATGCCGG
GATTAGTGGAGTCATCCTCAACCGGGATGCTTTAACAGCAGCATCTGGCACTCCTGGAGC
TCAAGTCAATAATGCAGAAGTCACCAAGCAAACTTATGAACTAGCTGAAGAATGCATAAG
AACAAACTACTATGGCCCGAAAAGACCATCGAAGTTTTGCTTCCTCTGCTTCAGTTATCT
GATTCTCCAAGGATTGTCAATGTCTCCTCTTCCATGGGCAAGCTTAAGAACATACCAAGT
GAAAGAATCAGGAAAATCCTAGGTGATGTTGATAGCCTTACAGAAGAAAAGATCGATGAG
ATTCTGAACGAGTTCTTGACAGATTTCAAAGATGGGTCCTTTGAGTCGAAAGGATGGCCT
CCTCGCTTCTCTGCATACATAGTATCGAAGGCGGCTTTGAATGCTCTAACAAGAATTCTA
GCCAAGAAATACCCATCAATTATGATAAATGCTATCTGCCCTGGCTTTGTGAAAACTGAT
ATAAATGCCAACACTGGCATCTTATCAGTCGAAGAAGGTGGGGCAAGTCCTACTAGCTTG
GCTTTGATGCCTCCTGGTTCACCTTCTGGCCTATTCTATGTTAGATATGAAGTGTCATCA
TTTGAAGAGTAAAAAACTCTCTGTTAGTTTTCTGTGTGAACCTGATTCTGAGGCGAGCGT
CTTATGTATCACTTATGCGTGTGAAATTGTAAACTGTATGTTATATTATTTTATAAGGTT
TGTGGTTAAAGAGATTGTGTTGGGAACCAGAATAAAAATAAATATAACATACAGTTTACA
ATTTCACACGCATAAGTGATACATAAGACGCTCGCCTCAGATTCAGGTTCACACAGAAAA
CTAACAGAGAGTTTTTTACTCTTCAAATGATGACACTTCATATCTAACATAGAATAGGCC
AGAAGGTGAACCAGGAGGCATCAAAGCCAAGCTAGTAGGACTTGCCCCCACCTTCTTCGA
CTGATAAGATGCCAGTGTTGGCATTTATATCAGTTTTCACAAAGCCAGGGCAGATAGCAT
TTATCATAATTGATGGGTATTYCTTGGCTTTGAATGCTCTAACAAGAATTCTAGCCAAGA
AATACCCATCAAAGCCAAGCTAGTAGGACTTGCCCCACCTTCTTCGACTGATAAGATGCC
AGTGTTGGCATTTATATCAGTTTTCACAAAGCCAGGGCAGATAGCATTTATCATAATTGA
TGGGTATTTCTTGGCTAGAATTCTTGTTAGAGCATTCAAAGCCGCCTTCGATACTATGTA
TGCAGAGAAGCGAGGAGGCCATCCTTTCGACTCAAAGGACCCATCTTTGAAATCTGTCAA
GAACTCGTTCAGAATCTCATCGATCTTTTCTTCTGTAAGGCTATCAACGTCACCTAGGAT
TTTCCTGATTCTTTCACTTGGTATGTTCTTAAGCTTGCCCATGGAAGAGGAGACATTGAC
AATCCTTGGAGAATCAGATAACTGAAGCATAGGAAGCAAAACTTCGATGGTTCTTTTCGG
GCCATAGTAGTTTGTTCTTATGCATTCTTCAGCTAGTTCATAAGTTTGCTTGGTGACTTC
TGCATTATTGACTTGAGCTCCAGGAGTGCCAGATGCTGCTGTTAAAGCATCCCGGTTGAG
GATGACTCCACTAATCCCGGCATTGTTAACCAGGATATCGAGCTTGCCAAACTTAGCCTG
GATGAAATCAGCAAGAGAAGCAATACTGGTGGAGTCTGCAACATCAAGCTGATGAAACAC
AAGATCATCAGGATTGATCCCAGAACTCTTGAGCTTTTCAACTGCTTCTATGCCTCTCTT
TTCATCTCTGGCTGTCAAGATAACCAATACTCCTTGTGAAACTGTCTGTCTGCATATTTC
TAGTCCTATTCCTTTGTTTCCTCCTGTCACCACTGCATACCTTTTCTTAGCAAGAAATGG
AGATGATTCAGCCATTGGTCACCAAGAGAAGGGTGAGATGCAGAGCACAAAATAGATGAG
ACAACCAGGCCCC
>UN00134
CTGCAGCAGAGGCTTGCACGTTGAATCTCTCTATGTATATATAGCCCTTAAAACTACAAA
TGTACAGTTCTTTTTACCTTTCCAAATACAAAAGCACTGTACAGTTGTAGTTTTAAGGGC
TATATATACATAGAGAGATTCAGCGCGCAAGCCTCTGCTGCAGTTGTTAAATATGGTATG
TCCTGCAGGGAAGAAAATGGGCGGAAAGAGGTGTAAAGAAATCATTTGAATGTGCGAGGG
TAAAAAAAGGGTAGTTTCTCCTTCTAGTAATCGTGATTGTACAAATGTGGCTATGATGGG
AGCTAATGGGTGTCTAGAGGAAGACAACAAAATTACTCCAGGAAACGAAATGGTTAACAT
TGACACCTTACACGGAAAATTTTCTTGGCTTCCTCTAGACACCCATTAGCTCTCAACATA
GCCACATTTGTACAATCACGATTACTAGAAGGAGAAACTACCCTTTTTTTACCCTCGCAC
ATTCAAATGATTTCTTTACACCTCTTTCCGCCCATTTTCTTCCCTGCAGGACATACCATA
TTTAACAACTGCAGCAGAGGCTCGCACGCTGAATCTCTCTATGTATATATAGCCCCTTAA
AACTACAAATGTACAGTTCTTTTTACCTTTCCAAATACAAAAGCAACAAACTCATTATTC
GTGGGGGCTCTCTAACCGAGCCCTGAAGCACTTGCTTGAGCTTAGATATTACGAAGGGGG
GAAAAGACGGACTGGAAACGATGAAGTGGAGTAGTAGGCTTCAGTCAGCTGTACAACTTC
AATTTCTTCCTAAACCCCACTTATGCAGGTTGAGGAGTCTGCCCTGCAATTCTCCTTTCT
CCCGCAGCAACAAGCTTTTCTACACGTGCAACAANTATGCTTTCCATATGTGTATTTCTT
CAAAGCATTCAAATGAACCTTAATCCGTCGCTAAGATGTGCTCACGTTGCTGATCATTGC
AGGTTTCCAAGACCTTCTGTACGACATAGTTCGCAAATTGGTCCTTCATCATTGCCTGAA
GAGGTTCATTTTCATCGGTAGTGCCAAGCATCTCATTCACCAGCAGTTCCCGTTCTTCTG
CATTGCCAAAAGTAAGACATTTCTCCACGACATTGGAGGCAAACTTCTGCTGGCTCATCT
GGACTATCTTTCCGGCCAACTCCTTGATTATAGCTGTTCGTTCATGAGGTTTTCCATGTT
CCAGCACATGCTGAACCACATAATTGCCATATTGATCTTGTGCCAGCATGCTAACTGAAC
CAAGAACCTCATCCATTACTTTGCTCTGGGTCTGCGGGTCTTTGCAATGTTCCAGTACCC
TCTGAATCACACGGCAACCGTATGGATGGGTTGAAAGAGTAACAACTTGATCAAAGAATG
ATTCTACTATAAAATGGATATGCTCTTCAGGTACACATTCAATGCACTTCTGGATAACAT
GGTTCCCATTCTGATCACGCACACATCGCATTACATGGCCATCAAGTTCTTGAACCATTT
TAACCTTCTGATCCAAATTGACAACTTCAATAGACCTTCTGGATAACACGGCAGCCATAC
ATTTTGCAGGCTAAGGGTCAACGACATGACCATCAAGCTTGCTGGCAAGCTCTCTCCTTT
TGAGAATCCCTCCCATGCTCAAAAAACTTCTAGAATCACATAGTTTCCAAATACATCAGT
CATCAAAGAAAGAGCATGAGGAATTATTTCCTCAAAGACCATGTTTTTCTCTTCTGTTGT
GGCTGTTTCGAGTTTTTTGCTGGATAAAGCGGCTTCCATACTGATCNGCACTGAACTCAA
CTACATGACCAGCAATTTCTGACAGTTCAAAGCACTTTGTCTTATTGCTCTTAAACTCCT
CCAATAGAGAGGATCCTAAGCTTCCATCCATGTGCCAGGGCCCCATGGCACCACCACCTA
AATTCCTCACAGTAGCAGGGAAGCGCATGTTGAATTCATTGGGCCTGACAGGACCACCTG
GGCCAGCAGATGAGTTCGGAATGACAGGACTTGTCAACGGGCTTCCAGGATACCCCATGC
CGACCCCAAATGCTTGATTTCCGTAGTAAGCATGATTGGAAGCACCAGATTTACTCCCCA
AAGGAGCACCAAATTGCGGTTTCTGAGGTGAAATCACAGATCCCAAATATGCTTTCTGAA
GTAACTCCATATAATACTTTTCTGGAGACTGACCGCCCAATGCAGCAACTTGCGCAGCCG
CAGCATATTCAGCGGATCTTAGGTATTGCAGATACATAGCATCTGCAAGTGATGCCTGCA
AAGCATTCCCCGCCATCTGATTCCCTAAGTGACCAGATTCTGGAGCAGCGCTCAAACCCT
GTACCAAGAAGGC
>UN00135
TCAATAATGACGTTTATTACAGCAGGTTTCTTAGCAGAGAAAGATTCATCCAAAGCTGAT
GCAGAAAGTGGGAGAATGCAGCACAAGAACTAAGGTTTGAGTATCCGAAAGATGGACAAA
GTCAAACCCTTTTTTCCCGTAAAGCATTGTGTTTGAGTTTAGCCGTATAGTTTGCTTCAG
TCACCTGCTTACCCTCAAATTGTCTGAAAGGGTTTGTATTGCAAAATGATTTGGAATAAG
TCATCATATGGAGTGGTGTTCGTCATCATATGGAATGGTATGGAACATTGTGGTATTTTC
GGTTGGGTGGTTGTATGTATACTTGATGTAAACGGGACTTGATCGAGGTTTGAAAACTTG
CAGCAAAGAATAGGGGCAAAGTTATAAATGATTCAACCTCCCTATTCTTTGCTGCAAGTT
TTCAAACCTCGATCAAGTCCCGTTTACATCAAGTATACATACAACAACCCAACCGAAAAT
ACCACAATGTTCCATACCATTCCATATGATGACGAACACCACTCCATATGATGACTTATT
CCAAATCATTTTGCAATACAAACCCTTTCAGACAATTTGAGGGTAAGCAGGTGACTGAAG
CAAACTATACGGCTAAACTCAAACACAATGCTTTACGGGAAAAAAGGGTTTGACTTTGTC
CATCTTTCGGATACTCAAACCTTAGTTCTTGTGCTGCATTCTCCCACTTTCTGCACCAGC
ATAAGGATCAATAATGACGTTTATTACAGCAGGTTTCTTAGCAGAGAAAGATTCATCCAA
AGCTGATTTCAATTCAGCTGGATCCCTGACTACATAGCCTTTTCCACCAAAAGCTTCCAT
TATGACATGGTACTTTGCCTCTGGGACAAAAGATGTGGGAGCAGGATCGTCTTTGTAAGG
ACCTGTGATCTCCTCGGGGTTTCTCCGGTCACCACCATATACTCCACCATTGTTGAAGAC
TATAACCACAACAGGCAACTGGTACCGAACCAATGTCTCTACTTCCATAGCACTGAACCC
GAAACCAGAATCCCCTTCAACAGCGACCACCAAGCGATCAGGGCAGGCCACAGCAGCAGC
AATACAGTAACCTAGGCCAACACCCATTGTCCCCCAAGTACCTGCATCCAATCTCGTCCT
TGGCTCCATCTGGGGCAACACAGCTCGACCCACATCCATGGTATTTGCCCCTTCTGATAC
CAACACCGGAGCAGGACTTCCCAACTCAATAATCTTATCTCTAATGATCCTCAACGGAGT
AAAGAAATTGAATGGCACAACATCCTTAGCTAACTGACCCTCCATCCTTGACACATTGTC
TTTAACCTTCTTCGAAATCGACTCGACCCAAGGATGATTCTTCCCCAAGCAAAAAGGGTC
ATCCTTAATCTCCTTATTGATCAGGTCCACAACCTTCTTAGCATCCCCAACTAGACCCAG
ATAGGGTTTCCTACGCTCGATTTCTTCCTTATCAACATCAACCAGTATGAACTTGACATC
ATTAGACCACTTGGGTGGCTCCCCAAAATGAAGCAGCCAATTAAGCCTAGCCCCAACAAC
AAGGGCAACATCACATTGACCAATCGCCAACGACCTGGCCGCAGTGGCGGCCAATTCATG
AGTATCAGCGATTAAACCCTTGCCCATTGGAGTAGGCAAGAAGGGTATCCCCGTGCTCTC
GACTAACTTTCTCAAGGAATCCTCTGCCCTAGCATAAGCTGCACCTTTTCCAAACACGAT
CAACGGCCTCTGAGCTTGCCTCAGRGCCGAAACGGCAATACGAAACGTCCTTGCTCGAAA
TCGTTTCAATTTCTYTTTCTTTCTGAACCCTAGAAGAAGACTCGCCCAAGGCTTTGGCGA
TCAATTCCTCCGCCTCCGCCGCCGACACTTTCTGGTGGAGGACGTCGGACGGGAGGTCCA
GATAACACCCGCCGGGGCGGCCCGATCCGGCGTGGGCTAGGGCATCGACGACGGATCTAG
GGATTTCTGAAATTGAAGTAGCCTTGACGGAGAATTTGGAGAAGGGTTTAACGGCGGCGA
TWTGATCGAGTTCCTGGAAGTCCCCCTTGCCGACGTCACGCTGATCGCAGCTGCCGGAGA
TCATGACCATAGGCCAGGTGTTGACGGCGGCGTTGGAGAGGCCGGCGAGGCCGTGGACGC
AGCCGGGGCCGGAGACGGTGAGGAGAATGCCGGGTTTCCCGGTGAGGTAGCCGTAGGCGG
AGGCGGCGTACCCGGCGGACTGCTCGTTGTGAAAAGCAATGAACCGGATCCCCAACGCCA
CCGCCCGGGTCGMGACGGAGGTAACCGGAATCCCGACGACCCCGAACATCTTATCGACGC
CGGC
>UN00136
GATGGCGATGGTGAGGCAGCGGGGCATAATTGTGGTAGGAATAGTGGTAGTAGCAAGGGG
AGCTGGGAAGCAATACGGACTTGACAAAGAAGCACTGGTAGAGCTGTTTAGGCAATTAGC
AGATCGATTGGGGATATGGGCAATCCCTGTTTACGTGCTTGTTCACACTTTCACTTTGGC
TCTGTGCTTGCCTTCTGCCGTCTTCTTTGAAGCTGCGGCTTCTCTTCTTTTTGGCTTCTT
CCCTGCTGTTCTCTGTGTCTTCGCTGCTAAAGTCCTTGGTGCTTCTCTCTCCTTCTGGAT
CGGCAGGCTCATTTTCTTCAGTTCAAGTTCAGCGAGGGAATGGGTCCAGAAGAACAAGCA
TTTCCATTCGCTTTCGAAAGGTGTAGAACAAGATGGTTGGCGATTTGTTCTTCTTGCCCG
ATTCTCCCCGGTCCCCTCCTATGTCATCAATTATGCCCTTGCTGCTACTAAGGTCAGATT
TTTTGTGGATTTTCTGGTTCCCACCGTTATTGGGTGCTTGCCTATGATTTTACAGAACAC
TTCTCTTGGAAGTCTTGCTGGTGCTGCTGTTGCTTCTGCTTCTGGCTCTCCGAAATCTAA
GGTTGTGTCATATGTTTTCCCACTTATTGGGATCGCGTCCAGTGTCCTTGTCTCTTTAAG
GATCAAAAAGTACTGTAAAACTATCTCAGTTGAATCGTCTGCAATAGAAAGTATTTCCAA
TTCGGAAAATACTGCTGACTCATCTCAACCTAGCAAAAGAAAGAATAGTATCAAGAAACA
ATTATGACTACTGTTTATTTTAATGTATTCAGATCATCAAACCTGAGACATGTGACTGAT
TTTTGCTGTTCATTTGAATCACATTTGACAATACCTTGTGGTAGACAAGGCCTTATTTCC
TACATACTTCAAGCACTTTACTGTATGTCTTAAGATATGTTGCAAATACTTGCAWGACTT
KYYGCTGCTAGTCCAAGCTTGCTGGGCTTGAATGGAGTACTGCAAATGCCAAAGAACATC
CTCCATTGGAGGCCGCCTGCTCGGATCATCACTGAGGCAGYTGAGGGTGATCTCAACTGC
GGTTTTCAGCGATTGGTAAGCGAAAGTGCCTCTCATTGACAGGTCTACTGCTTGCTGCAG
TGCTGTCGGTGATTCTGATAAGCTCCTTTCCAGCTCTTGCTTTAGCTCATCCAATTGGGG
TTCTGATGTGACCTGTCTCCCAGTTAATAATTCAAGCAGGATGGACACCTAGGTTATATA
TGTCATCTTTGTCTGGGTTTGGTGAAGCTGATTTACTTTGAGCATTTGGAGTCTCTACCT
TGTATGGCAAGGGAATCCTATAATCCCCCACTTTAGGTGTGAGTGTTTCATCCAACGAAA
TATGCTCAATCTTCAAGTCATTTCCAAAAACCCCAGGTGCGACTGCTGTATGCAGGAAGT
GAACCCCCCTTGCAATCCCCATTGAAATTGTCATCCTTTGAGGCCATTTCAGCCTGTCCT
TCCTCCTCCAATCTGTTAGATGTTCCCTTAATGATCCATTCGTGACATTTTCGAAGACAA
CAAAGATCGTAGTGCCTTTGTGGCGATCCTGACATGCTGCAACACAGTGGCCGRGGATAC
TGACAAGATTTTGATGCCTTAATTGGGAGATTACTTCCAAATGCTGCTTCAAAGTCTTGG
ATGAATGCTTCTCTTTTATTCTTATGCATTTTGACTAGAACTGCTGAGCCACTCGGAAGC
AGTCCCTTTGTAAATCTGTCCTTGGGATCCTTCTGTGACCAAATTCTCTGTGTCGAAGTT
GTTTGTTGCTTCTTGAAGTTCTTCTAGGGTAAAATCATAGTAGGATGGGAGACCAGGGGG
CTGGCATTCTAACTGACCTTGCTGCATACTTTTGATCAASAAGGGGGGAGGGGCGAARTG
ACATTTTCCCAGCAGTATATTTATCATACATGTAACCTTGAGCATCTGTTCTTCTCTTGC
ATATGATGCAGATTAGCAAGCCAACAGTTGCSWCAAGCAAAACAGTCCCACCAATGACAC
CAAATATTATGCCTATTCTGAACCCTGAATTCTCCTGCTTTTCACCACTTTTCTGAAGGG
CCGGAATCACGGCTAAAGCTGGTCTTTGGCAGAATGATACCGGGTGCTGAAACTTCGAAC
CACCCTCGAGACAATTCCACACACTTCAACACCTTCCTATACTTGGATGAACTCGAACCC
ATACAACTGGGCAAGCTCCCAACTAAGAGGTTCCTAGAAATGTCCACAAACCACAGCCTC
TTCCCACAGTTTGTGCTCTTTGGGAGCTCCCCTGTGAGCTGATTTCAGCTAAGTTAGGTA
CCAC
>UN00137
TTGCTGACCACCTTGCCGACCCAATTAACAACAATGCTTGGGCCTACGCCACAAACTTTG
TCCCCGGCAAGTTTTAATTTCACTAAGATCATGATTGAGCCTCCTCACTTGCCGGGGACG
AAAGTTTGTTGGCGTAGGCCCAAGCATTGTTGTTAATTGGGTCGGCAAGGTGGTCAGCAA
GGTNCTCCAAGGGACCCTTTCCGGTGCCGATGGCCTGAACAAAGAAGCCGAACATCGAGA
ACATGGCCAACCTACCATTCTTGATCTCCTTGACCTTGAGCTCCGCGAAGGCCTCCGGGT
CATCGGCTAAGCCCAGTGGGTCGAAGCTCCCACCGGGGTAAAGTGGGTCGGTGACCTCTC
CAAGTGGGCCACCAGCAACACGGTAGCCCTCAACAGCGCCCATTGGACAAAATCAAAAAG
TCATACCTTGGCTGATACCCGGTTTTCGGGACGATGATGATATGGAGATGGATTTGGAAT
CAGAAAACAGGTTGCCCCAAAAGCTTGGAGGAGCAGCTTCACACATCGCTGTCACTGCTC
GTGAAGCTTCAGTGACTGCTGCTTATCATCGTTTGGCAGATTCTTCTACCGTTTCTCAAG
GATCTTCAGCATTTAAGGAGGAAGATTCTGATGATCATGCAGCAGAAGGTCATGGAGAAT
CTAAATCAGTGATATCTGAGAAGGAAAAGTTGCTTATTCGGAGCCAATGTGATAACTGCT
CTCATAATCATGAATGGGAGCCTGATCCTGATGATTCCGGAGACAAAACAATGAACTTGG
AGCCCTATGCTAAAATGAACGAAGGCATAACTCAGGAGGAACCTGACCCTGATGATGCAG
AAGTCTCTGATAGCAGAGTGGCTATTGAACCTTACGTTGTTGACTTGCAGCCAATGGAGA
TTAAAATTAGTAGAGAAGGTATGTTTATGACTACTGACGAACCTGATCGAGATGAAATGG
AAGCAAGAGGAGGAGATCAACCACAACCAACCAAAGTTCTTGCGGAACCAGACCCAGATG
ATGCTCTAGTTCATGCAGAACCTGACCCAGATGATGCTGTACTTCATGAAGAACCAGACC
CGGATGATGCTCAAGAAAATACTGTGGAGCAAGCAGAGCCTGATCCTGACGATAAAACTG
AACCACAACCACAAATTCTGGGGATAATGACTGATGAGCTAGATCCAAATGATCAAGAAT
TGAGGAGGATTCAAGACCCTGTAAATGTCTTTTGTAACCAGCTTACCAAGGCCATTGCGA
TGTTGCGTTCTGACCTCAGATCCTCAGAGTTTAAGGAGGTCCTGGAAACACTGTTCAAAA
TTATCAGAAATGTATCCGAAAATCCCAATGAAATGAAGTACAAAAAAACTTACGCAAGGC
AAATCCTGTATTTCAAAGGACCATTGCCTATTATAAAGCCGCCATGGAAATTCTCTTCTT
GATTGGCTTTAGTGAAGACATTGTCACTGATGAAAGTGGGAAGAGTGAGGCTTACCTTGT
GTTGAAACGGAATGACCCAGGTCTCCTGTGGCTTGCAAAATCTACCCTTGATATTTATAT
TTCTCAGTAACTGTTGGTGGTTTGATGTCTGATTAGACCACATGAGACTTCAGTAAGGAG
AAGTGTGTGTCCATAGATCTTGTACCATATCTGTATGTTGTACATTGAAGTAGCAATTGA
AACTGATGCTTGCATGTATCTCTTCTGAAAGTTGCGGACTTGGAAGATGGTTAGATGTCT
GCTGGTATCTCTTCTTGATGTATGGTTGTATGTTGATGTAAATTTAACAATATGCTGAAT
AATAGACAACCTGTGAGATGAGTGCTCTGTAAATTGTTTGTTCTTATTGATGGTTCCGGT
CAATCCACTGGAAACTTGGTAAAAGAAAGCATAGTGCAACAATTCATCAATGATTTGAAG
GAGAACTTCTACAAGTCGAGGATTGACAAGGGTGTAATCAGTAAGGATGATCTCGGGCTT
TATGTTTTTGCTTCAAAGCCTTCTAGTGGAGCTGCTATCTTCAAGTTTTAGTTTCTTCGC
NTTTGCTCCTTCTCCATCTTCATTGGTAACTATTTTTTCAAGCTACTTGTGGAGCTAATT
CCCACGCGATCATTCTGCGAAATTCCCAATCAAATCAAATAAAATGTCAAAATAATACTG
AGGTAACCAGTTTTGTGTCCAAGGTGTGAAGGGACTTGTTTTATTGTTTATGCATTTTGT
CACCCACGTTGAAATGTGTCCCTTGGGGGACCATAGGTTGTATATGTGATCAGTATATTG
GATTAATTGGGTTGAAATGNATAAACAATAAAACAAGTCCCTTCACCAGTTTTGTGTCC
>UN00138
GGGCTCATCCTCCATCTGTAATCACCAATCAATTCTCATATCTTACGATTTCCTCTCAAT
TCATAGCTGTAATCTGAAGAGAGAAAGATAGAGAATTTGGGGATTAGGGTTTGTGGGTGT
TTAATCATCTTCATTAATCGCTGAATTCGAGTTATGGAGTTGGCGAATCCGAGAACAATC
ATGGATTCTGGGTGTTCGAAATGCGGGGACGATAATAATCGTCGAGAATTGCTGGATTCT
GAGTCCGATTTTGGGTTCGCTTTCAACGACAGCAACTTCTCTGATAGGGTTTTGACGATT
GAGATCATCCCTGATTTGCCGGAGAGTAAATCCGATGGCGAGGGTTGCAGCACAATTGCC
GATTGGGCTAGGCATCGCAAGCGCAGGAGGGAGGAAATTAAGAGGGAGAATGGTGCGGAT
GTCCTTGTCCAGACAGATGACCAGATTTTGACCTGCAACATGCCAGACTCAGATGAAGGT
GTTGCTTATGAAAGTCTAGATTGTGAAGCGGTTGCCATGATTGAAGAAGCACCTTCTGTT
GACGGTGAACGAAACAGTGCAAAATGATGATTCTGACTTGGGCATGGATTCTTCTGCTGT
TCTCAGAGTTGAGACGATTCACATTAGCTCCCCAATATTAGCTGCTAAGAGCCCCTTTTT
CTACAAGCTATTCTCAAATGGAATGAGGGAGTCTGAACAGAGACAGGTGACTTTGCGAAT
CCACGCCTCAGAGGAGGCTGCGTTCATGGATCTCCTGCATTTTATGTACAGCAGCACTTT
GACATCAAACACGCCTACGAGTTTGTTAGATGTATTGATGGCTGCTGACAAATTCGAGGT
TGCCTCATGCGTGAGATACTGCAGCCGCTTGTTGCTGAATTTTCCTATGACTTCGGAGTC
AGCTCTGTTATACTTGGACCTTCCTTCAAGTGTCTTGATGGCCGATGCTGTAAAGCCATT
GACAGATGCAGCCATTGCATTCCTTGCTTTACGTTACAAGGACATAAATAAGTTCCAGGA
AGAGGTAATGAACCTTCCTCTTGCCGGAATTGAGGCAGTGCTATCTAGTGATGATCTCCA
GGTTGCTTCAGAAGATGCAGTTTACGATTTCGCCCTGAAATGGGCCAGGGCCCATTACCC
AAAGTTGGAGGAGCGAAGGGAGATTGTGGGCAGTCGACTTTGCAAACTCATTCGCTTCCC
ATACATGACATGCAGGAAGCTGAGGAAAGTCATGACCTGCAATGATTTGGACCCCAAGCT
TGCTTCGAAGCTAGTGATGGAGGCACTTTTCTTCAAAGCTGAGCCACCTTATCGTCAACG
GGCACTCCTTGCAGAAGAATCTAGTGCTGCTCCTCACCGTTTCACCGAGCGAGCATATAA
ATACAGGCCAGTAAAGGTGATAGAGTTTGAACTGCCACGCCAGCAGTGTATAGTGTACTT
TGATCTGAAGAAAGAAGAATGCCAGAACCTCTTCCCATCAGGCCGAGTTTACTCTCAGGC
TTTCCACCTCGGCGGGCAAGGGTTCTTCCTATCTGCACACTGCAACATGGACCAGCAGAG
CTCCTTCCACTGCTTTGGGCTGTTCTTGGGCATGCAAGAGAAGGGTCTGGCAAGCTTTTC
AGTAGATTATGAATTTGCTGCTAGGCAGAAACTCCGAGGAGGAGTTTGTTGTGAAATATA
GGGGGAACTACAAATTCACCGGAGGGAAAGCCGTTGGGTATAGAAACCTGTTTGGCACTC
CATGGACCTCATTGATGGCAGACGATAGCCAGTTCTTCATCAATGGAGTTCTGCATATCA
GGGCAGAGCTCACCATTAGGCCTTGGTCCTCTGGGTAGATGCCTAAACTGCTGCCGGAAG
GATGGAGATTTAGGTGGGAACTGGTTTTGGTGTAAAAGGGTTTTCATTTAATGTAATCTT
CTGCTGTGGAGGGAATACAACCTGAGAATGTGGTGTAAATAAGAAATCTTATCTGGGAGC
TGGAAATGCAGGAATCAACTAACTTGAACCCCTAGTATGTTGATTCCTGCATTTCTAGCT
CCCAGATAAGATTTCTTATTTACACCACATTCTCAGGTTGTATTCCCTCCAAAGCAGAAG
ATTACATTAAATGAAAACCCTTTTACACCAAAACCAGTTCCCACCTAAATCTCCATCCTT
CCGGCAGCAGTTTAGGCATCTNCCCAGAGGACCAAGGCCTAATGGTGAGCTCCGCCCTGA
TATGCAGAACTCCATGGACCTCATTGATGGCAGACGATAGCCAGTTCTTCATCAATGGAG
TTCTGCATATCAGGGCGGAGCTCACCATTAGGCATCTACCAGAGGACCAAGGCCTA
>UN00139
AGGGTGGGAAGCGAGGCAGCGAAGAAAGAGAAGGATTTATTTAGAAGAAAAGAAAACACA
CCTTCTTTCTTTCTCTTCTCTGTCTTCCCACTCGTTTTCGCTCTCTTTAAAAAAATATCG
GGGAGCTTAATTACCATTGAAGTGCACAACGCAACATGATCTCCTTGCACAGAGCCAATT
TCTTGAAGAACACGCCTAGCGTCTCTGGGAGACCAATCGGGTCCACCCATTTGCAGAGGA
GAAGTCCGGCGGTGCTTCGGGTGGCGGTGGGCCCCTCAACGGGTCGATCAGGGAATGGAA
ACGGTGTCGTCTTGACAGAGGAAGTGAGAGAAGGGGTAGCGGCTGCTTTGGCGGTGGACT
TGACTGAGACGTCGACGGTCACCGTTGGTGGAGTGGAAGACGTGTACGGCGAGGATGCTG
CCACGGAAGACCAGCTCGTTACGCCGTGGGCTCTCTCCGTTGCTAGTGGTTCTTCATTGC
TGCGGAATCCTCGCCACAATAAAGGGCTTGCCTTCTCTGAGAAGGAAAGAGATGCACACT
ACCTGCGGGGTCTCCTTCCTCCAACTGTTGTGAGCCAAGAGTTGCAGATTAAGAAGATGG
TCCATAACATACGCCAATATCAAGTTCCTCTGCAGAAGTACATGGCAATGATGGATCTTC
AGGAGAGAAATGAAAAAGCTTTTCTACAGGCTCCTCATTGACAATGTCGAAGAGCTACTG
CCTGTGGTCTACACTCCAACCGTTGGTGAGGCATGTCAGAAATACGGGTCTATCTTCAGG
CGTCCTCAGGGTCTATTTATCAGTTTGAAGGAAAAAGGGAGGATGCTGGAAGTACTTAAA
AACTGGCCTCAGAGGAACATCCAAGTAATTGTTGTTACTGATGGTGAGCGGATTTTGGGC
CTTGGTGATCTTGGCTGCCAGGGAATGGGAATACCCGTTGGAAAGCTTTCCTTGTATACT
GCTCTTGGTGGCATTCATCCTTCAGCGTGCTTGCCGGTTACTATTGATGTGGGAACAAAC
AACGAGACATTGTTGAACGATGAGTTTTATATTGGACTTCGACAAAGGAGAGCAACTGGA
CAGGAATATGCTGAACTAATGCATGAATTCATGTCAGCGGTGAAGCAAATCTATGGGGAG
AAGGTCCTCATTCAGTTTGAAGACTTTGCCAACCATAATGCATTCGACCTGCTTGCAAAG
TATGGTAGTACTCATCTGGTTTTCAATGATGATATACAGGGGACAGCCTCTGTGGTCCTC
GCTGGACTTATTGCTGCACAGAAGCTGGCTCGGAAATCCTTAGCTGATCATACTTACTTA
TTCCTGGGGGCTGGAGAGGCTGGCACTGGTATAGCGGAGCTCATAGCTCTGGAAATTTCA
AAACAGACAAATATATCCCTGGAGGAGGCTCGTAAGAAGATCTGGCTTGTAGACTCCAAG
GGACTCGTAGTCAACAGTCGTATGGAATCGCTACAGCATTTTAAGAAGCCGTGGGCTCAT
GAACACGAACCAATTAAAGGACTTCTGGATGCTGTTAAGACCTTGAAGCCTACTGTTTTG
ATTGGCTCATCGGGAGTTGGAAGGACATTTACAAAGGAGGTGGTCGAGGCAATGGCCACA
TTCAATGAGAGACCCATCATTCTTGCCCTTTCTAATCCAACCTCACAATCAGAGTGCACA
GCTGAGGAGGCTTACACTTGGAGTAAGGGCCGTGCGATATTTGCCAGTGGAAGCCCATTC
AACCCTGTTGAGTACAATGGGAAAACTTTTACACCTGGACAGGCGAACAATGCTTACATC
TTCCCTGGCTTTGGTCTTGGCTTGGTGATCTCTGGTGCTATCCGTGTCCATGATGACATG
CTTTTGGCTGCCTCGGAAGCCCTGGCTGCCCAGGTGACTGAGGAGCACTTTGCCAAGGGG
CTACTGTACCCCCCCTTCAAGAACATCAGAAAAATCTCAGCGCACATTGCAGCTAATGTT
GCAGCTAAAGCATATGAACTCGGTCTGGCAACTCAGCTACCTCAGCCGGGTAACCTGGTG
AAGTATGCAGAGAGCTGCATGTACAAGCCCGCTTACCGAGCTTACCGGTGAAACCTTTTA
CTCAAAGCAACTTCGCTAGTCGGCCTTTGTTGTTTGTTGGAGGTGGCCGTATATGGTTTT
CTTTTGTTTCATTTAGCACATGTAGATGTGAAACACCCCCCCCCCAAAAAAAAGGAAAAA
CGAAAAAGACAACAACAACAACACCACCTCCCAGTRTGGGTTCCGTTTACGCGGGGCCTG
GGGAGATCCAGATGTGGGCAGTCTTACCTCTACCAGCATCTCTGCCAGCACAGAT
>UN00140
CTTCCTCTAACCAAAGCATTTTGTTGGTGGGTATAGGTGATCCTTGAAGAAAAGTTTTTA
GCAGGTTGAATCAATTTAGGGATGTTTGGGTGGGATTGTTGCTACTGGAGCACAAGGTCC
GAATACTACGAACCTGAACCTTTACCCGWCCCGTTTTCTTTGCCTGCTCCTCTTCCTCGG
TGGCCTCAAGGTGGAGGCTTTTCCACGGGAAGAATATGCCTTGGAGAATTGGAGGTCGCT
AAGGTTACAACATTTGAAAGCATATGGAGCTACACTCCTACTCGCGGAAAAGAAAAAGGG
ATTACTTTTATAAACCAACTGGTATTCCAGAAGGTTTTTTCTGTCTTGGTCACTATTGTC
AATCAAATGATAATCCATTGAGAGGATATGTTATTGTTGCGCGAGCAGTGGATGAGACCA
AATCTAAACTTCACCAACATTTGGAATCGTCACATCCTTCCAACGACTATAACAGCAAGT
GTGCTAAAGATCCTTCTAAAGCAAGGTTTGRAGATTTATCAAACCTTCCTGCTCTAGAGA
AGCCTCTTAATTATATGTTGGTTTGGAGCTCAGATGCTGAACATGGTGGGACTGGTTTTA
TTTGGTTGCCTAACCCTCCMATAGSTCTATAGAGCTACGGGCTTTGTAGTCACCAACACC
CCAGAAGAGCCTTCTGTCAATGATATCAGATGTGTCCGGTCTGATTTGACGGAAAATTGT
GAGGCTTGTGATGTGATAGTTGAAGGGGGTTCAAACCGTTTCAAGTCCCCATTTTGGGTG
TGGAAGACAAGACCTTGTCAAAGAGGAATGTTTGGAAGTGGAGTCTCTACTGGAACATTC
TTTTTTAGTACCTATGAGACTTGGAAAGATGATGTCCTAAGCACGAGATGCTTGAAGAAC
CAAGATCACACCTTACATGCAATGCCTAATTTGGACCAAGTTCATGCACTTATCAATCAT
TATGGCCCCACTGTATACTTCCATCCTGATGAGATCTACTTGCCATCTTCCGTGCAATGG
TTTTTCGACAATGGGGCACTCTTGTATAAGAATGGTGAAAGTGAAGGTAAGCGCATTGAT
TCAAAAGGCTCAGTGTTGCCTAAAGGTGGCATAAATGACAGGGAATTTTGGATAGATTTG
CCAAAGGATGATCAGAAAAGAAAATGTGTCAAATGTGGGAACTTGGAAAGTGCTGAGCTT
TATGTTCATCTGAAGCCTGCATTGGGCGGTACTTTCACTGATATCGTGATGTGGGTCTTT
TGTCCCTTCAATGGGCCAGCAACCCTTAAACTCCCATTGAAGGATTTATCATTGAGTAGG
GTAGGTGAGCATGTAAGTGATTGGGAATCACTTTACCCTTCGTGTGAGCAACTTCAATGG
GGAGTTGTGGAGTATGTACTTTTCGCAGCATAGTGGTGGTGAATGGGTAGAAGCAAGTAA
TTTGGAGTACATCACTGGAAACAAACCCATTGTGTACTCATCTAAAGATGGGCATGCGAG
TTTTGCGCATCCAGGGACCTATTTGGTGGGACCGTACAAGGTTGGGGTTGGAGTTAGAAA
CGATGTTGCTAAAAGCAAGTTCTTTGTTGATTCAAGCGCCAAGTACCAAATTGTTGCTGC
TGAGTATCTCAGAGATGCCGTCAAGGAACCATGCTGGCTCCAATTCATGAGAGAATGGGG
TCCGACTGTAACATACAAATCATCTTCCGAGGTGGAGAAAATCATCAATCATTTGCCAAT
ATTTGTCAAATTCTCATTGGAGAACCTCTTGGATCTCTTTCCAACTGAGCTTTATGGAGA
AGAAGGACCAACAGGACCCAAAGAGAAGGACAATTGGTTCGGGGATGAGAGGTGGTAGCT
GCCTTCTTCCCTTGACGGGCAATTATCTTGTACTACAAGGATAAGAGAAAGCATGATTAG
TTCAACCCTTGGATTTCAGAGACAAAATTGCTCTGCACAACCGGTGTAGACCCTGTATTT
TTCAGGCATAGGTTGAGGAAAACCACAATTTCGGCTGTCATGTGCTTGTATGCCCACGGG
CAGAGGCCTTGGGAGGGAAATGAGAAACCCATTTCTTTGTGTATTGAATCCTTTCAAGTG
TTCTGGTGAAATCTTGAGTGCTTGAATATGTTGTGTATAAATATGTATAAAAGATGTGTT
TTTCAGACGGATGGCTTCTAGTAAAGTTCTACTTCAGCATGGATTATGATTCTTGTGATG
CATTAGACAATGGCCTGTAACAGATGATAGTGGTTGTTGAGTGTCTATTGTCTGATCATA
ATTTTTAAGTGATTATTTGCCTAAAATTTTGCCACTTAGCTAGCTAAAATTTTTA
>UN00141
CTGATGACTATTATGCTGTGATTCCTCTTGTAACTTCTCCGTGTTAGTGCTTCGAAGTAA
TACAGTTCATAGTCATCAGGATCATGGATCATTCTACTGGCAGATCATGATGTAGAGACA
TGTTTTGTTGGTTAGACTAATCCATGATCCTGATTCCTCTTGTAACTTCTCCGTGTTAGT
GCTTCGAAGTAATACAGAGAAGTTACAAGAGGAATCACAGCATAATAGTAAAACACTTTT
ATCTCACTATACTCTGACTGGGATACAACAGAAACAATATGCCTCAGTTTTTATTAACAA
CCAACAACAGGCAATAGGCTACAGCAAAGCCCTCTGATGTTCTCTAATAAATGGCAAGTG
ACCATCTTTCCTTCCCCTGGTGGTTCTCTGTTCTGATAGRCGAAACTCGAGGTACAGTAT
ATCAGAACTCGACAAGGGATGGACTACAGCTGGGCTCAAACCTTCTCTTCATCAGATTGG
GTAGGCGGCCGGGACTGAATCAACAAAGAACTCCTCCACTATGTCCTCTTGATCTGGTGA
ATCAAGTAGTATATCTGAATCGGAAGGTAGAAATGGTGACCCAGGATAGTTTCCCAGAGG
TCCAAGATCTCCAAGGTTTGATAAATCCGCTGTTAGATCAGAAAGGCTAAAGTTCCAGGG
AATCTGACCCAGAGACCTAAGAGAATCTCTAGAATTTCCCGCTCCTCCATCCGGTGGAAG
CTGCAACCCGATTGAACTTCCCACATCAGATTGAAACGCTGTATCCAGCGCTGAGGTGTC
TACTCCCATCCCAGAAATCTCTGAAGCGGTGAAAGGAAAATGGTCGCTGGATGCCACTGA
GGTGGGACTAATGTGCACATCTGACATGGATGCCATCCGGCCATTTGGTGGGGCCGCAGG
GGCAGCWTCTGCTGAACTGCTCTCCATCACCATATCATTCCCCGAATTCATTCTCATGGG
TTGGAAATTGCTTGGTGCAGGGACACCATTTACCACATGAACAGCTGGATATTCCATGGC
TCATAGGATCAAGATGGGGTTGACCAGGTGCAGGAATTGGTGGAGGTGGTAAGACAGGGT
ATCCCATGAGCCATGGAATATCCAGCTGTCATGTGGTRAATGGTGTCCCTGCACCAAGCA
ATTTCCAACCCATGAGAATGAATTCGGGGAATGATTCAGCAGATGCTGCCCCTGCGGCCC
CACCAAATGGCCGGATGGCATCCATGTCAGATGTGCACATTAGTCCCACCTCAGTGGCAT
CCAGCGACCATTTTCCTTTCACCGCTTCAGAGATTTCTGGGATGGGAGTAGACACCTCAG
CGCTGGATACAGCGTTTCAATCTGATGTGGGAAGTTCAATCGGGTTGCAGCTTCCACCGG
ATGGAGGAGCGGGAAATTCTAAAGATTCTCTTAGGTCTCTGGGTCAGATTCCCTGGAACT
TTAGCCTTTCTGATCTAACAGCGGATTTATCAAACCTTGGAGATCTTGGACCTCTGGGAA
ACTATCCTGGGTCMCCATTTCTACCTTCCGATTCAGATATACTACTTGATTCACCAGATC
AAGAGGACATAGTGGAGGAGTTCTTTGTTGATTCAGTCCCCGGCCCGTCTACCCAATCTG
ATGAAGAGAAGGTTTGAGCCCAGCTGTGGTCCATCCCTTGTCGAGTTCTGATATACTGTA
CCTCGAGTTTCGTCCATCAGAACAGAGAACCACCAGGGGAAGGAAAGATAGTCACTTGCC
ATTTATTAGAGAACATCWGAGGGCTTTGTTGTAGCCTATTGCCTGTTGTTGGTTGTTAAT
AAAAACTGAGGCGTATTGTTTCTGTTGTATCCCAGTCAGAGTATAGTGAGATAAAAGTGT
TTTACTATTATGCTGTGATTCCTCTTGTAACTTCTCCGTGTTAGTGCTTCGAAGTAATAC
AGTTCATAGTTATCAGGATCATGGATCATTCTACTGGCAGATCATGATGTAGAGACATGT
TTTGTTGGTTAGACTAATTTAKTTYTAGGAGTGGCATACTTGGCCCTAAGAAGCACGGAC
ATCCTCCACGGCTTAATGTATGTGTGCCTGACGCACGGCTTAACGTAAATGTGTCGTGTT
TATGTTCTWGGAGTGGCATACTCATGTCRTGTTTATGTATTTCTCGCTCWTGTGTTGGTC
TAAAAGGCCCTCTACTGCTGGTCTATAGTCATATTGATTAATTCGCTTTTGCAATGGTCC
ATTAAGTCATGAAATGGTCCCTTTGCTGGTAGTGTGGCACATGATGAATTACTGTTGCTT
GAATTRATGAAGGGGAAAGAATGTGGATGAGCTTCTATTAATGTCATAATTAT
>UN00142
CACCATCACTNNAGTGATNGTGAGGTGGTTGTCTCGCTTCTTCCATTATCTTGACCGCTA
TTTCATTGCTCGAAGATCCCTTCCTTCATTGAATGAAGTTGGACTAACTTGCTTCCGTGA
TCTGGTTTATCAAGAAATATCTGGCAAAGCCAAAGATGCTGTGATAGCTTTGATTGATGT
GGAAAGAGAGGGTGGCCAAATAGACAGAGCGTTGTTGAAGAATGTGCTTGATATATATGT
TGAAATTGGGATGGGCCAAATGGATCACTATGAGAAGGACTTCGAAACACACATGCTGGA
CGATACTGCTGCCTACTATTCCCGGAAGGCCTCAAGCTGGATTCTGGAAGATTCATGTCC
TGAATACATGTTGAAGTCTGAGGAATGTTTGAGGAAAGAGAAGGATAGAGTGGCTCATTA
CCTGCATTCAAGCAGCGAGCAAAAGCTTCTGCAGAAAGTACAAAATGAGCTGTTACTGGT
TTATGAAAACCACTTGCTGGAGAAGGAGAATTCTGGTTGTCATGCGTTGTTGAAAGATGA
CAAGGTGGAGGATCTTTCAAGAATGTATAGGCTTTACAGTAAGGTTACGAAGGGATTAGA
ACCTATTGGTAACATCTTYAAGCAGCAYATCACTGATGAGGGAACAGCCTTAGTCCAGCA
GGCAGAAGATGCTGCAATGAGCAAGGCTGAAAACACTGGAGGTTCACATGAACAGATCTT
TGTCAGGAAAGTGATAGAGCTACATGACAAGTTTATGGCTTATGTGACTGATTGCTTTAA
CAGCCATACCATTTTCCATAAGGCTTTGAAGGAAGCTTTTGAGATCTTTCTGAATAAGGG
GGTTGCTGGTAGTTCAAGTGCTGAACTGCTGGCCACATTTTGTGATAATATTCTCAAGAA
AGGTGGCAGTGAAAGACTAAGTGATGAGGCCATTGAAGATTCACTTGAGAAGGTAGTTAA
GCTTCTGGCTTATGTGAGTGATAAAGATCTGTTTGCTGAATTTTATAGAAAGAAGCTTTC
ACGCCGTTTGCTGTTTGACAAGAGTGCAAATGATGATCACGAGAGGAGTATCCTAACAAA
ATTGAAGCAACAATGTGGCGGACAGTTCACATCAAAGATGGAGGGAATGGTGACAGACTT
GACATTGGCAAGGGAGAATCAGACTAATTTCGAAGAATATCTTGCACAGAATCCGGACAT
CAATCCTGGGCTTGATTTGACCGTGACAGTTCTAACTACTGGGTTCTGGCCAAGTTACAA
ATCTTCTGATCTTAACCTTCCGGATGAGATGGTGAGRTGTGTAGAAGTTTTTAAGCAATT
CTATCAAACAAAAACAAAGCACAGGAAGCTTACATGGGTTTACTCACTGGGCAGCTGCAA
CATTAATGGCAAGTTTGGTCAGAAAACAATTGAATTGGTTGTTGGGACCTATCAGGCTGC
TGCACTTATGCTCTTTAACACGTCGGACAGATTGAGTTATTCAGAAATTGCAGCTCAACT
AAATTTGGCTGACGAAGACTTGGTTAGAGTGCTTCAATCTTTATCTTGTGCCAAGTATAA
GATTCTGATCAAGGAGCCAAGCTCGAGAACTGTGTCCCCTTCTGATTACTTTTCATTCAA
TGCTGGTTTTACCGACAGGATGAGAAGGATAAGGATTCCACTCCCCCCAATGGATGAGAG
GAAAAAAGTTGTTGAGGATGTTGACAAAGATAGACGATATGCTATTGATGCTTCAATTGT
GCGCATAATGAAGAGTAGGAAGGTCTTGGGGTATCAACAGTTGATCACAGAATGTGTTGA
GCAGCTAAGCCGCATGTTCAAGCCTGAAGCCTGATTATCAAGGCTATTAAGAAGCGGATT
GAGGACTTGATAACCAGGGACTACATCGAAAGAGACAAGGATAATCCTCAGCTGTTCAGG
TACCTGGCTTGACCAAGTTCGCATTCATCCCGTTGTGCTTCAATCTTCTGGGACATGGAG
ATGTCATATGTAAGAAAAGCGGAGCAGCGATGCCCTCATGTACAGTGATCTGGTTTCCCC
CCTGCGTTGGTATCCTGGTATTGCTAGCGAAAATTTTTGCTTTGGCTCGTGAACTACAAA
AAAATTGCACTAGACATTTATGAGCCGGAAAATTTGTCGAAAGCTGAAATATACCCACAC
TGAGGCAAAGTTTGTAATTTATTTTCGCTGTTGCTCTAAAATTACAGTTTTTTTCCCCTG
GTATTATGATTCACCTTTTCTTCTCTGGTTCTGTGTCTGATAATGCATGATTGTGTGGCC
TTTTTATTTTTTATTTTTCCCTTGGAAGCCAAGGGRTAATTACAAATGTT
>UN00143
CCCATTGACGCCTTCAGCGTCGGCGGGGAGTCCAAGCAGAAGCTTGAGGATGATTTTGAC
GCTTTTACTGCTTCCAAGGCTGCTGATCTCGCCCAACCCCTCATTCAGGCCCAGGTACCA
TATAAGATACACATTGTTAAAGATCATGACATGAGGGAGAGGCTATGTTTGGAGGTGGAG
AGATTAGGGGTTTAATGCTGTAATTATGGGAAGCCGCGGTTTTGGTGCCCATAAGAGGGG
AATCGATGGTAAGCTTGGGAGCGTTAGTGATTATTGTGTGCGTCACTGTGTCTGTCCAGT
CGTGGTTGTGCGTTATCCTAATGAGAAGGATGGAACGGACAGCAATGAGGCAATGATTTC
TGTGGCTGAGGCAAATGAAGAGGGAGACAAGGTTGGTAAATGTGTGTTTAGTTAATTAAA
CCATGAAAAGAACAGAACCTAAGTTCAGAATGGATGTACAACCAAGTTTCCCCCTATGCT
GCTTTCATAACAAGAAATTAATAACGAATCAATTATGCATGAGATGTAATCTATATTGTT
GACCCAAATTTATAGTGTGCATTGGTACAAGGCATGTCTTTGAAAACATACATCGTATCG
GCATACATCTGTATCTCCGCTTTCGCCTGTTACAGTAAAATCAACTATGTGATGATGTTA
GTGTAGAGGAGTGCGGGCCACAAGCCCACAATATACCGAGGAGCTTTGCGTGAAGAAGCC
GTCTCAATTATTTTTARTTCACAACAATCCAAGAAGGGTAAATTTGTCGCGTGATACCAC
ATTCAAAGCATCTATATCTTCAAAAAAGAGAGCAGACAGCCTCTCAGGACTCATTGTTCA
TTTCCTCCAATTGCAGCTTCCAACTCTTCGGAATCTTCCATCCCATCCTGAAATACCTTC
TCTCTCCACTGAAATACACAACCTCGGGCTTCTAGATGTTCAAGAAGTGGTTGTGGTAGC
AATAATTTGAATGATGAGTGGAGCTTGACTTTTATTAAGCCCCCACAGGCTAGTAGAGCA
GCAGCTAGACCTCTTGGGCTCAACCCTTTCAAGTGCAAAATGGTCATACTCTGTAGGCAT
CTGATGTTGGCTAAGGACAACAGTCCAACATCTGTGGTAGAAGTAAAGGACATATTTATC
TGTCTAAGATTCTGAGAAAAATGACCAAGTGGTATAACGCCAATATCATTGACATTGTAG
CACTTCTTTATGTCCAACTTGGTGAGTCGCTTGCATCCAACAGCAATAGCTGCTACACCT
AAAGACGTAACAAGTGGACACCCTCGGCACTCTAATGCTCTTAATTTCGGACATTTTGCT
AAGGACATCAAGGATCCATCTGTCGATTACCTCTAGCAANATGTCCGAAATTAATCATTT
CCAGGCCCACACAACCACCAGCAATGGCAAGAACGCCTGAATCTGTGATTTCCATGGACC
TGTACAAGTCAAGCTCTAGAAGCTTGGAGCACTTATTGCCTATATGGGTTAGCCCCTCAT
TGGTTATGTTCTAAGCAAATTCCAAGTTTCAAGATTGCCAATTTTGAGCACTTYGAGATG
GACTTCAAACCTTCATCATCAATCTCATTATCGGTAAGGTCAAGCTCCTCAAGAAGAAGG
CATCTCTGACCAATCAGAACAAATGCTTCCCTAGGAACCAGAGTACAAGATTCCATTCTG
AGAGACACAAGAGATGTGCATGAATTGGCTATGTGGGCGATGGAGACATAAGTTATGTTG
CGACAACACGTGATGTCTAGTTTTCGGAGCTCCTTCTGTTGTTTGACAATGGAGGTCAAG
CCTTCATCGGTCACGCCAGAGCATTTACTCAGGCTCAGCTCCCTCAATAAAGAACAACAA
TTGCCAATGGCTTGAAGACCAGAACTYGTTACTAGGCAGCCATCTAATTTGATTGATTGC
AGCTTTGACAGCTTCTGCAAACTATGAGCAATGTCCAGANTGACCGCAGATCCATATGCT
AACGTTAGGTGTTGTAGACACTCGGTGCCACTTGTTAAAGAAGACAAGCCTACTTGACTC
ACATTTTGACAGCTTGACAAATCAAGAGTCTTCAATGATTGTGATCCTTGCTGGAAGGCA
GCAAGGCCATCATCGTCAATTGCAAAGCATCCTTCCAGAAATAACTCCTCAAGATACTGC
AACTTCAGGATAGCTRGTAAAYRTTTACTTGTAATCGGCAAATAAGAAAGATCCAAGCTC
CTGAGCCCCTTACATTTAACAGCAAGCAATTCAACCCCCAAATCCCCAATTCCTAAACAC
CATCTCAAGCTAACAAGCTTCAATTTAGGACAACCAACCGCAATACAGCC
>UN00144
CCTTCAGCATACTNAAGAAGTCTGCTGAAGGGATTTGTAGTAAATCAGGCTGGATATGCA
GAAAAGATAGCTGACGTTTGGGAAAAGGTTGCAGAAGAAACTAGTGGCTATTCGAAAGAT
GTTAGCTGAAATATTTCAGAAGATTTATCGACTCCATGCTNAGAATCTGATGTTTGGAGA
GACCATAATTTGTGGTCTTGAGCTGCTCCAGTCGGACTTATTTTGGGATTGGAGTTCATC
AGCAACAAAGGAGCAGAGGTGCATTCATGATTTGTTTGAAGATAAATGTTGTTTCTGCTG
TTGTGAATTTATCCANCAGGATGATGTGAATAGGCAAAAGCAATTGTGCGTTGTTAACCA
TGTTTAACTTGGTAACTAGGACGAGAATTTTCAGTAGATGCTCCAGCTTTTTTCATGAAT
TCGGCAGCTGATGTTCCGGTGTCATACGAGTTAGAACACCGAAAGCGGCAGTCTTGTTAC
ATTTATACACAACCATTTCAGTATTTCACATTGTAAGCAGAGAGCCTTCGGTGTTCTAAC
TAGTATGACACCAGAACATCAGCTGCCGAATTAATGAAAAAAGCTGGAGCATCTACTGAA
AATTCTCTTCCTAGTTACCAAGTTAAACATGGTTAACAACGCACAATTGCTTTTGCCTAT
TCACATCATCCTGCTGGATAAATTCACAACAGCAGAAACAACATTTATCTTCAAACAAAT
CATGAATGCACCTCTGCTCCTTTGTTGCTGATGAACTCCAATCCCAAAATAAGTCCGACT
GGAGCAGCTCAAGACCACAAATTATGGTCTCTCCAAACAGCAGATTCTAAGCATGGAGTC
GATAAATCTTCTGAAATCTGCAATGCTGTGATTGATCACTGACACACGCCTACAAAATGA
TTTAGCATATGTGCAAAATTCGAGGACAGGACTTCAGAGAGAGTTTTATTATGTATGTGT
TCAATTGTGTACATAAAATTAGACAAACCACACAGCAGTATGTACATTTCAGCTAACATC
TTTCGAATAGCCACTAGTTTCTTCTGCAACCTTTTCCCAAACGTCAGCTATCTTTTCTGC
ATATCCAGCCTGATTTACTACAAATCCCTTCAGCATACTCAAGAAGTCTGCACGCCTTTC
ACTATCTAGCCTTGCCAACTCACTCCTGTTATTTTCCTTGATTCTTTCATATTCTCTAAC
TGCACAGCATCTAGCATCCTCCGTTACTTTCAATGTCTCTTTTAATTCTTCAATTTTGCG
CATCCTGGATCTGTCTCCACCAAATACTTTGGAGGCGGCAAGTTCCAATTTGTCAATTCT
TGAATGTAAGGAAGATACTTCAGATACCAGAGTTTGGACGGTCAGCAAAGCATTTGAGCG
GTCTGTAAAGGCATTATCAATGGACAACATCATCCCTAAATAGTCATGGAGCTTGTCCAA
ATGCTTGACAGTCTGCGCATTCAATTCCCGATACAATCTGCTCGCTTTAACTGCGGCTGT
TGCCATGCTTTTCATGTCAGCCGCCCTTGTTTTTTGGCACTCATAAACCACTTCCTCGAT
CTCAAACTTTGTCAACTTAACAAAAGCTAATCCCAGTTCTCCCATTGTCTCCCCTATATC
TTGCTGTGCTTTAACTAGTGCTTCAGCCTGTTCAGACACATTGCTAAGCTGCTGTTCAAG
ATCATTAAGTCTCTCTTTCTTCTCCAAGAACTCCTTATCCTCCTCAACAACTGGGGGCTT
TGTCCCACCCCAATCATTCACCACGGCTTGCCTGAGCTCCTTGAACAGCCTCAACAAGTC
CCTACCACCCTTTGCAGGCTGCACCACCTCTTGAGGGGTCAATGTTGAGTCCCAAATGAG
CTGCCTCGGTAACTTGACCACTCCATCAAGCACCCTCGAAGCGACATCCGTGGTTTCCGG
TAATGGGAGGTTCCCTTCCACCTGCAGAAACACCCTCAACTCATCACTCTTCCGAATAGC
CGGATGATTCGCCAATTTCTTCAAGTACTTCTCAATGGCCACCCTCCTCTGCTCCACAAA
CTCATTCTTCTGCATCATTTGACTCTCCATAACGCTCTTATCCGGCCTCAACGGAATNGA
ATACCCTCGCAACGCCTCCGCTAATCGATCCGAAAGCGTCACAACCTCTCTAAACCTCCT
TCTTACACTGAACTCCGTCCCTTCGAACTCTGGCAAGTTCGTCCTCGTCGTAATCAGGTA
CGTATAGTACGAAGCACTCCCAGGNACAAGCGAATTCGAAGTTTCCAGAACCTTCTGGGG
ATCCGAAACCGAAATGTGGATATACTCCGAATCACAGGACTCACCCNCG
>UN00145
TTCCTTTATTTTGAAAAAAAAAAAGGAATCCAATAATATAATCCCGACCTTGAAAGACAG
TTTGAATTCTAATTATCTGATACATCATTGCATATTGCYTCGATAAACTCAGTTCAGGAA
ATCCTCCATGATGATCCCATGAAGGATTTCCTGAACTGAGATCATCATGGAGTACCCTCT
TCATTCTGTACGCCTCCATCTCTTCCGGTGTCACATCCTCAAGTTGCCTGATCTTTTTCT
GTTGCTGAGAAACCTTTGTAAACTGGCTTCTTATCTTCATGTTGAGGTCTCCGTCCGCAG
ACAGGCATTCCGCATTCTTGCCTGTTTTGGGATGTGTTTCATGAAGTGTGACTGTAACTT
AAGACTTTGTAATGGTTTATATAGTTGTTTAAAAACTAGCAAGTTCTTAAACAACTATAT
AAACCATTACAAAGTCTTAAGTTACAGTCACACTTCATGAAACACATCCCAAAACAGGCA
AGAATGCGGAATGCCTGTCTGCGGACGGAGACCTCAACATGAAGATAAGAAGCCAGTTTA
CAAAGGTTTCTCAGCAACAGAAAAAGATCAGGCAACTTCAGGATGTCATAGAAGCTTGTG
GGCCATGTAGTCAACTCCTGTACTGTATAAAACTGCAGTCGGGATGGCTGCTCTTAGTTT
CCATCACTCAAGTCTTATTCTTTCCTGGATCAGGCACTCATTTGGTGACGACCTGAGAGA
TCGGATCCAGGAAAGAATAAGACTTCAGGATGTCATAGAAGCTTGTAGGCCATGTAGTTG
TTTCATGNAGTGCGTAAACAACTATATAAACCATTACAAAGTCTTAAGTTACAGTCACAC
TTCATGAAACACATCCCAAAACAGGCAAGAATGCGGAATGCCTGTCTGCGGACAAAGACC
TCAACATGAAGATAAGAAGCCAGTTTACAAAGGTTTCTCAGCAACAGAAAAAGATCAGGC
AACTTCAGGATGTCATAGAAGCTTGTGGGCCATGTAGTCAACTCCTGTACTGTACAAAAC
TGCGGTCGGGATGGCTGCTCTTAGTTTCCATCACTCAAGTCTTATTCTTTCCTGGATCCG
ATCTCTCAGGTCGTCACCAAATGAGTGCCTGATCCCACAAAGGGCAGCATGCATGAGTAA
GTAACATACTTCACGCTATCCACGAGTACAACAACAAAGATCCGAGAAGCCTTNGATCTA
ATCACGCTTTCCCCATTGCCATCACCAGCTTCCCTAGGATCCACAAGCACAGAAACAACC
ATCGATGAACCTGAGCTATTGCTTTTAAGTCCATCACTCTGTTCACGTGATTGCCCATGG
CCTTTGGTGACATTANGAGTGTGGTCATCAAAGGGCATCGGCTCTCCATGAAGGATCCTT
CTGTTCCTAGGTTTGTTAAGGCGTGTAGAGTTCTGACGATGCTTTGTAGTAGAGTTAGCT
ATTGATGTTGCTGGAACTATGGCTCCAGGGTGAGGTGAGACATCAAACTGGAAGACTTCT
GTGCACATGCCAGTACTTAGCATGGGCCCTGCGTGGCCCTCCCTGAACCACTGTTGCAGC
TTGCCATCAGATCCAGCTGGCTTCAACCCATCAGATGAACCAGCGCCAAGAGCCCTTTGC
CTTCCATTTCGATTTCCATCAAGGTGAGGGTGCCTCCCATTGTTCCTACCAGGCTCAGGA
ATAGGATAGGGTGGATAATTCCTAGGAATAGCCAAACTGGTCTCTTCAGCAGCCTTCACT
TCCGCAGCTTTATGAGATGCCATGGCTTTCTCACTAGCAAGGACCGAATGAATGATCAAG
TTCCCATCAATTTTGACCAGCTTATCATTCCTTGGAACATAAAGGGAAGCAACGAGAGGC
TCACTAGAGTTCCCAATTGGACCAACCCCATCTGAAGAATTCGTCTGCTGAAGGGATCTC
CCGTGACTAAACCTCCCATCTGAAACCCCCATCCCTCCATAACTCATTCTATCTCCRTGC
TTATCAACCATCAAAACCGCACCTTTTTGCAAATCACTAAACCCGTACTCCAACTCTACN
ATACCTTAGATTAACAATTGGCACCAACCCTCCAACAGCAAGAAGAAAAACCAGCAAACC
CAGAAGACTGATGCTTGCCACCTTCTTYGTCTTGCCTTCGCTCTTCTTACTCTCCGATTT
CTTACTAACCTTTGGAGCCGGTGCCGGCTGCTGAGGCTTCAATCTAGGGATTGGGACCAG
AGGAACCTGTGAGCCTTGTGGCTTCAACATGTAAGGAGCGCATGGCATCCAAGGGTAAGG
CATGGGGGCCATAGGGTACATCCCATGAGGGGCGGGGTGCGGGCAACCC
>UN00146
GTCAAATCACCGTTAACGAGGCCCAATCTCGCGGATCTGGCGGTGGTTCTCGTGGTGGAT
ACGGTGATTTGACGGCCGTCAAGTGTCTGACCGTTCATCCCTTCGATCGCATCCCTCATC
GTTTGCTCAGAAGAGAAGGTAACGAATCCAAAACCCCTAGATCTGCCGGTTTCACGGTCG
TTGATGATCTGAAACGCGGAAAAAAAAAAAAAAAAAAATCAGATATACCTAGATCTACCG
AAATTACCAGAACAAAATCAAAACGAAGGAAAAATCAAAAGCTGATCATCCTTTAATGAA
CATACCGTTTCCGGATATATATCATCAATAAAATAACAGATCAAGTAACACAATAGAGAA
CTGTGAACAAGTAACAATGATTCATCATAGTAACAAGAAACCAGATCGAGAGAATCCGAA
TCCGAAGCCGAAGCGGGTTCTGATATCAGATCTCTGGATCCAAACGGACCTTCGATTCGG
TGACCTCTCCGTACTGAGAGAAAGCCCTCTCCAAGGCCTGATCATCGGTGGCCCAAGCAA
GGCCTCCGACGAAGCCTCTGATGTCGACATCAGAGGCAACCCATTGATGTTTTAGAGAGA
GAAAGAAACCCTAGATTGATATCGAACCCGCTTCGGCTTCGGATTCGGATTCTCTCGATC
TGGTTTCTTGTTACTATGATGAATCATTGTTACTTGTTCACTGTTCTCTATTGTGTTACT
TGATCTGTTATTTTATTTGATGATATATATCCGGAAACGATCATCAACGACCGTGAAACC
GGCAGATCTAGGGGTTTTGGATTCGTTTACCTTCGCCTCTGAGCAAACGATGAGGGATGC
[truncated: 23,499,489 more chars]
