# Supplementary material for: De novo sequencing and analysis of Lophophora williamsii transcriptome, and searching for putative genes involved in mescaline biosynthesis
Source: BMC Genomics. 2015 Sep 2;16(1):657. doi: 10.1186/s12864-015-1821-9 (PMC4557841; doi:10.1186/s12864-015-1821-9)
Supplement: Additional file 5: Alignment of Pyridoxal DeC protein domain. — (FASTA 2 kb) [file 12864_2015_1821_MOESM5_ESM.fasta]

>AAS AT2G20340 aromatic aldehyde synthase [Arabidopsis thaliana] 
GCAGTTGATCCATTAGCTGCACTGGGGAAGATTGCTAATAGCAATGGAATTTGGTTTCAC
GTGGATGCAGCATATGCTGGAAGTGCCTGTATATGTCCAGAGTATCGGCAATACATTGAC
GGTGTAGAAACTGCAGACTCTTTTAACATGAATGCTCACAAATGGTTCCTCACTAACTTC
GATTGTTCCCTTCTTTGGGTAAAGGATCAAGATTCTCTTACATTAGCTCTTTCAACAAAT
CCAGAGTTTCTCAAAAACAAGGCCTCTCAGGCAAACTTGGTTGTTGATTACAAAGATTGG
CAAATCCCTCTCGGACGAAGATTCAGATCATTGAAACTATGGATGGTTTTAAGGCTCTAT
GGATCTGAGACCTTGAAGAGCTATATAAGAAACCATATCAAACTGGCTAAAGAATTCGAA
CAACTTGTCTCTCAAGATCCTAACTTCGAGATTGTCACACCTCGGATCTTTGCTCTTGTC
TGTTTCCGCCTC
>TYDC1 tyrosine/dopa decarboxylase 1 [Papaver somniferum]
GCCGTAGATCCTATTGGCCCACTTTGCGCGGTGGCAAAATTGCACGGTATTTGGGTTCAC
ATTGATGCTGCATATGCTGGAAGTGCATGTATCTGCCCAGAGTTCAGGCACTTCATCGAT
GGTGTGGAAGATGCAGACTCATTTAGTCTAAATGCACACAAGTGGTTCTTTACTACTTTG
GATTGTTGCTGTTTATGGGTGAAAGACTCTGATTCACTGGTCAAGGCATTATCAACAAGT
CCAGAATATTTGAAGAACAAAGCAACTGATTCCAAACAAGTTATCGATTACAAAGATTGG
CAAATAGCGCTCAGCAGAAGATTCCGATCCATGAAACTCTGGTTAGTACTTCGCAGCTAT
GGAATTGCTAACTTAAGAACCTTCCTTAGGAGCCATGTTAAAATGGCTAAGCACTTTCAG
GGGCTCATTGGTATGGACAACAGGTTTGAGATTGTAGTTCCTAGAACATTTGCCATGGTG
TGCTTTCGCCTT
>TYDC2 tyrosine/dopa decarboxylase 1 [Papaver somniferum]
GCAGTGGATCCTATCAGTCCTATCTGTGAAGTGGCAAAGGAATACGAAATGTGGGTTCAC
GTAGACGCAGCTTACGCTGGAAGTGCATGTATCTGCCCTGAGTTTAGACACTTCATCGAT
GGAGTTGAGGAAGCTGATTCATTCAGTCTCAATGCACATAAATGGTTTTTCACAACTTTG
GATTGTTGCTGCCTCTGGGTTAAAGATCCAAGTGCCCTTGTTAAAGCTCTTTCCACAAAT
CCTGAATACTTGAGAAACAAAGCTACGGAGTCAAGACAAGTTGTTGACTACAAAGACTGG
CAAATCGCACTCAGTCGCCGATTCCGATCCTTGAAACTTTGGATGGTCTTACGTAGCTAT
GGTGTAACTAATTTGAGAAATTTCTTAAGGAGTCATGTTAAAATGGCTAAGACATTCGAG
GGTCTTATTTGTATGGATGGGAGATTCGAAATTACTGTGCCTAGGACTTTTGCCATGGTT
TGCTTTCGACTT
>UN13591
GCAATTGATCCATTGCTTGCTCTTGGGAAGATAGCTAAGAGTAATCGAATTTGGTTGCAT
GTTGATGCTGCTTATGCTGGAAGTGCTTGCATATGCCCTGAGTATCGCCACTACATCAAC
GGTGTTGAAGACGCAGATTCGTTTAACATGAATGCACATAAATGGCTCCTTACAAATTTT
GATTGTTCAGCTCTTTGGATTAAGGACAGAAATGCTCTCATACAATCCTTGTCGACATAN
CCAGAGTATTTAAGGAACAAAGCTTCAGAGGCTAACGTGGTGGTAGACTACAAGGACTGG
CAAATTCCCCTCGGCCGTCGATTTAGG---------------------------------
------------------------------------------------------------
------------------------------------------------------------
------------
>UN15671
------------------------------------------------------------
------GCCGCCTATGCTGGAAACGCATGCATATGCCCCGAGTTCAGGCACATGATCAAT
GGGGTTGAGAACGCTGATTCGTTCAGCTTCAACGCTCATAAGTGGTTCCTAACCACTCTA
GATTGCTGCTGCCTTTGGGTTAAAGATCCAAGCTCCCTTGTTAGGTGTCTCTCAACAAAC
CCTGAGTACTTGAAGAACAAGGCAACTGACACCCAACAGGTAGTCGACTACAAGGACTGG
CAGATCACCCTGAGCCGGCGGTTCAGGTCCCTGAAGATGTGGCTCGTGCTCAGAAGCTAC
GGAGTCGACTACCTCCGGAACTTCTTGAGGAGCCACGTCGACATGGCTGCTTACTTTGAG
CAGTTGGTTCGGATGGATGGAAGGTTCGAGGTGGTGGTCCCAAGGAGCTTTGCACTTGTG
TGCTTCAGGCTT
