# Supplementary material for: De novo sequencing and analysis of Lophophora williamsii transcriptome, and searching for putative genes involved in mescaline biosynthesis
Source: BMC Genomics. 2015 Sep 2;16(1):657. doi: 10.1186/s12864-015-1821-9 (PMC4557841; doi:10.1186/s12864-015-1821-9)
Supplement: Additional file 6: Alignment of PPO1-KFDV protein domain. — (FASTA 1009 bytes) [file 12864_2015_1821_MOESM6_ESM.fasta]

>GI:356508204|XP_003522849.1 polyphenol oxidase A1, chloroplastic-like [Glycine max]; PPO1-KFDV C-terminal domain
ACTTCAAGGAATGTGAAGTTCCCATTGGTGTTGGATTCAGTTGTGAGTACAGTGGTGAAG
AGGCCAAAGAAGTCTAGGAGCAAAAAGGAGAAGGAAGAGAAGGAGGAGATTCTGGTGGTT
GAAGGGATTGAGTTTGAGAGCAGCACAGGTGTGAAGTTTGATGTGTTTATTAATGATGAA
GATGATAAGTTGGTCAAGCCAGAT---AATACGGAGTTTGCAGGAAGCTTTGTGAGTGTG
CCTCATTCGCATGAGCATCACAAAAACAACAAGAAGATTGTTACTTGTTTGAGGTTGGGA
CTAACGGATTTGTTGGAAGAATTGGGAGCAGAAGATGATGATAGTGTTCTAGTAACATTG
GTTCCCAAGTATGGGAAAGGGCGAGTTAACATCCGAGGCATCAAGATAGATTTTGTTTCA
GATTGA
>UN14261
TCCTCATCAAGGACTACGTTTCCCAAGCCACTAACCTCTGTGGTAAGGACAGATGTCAAT
AGGCCGATGAAATCAAGGAGTAGGAGGGAGAAGGAGGACGAAGAGGAGATGCTTGTGATA
GAG---CTGGAGCTTGAGAAGGATACATTTGTCAAGTTTGATGTGTACGTCAACGATGAA
GATGAGCGTCTAAAGAAAACTAGATTGAGAAGTGAATATGCAGGGAGCTAYGTGCACATT
CCCCATGTCCATAGGCATGGGAGGAAGAATAAGAAAGTGAAGAACTCCTTAAGGCTAGGA
CTAACGGACTTGATTGAGGATTTGGGAGCTGACAATGATGATGCTTTGATGGTGACGTTG
GTACCTAGAGCCGGCAAGGATGCTGTTGTGATCACCAATGTGAAGATCGAGTTTGCTTCT
TGA---
