# Supplementary material for: De novo sequencing and analysis of Lophophora williamsii transcriptome, and searching for putative genes involved in mescaline biosynthesis
Source: BMC Genomics. 2015 Sep 2;16(1):657. doi: 10.1186/s12864-015-1821-9 (PMC4557841; doi:10.1186/s12864-015-1821-9)
Supplement: Additional file 7: Alignment of αKG-dependent dioxigenase proteins. — (FASTA 33 kb) [file 12864_2015_1821_MOESM7_ESM.fasta]

>gi|590578791|ref|XP_007013606.1| 2-oxoglutarate (2OG) and Fe(II)-dependent oxygenase [Theobroma cacao]
ATGGCTGAACCTCCCCCTCCTGTTGAGCTTCAACCACAAGCCAAAACTGTGCAGGAACTG
GCGGCTACCAACAGGAACGAAGTCCCGGAAAGATACATCTGTAAAGGCGATAATGGTGGA
GTCCTAGATGATTCTTTTCCCGTGTTGGACGTACCGACTATCGATTTTGGTCTCCTTGCA
TCTTCAACTGCCGGAGGAGAAGAACTAGAGAAGCTTAGATCAGCTCTCAGCTCCTGTGGT
TGCATCCAGGCAATCAATAATGGAATTACAAGTGCATTTCTGGACGAATTGAGAGAAGTT
GCTCGGCAATTCTTTGCTCTTCCAATGGAAGAAAAGAAGAAATACTCCAGAGAAATTGGC
AGCACTGAAGGGTACGGGAATGACATGATTCTGTCTGAGCATCAAACACTCGATTGGACT
GATCGATTGTATCTTATACTGAGCCCAGAAGATAAACGAACGCTCAAATTTTGGCCTGAA
AATCCTGAAGCTTTTAGGGGAATTTTACATGAATATTCGATGAAATTACAAGTAGTCGCT
GAAGTCCTCTTAAAGGCAATGGCAAGATCACTGAACTTGGAGGAGAACTGCTTCTTGCAC
CAATATGGAGACCAAGCAACTCTGCAAGCAAGATTCAACTTGTATCCTATATGTCCAAGG
CCTGATCTAGTTCTTGGGGTCAAACCTCATGCAGATGGATCAGCAATCACCATGCTATTG
CAAGACAAAGAAGTGGAAGGTCTTCAAATCCTGAAGGATGATCAATGGGTTAGCGTTCCA
ATCATTCCTCAAGCCCTTCTGATCAATGTAGGTGATCAAGTCGAGATAATGAGTAATGGG
ATATTCAAGAGCCCATTACACAGAGTTGTGACAAACTCAGAACGAGAGAGGATTACTCTG
GCTGTTTTCTGCATTCCACATCCAGATCAAGAGATTGAACCAGTGGACGAACTCATTACT
GAGGCAAGGCCTAGATCATACAAGAAAGTTAAAGATTATGTCAGTATCTACTTCCAATAT
TACCAGAAAGGAAGGAGACCTATAGAAGCAGCACTACTTTGA
>UN01036 partial CDS
------------------------------------------------------------
------------------------------------------------------------
------------------------------------------------------------
------------------------------------------------------------
------------------------------------------------------------
------------------------------------------------------------
------------------------------------------------------------
------------------------------------------------------------
------------------------------------------------------------
---------------------------TGCTTGAATTTGGAGGAAGGCTGCTTCCTGAAA
GAGAATGGAGATTTGGTGTATATGGATGGGAGGTTGAATTTCTATCCACGTTGTCCTCAC
CCTGCAAACGTTCTGGGTATCAAACCACATGCAGATGGAGTAACTGTTACAATGCTTCTG
CAGGACAAGGAAGTGGGAGGCCTTCAAGTGCTTAAAGAAGATCGTTGGTACAGGGTTCCA
ATCATTCCTGATGCGTTGTTCATCAATGTTGGTGATATGTTAGAGATAATCAGCAATGGC
ATGCTGAAAAGTCCGGTGCATAGGGTGGTGACCAACTCAGATAGGGAGAGGGTCTCACTG
GCTGTGTTCTGCTACCCTGACCCTGAGAGAGAGATTGGACCAGTGGCCGGGCTGATCACT
TCTGATCGGCCCCAGATGTACAAGAGAGTGAAGCATTATGATAAGATATTCTTCAAATAC
TACCAGCTAGGTCAGCGACCGTTGAATGCTGTTAAACTGTAG

############################################################

>gi|225433017|ref|XP_002284642.1| 1-aminocyclopropane-1-carboxylate oxidase homolog 1 [Vitis vinifera]
ATGGTAATCACCAGCATCAGTCATGAATTTCCGGAGGACTATGATCGAGCTAGTGAATTA
AAGGCTTTCGATGAGTCTAAAACTGGTGTTAAAGGTCTAGTTGATGCCGGGGTCTCCAAA
GTTCCTCGGATGTTCATTCAACCACCAGATAACTTGAGAACCTATACTACCCAGTTCAAT
TTTCCCGTCGTAGACCTACAAGGCATGGACAAT------GATCCAATTCGCCGGAACAAG
ATTGTTGACATGGTCAAGGATGCATCAGAGACATGGGGTTTCTTCAACGTGGTGAACCAT
GGGATCCCTGTTAGCGTGTTGGAGGAGATGATGGAAGGAGTACTCCGGTTTTACGAACAA
GATACTGAGGTGAAGAAGCAGTTTTACACACGTGATGCGTCGAGGAAAAAGATGGTGTAC
AATAGCAATTTTGATCTGTATACAGCACCAGCAGCTAATTGGAGGGACACCTTTTATTGC
CTTATGGCTCCTCATCCTCCCAACCCAGAAGAATTGCCAGCAGCATGCAGGGACATACTG
ATGGAGTATAAGGATCAAATTATGAGATTAGGATTTAAATTGTTTGAGTTAATATCCGAG
GCTCTGGGGCTTAATCCAAACCACCTAAAAGACATGGACTGCACAGAGGGGCTGTCAATT
TTATGTCACTACTATCCGTCATGCCCACAGCCAGAACTAACTATGGGCACCACCAAACAC
GCTGACAATGACTTCCTCACTGTACTACTACAAGACCAGATTGGAGGCCTCCAAGTTCTT
CATCAAGGTCAGTGGATTGATGTCCCCCCAATGCCTGGAGCGCTTGTAATTAATGTTGGA
GATCTTCTACAGCTTATTACGAATGACAGGTTTAAAAGTGTAGAACACAGGGTACTGGCA
AACCATATAGGCCCCAGAGTCTCAGTGGCATGCTTTTTTAGCACATCTATTCAGCCATCC
TCCAAACTTTATGGGCCTATCAAGGAATTGTTATCTGAAGAGAATCCGCCTAAGTACAAG
GAAACCACAGTGGGAGACTATGTTGCCTATTTCAATTCAAAAGGGCTTGATGGAACTTCT
GCCCTACCTCATTTCAGGCTCTAG
>UN02288 almost complete CDS
GAAGTGGGTTTGGGAGGTGGAGCGGAGGAGAGAGATGGGCTAAGTGGGTGTATGAAAATT
GGTGGAATTCTTGAAACTCCATCATCAACTAATTCCCTA---------TCTCTCTCCTCC
GCTCCA---------------CCTCCCAAACCC------------ACTTCTGGGTTTAGT
ATCCCAGTTATCGATCTTGGTGGGATCGAAGAGGGCGGGGATTTGATGAGGAGGAACGAC
GTGATTGAGAAGATTCAAGAAGCATCAGAAAAAGGGGGTTTTTACCAGGTGGTGAATCAT
GGAATTCCCATGTCTGTTTTGGAAGGGATGTTGGGGGGAATAAGAGGGTTTTTTGAGCAG
GATGATGAGGTCAAACAAGCTTATTACAGCAGGGAAGATCATGACAGGAATGTAAGATAT
GTTAGTAACTTTGATCTTTACAGTGCTCCTGCGGCTAACTGGAGGGATACTTTGAAGTGT
ACCATGGCTCCTTCTCCTCCTCATCCTGATGAGCTTCCTCCCTCTTGCAGGGAGACAATA
ACAGAGTACTCGAAGCAAGTGATGAAGTTGGGAAAAGTGCTATTTGAGCTCTTATCGGAA
GGGCTAGGATTGCAGACAGGCCATTTAAATGAAATAGGGTGTAGTGAGGGGCTTATGCTT
CTGGGCCATTACTATCCACCATGCCCCCAACCAGAACTCACTGTTGGGCTTCCAAAGCAT
GCAGATAGTGACTTTTTGACAGTCCCTCTGCAAGACCAAATTGGTGGCCTTCAAGTGCTG
CATGAAGGTTACTGGGTCGATGTTCCTCCCACTCCTGGGGCTTTAGTTGTTAACATCGGG
GACCTTCTACAGCTGTTATCAAATGACAAGTTGAAAAGCTCAGAGCACAGAGTACATGCG
AATAAGGTAGGGCCGAGAGTATCGGTGGCCTGCTTCTTCACCAACCAATTCTGTTCCCCA
TCGAAGATTTATGGGCCGATCAAGGAGTTGGTTTCAGAATCCAATCCTCCTAAATACAGA
GAAACTACAGTTGCAGAGTATGTTAGCCACTTCTATAGCAAAGGGCTTGATGGAAATTCT
GCCCTCGACCATTTCAGGCTCTAG

############################################################

>gi|442775420|gb|AGC74052.1| flavanone 3-hydroxylase [Strelitzia reginae]
ATGGCTCCGGGCACCGCGGTCCTTCCCACCAACGAGGATACCCTGAGGGCGAGCTTCGTC
CGGGACGAGGACGAGCGGCCCAAGGTGGCGTACAACGAGTTCAGCCGCGACATCCCCGTG
ATCTCGCTCGCCGGGATCGACGACGAGGCCGAGGCCGGCCCCGGCGGGCGGAGGGCGGAG
ATCCGCCGCAGGATCGTGGAGGCCTGCGAGGACTGGGGCATATTCCAGGTAGTGGACCAC
GGGGTGGATGCCGACCTCGTCTCCCAGATGACGAGCCTCGCCCGGGAGTTCTTCGCGCTG
CCCCCCGAGGAGAAGCTCCGGTTCGACATGTCCGGCGGGAAGAAGGGCGGGTTCATCGTG
TCCAGCCACCTCCAGGGCGAGGCAGTTCAAGACTGGAGGGAGATCGTGACGTACTTCTCA
TACCCAATTCGCGCCCGGGACTACTCGAGGTGGCCGGACAAGCCGGAAGGGTGGAGATCC
GTGGTGGAGTCGTACAGCGAGAAGCTGATGGGCTTGGCGTGCAGGCTCTTGGAGGTGCTG
TCCGAGGCCATGGGGCTCGACAAGGAAGCCCTCACCAAGGCTTGCGTTGACATGGACCAG
AAGGTGGTGGTCAACTACTACCCCAAATGCCCCCAGCCCGACCTCACCCTCGGCCTCAAA
CGACACACCGATCCCGGCACCATCACCCTCCTCCTCCAGGACCAGGTCGGCGGCCTCCAG
GCCACCAAGGACGGCGGCAAGACATGGATCACAGTTCAGCCTGTGGAGGATGCTTTCGTT
GTCAACCTCGGCGACCATGGCCATTATCTGAGCAATGGGAGGTTCAAGAATGCCGACCAC
CAGGCGGTGGTGAACTCGAACTGCAGCAGGATGTCGATCGCGACGTTTCAGAACCCAGCT
CCTGAGGCAATTGTGTATCCCCTGGCCATCAGGGAGGGAGAGAAGCCGATCCTGGATGAG
CCCATCACGTTCAGCGAGATGTACCGCCGGAAGATGAGCCGGGATCTCGAGCTCGCCAAG
CTCAAGAAGCTAGCCAAGACGGAGCAG------CAGCCGGAGTTACTGGAGAAGGCCAAG
GACATTAACATAGCAAAGGCTGAAGGCATAAATGAGATCCTAGCTTAA
>UN02399 almost complete CDS
---------------------------------------------TGTGAGCAATACGTA
GTGCACAAGAAGGACCGRGCTAAGGTGAGCCACAAGGACTTCAGCAATGACATTCCAGTA
ATATCGCTGGCCGGCATTGAC---------GAGGGCTACCCTGGTGGCCGGAGAGAAGAG
ATATTGAAGAAGATTGTGTCAGCATGTGAGGAGTGGGGCATTTTCCAAGTGGTCGATCAT
GGGATCCGCGATGAGCTTTTCACCCAGATGTTTGAATTGAGCAGGCAGTTCTTTGCTTTG
CCTGATGAGTATAAGCTTCGTTATAAGATGACTCAGGGAAAGAAGGGTGGTTTCACCGTC
TCCAGTCACTTCCCGGACGAGGCAGTGGCAAACTGGCGGGAATTAATGCTATTCATGGAG
CGGCCAATCCAAGGACGGGACTACTCGCAATGGCCGGACAAGCCCGAAGGCTGGCGGCCG
ATAATAGATGAATATGGAGTGAAACTAGCAGAGGTGTCTGGTAAGCTATACGAGCTGCTC
TCAGAGGGCCTATGCCTGGAGAGAGACGCCCTTACAAAAACTTTGGGCGAGGTCCACGGG
CATTTGGTGGTTAATCACTACCCAAAATGCCCACAACCTGACCTAGCTGTAGGGCTCAAA
CGCCACACAGACCCGAGCTCCATGACTATGCTCCTCCAGGACCAGGTTGGTGGCCTGCAG
GCAACCAAAGATGATGCCAAGACTTGGGTCACTGTCCGCCCCATCAAGAATGCCTTGGTT
GTCAACCTCGGTGACCACCTTTATTACATGAGCAATGGACGGTACAAGAGGGCAGACCAT
CAAGCAATTGTGAACGGGGAGCACAATCGGATGTCAATAGCTTTGTTCTTTCACGGGGAG
AATGAGGCTAAAGTCTACCCGCTGAACGTAAAGGAAGGAGAGAAGCCCTTGTTGGAGGAG
CCAATCACATATGCTGAGATGAGAAAAAGGCACAACACTTTGTACTTAGATCGTATAAAG
ATCGCGAAATTAGCTGAGACCGAAAACTGGTCTCAGGAAGAGCTGCATCGCAAACTCGCC
GAGCTTGAGCAGAGAAGCAATGCCTAA---------------------

############################################################

>gi|590696760|ref|XP_007045252.1| 2-oxoglutarate (2OG) and Fe(II)-dependent oxygenase [Theobroma cacao]
------ATGGCAGCAACTATGAATGGCGAACCCCAATACGACAGAACCGAAGAAGTAAAA
CGATTCGACGAATCAAAAATCGGAGTTAAAGGGCTAGTCGATTCAGGCCTCACCTCCGTT
CCTCGCTTCTTCATCCACCCACCCGAAACTCTATCCGACCTCAAACCTAAAACCAAACCC
GAGTCCGTTGTCATCCCAGCCATCGACCTCTCGGGGCCCAGGTCAACGGTCGTGGAGCAA
GTTGCCAGTGCATCTCGATCCTTTGGGTTCTTCCAGATTGTAAACCATGGAATTCCCGTG
CAGGTTCTGGACCGTACGATTGGTTCCATCAGAGCTTTCCATGAGCAGCCAACGGACGTC
AAGGCAAGGTTCTATCGTAGGGACACGGGAACCGGCGTATCCTTCATTTCCAACATTGAC
TTGTTTCACTCTAAGGCCGCGAGCTGGAGGGATACTCTCCAGATAAAACTAGGACCTACC
CTAGCGGAGCTCGAGGAGATTCCTGAGGTTTGTAGAGACGAGGCAGTTGAGTGGAACAAA
GAGAGCAGAGCATTAGGGGAGCGGTTGATGGGGTTGTTGTCCGAAGGGCTGGGTTTGGAT
ACGGACAGGCTCAAGAACACTACCTGTTTGGAGGCAAGACTTATGGTGGGCCACTACTAT
CCTTGCTGTCCCCAGCCTGATATGACGGTTGGCCTTTCATCTCATACGGATCCGGGAGTC
CTGACGGTGTTGCTGCAGGATCACATTGGTGGTTTGCAGATTAAACATGAAGGGGAATGG
GTGGATGTCAAACCTGTTCCTGGTGCTCTTGTTATAAACATTGCAGATATTCTTCAGATT
CTGTCAAATGACGAGTACACAAGTGTGGAGCATAGAGTGCTGGCCAATCCTTCCCATGAA
CCTCGTGTGTCGGTTGCTGTTTTCTTCAATGCTAGTGCCAGGGATGCCTTATATGGACCA
TTTCCTGAGCTTACTTCACCAGGGAAACCAGCCCTCTACCGTCAATTCACATATAATGAC
TACATGAGAAGGTTCTTCACCAAGGAACTGGATGGCAAAACTTTGACAAATTACTATAGA
CTTTAG---------
>UN02485 complete CDS
ATGATTGTTGCAGTCATTTGCGCAGCGGCTTCACCTTGCGACCGCCGCAAAGAGGTTGAG
GAGTTCGAGAACACCAAACTCGGAGTCAAGGGCCTGGTTGACTCGGGCATAACCCGGGTA
CCCGCCATCTTCCACCACGCACCCGATTCCCTC------------CCCGAGTCCGACCCG
GAAGAGGACCCGATTCCCGTGATCGATTTATCGGGGTCCAGATCAGAGGTGGTGGACCGG
GTCCGGGCCGCGGCGGCGAAGTTCGGGTTCTTCCAGGTGGTTAACCATGGAGTTCCAGTC
TCTCTCCTGGACCGCCTGGTTAAGGCCGTTAGGGGTTTTCATGAGCTGCCGGCACCGGAG
AAGACGGCTCATTACCGGCGGGACGTGTCCACCGGCGCCAGTTTCTTCTCCAACGTTGAT
TTGTTCGTCTCCAAAGCTGCGAGTTGGAGAGATACGCTTCAAATTCGACTTGGCCCTACG
CTGACTAATCTCGATGCCATTCCTTCTATTTGCAGGGATGAAGTGATTGAATGGGATAAG
GAAGTAAAACAGCTGGGGGAGCGACTTCTGGCTTTGCTGTGTCAGGGATTGGGAGTTCAT
GCAGACAGGTTGAAGGAGATGTCATGTTCAGAAGGGAGGGTCATGGGTGGCCATTATTAT
CCTTATTGTCCAGAGCCAGACAAGACAGTCGGGATCGCATGCCATACGGATCCTGGGCTT
GTGACGGTACTGCTGCAAGATCAAGTAGGCGGGTTACAAGTTAAACATGATGGCAAGTGG
GTCAACGTGAAATCAATTCATGGTGCCCTTGTCATCAACATTGGTGACTTGCTTCAGATT
ATATCTAATGATCAATACACGAGTGTGGAACATCGGGTAGTTGCTAACTGCCATCATGAA
CCACGAGTCTCAGTGGCAGTCTTCTTCAACCCAAGCCTCAGAGACAACTTGTATGGGCCC
TTGCCTGAGTTGGTATCAGCAGAGAAGCCTGCTCTTTACAGGCAATTTACATACTCGGAC
TATATCCCAAGATTCTTCAAAAAGGAGCTAGATGGCAAGTCCTTGCCCAATTACTACAAA
CTACAGAATGAGTGA

############################################################

>gi|255557477|ref|XP_002519769.1| Flavonol synthase/flavanone 3-hydroxylase, putative [Ricinus communis]
ATGGAGACATCACTAGAAGCAGATAATTTTGGAAAATCTATTATAGTACCTAGTGTTCAA
GAGCTTGCTAAAGCTTCCCTCATCGAAATCCCAACCCGGTATGCAAGACTCAATCAGGAT
TCTCCGATTATTTCTGGTGATGGGTTGTCGCATTTATGCGTTCCGGTCATTGATCTTGAC
AGATTGAATGCTGGAGATTCTGTAGATTTGGAGTTGGAGAGGCTGCACTTAGCTTGTAGA
GAATGGGGTTTCTTTCAGCTTGTGAACCATGGGGTGAGTACTACTTTGCTGGAGGTGTTC
AAGTTGGAAACTGAGAATTTCTTCAAACTTCCTTATGAAGAGAAGAAAAAGCTGTGGCAG
CAGCCAGAAAACCATGAAGGGTTTGGGCAGCTCTTTGTAGTTTCAGATGAGCAAAAACTA
GATTGGTCAGATATGTTTTACATTACAACCCTTCCTTTCAATCTCAGGAAAGATGACCTC
TTTAATAAACTCCCTCCAAACCTCAGAGAAACTTTGGAAACTTACTCTAATGAAGTGAAA
AAGCTAGCAATTGGAATTCTCGGTCACATGGCGAAAGCTTTAAAAATGGATGAGAAGGAA
TTGAAAGAGCTATTTAGTGATGGTGTTCAGTCAATGAGAATGAACTACTATCCTCCATGT
CCTGAACCAGAAAAGGCCATCGGATTCACACCTCATTCTGATGCTGATGCTTTAACCATT
CTCTTTCAGCTTAATGAAACTGAAGGATTGCAAATCAGAAAAGAGGGCAGATGGGTTTCC
ATTAAACCACTTCCAAATGCTTTTGTTGTCAACATTGGAGACATCATGGAGATTGTGAGC
AATGGTGTTTACAGGAGCATTGAGCATAGGGCAATAGTGAATTCAACTAAAGAGAGGCTA
TCCATTGCGACATTTTACAGCTCCAAGCTAGACTCTTTGTTAGGTCCTGCAGCCAGCCTC
ACTGGCTCTCATAATCCCCCAATCTTTAAGCAAGTCCCTCTGGAGAAGTATTTCAAGGAA
TTTTTCGCTAGAAAACTGAATGGCAAGTCATATCTTGACTTCATGAGAATAGAA------
GATGCAGAAAACATCTGA
>UN02618 almost complete CDS
------------------------------------------------------------
------------------------------------------------------------
TCTCCCCTCCTATCA------------------------GTACCCGTGATTGACCTTCAG
AGGCTTCTCCATGCTGAGTCTGTGGACTCTGAACTACACAACCTCCACTCTGCTTGCAAA
CACTGGGGATTTTTTCAGGTTATAAACCACGGAGTTGGAAGGTTGTTGTTGGAGACTTTC
AAGTCAGAGGTGATTAACCTTTTTCAACTTCCAATGGAGGAGAAGAAGAAACTGTGGCAA
CAGCCAGACAACCATGAGGGTTTTGGGCAGCTGTTTGTTGTCTCTGAAGATCAGAAGCTT
GATTGGTCTGACATGTTCTACATAACTACTCTCCCTCCTAATCTCAGGAGGCTTCAACTT
TTTAACGGCCTGCCTCACCAAATCAGGGAAGTTATGGAAGCTTACGTAGCAGCAATGAAG
GAGCTAGCTCTGACTCTCTTAAACCAGATGGCCAAAGCATTGGGCATGGACGAGAATGAG
ATGGCGGGGTTATTCAGCAACGGGGTTCAGTCCATAAGAATGAATTACTACCCTCCGTGC
CCTGAACCACCCAAGGCAATTGGGTTCACGCCCCATTCCGATGCGGATGCCATCACCATT
CTCTTCCAGCTCAATGACACCCAAGGTCTCCAGGTTCGAAAAGATGGCCATTGGGTATCC
GTTGAGCCCCTGCCTGGTGCGTTTGTCGTCAATGTTGGAGACATAATGGAGATTGTGAGC
AATGGTGTATACCGAAGCATCGAACATAGGGCAACCGTAAACTTGGCGAAAGAGAGGCTG
TCTGTGGCCACATTTTACAGTCCCAGCCTCGAGTCGGAATTAGGACCAGCAGGCAGTATC
ATCGGTCCCCATAATCCTCCACGCTTCAGAAGGGAGCCTACTGAGCAATATTTCAAGGGG
TTCTTCGCGAGAAGACTCAATGGAAAATCATATTTAGAAGTCATGAGATTACAACGGGGG
GAATCAAACACCATGTAA

############################################################

>gi|568879314|ref|XP_006492604.1| 2-oxoglutarate (2OG) and Fe(II)-dependent oxygenase [Citrus sinensis
---ATGGCTTGCGTCAAAGCGCTGGCCGAATCTCCTGGCCTCACCTCCATTCCTTCCACA
TACAACTTCACCCAAAATCAACACGATCATGAAGCTGTTTCAGAAATCGACCCAGAAGAT
TCGATCCCGGTTATTGATTTCTCTTTACTAACCTCTTCCAGCCCCGATCAGCGGTCCAAA
GTCATCCAGGATCTCGGTAAAGCCTGCAGGGACTGGGGCTTCTTCACGGTAATAAATCAT
AATGTGCCAGAGAAGTTAATGGAGATGACGATGGATTCATGTCAAAGATTTTTCAACCTT
ACGGAGGAGGAGAAGAGAGAGTTTGCGGGAAAGCATGTTTTGGACCCAATAAGATGTGGT
ACTAGCTTTAATGCTTCGGTTGAGAAGGTTTTCTTTTGGAGGGATTTTATCAAAGTCCTC
---GTTCATCCTGAGTTCCATTCACCAAACAAGCCAGTTGGATTCAGTGAGATTTCACTA
GAATATTGCAAAAGAATTCGACAAGTTGCAAGGGAGTTGCTTAAAGGGATATCAGAGAGT
TTGGGATTGGAATTCTGCTACATCGAGAGGGCCATGAATCTAGATTCAGGTTTGCAAATC
CTGATTGCAAATTTGTACCCACCGTGTCCACAGCCTGAGCTTGCAATGGGAATGCCTCCT
CATTCTGATCATGGCCTATTGACTCTCCTCACACAGAATGGGATTTGTGGTCTTCAGTTG
CTACACAATGGAAAGTGGGTCAATGTCAATGCTGTCCCTAACTCATTTCTTGTTAACACT
GGTGATCACATTGAGATTCTGAGTAATGGCAAGTACAAGAGTGTTGTGCATAGAGCTGTC
GTGAACAACAAGATGACAAGGGTATCGTTAGCCATTGCGAACGGACCATCTCTTGATACG
GTCGTTGAACCATCGAAAGAGTTGATAGAA------CGTCAAAGTGAAGCTCCGGCATAC
ATTGGAATAAAATACAAGGACTTTTTGGAACTTCAGCAAAGCAACCAGCTTGATAATAAA
TCTGTTTTGGACCGTGTGAGGGTTTGA
>UN03045 complete CDS
ATGCTCAAATCCATAAAAGAGGTAGCTGAATCACCTAATCTT---------CCTTCCAAC
TATGCATACTTTTCCAAACCAGAGTCTCAT---------------CTTCTTGATTGTGAT
TCTATACCCGTAATTGACTTCTCTCTTCTCCAATCTGCTTCCTCTGATCAACGCTCCAAA
GTGATTCGAGATCTGGGCGATGCTTGCCAATTCTGGGGCTTTTTCATGGTAGTAAATCAC
GGAGTGCCAAAAATCCTGATGGAGTCAATGCTAGACAAGTGCAACGAGTTCTTCAATTTG
ACACCGGAGGAAAAGCTACAGTTTGAGGGGAAGCATGTCCTGGACCCAATAAGATGCGGA
ACCAGCTTCAATACTTCCGTCGAGGAAGTCAACTTTTGGAGAGACTATCTTAAGGTCATG
GGTGTGCACCCAAAATTTAACAGCCCCTCGAAGCCTCGTGGTTTTAGTGAGACATCATTA
GAGTACTGCAAACAGATCAGGCACGTAGCAGGTGTTCTGTTAAGAGGCATATCGGCTAGT
TTGGGCTTGGACGAGTTGGAGATAGAGAGATCCATGGATTTGGAAATGGGCCAGCAAATT
CTGATAGCAAACTACTACCCCCCGTGCCCCCGGCCTGATCTTGCCATTGGTCTGCCGCCC
CACTCGGATCATGGGCTCCTAACCTTCCTGGCCCAGAACCAAGTTGATGGGCTTCAAATT
CAGCACGATGGCAAGTGGGTTCCAGTTCATGCCTTGCCCAACTCCTTCCTTGTCAACACT
GGTGACCACATTGAGATATTCAGCAATGGGAGATACAGAAGTGTGTTGCATAGAGCAATA
GTGAACAGCAGAGAAACAAGAATATCTCTAGCCATTGCAAATGGACCTTCACTGAATGCC
ATAGTTACTCCAGCGTCGCAGTTGATTGATAAAAATAGGGACAGTACTGGTGCTAGATAC
AAATCAATGGCTTACGGAGAATATGTGCAGCTTCAACAAAGTGGGCGCCTTAATGGCAAA
TCTGCCTTGGATAATCTTAGAGTTTAA

############################################################

>gi|523430428|gb|AGQ42619.1| gibberellin 2-oxidase 7 [Vitis vinifera]
ATGGAC------------------TCGGACCCACCATTTGAAGAAACCTACAAGACCCTC
---TTCGAGAACTCCATCGAAGAGTCTAAA---ATCAACAGGGCCAACCAGATTCTCATC
ACCTGTGAGGAATGCGAGCTCCCACTCATCGATATCGGGCGGCTG------AGTATGGGG
GAATTGGAGAGGGAGGAGTGCAAGAAAGAGATAGCTCGAGCTTCACAGGAGTGGGGTTTC
TTTCAGGTGATTAATCATGGAGTTTCATCGGAAATTTTGGAGGATATGAGGAGTAAGCAA
ATGCAAGTCTTCAAACAGCCCTTTCGCTTGAAGACCAACCACCAGTACTTGAATCTC---
---TCGGCCGGTTGCTACCGATGGGGGACCCCCACAGCCACATGCCTCAGCCAGTTATCG
TGGTCCGAAGCCTTCCATATTCCCCTCATGGATATCTCCTCTTCCGGTGGCCTCCCCACC
ACCCTCAGCTCCACAATGGGACAATTTGCTGCAACAGTTTCAGATCTGGCCCAAAGATTA
GTTGAAATTTTAGCAGAGGAAATGGGCCATAAA---------TCAACATTCTTCAAAGAA
AAATGTCTCCCAAGCACATGCTACATTCGAATGAACCGATACCCACCATGCCCAACC---
TCTCAGATCTTTGGGTTGATGCCACACACTGACAGTGACTTCCTCACAATACTGCACCAA
GACCAGGTTGGAGGATTGCAGTTAGTCAAAGATGGGAGGTGGATCGCAGTTAAACCCAAC
CCAGAAGCTCTCATCATCAACATTGGCGACTTGTTTCAGGCTTGGAGCAATGGTGTTTAT
AAGAGTGTTCAACACAGGGTTGTGACTAACCAGAAAGTGGAAAGGTTCTCTACTGCTTAC
TTCTTATGTCCTTCATATGATGCTGTGATAGAGAGCTGTGTGGAGCCTTTGCTGTATCGA
AAATTTAGCTTTAGAGAATTCAGACAGCAGGTTCAAGAGGATGTTCAGAAACTGGGTTAC
AAAGTTGGTCTCCCAAGGTTTCTTGTATAA
>UN03447 complete CDS
ATGGATCACTATATTCAAGATAGACCAGACCCACCATTCGAAGAAACCTACAAGGATCTT
TCCTTGAAGCACTCCCTCACCTCCACTGCGGCCATCCCCAAGGCCACAGCAGTA------
------GAAGAGTGGGAGCTCCCTGTGGTGGACCTCAGGAGGCTGATCGGGGATCAAGAG
GAGGACGAGAGACAGAGGTGCAAGAGGGAGATCGCGGAGGCATCCAAGAAGTGGGGGTTC
TTTCAAGTGGTGAACCATGGAATATCACAAGAAATATTGGAGGAAATGAGGAAGAAACAA
ATGAAGGTGTTTAGAGAGCCCTTCTACAAGAAGAAGGGAGACAAGTGCATGAACTTGAGC
CTCTCTCATGGAAGCTACCGTTGGGGGACACCCTCAGCCACTTGTCTTAGGCAGTTGTCT
TGGTCTGAGGCTTTCCACATTCCCTTGACAGATATTTCTTCTGATTGCAGCTCTCCT---
AAGCTTAGCTCCACAGTGAAACAATTTGCCACCAAAGTATCGGAANTGGCACARAACTTG
GTGAAGATCTTAGCCAAGGAATTGAGTAATAACGAGGAATCGACGTCATTTTTTCAGGAG
AATTGTTTGCCAAGCACCTGCTATCTGAGAATGAACCGATACCCTCCATGCCCAAAATAC
TCTCAAGTGTTTGGTTTGATACCACATACAGACAGTGATTTCCTCACTATTTTGTACCAA
GATCAAGTTGGAGGGTTGCAATTAGTAAAGGATGGAAAATGGATCGCAGTCAAGCCTGAT
CCCAAGGCTTTGATTGTGAACATTGGGGACCTCTTTCAGGCATGGAGCAATGGTATCTAC
AAAAGCGTGGAGCATAGAGTGGTTGCTAGCCAGAAAGTGGAGAGGTTTTCAATAGCTTTT
TTCTTGTGTCCATCATATGATGCAGTCATACAGAGTTGCCAGGAGCCTTCAATCTACAGA
AAGTTTAGCTTTGGAGAATATAGAAAGCAAGTTCAAGATGATGTTAGAAAACTTGGTTAT
AAGATTGGACTTCCTCACTTCCTTCGCTAG

############################################################

>gi|11045078|emb|CAC14568.1| naringenin 3-dioxygenase like protein [Brassica napus]
ATGAAAGCTCTAGGCCTCTCCTTCTTCCAAGACTGTCCGTTGGAAGAGAAGCTCCAATAC
GCCTGCGACTCAACCTCCGCCGCCTCCGAAGGTTACGGCAGCCGCATGCTCCTTGGAGCC
GAAGGTGACGTCGTTTTGGATTGGAGAGATTACTTCGATCACCACACGTTCCCTCTCTCT
CGCCGCGACCCTTCTCATTGGCCGTTACGTCCTCCTCACTACAGACAAGTAGTGGAAGAG
TATGGTAATGAGATGAAGAAACTAGCTCAGAAGCTGTTGGGGATCATCTCAGAGAGCTTG
AGTCTTCCATGCTCATCTATAGAGGAAGCTGTTGGAGAAATCTATCAGAACATTACTATG
AGTTATTACCCTCCTTGTCCTCAGCCTGAGCTTACTCTTGGTCTCCAGTCACATTCAGAC
ATGGGTGCCATCACTCTCTTGATTCAAGATGATGTTGGTGGTCTTCAGCTTTACAAGGAT
GATCAATGGCTAACTGTTCCTCCTATCTCTCACGCCATTCTTGTTCTTATAGCCGACCAA
ACCGAGATCATAACCAATGGCGTATACAAAAGTGCTCAACATAGAGCAGTGACTAATGCG
AACAGGGCGAGGTTGTCAGTTGCGACGTTTCATGATCCTTCCAAGACTGCAAGGATAGCA
CCAGCTTCTCACCTTATTGGGCAACATACCAAACCGGCTTACAAGGAAGTTGTGTACGGC
CAGTATGTTTCTTCTTGGTACTCAAAGGGTCCTGTGGGCAAACGAAACCTTGACGCTCTC
CTCTGCTAA
>UN03526 complete CDS
ATGAGAGCCGTCGGATCATCCTTCTTCAACGATCTCGACGTATCAGAGAAGTTGAAGTAC
AGCTGCGATTCGAATTATGCTGCGTCTGAGGGATATGGTAGTAGGATGCTGGTGAGCACC
TCAGACGACACCGTTTTGGATTGGAGGGATTACTTTGATCATCATACTTTCCCCCTTTCT
CGCCGGAATCCCTGCCGCTGGCCTGATTACCCCCCCCCA---------------------
---------------------------------------------GTTACAGAGAGTCTG
GGTTTACGGCCTTCATGCATTGAGGATGCTGTTGGAGAATTCTATCAGAACATCACTGTC
AGCTACTACCCACCTTGCCCCCAGCCAGAGCTTACTTTGGGTTTGCAGTCCCACTCTGAT
ATGGGTGCCATTACCCTTCTTATCCAGGATGATGTGGGTGAGCTTGAAGTCTTGAAGGAT
GGAGAATGGGTGATTGTACAGCCTTCATCTGATGCCATTGTTGTACTTTTGGCTGATCAA
ACAGAAGTCATAACAAACGGAGAATACAAAAGCTCAATACATCGAGCCATAACCAATGCA
AGTAGAGCGCGACTTTCGGTGGCTACCTTTCATGATCCTGCGAAAACAAGGATAATATGC
CCAGCTCCTGAACTTTGTGGCAAAGTCTGGAGCCCA---TATCGTGAAGTTCTTTATGGG
GATTTTGTTAACTCATGGTATTCTAAGGGCCCTGAAGGGAAGCGGAACCTTGACGCACTT
CGACTGTAA

############################################################

>gi|595826147|ref|XP_007205524.1| 2-oxoglutarate (2OG) and Fe(II)-dependent oxygenase [Prunus persica]
ATGGCAACAGACTTCAAGTCCATACCCATAATCGATATTGGTCCCCTTTTGGCCAAGTGT
GATGATCCCAAAATGGGTCAAGACTCTGGTGTTGCTCAAGTTGTCAAACAATTAGATCAA
GCTTGTAAAGAGGCTGGCTTTTTCTATGTGAAAGGTCATGGTATTCCTGAGACTCTACTC
AAACAAGTCAAGAATCTGACACGCAAGTTTTTTGAGCTTCCATATGAAGAAAAACTCAAA
ATCAAGATGACTGCAGATAGTGGATACAGGGGATATCAGAGAATTGGGGAGAACATAACC
AAAGGTGTACCTGACATGCATGAAGCCATTGATTGCTATAAAGAACTGAAACCAGGGATG
TATGGAGATCTTGGAAAACCTATGGAAGGATGTAACCAATGGCCAATTAAGCCCACAAAC
TTCAAGATGCTGATGGAGGAATATGTTAGCCTCTGCACAGAACTTTCAAGAAATATAATG
CGTGGAATCGCTTTAGCATTGGGTGGTTCACCATATGAATTTGAAGGTGAAAGAGCTGGA
AATGCATTTTGGGTGATGCGGCTCATTGGTTACCCAGGTGTACACTCTGCTAATGGCTCA
AACATTCCAAAGAAGGACATTGGATGTGGAGCTCACACTGATTATGGTTTGTTGACATTG
GTTAATCAGGATGACGATATAACTGCACTTCAGGTGAGAAACCATTCGGGCGAGTGGATA
TCAGCTCCTCCTGTTCCGGGAACATTTGTCTGCAATATCGGAGACATGTTAAAGATTTAC
TCAAATGGTTTATATGAGTCTACTTTGCATCAAGTTATCAACTCCTCCCCAAAATATCGG
GTCTGTGTGGCATATTTCTATGAGACAAATTTCGATACAGCAGTGGAGCCTCTGGATATT
TGTAAAGAGAGGACAACTGGAGCTAAGAAATTTGAAAGAGCTGTTTACGGAGAACATTTG
GTTAAAAAAGTCCAAACAAACTTCGTTTATTAG
>UN04537 almost complete CDS
------------------------------------------------------------
------------------------ACTGGTGTGATTGAAGTTGTTAGACAATTGGATAAA
GCTTGTAGAGAGGCTGGATTTTTCTATGTGAAGGGACATGGGATCCCGGAATCTTTTTTA
AAAGAAGTCAGAGATGTAACGCGTAAGTTCTTTCACCTACCGCATGAGGAAAAACTCAAG
ATCAAGCTGTCTGCAGCTACTGGATATAGAGGATATCAAGAAGTTGGACAAAACATAACC
AAGGGTGTTCCTGATATGCATGAAGCCATTGATTGTTACAAAGAATTGAAGTCTGGGATG
TATGGAGACATGGGGAAACCTATGGAGGGACCTAACTTATGGCCAGATAATCCTCAGAAT
TTCAAATTCCTTATGGATCAATATGTTGACCTTTGCACAGAACTTTCTAAAAAGATTATG
CGAGGTATTGCTCTGGCCTTCGGGGGGTCATTTGATGCATTGGAAGGCAATATAGCCGGT
GATCCATTTTGGGTCATGCGYTTGATTGGTTATCCTGTGGTCTCAAAGGAAAATGGCCAC
CACAAGCAGGAAATTGACATTGGATGTGGGGCCCACACAGACTACGGTCTCTTGACACTG
GTCAATCAAGATGAGGATATAACAGCTCTTCAGGTTCGGAACCATTCAGGAGAGTGGATC
TGGGCTCCTCCAATCCCAGGCACATTTGTCTGCAACATTGGCGACATGTTAAAGATTTTG
ACCAATGGTCTGTATGAGTCTACTTTGCATCGAGTATTCAATCCCTCACCAAAGTATCGG
ATCTGTGTAGCCTACTTCTATGAGACAAATTATGATGCGGCCATTGAGCCCTTGGACATA
TGTGTGCAGAAGACTGGGGGAACAAAGAAACTAGGACGAGCTGTTTATGGGGAACATTTA
GTGAGTAAAGTGACAGCTAATTTCCAATACTAG

############################################################

>gi|224055327|ref|XP_002298482.1| oxidoreductase family protein [Populus trichocarpa]
ATGTCTGAAATACTAAACCTTAAATCCTACCCTCCCGTGTTTCGCCAACAATACATCGGA
ATCCAACAAAACTCCGGCCTTGACGATACCACCGAACAGATTCAAGAAGTTGTTAACGAT
GATGCCATTCCGGTATTAGACTTTCAGTGCCTAGACCTGGGCAAGCTTCAAGAGGCTTGC
GAAGATTGGGGATTGTTTCGTTTGGTCAATCATGGGATTCCTCTAACCCTTATGAGCCAG
CTTAGAGACCATTCCAGAAACCTTTTTTCTCTTACTTTTGAATCAAAACAAGAACTGTTC
ACTAACCCCATGTCGTATTTTTGGGGCACAACTGCCCTGACTCCAACCGGGGCAGCTCTC
TCAATAGGACCACAAAACATCAACTGGGTTGAAGGTCTCAATATCCCACTGAGTCAACTC
TCTCTGTTTCAAAAAGAAAATGAAACGCTTGGTTCGTTCAGAGTTTTGTTGGAAGAGTAT
GGAGGGCACCTAGCTAGACTTGCAACAACCATGTTCGGAGCAATGGCCAAAAACCTCCAT
CTTGATCCTGAACTTTCAAAAACT---TACATTTCAGAATCAACCGGATTCGTACGTGTT
TACCGATACCCTCAATGCTCTATGGAAAATGAG---GCCTGGGGCATAAATGTGCACACA
GACAGCTCAGTTCTGTCAATATTGAACCAAGACCAAGTGGGTGGACTTCAGGTTCTCAAA
GATGATAACTGGCTACAAGTAAAACCCATTCCTGACACACTGGTTTTCAACCTTGGAGAT
ATGATGCAGGCCATAAGCGACGACAAATACAAGAGTGTGAAACATAGAGTGAAGGTGAAC
AAGGAAAAGGAGAGATTCTCCATCTGCTACTTTGTCTTCCCCGCTGAAGGCAGTGTCATA
CAGAGCTCAAAGTACAGGCCTTTCACATACAGTGATTTCCAAGCACAAGTGCAACAAGAC
GTAAAGACACTAGGATTTAAAGTTGGGCTTGAGAGGTTCAAGGTTGCTGGTTGA------
------------
>UN05802 partial CDS
------------------------------------------------------------
------------------------------------------------------------
------------------------------------------------------------
------------------------------------------------------------
------------------------------------------------------------
------------------------------------------------------------
------------------------------------------------------------
---------------------------------------------------AAGAATAAT
GGAAGGCACCTAACAAGAATTGCCTCCACCTTGTTTGAGGCCATGGTGAGAGGTCTCGGG
CTCAAATTAGRGTTACCCAGATCGAGATACTTAGATGAGTCAACRGAACTGGTTCGAGTT
TATCGTTATCYTCGGGGTGGTGTAGRTCAAGAACTTGCAAAYGGCATGCATGTTCACACA
GATAGCTCTGTGCTCTCAATTCTGAATGAAGATCAAGTAGGTGGCCTTCAGTTTCTCAAA
GATGATCAATGGTTAGATGTCAAGCCCATCCCCTCCACCTTGATTGTCAACCTAGGTGAC
ATGATGCAGGCATTGAGTGATGATGAGTACAAGAGCGTGAAGCACAAAGTGAAGCTAAGC
AAGGAGAAAGAGAGGGTGTCAATATGCTACTTTGTGTTCCCTCAGGAGAACACTTTGATA
CACACCTCCAAATACAAACCCTTCACTTTCAATGAATTTCGAGCTCAAGTTCAGCTTGAT
GTCAAAGCAGTTGGTTGGAAGATTGGCCTTCAGAATTTCAAGCTTCCACAAACCTCATCT
AATTACGACTAA

############################################################

>gi|359497730|ref|XP_002273430.2| 1-aminocyclopropane-1-carboxylate oxidase [Vitis vinifera]
ATGAAGGAATTCACCGCGCACTTGGAGAAACTGGCTGAGCTGCTTCTAGACTTGCTGTGT
GAGAATCTTGGGCTAGAGAAAGGGTACCTGAAGAAGGCCTTTTACGGGTCTCAGGGGCCA
AGCTTTGGCACCAAGGTCAGCAACTACCCTCCATGCCCACAGCCAGAGCTGATCAAGGGT
CTGAGAGCACACACTGATGCTGGTGGCATCATCCTACTCTTCCAAGACGACAAGGTCAGT
GGGCTTCAGCTCCTCAAGGATGGCCAGTGGATTGATGTTCCACCGATGCGACACTCCATT
GTCATCAACCTAGGTGATCAGCTTGAGGTGATCACCAATGGCAAGTACAAGAGCGTGATG
CACCGGGTGATCGCCCAAACTGATGGAAACAGAATGTCATTAGCATCATTCTACAACCCA
GGCAGTGATGCAGTCATCTACCCAGCACCAGCATTGGTGGAGAAAGAAAAGGAGACAAGC
GAAGTGTACCCGAAATTCGTGTTTGAGGACTACATGAAGCTTTATGCCGGTTTGAAGTTC
CAGGCCAAGGAACCAAGGTTTGAGGCCATGAAGGCAATGGAACCTACTGTTAATTTGGGT
CCCATTGCCACAGTTTGA
>UN06590 complete CDS
---------------------------------------ATGCTCCTGGACTTGCTCTGT
GAGAACCTTGGGCTAGAAAAAGGCTACCTTAAGAAGGCATTYTAYGGGACCAATGGGCCA
ACCTTTGGGACCAAGGTGAGCAACTACCCACCATGTCCCAAACCAGAGCTCATCAAGGGC
CTCCGGGCTCACACCGACGCAGGTGGCATCGTCCTTCTCTTCCAAGACGACAAGGTCGGT
GGCCTTCAGCTTCTCAAGGATGGCCGATGGGTCGATGTCCCACCTATGAGGCACTCCATT
GTTGTCAACTTGGGTGACCAAATTGAGGTGATAACTAATGGAAAGTACAAGAGTGTGGAG
CACCGCGTGGTCACACAAACAGATGGGAACAGGATGTCAATAGCTTCATTCTACAACCCG
GGCGGCGATGCTCTGATCTACCCGGCACCTCCATTGGTGGCCAAGTCAGGGGAGAAGTGC
CCGGCCTACCCCAAGTTTGTGTTTGAGGAGTACATGAAGCTCTATGTTGGGGTGAAGTTC
CAGGAGAAAGAGCCAAGGTTTGAGGCCTTCAAGGCAATGCAGAGCACA---------AGT
CCAATTGCAACTTCTTAA

############################################################

>gi|357476783|ref|XP_003608677.1| Flavonol synthase/flavanone 3-hydroxylase [Medicago truncatula]
ATGGAATCCTTATTTTGGAAAACACTGTCAGCTGGCAAAGAGTTGTTGTCTCTAATTGCC
TTGTCTTTGAATCTTGATGAAGATTACTTTCAGAAGATCAGTGCCTCAAACAAACCGGAT
GCTTTTCTTCGCCTTTTGCGCTATCCAGGTGAATTGGGATGTTGT---------------
GGTGCCTCTGCTCATTCAGATTATGGCATGATCACTCTCCTAATCACCAATGGTGTTCCA
GGACTACAGATATGCAAAGAGAAGTTGAAGCAACCTCAGGTGTGGGAGGATGTGTCTCAT
GTAGAAGGGGCCATAATTGTGAACATTGGGGACATAATGGAGAGATGGACAAATTGTGTA
TACCAGTCAACCCTTCACAGGGTGATGCCAACCGGAAAAGAACGCTATTCTGTGGCATTC
TACATGGATCCACCTTCAGACTGTATAGTGAAATGCTTTGAAAGTTGCTGCAGTGAATCA
TCTCCTCCCAGATTCCCTCCAATACGTAGTGCAGACTACTTCAATGAGCGATTCAAGCTC
ATATATGGG------------------TCTGAAAAGGATCTTAAATGGTCCCTTTAG---
------------
>UN07954 almost complete CDS
---------------------------AGTGCAGGGAAAGTTTTATTATCACTGATTGCC
CTGGCCTTGAATCTGGACGACAAGTTCTTTGAGAACATGGGAGCATTGGGTAAACTGTTG
GCATTTCTTCGCCTCCTACATTACCCAGGGGACATTACACATTGCAATGAAGAAATTTTG
GGTGCCTCAGCTCATTCTGATTATGGAATGATCACATTACTGGCAACTGATGGTGTCCCT
GGACTGCAGGTCTGCCGGGACAAGGATCGACAACCACGCGTGTGGGAGGATGTTCCTCAT
ATTGAAGGGGCTTTGATTGTTAATGTTGGGGACATGACAGAGAGGTGGACTAATTGTCTG
TTCAGGTCCACACTGCACAGAGTGATACCAACTGGACAAGAACGATATTCTGCAGCCTTC
TTCTTGGATCCGCCAGCAGATTTATTGGTTGAGTGCATAGAAAGTTGTTGCAGTGCGTCA
AATCCTCCGAGATTTCCTCCAATCCGCGCCGGTGACTACCTCCAAGAACGTTTCCGGCTT
ACGTACGCCGTAGTAGGGGCCATCTGTAGGCCAGCCGGCCTGAACTCGTATCTCTTTGCT
TGCCCTGTGTAA

############################################################

>gi|566196099|ref|XP_002318498.2| 2-oxoglutarate (2OG) and Fe(II)-dependent oxygenase [Populus trichocarpa]
ATGTGCTGTATGAATAGGGACATTGTAAGTAGTTATTGTATACAAGTTCGAGAACTTGGG
TTTCGAATACAAGAACTGATATCGGAGAGCTTAGGCCTCGAGAAGGATCATGTAAAGAAT
GTCTTGGGTGAACAAGGGCAACATATGGCTGTAAACTTTTATCCTCCATGTCCAGAGCCA
GAGTTGACTTTCGGATTGCCAGGACATACCGACCCCAATGCCCTCACTATTTTACTTCAA
GACCAATCAGTAGCAGGCCTTCAAGTCCTCAAAGACGGGAAATGGGTAGCTGTTGATCCT
CATCCAGATGCATTTGTCATTAACATCGGTGATCAATTACAGGCACTAAGCAATGGGAGA
TACAAGAGTGTGTGGCACCGAGCTATCACGAATACTGACAAGGCAAGGATGTCAGTTGCT
TCCTTCCTCTGTCCATACGATAACGCATTGATCACCCCGCCTAAAGCTCTCACCGATGAT
GGAACTGGAGCCGTATACAGGGATTTCACATATGCTGAATATTACAAGAAGTTTTGGAGC
AGGGACTTGGATCAAGAACACTGTTTGGAACTTTTCAAAAACAAATGA------
>UN09524 almost complete CDS
------------TTCAAGGAAATAGTGAGCAGATACTGTAAAGAAGTACGTGAACTTGGG
TTCAGACTAGAGGATTTGATATCAGAGAGCTTAGGCTTGCAGAGAGATTACTTGAGGAAG
GTCCTTGGAGATCAAGGACAACACATGGCAATTAACTATTATCCACCATGCCCGGAACCC
GAGATGACCTACGGGTTGCCGGGTCATACCGACCCGAATGCCCTTACCATTCTTCTCCAA
GACTTGCAAGTATCAGGCCTTCAAGTCCTCAAGGATGGCAAATGGCTTGCTGTCAAGCCT
TACCCTGATGCTTTTGTCATTAACATTGGTGATCAATTGCAGGCATTGAGTAATGGGATT
TACAAGAGTGTATGGCACAGAGCAGTGGTGAATTCAGATAAGCCGAGAATATCAGTGGCC
TCCTTCCTTTGCCCACAAAATGATGCATTGCTTAGTGTTCCACCGCCCCTCGTAGCGGAT
GGATCACCCGCGGTGTACAGAGACTTCACGTATGCTGAGTACTACGGCAAGTTCTGGAGC
CGGAACTTGGATCAAGAACATTGCTTGGAGCTTTTCAAGAACCCGCAACGTTGA

############################################################

>gi|567860894|ref|XP_006423101.1| 2-oxoglutarate (2OG) and Fe(II)-dependent oxygenase [Citrus clementina]
ATGGAACTTATAGCCCTAAGCCTGGGACTCCCAGCAAGGAGGTTCAGTAGCTTCTTCGAA
GATCCAACCAGATCTGTTAGACTTAATCACTATCCGCCATGCCCAGGTCCTCACCTAGCT
CTAGGTGTCGGTCGACACAAGGACCCTGGTGCCCTTACCATCCTTGCTCAAGATGATGTC
GGAGGCCTGGAGGTGAAGAGAAAATCAGATGGAGAGTGGGTTCGCATCAAACCCACCCCG
GGTGCTTATATCATAAATGTCGGTGACATTCTTCAGGTATGGAGCAATGATGTTTATGAG
AGTGTGGAGCATAGGGTTACGGTGAATTCTGAGAAGGAAAGATTTTCAATTCCATTTTTC
TTCAGCCCACCACATTACACAATGGTGAGACCATTAGATGAGCTTACAAATGAGCAAAAT
CCTGTTAAATACAGAGCATACAATTTGGGAAAATTTTTAGCCACTAGAAGGCAAAGTAAT
TTCAAAAAGCTTGATGTTGAGAACATTCAAATTTCTCATTTCAAGGTACAAGAGTTAGCT
AACGAGTTGGATGGAGCACTCTCTATTAACAAGAAGTAA
>UN09908 almost complete CDS
----------------------------AGGATGGTCAAGGCTCCTCCATCCTTGTGTCG
ACCCACACCAGCTTCATTAGACTCAACCACTACCCACCTTGCCCTGCCCCTCAGCTGGCC
CTCGGTGTGGGTCGACACAAGGATGGAGGAGCCTTGACCATCCTTGCCCAAGATGGGGTC
GGAGGGCTTGAAGTCCGGCGAAAATCGGATGGTGAATGGGTCAGGGTCAAGCCCACCCCT
GGTGCCTTCATTATCAACGTTGGTGACATTATTCAGGTTTGGAGCAATGACAAGTATGAG
AGTGTGGAGCACAGAGTGATGGTGAACTCTCAGAAAGACAGGCTATCTATTCCCTTCTTC
TTCAATCCAGCACATTACGTCAATGTGAAGCCTTTGGAGGAGTTACTCAACGAGCACAAC
CGTGCAAAATTCAAAGAGTATAATTGGGGAGAATTCTTTGCGAAAAGAAAGCAGAGCAAC
TTCAAGAAACTCAATGTTGAGAACATCCAAATATCCCACTTCAAGATCACTGAATAA---
---------------------------------------

############################################################

>gi|224083474|ref|XP_002307041.1| gibberellin 20-oxidase family protein [Populus trichocarpa]
ATGTCTCTCCTAATGGACTCAACCTCTTCAAGTCTTCTCCTGTCTCCTCCTCCATTTCAC
AGCAAAGATGAAACTGATGCTCCTGTTCTTTACTCATCTTTCTTGCAAAAACAAGCCAAC
ATGCCCACAGAGTTCATTTGGCCCATTGGAGACTTAGTTCACAACCAAGATGAGCTTAAA
GAGCCATTGATAGACTTGGATGGATTCTTGAAAGGTGATGAGCGAGCAACTGCTGATGCG
GCTGAGCTTGTTAGGACTGCCTGCTTGAACCACGGCTTCTTTCAAGTCATTAACCATGGA
GTTGATATAGGTCTCATTCATGCTGCTCACGAAGAGATTGATAAAATTTTTAAGCTGCCT
CTTGACAAGAAACTCAGTACTCGTAGGAAGCCAGGCGATGTGAGTGGATATTCTGGTGCC
CATGCACATCGATATTCATCCAAGTTGCCATGGAAGGAGACATTTTCTTTTGGCTACCAT
GGGGATGATGATTCTGAGCCACTTGTTGTTGATTACTTCAAATCTGTCTTAGGAGAGAAC
TTTGAACACACAGGGTGGGTTTACCAAAGATATTGCGAAGCAATGAAGAAAGTATCTCTA
GTTATTTTTGAGCTGCTGGGCATTAGCTTGGGAGTTGATCGCTTACACTATCGGAAATTC
TTTGAAGATGGAAGCTCAATAATGAGGTGCAACAATTATCCACCTTGCAATAATTCTAGC
CTCACTCTTGGCACTGGTCCTCATTGTGACCCAACTTCCTTAACAATACTTCATCAAGAC
CAAGTTGGTGGTCTTGAAGTCTTTGCAAACAACAAATGGCAAGCAATCCGACCTCGTCCA
GATGCCCTAGTTGTAAACATTGGTGATACTTTCACGGCATTATCCAATGGGAGGTACCAG
AGCTGCCTTCACAGAGCAGTGGTGAATAGGGAGAGAGAAAGGAAATCATTGGTTTTCTTT
GTGAGTCCAAAAGAGGAAAAGGTAGTCAGACCCCCACAAGATCTTGTTTGCAGAGAAGGG
CCGAGGAAGTACCCGGATTTCACTTGGTCAGATTTGTTGGAGTTCACGCAAAAACACTAC
AGAGCTGATGTCGCTACACTCCAAAGCTTCATTCAATGGCTTTTATCTGCTAAACCATAA
>UN14380 partial CDS
------------------------------------------------------------
------------------------------------------------------------
------------------------------------------------------------
------------------------------------------------------------
------------------------------------------------------------
------------------------------------------------------------
------------------------------------------------------------
------------------------------------------------------------
-------------------CTACTGTGGTGGACTACTTCAAGTCAACACTGGGTGGAGAG
TTTAAGTATGCTGGGTGGGTGTATCAAAGATATTGTGAAGCAATGAAGAAGTTATCTCTA
GTGGTATTTGAGCTCTTGGCCATAAGCTTGGGAGTGGAAAGGCAACACTTTAGGAAATTC
TATGAAGATGGGAACTCAATAATGAGATGCAACTCATACCCTCCATGCAAAGAACCAGAT
CTAACCTTTGGCACAGGGCCTCATTGTGACCCAACCTCACTGACAATCCTTCACCAGGAT
GAGGTTGGTGGTCTTGAAGTCTTTGCAAACAACAAATGGCAACGTGTAAAGCCTAGGCCA
GATGCCTTTGTCATTAACATTGGAGACACATTCATGGCACAAAGCAATGGGAGATACAAG
AGTTGCCTACACAGGGCAGTGGTGAACAAGGAGAGAGAGAGGAGATCATTGGCATTCTTT
GTGAGCCCA---------------------------------------------------
------------------------------------------------------------
------------------------------------------------------------

############################################################

>gi|29420435|dbj|BAC66468.1| flavonol synthase [Rosa hybrid cultivar 'Kardinal']
ATGGGGGTAGAGAGAGTTCAAGACATTGCTTCTGCAACTTCCAAGGACACAATCCCAGTG
GAGTTCATCAGGTCAGAGAATGAGCAGCCTGGAATCACCACCGTCCCCGGCACAGTCCTC
GAGTGCCCTATCATTGATTTCAGCGACCCTGATGAGGAGAAACTCCTCAAACAAATCTTC
GAGGCCAGCACCGACTGGGGCATGTACCAAATCGTGAACCACGACATTTCTAACGAGGCC
ATTGCCAAGTTGCAGGCCGTCGGAAAAGAGTTCTTTGAGCTTCCGCACGAGGAGAAAGAG
GTTTACGCAAAAGATCCGAACTCTAAGTCCGTGGAGGGATACGGAACATTTTTACAGAAG
GAACTAGAAGGGAAGAAAGGGTGGGTGGATCATCTGTTCCATAAGATTTGGCCACCTTCT
GCCATTAACTACTGCTTTTGGCCTAAGAATCCAGCTTCTTACAGGGAAGCTAATGAAGAG
TATGCAAAGAATCTACACAAGGTGGTGGAGAAGCTATTTAAACTGTTATCTTTGGGGTTA
GGGCTTGAAGCACAAGAACTGAAGAAGGCAGTTGGTGGTGATGACTTGGTGTACCTTCTC
AAAATTAATTACTACCCGCCTTGTCCCCGCCCTGATCTTGCTCTTGGTGTGGTTGCCCAT
ACGGACATGTCCGCCCTCACCATTCTCGTCCCAAACGACGTTCAGGGCCTCCAAGCTTGC
CGAGATGGCCAGTGGTACGATGTCAAATATATCCCTAATGCCCTAGTCATCCACATTGGT
GATCAAATGGAGGTAATGAGCAATGGAAAGTTCAAGGCTGTGCTGCACAGAACCACAGTG
AGCAAAGACAAGACGAGAATCTCTTGGCCAGTGTTTCTGGAACCTCCACCAGACCATATA
ATAGGGCCTCACCCCAAGCTCGTCAATGATAAGGAGAATCCACCAAAGTACAAGACCAAG
AAGTACAGCGAGTATGTCTACAACAAGCTCAACAAGATCCCCCAGTAA
>UN27259 partial CDS
------------------------------------------------------------
------------------------------------------------------------
------------------------------------------------------------
------------------------------------------------------------
------------------------------------------------------------
------------------------------------------------------------
------------------------------------------------------------
------------------------------------------------------------
-------------------------------------------------------GGCTA
GGGTTGGCTGAGGATGCAATAAAGGAGGGAGGTGGTGGGGAGGAAATTGGGTACCTCTTG
AAGATTAATTACTACCCACCRTGYCCTCGCCCTGATTTGGCACTTGGAGTCCCTGCTCAT
ACAGACATGTGTTTGCTCACCATCCTTGTCCCTAATGATGTACCTGGCCTCCAAGTTTGT
AGGGATGGCCTTTGGTATGAYGTTAAGTACATCCCTAATGCCCTTATCATCCACATTGGT
GATCAGRKTGAGATCATGAGCAATGGCAAGTACAAGGCTGTGCTACACAGAACAACCGTG
ACCAAAGACAGAACAAGG------------------------------------------
------------------------------------------------------------
------------------------------------------------
