# Supplementary material for: De novo sequencing and analysis of Lophophora williamsii transcriptome, and searching for putative genes involved in mescaline biosynthesis
Source: BMC Genomics. 2015 Sep 2;16(1):657. doi: 10.1186/s12864-015-1821-9 (PMC4557841; doi:10.1186/s12864-015-1821-9)
Supplement: Additional file 8: Alignment of HPP dioxygenase proteins. — (FASTA 2 kb) [file 12864_2015_1821_MOESM8_ESM.fasta]

>gi|357494205|ref|XP_003617391.1| 4-hydroxyphenylpyruvate dioxygenase [Medicago truncatula]
ATGGCCATCGAAACAGAAACCCAAACCCAAACCCAAACCGGGTTCAAATTAGTTGGCTTC
AAGAACTTCGTCAGAGCCAACCCAAAATCAGACCGGTTCAATGTAAAACGCTTCCACCAC
GTCGAGTTCTGGTGCACCGACGCAACAAACACCGCACGCCGCTTCTCTCACGGACTCGGA
ATGCCGATTGTCGCTAAATCCGACCTCTCCACCGGAAACCTAACTCACGCTTCTTATCTC
CTCCGCTCCGGCGACCTCAACTTCCTCTTCTCCGCCGCATATTCCCCTTCCATTTCTCTC
TCCTCACCTTCCTCAACCGCCGCAATCCCCACTTTCTCCGCTTCCACTTGCTTCTCCTTC
TCCGCTTCCCACGGCCTCGCCGTCCGTGCTGTTGCTGTTGAAGTCGAAGACGCTGAAGTC
GCTTTCACCACCAGCGTAAACCTCGGTGCAATTCCATCGTCTCCTCCGGTTATCCTCGAA
AATAACGTCAAACTCGCGGAAGTTCATCTCTACGGCGACGTTGTTCTACGTTACGTCAGT
TACAAC------GACCTGAACCCGAACCAGAATCCGAACCTGTTCTTCCTCCCTGGTTTC
GAACGTGTATCAGATGAATCTTCTAATTCATCGTTAGATTTTGGAATCCGAAGACTAGAC
CATGCCGTCGGAAATGTACCGGAGCTTTCATCAGCGGTGAAATACGTGAAACAATTCACC
GGTTTTCATGAATTTGCTGAGTTCACAGCGGAAGACGTTGGAACGAGTGAGAGTGGATTA
AACTCAGTGGTGTTAGCGAATAATGAAGAAACGGTTTTGCTTCCGATGAATGAACCTGTT
TACGGAACAAAGAGAAAGAGTCAAATAGAAACGTATTTGGAACACAATGAAGGTGCTGGG
TTACAGCATTTGGCGTTGATGTCAGCGGATATATTTAGGACACTGAGGGAAATGAGAAAG
AGAAGTGGTGTTGGTGGGTTTGAGTTTATGCCTTCTCCTCCAGTGACTTATTATCGTAAT
TTGAAGAATCGCGTTGGCGATGTTTTGAGTGATGAACAGATTAAGGAGTGTGAAGAGCTT
GGGATTCTGGTTGATAGAGATGATCAGGGTACTCTGCTTCAGATTTTTACCAAGCCTATT
GGTGATAGGCCAACCATATTTATAGAGATAATTCAGAGAGTTGGATGCATGCTCAAGGAC
GAAGAAGGGAAGGAGTATCAAAAGGGAGGATGTGGGGGCTTTGGAAAAGGAAACTTCTCG
GAGCTTTTCAAATCCATTGAAGAGTATGAGAAGACTTTGGAAACTAGAAGAACTGCATGA
---------------
>UN03443 partial CDS
------------------------------------------------------------
------------------------------------------------------------
------------------------------------------------------------
------------------------------------------------------------
------------------------------------------------------------
------------------------------------------------------------
------------------------------------------------------------
------------------------------------------------------------
------GCCGTCTTGGCGGAGATCCACCTATACGGCGACGTGGTTCTCCGTTACGTCAGC
TATGACGGAAGAAACGTTAGAAACTCTGAAAACCCTAGCGGGTGGTTTCTTCCGGGATTC
GAGGCCGTAGATGAAACGGCGTCGTNTCCTGGTCTTGATTTCGGGCTCCGAAGAATCGAC
CACGCAGTTGGGAACGTTCCTGAGTTGGGTCCGGTGGTTGAGTACGTGAAGCGGTTTACT
GGATTTCACGAGTTTGCCGAATTCACGACGGAGGATGTCGGAACCAGTGAAAGTGGGTTG
AATTCAGTCGTTTTAGCGAACAATGAAGAAACAGTGCTCCTGCCATTGAATGAGCCGGTT
CATGGGACGAAGAGGAAGAGCCAGATTCAGACGTATTTGGAGCACAACGAGGGTCCAGGT
GTACAGCATCTGGCTCTCATGACTCAGGACATCTTCTGTACCCTCAGAGAGATGAGGAAC
CGGTCTGGGTTCGGTGGGTTCGAGTTCATGCCGCCGCCTCCTCCCACTTACTACAGGAAC
CTCCCTAACCGTGTCGGAGATGTGCTCACTGAGGAGCAGATGAAGCAGTGTGAGGAACTC
GGGATTCTTGTTGATAGGGACGATCAGGGGACTCTGCTGCAGATCTTTACTAAGCCTGTT
GGGGACAGGCCCACTATTTTCCTCGAGGTGATCCAAAGAATTGGGTGCATGATGAAAGAT
GAGGACGGGAAGGAGTACCAGAAGGGTGGGTGTGGAGGATTCGGAAGGGGCAACTTCTCC
GAGCTGTTTAAGTCAATTGAGGAGTACGAGAAGACGCTTGAGTATAAGCTTGTTGCTGAT
GCAGCTGCAGCTTGA
