# Supplementary material for: De novo sequencing and analysis of Lophophora williamsii transcriptome, and searching for putative genes involved in mescaline biosynthesis
Source: BMC Genomics. 2015 Sep 2;16(1):657. doi: 10.1186/s12864-015-1821-9 (PMC4557841; doi:10.1186/s12864-015-1821-9)
Supplement: Additional file 9: — Alignment of O -methyltransferase proteins. (FASTA 25 kb) [file 12864_2015_1821_MOESM9_ESM.fasta]

>GlycIFlv7'|AB091684 gi|28804591 35-1138 Glycyrrhiza echinata HI4'OMT mRNA for S-adenosyl-L-methionine: 2,7,4'-trihydroxyisoflavanone 4'-O-methyltransferase, complete cds
---ATGGCTTTCAGTACCAATGGCAGTGAAGAAATTGAACTGTACCATGCTCAAATCCAT
CTCTACAAGCATGTCTACAACTTTGTAAGT------TCCATGGCTCTCAAATCCGCTATG
GAGCTCGGCATAGCAGATGTAATCCACAACCATGGCAAACCCATCACTCTTCCCGAATTA
GCCTCAGCCTTGAAACTC---------CACCCTTCCAAAGTCGGTATCCTCTACCGGTTC
CTGCGTCTTCTAACACACAACGGGTTCTTCGCCAAAACAACAGTTCCATCACAGAACGGC
AAAGATGGGGAAGAAGAAGAAGAAACAGCATATGCTTTAACACCCCCATCAAAGCTTCTC
GTTAAAGGAAAGCCA---ACTTGTTTGGCATCAATTGTTCGTGGAGCACTTCATCCAAGT
TCTCTGGACATGTGGCGATCCTCTGAGAAATGGTTCAAAGAGGACAAGGAGCTCACCCTG
TTTGAGAGCGCAACAGGGGAGAGTTTCTGGGACTTTCTCAACAAGGATTCTGAATCTGGT
ACACTCAGCATGTTTCAAGAAGCCATGGCTGCTGATTCTCAAATGTTCAAGCTTGCCCTC
AAGGAGTGTAGGCATGTGTTTGAGGGTTTGGAGTCTCTTGTTGATGTTGGAGGTGGGACT
GGTGGTGTCACAAAACTCATCCATGAAGAATTTCCTCACCTCAAATGCACAGTTTTTGAC
CAACCACAGGTTGTGGGTAACTTGTCTGGGAATGAAAATTTGAAATTTGTTGGTGGAGAT
ATGTTCAAGTCTATCCCTCCTGCAGATGCAGTTTTACTCAAGTGGGTTCTGCATGATTGG
AACGATGAACTCTCCTTGAAGATATTGAAGAACAGCAAAGAAGCTATTTCTGGGAAAGGG
AAAGAAGGGAAGGTGATTATCATAGACATATCGATTGATGAAGCAAGTGGTGATCGCGAA
TTGACTGAGTTGCAACTGGACTATGACTTGGTGATGCTGACTATGTTCAATGGAAAAGAA
AGAGAGAAGAAAGAGTGGGAGAAACTCATATCCGACGCAGGGTTCAGCAGCTACAAGATT
ACCCCCATTTGTGGC---------TTCAAGTCCCTCATTGAAGTTTTTCCTTAA------
>UN00812 complete CDS
ATGGCTTCAGCCAACACCAATGGCAGTGCCAAGAGTAGCAGTACCGAGGACAGGGAATGG
ATCTACGCGATGATCCTGACCACCTTCTCGGCTCCGGCCATGGTTCTCAAGACTGTCCTC
GAGCTGGATGTCCTCGAGATCATCAAGAAGGCTGGGCCGGACGCCCAGCTCTCGCCCGCC
GAGATCGTGGCCCAGCTCCCCACTCAGAACCCTGAGGCTCCTTTCATGATGGACCGCATG
CTCCGCCTCCTCGCCAGCTACTCTGTTCTCAGCTGCTCCCTTCGGACCCTCCCCGACGGC
CGG---------------GTCGAGAGGCTTTACGGGCTCGCTCCGGTCTGCAAGTACTTG
ACTAAGGATGAGGATGGCCTCTCCTTGGCTAGCCACTCTCTTTTTATCCAAGACGAGGTT
TCCATGGAGTGCTGGTATCATGTAAAAGATGCACTTTTGGAGGGAGGC------AGCCCG
TTTTACAAGCTGCATGGCAAGTCACCGTATGCATACTACGGAACTGATGGCAGGTCCAAC
GTGCTC------TTCAACAACGCAATGGCGGACATGTCCACCCTTGTCATGAAGAAGATC
ATCGAGAGCTACAAGGGATTTGAGGGCGTCAACACTTTGGTCGACATGGGCGGCAACAGA
GGGGCGTCCCTTAGCTTGATTGTCTCCAGATATCCTCACATTAAGGGTATCAATTTTGAC
CTGCCCCATGTCGTCAGTGATAGATCAGACTTTCCAGGAATTACCCATGTCGCCGGAGAT
ATGTTTGTGAGCGTACCACAAGGAGATGCTATCTTTGTCAAGAATGTCTTCCACGATTGG
GATGACGAACACTGCTTGACGGTCATGAAAAATTGCTACGCTGCCCTGCCG---------
GATCATGGCAAGCTAATCGTCTGTGAATTTATCCTTCCTGAAGCACCGGATTCTGAAGAT
GCTACAAGAATGGCCTACCAGTTTGATGTAATAATGATGATTGGTCCGAATGGGAAAGAA
AGGACTAAGCCAGAATTTGAGGCTTTGGGCAAAGCTGCGGGATTTGAAAGTTTTAGAGTT
GCG------TGTTCGGATTATGACTTCAAG---CTCATGGAGTTCATCAAGAAGAATTAG

############################################################

>PopHCA|X62096 gi|20950 65-1162 P. tremuloides mRNA for lignin bispecific caffeic acid/5-hydroxyferulic acid O-methyl transferase
ATGGGTTCAACAGGTGAAACTCAGATGACTCCAACTCAGGTATCAGATGAAGAGGCACAC
CTCTTTGCCATGCAACTAGCCAGTGCTTCAGTTCTACCAATGATCCTCAAAACAGCCATT
GAACTCGACCTTCTTGAAATCATGGCTAAAGCTGGCCCTGGTGCTTTCTTGTCCACATCT
GAGATAGCTTCTCACCTCCCTACCAAAAACCCTGATGCGCCTGTCATGTTAGACCGTATC
CTGCGCCTCCTGGCTAGCTACTCCATTCTTACCTGCTCTCTGAAAGATCTTCCTGATGGG
AAGGTTGAGAGACTGTATGGCCTCGCTCCTGTTTGTAAATTCTTGACCAAGAACGAGGAC
GGTGTCTCTGTCAGCCCTCTCTGTCTCATGAACCAGGACAAGGTCCTCATGGAAAGCTGG
TATTATTTGAAAGATGCAATTCTTGATGGAGGAATTCCATTTAACAAGGCCTATGGGATG
ACTGCATTTGAATATCATGGCACGGATCCAAGATTCAACAAGGTCTTCAACAAGGGAATG
TCTGACCACTCTACCATTACCATGAAGAAGATTCTTGAGACCTACAAAGGCTTTGAAGGC
CTCACGTCCTTGGTGGATGTTGGTGGTGGGACTGGAGCCGTCGTTAACACCATCGTCTCT
AAATACCCTTCAATCAAGGGCATTAACTTCGATCTGCCCCACGTCATTGAGGATGCCCCA
TCTTATCCCGGAGTGGAGCATGTTGGTGGCGACATGTTTGTTAGTGTGCCCAAAGCAGAT
GCCGTTTTCATGAAGTGGATATGCCATGATTGGAGCGACGCCCACTGCTTAAAATTCTTG
AAGAATTGCTATGACGCGTTGCCGGAAAACGGCAAGGTGATACTTGTTGAGTGCATTCTT
CCCGTGGCTCCTGACACAAGCCTTGCCACCAAGGGAGTCGTGCACGTTGATGTCATCATG
CTGGCGCACAACCCCGGTGGGAAAGAGAGGACCGAGAAGGAATTTGAGGGCTTAGCTAAG
GGAGCTGGCTTCCAAGGTTTTGAAGTAATGTGCTGTGCATTCAACACACATGTCATTGAA
TTCCGCAAGAAGGCCTAA
>UN01722 complete CDS
ATGGGATCAACCTCAGCTGAGCGA---------ACCCAAATGGGGGAAGACGAGGCGTGT
TCGTATGCCATGACGATCACAAGCGGGTCGGTCCCACCCATGGTCCTAAAGGCTGTGATT
GAGCTGGATGTCCTTGAGATCATCAAGCGGGCTGGGCCCGGTGCCCACCTCTCGCCTGCC
GAGATTGCCGCCCAGCTGCCCGCCACGAACCCGGATGCTGCCACTATGCTGGACCGGATG
CTCCGGCTCCTAGCCAGCTACTCCATACTGTCGTACTCACTTCGGACCCTGCCTGATGGG
CGGGTCGAGAGGCTGTATGGGTTGGCCCCGGTTTGCCAGTTCTTGACCAAGAATGAGGAT
GGTGTCACCTTGGGTGCTTTGTCCCTTATGAATCAAGATAAGGTTCTCATGGAGAGCTGG
TATCACTTGAAAGATGCAGTGCTCGATGGTGGCATTCCATTTAACAAGGCCTATGGCATG
ACTGCATTTGAGTACCACGGAACAGATCCCAGATTCAATAAGATTTTCAACAATGGAATG
TCAAACCATTCTACCATTACGATGAAGAGAATACTCGAAAACTACAAGGGATTCGAGGGT
CTTTCAACATTGGTTGATGTAGGGGGCGGTACTGGAGCGACCCTCAACATGATTATTTCA
AAGCATCCCGCAATTAAGGGCATCAACTTTGACCTACCTCATGTTATCGAGGATGCACCT
ACATATAATGGGGTGGAGCACGTTGGAGGAGACATGTTCGTCAGTGTGCCAAAAGGAGAT
GCTATATTCATGAAGTGGATTTGCCATGACTGGAGTGACGAGCATTGCTTGAACTTCTTG
AAGAACTGCTATGCAGCATTGCCAGACCACGGCAAAGTGATTGTTTGCGAGTACATCCTC
CCTGTGGCACCTGAAACTAGTCATGCTGCAAGGACAGTATTCCACGTCGATGCTATCATG
TTGGCTCACAACCCCGGTGGGAAGGAAAGGACAGAGCAAGAATTCGAGGCCTTAGCCAAA
GGAGCTGGATTTGAAGGTTTCAGAGTGGCATGTTCAGCTTATGGTACCAAGGTCATGGAG
TTTTTGAAAAAGGCTTAA

############################################################

>MentFlv8|AY337459 gi|38047394 |gb|AY337459.1| Mentha x piperita flavonoid 8-O-methyltransferase (OMT2) mRNA, complete cds
ATGGCATTGCCTAATGGCATATCATCAAAGCAAGAGCTTCTTGAAGCTCAAGCTCATGTA
TGGAACCACATCTACAGCTACATAAACTCCATGTCCTTAAAATGCGCGATTCAATTAGGC
ATACCCGACGCCATCCACAAA------CACGGCAACCCTATAACGCTTTCCCAACTAGCC
GATGCCCTCAACATCAACAAGGCCAAGTCCCACGGCCTCTTT---CGCCTAATGCGGATT
CTAGTCCACTCCGGATTCTTCGACAAGGTCAAGGTCAAGGTCAAGGTCGAGGGCGAGGAC
GAGGAAGAAGAGGAAGATGCTTATTCCCTAACTCCAGCTTCGCGCCTCTTGTTGAGGAGC
GAGCCC---TTGAGCGTGGCGCCTTTCGCGCTCGCCATGTCGGACCCCGTCTACACGGAG
ACATGGCACCATCTGAGCGAATGGTTCCGCAACGATGCTGTGGCTGCGTTCGATACCAAA
TACGGGATGACATTCCCGGAGTACGCGGTGGCTGACGATAGGTTGAATGTGTTGTTCAAT
GAGGCTATGGCTTGTGATGCGGGCTTTGTGAATAGTATTCTCACT------ACGGAGTGT
AGAGAGATCTTCGATGGCTTGGAATCGATGGTTGATGTCGGCGGCGGCACCGGAGCCACG
GCGAAGGGGATCGCCGCCGCCTTCCCCGGGATGGAATGTACTGTGCTTGACCTTCCAAAC
GTTGTAGGTGGCCTCAAGGGATCTGAGAATCTGAGCTTTGTTAGTGGGGACATGTTTGAT
TTTATTCCTCATGCTGATGCAATTTTTATGAAGTTTATATTACATGACTGGAACGACGAG
GAGTGCGTTAAAATACTGAAGAAATGCAAAGAAGCAATAAGTAGGAGCAACAACAGCTGC
AGAAAAATAATTCTTGTAGAAATAGTGATGGAAGATGAAAAAGAAACGCACGAGGCAACG
GAAACGAAGCTCTTCTTCGATATGCAAATGCTAGCA---ATAATCACGGGGAAAGAGAGG
AGTGAGAAAGAGTGGGGCAAGCTCTTCTTTGATGCTGGCTTCACAAATTATAAGATTACA
---CGTGTCCTGGGATTGAGATCCGTCATTGAGGTTTTTCCATAA------
>UN01870 complete CDS
------------------------------ATGGGGAATGAAGAAGCTTTTACTTACGCC
TTGGCTATGACGACAGGCTCGTTCGCAATTATGGTGCTAAGGGCTGTGGTGGAGCTCGAT
GTTTTCGAGATCATGAAGCGGGCTGGGCCCGGGACTCACCTGTCTGCCGCTGAGATCGCA
GCCCACCTGCCCACCAAGAACCCGGATGCCAATGCCATGTTGGACCGGATGCTCCGAGTC
TTG------GCAGGCTAC---------GAGGTCCTGTCCTGCTCAAATCGGAGTCTTCCC
AATGGGCAGGTCGAGCGGCTATATGGGCTCTCCCCGGTTTCCCAGTTCTTCACCAAGAGT
GAGGACGGTGCATCCTTGGCTCCTCTGTGCCTTCTAAACCAAGATAAGGTCTACTGGGAG
TCCTGGTACCACTTAAAGGACGCAGTCCTTGACGGCGGGATT---GCATTTAACAGGGCT
CACAATTTAACTTTATATGAGTATGCGGGAATAGATGATCGATTTAATAAAGTATTCAAT
GATGGGATGTCT---------GGTTACTCTACCACTATTATGAAAAAAATGGTCGAGAAC
TATAAAGGATTTGAGGGTGTTTCCACTTTGGTCGACGTAGCAGGCGGTATTGGCAAAAAT
CTTAATATGATTATCTCAAAGTATCCTACCATCAAGGGTATAAATTTCGACTTGCCTCAT
GTCATCAAAGATGCACCAAGATGCAGAGGAGTGGAGAATATTGGAGGAGACATGTTTATA
AGTGTTCCACAAGGAGATGCTATATTTATAAAGTGGATATGCTGCGACTGGAATGATGAG
CATTGCCTTAAGTTTTTGAAGAATTGCTATGCCGCCTTACCTGACCATGGA---------
---AAGGTAATTCTTTGTGAGTTTATCTTCCCTAAGGCATCAGAAACTAGCTATGCTGCA
AGGGTGATCCTCAACATCGATGCTGTGACGTTGGCGACTGTGGTAGGTGGGAGGATAAGG
ACAGAAGCAGAGTTTGAGGCCTTGGCAAAAGGTGCTGGATTTGAGGGATTTAAAATGGCT
TATTCAACTTCTGAGGTTGATGCAGTAATGGAGTTCTTGAAGAAAAAATAA

############################################################

>HordFlv7|X77467 gi|453243 37-1209 H.vulgare L. mRNA for flavonoid 7-O-methyltransferase
ATGCAGGACACCAGTAGTACCCAACACAAGTCCTTACCCAACAACATAATTGAGATGGAC
ATGGTCACATCCATGCCATTGGAAGCCAACTCGAACGGGCAGATACTGCAAGCCGAGGCA
GAGCTTTTTTGCCACTCCTTTGGCTACCTCAAGTCCATGGCACTGCAAAGTGTTGTGAAG
CTTAGAATCCCTGATGTCCTGCATCGCTACGGTGGTGCGGCCTCATTGCCT------GAG
CTTCTCTCTACCGTTCCTATA---CATCCAAACAAACTCCCCTACCTGCCTCGGCTCATG
AAGATGCTAGCTGCGGCAGGAATCTTCACGGCTGAGGATGTCCCTGCCACCGTAGGCGAC
GGGGAACCAACCACTCTGTACCATCTCAACGCAGTGTCTCGCCTCCTCGTCGATGACGCC
AGCGTGAACGGCGGCGCGTCTATGTCGCCATGCGTGCTCCTGGGCACGGTGCCTTTGTTC
CTGGGCGCCTCCTTGAAGCTGCACGAGTGGCTCCAGAGCGAGGAACAGGCTACGACG---
GAGACACCGTTCATGCTGGCTCATGGCGGGACCTTGTATGGCATCGGTGGCCGTGACTCC
GAATTCAACACTGTGTTCAATAAGGCAATGGGAGCTAGCAGCGAGTTCGTGGCCGCACTT
GCTGTCCGTGAATGCAGAGATGTGTTCGCAGGGATAAAATCGCTCGTTGACGTTGCTGGT
GGGAACGGCACCACCGCCAGAACCATCGCCGAGGCTTTCCCTTATGTCAAGTGCTCCGTG
TTGGATCTCCCACAGGTGATACAAGGAATCTCTTCTCATGGTACGGTTGAGTTTGTTGCT
GGTGACATGATGGAGTTCGTGCCACCCGCTGAAGCTGTTCTTCTCAAGTATGTGCTGCAT
AACTGGAGTGATCAGGACTGCGTGAAGATATTGACACGATGTAGGGAGGCCATCTCCCAC
GGAGAGAAAGCTGGTAAAGTGATAATCATCGACACGGTGGTTGGATCGCCCTCACAGCAA
ATACTTGAAAGTCAAGTCACCATGGACTTGTCCATGATGATGTTATTCAAT---------
GGTAAAGTACGGGAGGAGCAAAATTGGCACAAGATATTCCTGGAAGCGGGATTTAGTCAC
TACAAAATT------------CACAACGTCCTAGGAATGCGGTCCCTCATTGAAGTCCAG
CCATAG
>UN02190 complete CDS
CTCGCCTTCTTTTTCTTDCTTTTCTTTTCACTCAATCCCAAATCCCAAATGGGTTCGTAC
CATGATGAGAAAAATGTGATGGGTGGTTCGGATCAGGGGGAGCTCTGCTCCCTAGCCATG
ACCATA---------GCTAGCGGGTCGGTCCCGGCTATGGTGCTTAAGGCCTTGATTGAG
CTCGATGTGCTTGAGCTCATCAAGCGAGCTGGGCCAGGGGCCCAACTCTCCCCGGCCCAG
ATCGTGGCCCAGCTGCCCACTAAGAACCCGGATGCCGGTACCATGTTGGACCGGATGCTT
CGGCTTCTCGCCAGCTATGAGATCTTGTCCTGTTCGACC------CAGACCCTCCCTGAT
GGGCGGGTCGAGAGGCTGTACGGGCTTGCCCCGGTTTGTCAGTTCTTTACTAACAAT---
------GAAGATGGGGCAACCTTGGGTGCCATAGTTCAGCTAAGCCAG------------
------GAGAAGTTGGTTGTAGAGAGCTGGTATCACTTAAAAGATGCAGTTCTTGATGGT
GGCATTCCATTCAAAAAGGCTCAAGGTATGACTATATATGAGTACCCAAAGACAGATCCT
AGATTCAACCAAGTCTTCAATAGTGGGATGTCCAACTATTCAACCATTATCATGAGGGAT
CTGCTCGAACGCTACAAGGGA---TTTSAGGGTATTTCCACCTTGGTTGACATAGCCGGT
GGCACCGGAGCAAGCATGAACATGGTTGTTTCAAAATACCCCACCATTAAGGGTATCAAC
TTTGATTTGCCTCACGTCATCAAAGACGCACCTTCCTATGACGGAGTGGAGCATGTTGGA
GGAGATATGTTTGAGAGCGTGACAAAAGCAGACGCAATGCTCATAAAGTGGACGTTGTGT
GATTGGAGCGATGAGCATTGCCTCAAGTTGTTGAAGAACTGCTACAATGCCCTACCAGAC
AAT---------GGTAAGGTGATCGTCTGTGATTACGTCCTTCCTATGGCTCCGGAAACT
AGCAATGCTGCAAAGACTGTCTTCCTCCTGGACGCGATCATGTTAGCCAATTTTGTGGGT
GGCAAGGGAAGAACAAAGCAAGAATTTGAAGCTTTAGCCAGAAAAGTCGGATTTGAGGGC
TTTGAAGTGCCTTGTTCATCATATGATTTTAGCGTCATGGAACTTTTCAAGAAAAAAAAT
AATTAA

############################################################

>PisuPteroc|U69554 gb|U69554.1 |PSU69554_14-1096 Pisum sativum 6a-hydroxymaackiain methyltransferase (hmm6) mRNA, complete cds
ATGGATTTCAGTACAAACGGTTCTGAAGAAAGTGAACTCTATCATGCTCAAATCCATTTA
TACAAACATGTATACAACTTTGTAAGTTCCATGGCACTCAAATCCGCCATGGAACTAGGC
ATAGCTGATGCAATTCATAACCATGGAAAACCAATGACTCTCCCTGAATTATCTTCATCT
TTGAAACTT---------CACCCCTCTAAAGTTAACATCCTTTATCGATTCTTACGTCTG
TTAACACACAATGGTTTCTTTGCTAAAACAACAGTGAAAAGCAATGAAGGAGAAGAAGAA
ACAGCCTATGTTCTCACACCTTCTTCAAAGCTTCTAGTA---AGTGGTAAATCAACATGT
TTATCATCACTTGTTAAAGGA---------------GCACTTCATCCAAGTTCTTTAGAC
ATGTGGGGTGTTTCAAAGAAATGGTTCCATGAAGATAAGGAACAAACACTTTTTGAGTGT
GCAACTGGGGAGAACTATTGGGATTTTCTTAACAAAGATTCTGACAGTTTGAGTATGTTT
CAAGATGCTATGGCGGCTGATTCGAGATTGTTTAAGCTTGCTATTCAAGAGAATAAGCAC
GTGTTTGAGGGTTTGGAGTCTTTGGTTGATGTGGCAGGTGGAACTGGTGGTGTTGCAAAA
CTCATTCATGAAGCATTTCCTCACATCAAATGCACTGTTTTTGATCAGCCACAGGTTGTT
GGTAACTTA---ACTGGAAATGAAAATTTGAACTTTGTTGGTGGAGATATGTTCAAGTCT
GTCCCTTCTGCTGATGCTGTTTTACTCAAGTGGGTTCTGCATGATTGGAATGATGAACTA
TCTTTAAAGATATTGAAGAACAGTAAAGAAGCAATTTCACACAAAGGGAAAGATGGAAAA
GTGATTATCATAGACATATCAATT---------GATGAAAACAGTGATGATCGTGGATTA
ACTGAGTTGCAATTGGAGTATGATGTAGTGATGCTTACAATGTTTCTTGGTAAAGAAAGA
ACAAAGAAAGAATGGGAGAAACTCATATACGATGCAGGTTTCAGCCGCTACAAAATTACT
CCTATATGTGGCTTCAAGTCCCTCATTGAAGTTTATCCTTAG------
>UN02462 complete CDS 
------------------------------------------------GCTCTGTCTTTG
ATTGGCGATGCATTCAAATTTGCA---------GCGTTAAAAACAGCCATGGAACTTGAC
ATCATTGAGATGATCAAGAAGTCTGGCCGCGGTGCTCGTCTTACTCCGGCTGAGATCGCC
GCCAAGCTGCCCACCAACAACCCGGCGGCCCCCACCATGCTCCGCCGCTTGCTTGACTAC
TTAGTCAGCCACTCCATCTTCACCGTCGCTCCTACCACCCTCCCTGACGGCTCTGTCGAG
AGGCGGTATGGCCTTGCACCTGTGTGTAAGTTCCTGACCCCCAATGACGATGGTGTCTCC
TTGGCTCCCTTCATTAGCAATCGTAACATGCACAAGTGCCTCGTTCCAAGCACCTTACAT
TTG------------AAAGATGCAGTTCTTGAAGGCGGGGAGCCA------TTCGAGAAG
GCTTACGGAATGAGCCTCTACGAGTACAGTGGCAAGCATCCCGAGCATCAGACAGATTTT
CACAAGGCCATGTCTGATCACTCAACCCTTGTCCTGAAGAAACTCCTCAAGACCTACAAA
GGGCTTGAGGGTCTATCTTCTTTGGTCGATGTTGGTGGTGGCAATGGAGCTACGCTCTCC
ATGATTCTTTCTAAGTACCCCAAGATCAAAGGCATCAATTTTGATCAGCCTCATGTAGTT
GCAGATGCACCAGTGTCCCATCCAGGGCTTGAACATGTTGGAGGAGATATCTTCGTCAGT
ATTCCCAAAGGAGATGCCATATTTCTCAAGTGGATCTTGCATTGCTTCGGAGACGAAGAC
TGCATAAAAATCCTAAAGAACTGCTATGCTGCCCTTCCAGAAGGCGGT------GGCAAA
GTCATAGTCTGTGAGTACCTGCTTCCTAATCCGGATGAGACTACCCCTGACATCGCTGGG
AATTCAGTC---GTTCAGTTCGACATGTGCATGATGGTTGTGACCGGGGGGATGGAGAGG
ACGGCCAAGGAGTTCGAGACGTTGGCATTAGCTGCTGGGTTTCAGGGCTTCCAAGTTGCT
GGCTCTGCTTATAATGTCAAGATCATGGAGTTACTCAAGAAAAACTAA

############################################################

>MesInosit|M87340 gb|M87340.1 |CIPIMT1A_47-1144 Mesembryanthemum crystallinum methyl transferase (Imt1) mRNA, complete cds
ATGACTACTTACACCAATGGCAACTACACACAACCAAAAACCCTAGACAAAGATGAACAA
TTAGCTGGTTTGGCAGTGACATTAGCAAATGCAGCTGCTTTTCCAATGATCCTGAAATCA
GCCTTTGAGCTAAAAATCCTTGACATATTCTCAAAAGCAGGGGAAGGCGTGTTTGTATCG
ACTTCTGAGATCGCTAGCCAAATCGGGGCAAAGAACCCTAATGCCCCGGTGTTGTTGGAC
CGGATGCTCCGGCTCCTGGCTAGCCACTCTGTGTTAACATGCAAGCTCCAAAAG---GGT
GAGGGTGGTTCTCAAAGGGTGTATGGTCCAGCTCCCCTTTGCAACTATCTTGCTAGTAAT
GATGGTCAAGGCTCTCTTGGCCCTTTGCTTGTTTTGCATCATGACAAGGTCATGATGGAG
AGTTGGTTTCACTTGAATGATTACATACTAGAAGGAGGTGTTCCATTCAAGCGCGCTCAT
GGGATGATCCAATTCGACTACACTGGGACTGATGAAAGGTTCAATCATGTGTTCAACCAA
GGGATGGCACACCACACTATCCTGGTCATGAAGAAGCTCCTTGACAACTACAATGGGTTT
AATGATGTCAAGGTCCTAGTTGATGTGGGTGGTAACATTGGTGTCAATGTGAGCATGATC
GTCGCTAAGCATACTCACATTAAGGGCATCAACTATGACTTGCCTCATGTCATTGCTGAT
GCTCCTTCTTACCCCGGTGTGGAGCATGTTGGTGGTAACATGTTTGAGAGCATACCACAA
GCAGATGCCATTTTCATGAAGTGGGTGTTGCATGATTGGAGCGACGAGCATTGCGTGAAG
ATACTCAACAAGTGCTATGAGAGCCTGGCAAAGGGAGGGAAGATCATCCTTGTGGAATCG
CTTATACCAGTAATCCCAGAAGACAACCTCGAATCACACATGGTGTTTAGCCTTGATTGC
CACACTTTGGTGCACAACCAAGGTGGAAAAGAGAGATCAAAGGAGGATTTTGAAGCCTTA
GCTTCCAAGACTGGCTTCTCTACAGTTGATGTCATTTGCTGTGCCTATGACACTTGGGTC
ATGGAGCTCTACAAGAAGTGA---
>UN02547 complete CDS
---------ATGGGCTCAGCCTCAGGCTCAGCTGAGAGAACCCAGATGGGTGAGGACGAG
GCCTGCTCATTCGCCATGACCATCACCAGTGGGTCCGTCCCACCCATGGTGCTCAAGGCC
GTAATTGAGCTCGATGTTCTGGAGATCATTAAGCGGGCCGGGCCTGGTGCCCACCTCTCC
CCCGCCGAGATCGCCGCCCAGCTCCCCACCACCAACCCGGGTGCCGCCGCCATGTTGGAC
CGGATGCTCCGCCTCCTCGCCAGCTACGACGTCCTCTCCTACTCCCTCCACACCCTCCCC
GATGGCCGGGTCGAGAGGCTCTATGGGCTCGCCCCTGTTTGCCAGTTCTTGACCAACAAT
GAAGATGGTGTCACCTTGAGTGCTCTCTCTCTCATGAACCAGGACAAAGTTCTCATGGAG
AGCTGGTACCACTTGAAAGACGCGGTTCTTGATGGTGGTATTCCATTCAACAAGGCTTAT
GGCATGACTGCATTTGAGTACCATGGGACTGATCCTAGATTTAACAAGGTCTTCAACAAT
GGAATGTCCAACCATTCTACCATTACCATGAAGAAACTCCTTGAAAATTACAAGGGATTT
GAGGGTGTCTCCACATTGGTTGATGTAGGAGGAGGCACTGGAGCTACTCTCAACATGATC
ATCTCAAAGCACCCTACAATTAAGGGTATTAACTTCGATTTGCCTCATGTCATTGAAGAT
GCACCAACATATCCAGGAGTGGAGCACATTGGAGGAGATATGTTCGTGAGTGTACCRAAA
GGAGATGCCATATTTATGAAGTGGATTTGTCACGACTGGAGTGATGAACATTGCCTAAGG
TTTTTGAAGAATTGTTATGCCGCCTTGGCCGACCATGGGAAGGTTATCGTCTGTGAATAC
ATCCTTCCTGTGGCTCCAGAAACTAATCATGCTGCGAGGACAGTCTTTCATGTCGATGCG
ATCATGTTGGCTCATAACCCAGGTGGGAAAGAAAGGACTGAGCAAGAGTTTGAGTCCCTG
GCTAAAGGGGCTGGATTTGAAGGCTTTCGAGTGGCTTGTTCAGCTTATGATACCAAGGTC
ATGGAATTTTTGAAAAACAACTAA

############################################################

>SteCCoA|L22203 gb|L22203.1 |SLASADEN_18-743 Stellaria longipes S-adenosyl-L-methionine:trans-caffeoyl-CoA 3-O-methyltransferase mRNA, complete cds
ATGTTGACAAAGACGATGGGTAATTTTTTTACGGAAGTGAAGGATACAGGGTTATTACAA
AGCGAGCAGCTGCACCAGTATATCTTGGACACAAGTGTATTTCCACGAGAGTCGGAGCAT
CTCAAGGAGCTAAGGAAAGCAACTGAAAGTCACCCAATGTCATTCATGGGTACATCACCG
CTAGCAGGACAACTGTTGTCATTTATGCTAAAGACGGTGAAGCCAAAGAAGACAATTGAA
GTAGGAGTCTTCACAGGATACTCCCTCCTTGCCACTGCACTTTCAATTCCAGATGATGGA
AAGATCACAGCAGTTGATATCGATAGGGAAGCATATAATGTTGGCTTAGCTTTAATCAAA
AAAGCCGGTGTCGAAAGCAAAATCAGCTTCATTGTGTCTGATGCTATGACACTTCTTGAC
GATCTTCTGGCAGATGGAAGGTATCAGGGAAGTTACGACTTTGCCTTCGTGGACGCTGAC
AAAACCAACTACGTGAACTACCACGAGAGGTTGATCGAACTTGTCAAGGTTGGCGGTATA
ATTGCGTATGACAACACTCTCTGGGGAGGCACAGTAGCCTTGCCGGAATCAGAAGTGCCG
GACTTCATGAAGAATAATTGGGTCTGTGTTACCAAGCTGAATGAGATACTCGGTTCTGAT
GCTCGCATTGACATTGCTCATCTTCCTGTGGGCGATGGCATCACTTTCTGCCGGCGTGTG
TATTGA
>UN03053 complete CDS
ATGGAATTTAGAGTACTA------------AAAGAGGTGAAAAACACAGGATTATTGCAG
AGTGAGGAGTTACATCAGTATATTCTGAAAACGAGYGTRTATCCACGAGARCATGAGCCT
CTCAAGGAGCTAAGGGAAGCAACTGAAAGTCACCCAANGTCCTTCATGTCTRNNTCACCA
CTTGCTGGGCAATTGATTTCACTGATTCTAAAGCTAACAAATGCAAAGAAGACCATTGAA
GTTGGGGTTTTCACAGGATACTCCCTCCTGCTTACTGCTCTTTCGATCCCGGATGATGGA
AAGATTACGGCAATTGATGTTGATAGGGATGCATATGAGATTGGCTTGCCATTCATCCAA
AAAGCCGGTGTGGAACACAAAATCAACTTTGTATTGTCAGATGCTCAAATAGCTCTTGAC
AATCTTTTACAAGAAGAAGGAAATGAGGGGAGCTTTGACTTCGCCTTCGTGGATGCGGAC
AAGCGGAACTACAAGAAATACCATGAAAGATTGATGAAACTCGTTAAGATAGGTGGTATA
GTTGCTTATGACAACACGCTATGGGGAGGAACTGTGGCCAGGCCAGAATTGGAGGTGCCA
GAATTCATGAGGCCAAATCGAGAGGCTGCTATTGAACTCAACAAATTCCTGGCTGCTGAT
CCTCGCGTTCAGATTGTTCAGCTTCCTTTAGGTGATGGTATTACCTTTTGCAGACGTCTA
TATTGA

############################################################

>AntBenz|AF198492 gb|AF198492.1 |19-1113 Antirrhinum majus SAM:benzoic acid carboxyl methyltransferase (BAMT) mRNA, complete cds
ATGAAAGTGATGAAGAAACTTTTGTGTATGAATATTGCAGGAGATGGTGAAACTAGCTAC
GCCAACAATTCTGGCCTTCAAAAAGTTATGATGTCAAAATCATTGCATGTTTTAGACGAA
ACCCTTAAAGATATTATCGGTGATCATGTTGGCTTCCCAAAATGCTTCAAGATGATGGAT
ATGGGTTGTTCATCAGGGCCTAACGCCCTTTTGGTCATGTCCGGCATTATAAATACAATT
GAGGATTTGTACACAGAGAAGAATATTAATGAATTACCTGAATTTGAGGTTTTTCTGAAC
GATCTTCCAGACAACGACTTCAACAACCTCTTCAAATTGTTATCA---------------
------------------CATGAGAATGGAAACTGCTTTGTATATGGTTTGCCTGGATCT
TTCTACGGGAGACTATTGCCAAAAAAGAGCCTACACTTTGCTTATTCTTCCTACAGTATT
---CACTGGCTCTCTCAGGTTCCTGAAGGGCTGGAGGATAAT---------------AAC
AGACAAAACATTTACATGGCAACGGAAAGTCCTCCGGAAGTGTACAAAGCATACGCAAAG
CAATACGAAAGAGACTTCTCCACATTTCTAAAGTTGCGAGGCGAGGAAATTGTACCAGGT
GGACGCATGGTCTTGACATTTAACGGCAGAAGTGTTGAAGATCCCTCGAGCAAAGATGAC
TTAGCAATTTTCACATTGCTTGCAAAAACACTAGTTGATATGGTGGCTGAGGGGCTTGTC
AAGATGGACGATTTGTACTCGTTTAACATTCCTATTTACTCACCATGTACGCGCGAAGTA
GAGGCAGCAATTCTGAGTGAAGGGTCTTTTACGTTGGACAGGCTAGAGGTCTTTCGTGTT
TGTTGGGATGCAAGTGACTACACAGATGACGATGATCAGCAAGACCCATCAATCTTTGGC
AAACAAAGGAGTGGAAAATTTGTGGCAGATTGTGTACGGGCTATTACGGAACCAATGCTG
GCTAGCCATTTTGGGAGCACTATTATGGATCTTCTATTTGGAAAGTATGCAAAGAAAATA
GTGGAGCATCTATCTGTGGAGAACTCGTCATATTTCAGCATAGTAGTTTCTCTAAGTAGG
AGATGA---
>UN03207 partial CDS
------------------------------------------------------------
------------------------------------------------------------
------------------------------------------------------------
---GGCTGCTCTTCAGGGCCTAATGCACTGCTTGTAGTATCTGAAGTCTTCAGCATCGTC
GACAAGTCTTGCAGAAATTTAAACCTC---GAACCGCCACAATTTGGAGTGTTTCTGAAT
GATCTTCCAGGAAATGATTTCAATACCTTATTCAGCTTCCTCCCAAGTTTCCACAAGAGG
ATAGAAGAAGAGAAAGACAGTAATTTTGGACCTTATTTCGTGGCCGGAACACCCAGATCA
TTCTATGGAAGTGTCTTCCCATGTCATTTCCTTCTACTTTGTTCACTCTTGTTATCGCTC
TTTCATTGGCTTTCCCAGGTACCAGAAGGGTTGGTGAGTAAGGAAGGAGTAGCCTTGAAC
AAAGCAAATATATGCATAGCAAAAACAAGCCCTCCAGAGGTGCAAAAGGCATATTACACC
CAATTCAAGAGAGACTTTACTCTATTCTTGAGATCACGTGCGAGGGAGGTCGTGTCTGGG
GGCTGCATGGTCCTCACATTCTTGGGTAGCACA------------AAAAGCACTGACCCT
AACTCAATGCCCGAAGTGCTCGGTTCCATCCTCCATGACATGGTTTTAGAGGGTATTATC
AAAGAGAAAAAACTGGGCAAGGTCAACCTGCCANTGTATTTAGCCACTGCTGAGGAGGTG
AGGCAATTGATTGAGGCTGAAGGATCATTTGCTGTGAAGAAGCTTGAAACTTTTCCGATC
GATTGGAGCGTCGACACAACACAAGACCTGAATAACCGTNCC------------------
---------------ATGTACGTGGTGGCGACCATAAGAGCAGTGTTTGAATCCCTCTTA
TCAGATGCATTTGGTGAGGCAATCATCGATGATCTGTTTGTCAGGTTCGAAAAAAGGGTT
CAGAAACACTTCGCAGGACAAACTGGTGAATATTTGAATATATTAGTTTCACTCACCAAG
ACAGCCTGA

############################################################

>PetCCoA|M69184 gb|M69184.1 |PUMCCOAMT_371-1096 Petroselinum crispum caffeoyl-CoA 3-O-methyltransferase (CCoAMT) mRNA, complete cds
ATGGCTTCTAATGGTGAATCT---------------------------------AAACAT
TCAGAAGTTGGGCACAAGAGTCTTTTGCAGAGTGATGCTCTTTATCAGTATATACTTGAA
ACAAGTGTGTACCCAAGAGAACCAGAGGCAATGAAAGAGCTTAGAGAAGTCACCGCAAAG
CATCCATGGAATCTGATGACAACATCAGCTGATGAAGGGCAGTTCTTGAACATGCTTTTG
AAGCTCATCAATGCCAAAAACACCATGGAGATTGGTGTTTACACTGGTTATTCTCTCCTT
GCCACTGCCCTGGCTCTTCCAGATGATGGAAAGATTTTGGCAATGGATATCAACAGAGAA
AACTATGAAATTGGATTACCCATCATTGAAAAAGCTGGAGTTGGTCACAAAATTGACTTC
AGAGAAGGCCCAGCTTTGCCTGTTCTTGATCATATGCTTGAAGATGGAAAGTATCATGGA
ACATTTGATTTTGTATTTGTTGATGCTGACAAGGATAACTATATCAACTACCACAAGAGA
TTAATTGATTTAGTAAAAATCGGAGGACTTATCGGCTACGACAACACCCTATGGAATGGT
TCTGTGGCTCAGCCAGCTGATGCTCCAATGAGAAAGTATGTAAGGTACTACAGAGACTTT
GTGATTGAGCTTAACAAAGCTCTGGCCGCTGATCCCAGGATTGAGATCTGTATGCTTCCT
GTTGGTGATGGAGTTACCCTGTGCCGTCGTATCAGCTGA
>UN05101 complete CDS
ATGGCAAATAACAATGACGGTTCAGAATCACAGCAGACTGGAAAGGACAATTTCAGGCAC
CAAGAGGTTGGCCACAAGAGTCTTTTGCAGACTGATGCCCTCTACCAGTATATACTGGAG
ACCAGTGTTTATCCGAGAGAGCCTGAGTCCATGAAACAGCTCCGGGAGATTACAGCAAAG
CACCCCTGGAACTTAATGACAACATCAGCAGATGAAGGGCAGTTCTTAAACATGCTGATA
AAGCTCATTAACGCCAAGAACACCATGGAAATTGGCGTCTTCACTGGCTACTCCCTGCTT
GCTACAGCCCTTGCACTCCCCGACGATGGAAAGATACTGGCAATGGATATCAACAGGGAC
AACTATGAAATAGGTCTTCCAGTCATTGAAAAGGCAGGGGTTGCTCACAAGATTGAATTC
AAGGAAGGCCCTGCTTTGCCCCAGCTTGATCAAATGCTYWAGGATGTGAAGAATCAYGGA
GCATACGATTTCATATTCGTGGATGCTGACAAAGACAACTATCTAAACTACCACAAGAGG
CTAATAGAGCTAGTCAAGGTCGGAGGTGTGATTGGGTACGACAACACCCTATGGAATGWC
TCAGTTGTGGCACCACCTGATGCCCCACTCAGGAAGTACGTTAGGTACTACAGAGACTTT
GTTTTGGAGCTCAATAAAGCCTTGGCCGTTGATCCTAGGATCGAGATCTGCCAGCTCCCT
GTTGGTGATGGCATTACCCTGTGCCGCCGTATCAGCTGA

############################################################

>ClaSalic|AF133053 gb|AF133053.1 |103-1182 Clarkia breweri S-adenosyl-L-methionine:salicylic acid carboxyl methyltransferase (SAMT) mRNA, complete cds
ATGGATGTACGGCAAGTTCTTCACATGAAGGGTGGCGCCGGAGAAAATAGTTATGCTATG
AACTCATTTATTCAGAGACAAGTGATATCCATCACAAAACCCATAACTGAGGCGGCCATC
ACTGCCCTTTACTCCGGCGACACTGTTACGACAAGGCTCGCCATAGCCGATTTAGGATGT
TCATCTGGGCCGAACGCATTATTTGCAGTGACCGAACTGATCAAAACTGTAGAAGAGCTA
CGTAAGAAGATGGGACGAGAAAACTCGCCGGAGTACCAAATATTCTTGAATGATCTTCCC
GGAAATGACTTTAATGCTATATTTAGGTCTTTGCCGATTGAAAACGACGTCGATGGAGTT
TGCTTTATCAATGGTGTTCCTGGTTCCTTCTATGGCAGGCTTTTCCCTAGAAATACCCTA
CACTTTATTCATTCTTCATATAGCCTCATGTGGCTATCTCAGGTTCCTATAGGAATA---
---------------GAAAGCAACAAGGGGAATATATACATGGCAAATACTTGCCCACAA
AGTGTCCTCAATGCTTACTACAAGCAATTCCAGGAAGACCATGCGTTGTTTCTCAGGTGT
CGAGCTCAAGAAGTAGTGCCAGGTGGACGCATGGTGTTGACAATTCTAGGAAGACGAAGT
GAGGATCGAGCTAGCACTGAATGCTGTCTCATTTGGCAACTCTTAGCGATGGCTCTCAAT
CAGATGGTTTCTGAGGGACTAATAGAAGAAGAGAAGATGGATAAGTTCAACATTCCTCAG
TATACACCATCTCCAACAGAAGTAGAAGCAGAGATCCTAAAAGAAGGGTCTTTTTTGATT
GACCATATAGAGGCTTCAGAAATATACTGGAGTAGCTGCACTAAAGATGGTGATGGTGGT
GGGTCTGTTGAGGAAGAAGGTTACAACGTGGCTCGGTGCATGAGAGCAGTGGCCGAGCCA
TTGCTGCTCGACCATTTTGGTGAAGCCATCATTGAAGATGTGTTCCATAGGTATAAACTA
CTCATAATCGAAAGAATGTCTAAAGAGAAGACCAAATTCATCAACGTCATTGTCTCTCTC
ATTCGAAAATCAGATTAA
>UN06792 partial CDS
------------------------------------------------------------
------------------------------------------------------------
------------------------------------------------------------
------------------------------------------------------------
------------------------------------------------------------
------------------------------------------------------------
------------------------------------------TTCCATCCCAACTTCTTG
CACTTTCTTTACTCTTCCTACAGTTTGCACTGGCTTTCTAAGGTTCCTCCGGGCATATAT
GATGAGCAAGGAAAGTCGATGAACAAAGGGTGTATCTACATATGYGAGGAGAGCCCTCCA
ACAATAAGCTTRGCATACCAACGGCAGTTCCAAGAGGACTTNTCAACATTCCTTAGTCTA
CGATCTCAAGAACTAATTAGAGGAGGAAAAATGGTGCTGGTCTTTCTAGGAAGAGATGGC
CCTAACCATGTTGATAGAGGCAACTCCTTCCTCTGGCAACTTCTTGCTCGATCCTTCTCT
GATTTGATCTCTCAGGGAAGAGTGGAGGAGGAGAAGCTGAATTCATACGATGTTCACTTC
TATGCACCATGCAAAGAAGAAATAGAAGAGGAAGTAAG-AAAGAGGGTTCATTCAAACTG
GATCATTTGGATATGCTGGTAATA---------------AAGAGAGAGGAAGAGACAAGT
TCTAAGAGCGGTAGTTATGGGATGGACGTTGCAAGAACAGTTAGAGCAATCCAAGAGTCC
ATGCTGAGCCACCATTTTGGAGAACATATTTTAGACTCCTTATTTGATACATATGCCAAT
CTAGTGGATCAAGAAATGTCTAAGCAAGAGATTAGGCCCCTCACATTCCTTCTTGTTCTC
ACCAAACTATGA------

############################################################

>AraIAA|AT5G55250
ATGGGTTCTAAGGGAGACAACGTTGCTGTATGTAACATGAAGCTCGAGAGACTTCTCAGC
ATGAAAGGTGGCAAAGGACAAGACAGCTACGCCAATAACTCTCAAGCTCAGGCAATGCAT
GCACGGTCCATGCTTCACCTCCTAGAGGAAACACTTGAAAATGTTCACCTCAACTCCTCC
GCCAGTCCGCCACCGTTCACGGCGGTTGATCTTGGCTGTTCCTCCGGCGCAAATACTGTC
CACATAATCGATTTCATAGTCAAACATATCTCTAAGAGGTTTGATGCTGCCGGAATCGAC
CCTCCGGAGTTCACAGCTTTCTTCTCCGATCTCCCAAGCAACGACTTCAACACGCTTTTC
CAGCTTCTTCCACCACTTGTCTCTAACACTTGCATGGAGGAGTGTCTTGCTGCCGACGGG
AACCGCTCCTACTTCGTTGCTGGTGTTCCCGGATCGTTTTACCGGCGACTTTTTCCAGCG
AGAACCATTGACTTTTTCCACTCTGCCTTCTCCTTGCATTGGCTCTCTCAGGTGCCGGAA
AGTGTGACGGATAGGAGATCGGCGGCGTACAATAGAGGGAGAGTTTTCATACACGGTGCC
GGAGAGAAGACAACAACGGCATACAAACGGCAGTTTCAGGCCGACTTAGCGGAGTTTTTG
AGGGCAAGAGCGGCGGAGGTTAAGAGAGGTGGGGCCATGTTCCTGGTCTGTCTTGGTCGT
ACCTCTGTGGATCCCACCGACCAGGGTGGTGCCGGTCTACTCTTCGGCACTCATTTTCAG
GACGCTTGGGACGACCTTGTCCGCGAGGGTTTGGTAGCAGCAGAGAAACGAGATGGATTC
AATATCCCGGTGTACGCACCAAGCTTGCAAGATTTCAAGGAAGTAGTTGACGCCAACGGC
TCATTTGCAATTGATAAGCTGGTAGTATACAAAGGAGGGAGTCCACTTGTGGTGAATGAG
CCAGACGATGCATCAGAAGTTGGTCGTGCCTTTGCTAGTAGTTGTCGGAGTGTGGCCGGA
GTGCTCGTGGAAGCTCACATAGGCGAAGAGCTAAGCAATAAACTGTTCTCACGAGTTGAA
AGCCGAGCCACTAGCCATGCCAAAGATGTCTTGGTGAATTTGCAGTTCTTCCACATTGTC
GCTTCTTTGTCTTTTACTTAA
>UN28302
------------------------------------------------------------
------------------------------------------------------------
------------------------------------------------------------
------------------------------------------------------------
------------------------------------------------------------
------------------------------------------------------------
------------------------------------------------------------
------------------------------------------------------CCGGCC
AGGTCTATTGATGTTTTTCACTCCGCTTTCTCCTTGCACTGGCTGTCTCAGGTACCAGAG
AGTGTGTTAGACAAGAGATCAGAGGCATACAACAAAGGGAGAGTGTTCATCCATGGATCC
AATGGGAGCACAATAAGTGCATACAAAAGGCAGTTTCAAGCGGACTTGGCTGGGTTTCTA
GAAGCAAGGGCTTTGGAGATGAAGACTGGCGGGTCCATGTTCCTTGTTTGCCTGGGTAGG
ACCTCKACGGACCCTACTGATCAAGGTGGTGCTGGCCTCCTC------------------
------------------------------------------------------------
------------------------------------------------------------
------------------------------------------------------------
------------------------------------------------------------
------------------------------------------------------------
------------------------------------------------------------
---------------------
